# Supplementary material for: Characterization of Transcriptional Complexity during Adipose Tissue Development in Bovines of Different Ages and Sexes
Source: PLoS One. 2014 Jul 1;9(7):e101261. doi: 10.1371/journal.pone.0101261 (PMC4077742; doi:10.1371/journal.pone.0101261)
Supplement: Table S1 — Genes commonly and highly expressed in the four adipose tissues. (XLS) [file pone.0101261.s004.xls]

## Sheet: Sheet1
	Table S1 Genes commonly and highly expressed in the four adipose tissues
	GeneID	Symbol	T-RPKM	G-RPKM	Y-RPKM	M-RPKM
	280979	ACTB	1631.03	2270.75	2230.91	2342.62
	404122	ACTG1	1513.6	1275.45	1595.06	1598.74
	509566	ALDOA	827.69	2686.19	1367.77	2143.68
	327662	ANXA1	1557.14	791.613	513.022	632.998
	282689	ANXA2	1690.66	2974.46	1693.4	1706.63
	281004	APOE	785.657	826.918	811.951	946.562
	280729	B2M	2565.24	999.523	2119.48	1467.03
	508716	BSG	611.115	2579.65	984.898	1231.43
	613941	C28H10orf116	1329.46	2544.01	2067.1	2752.93
	534553	CFL1	748.804	927.11	696.883	699.939
	280750	CLU	572.472	2581.78	3317.75	4923.37
	282187	COL1A1	6611.91	4755.06	1355.67	879.523
	510833	COL3A1	2742.56	3807.87	851.421	1003.96
	281102	CST3	2519.5	3565.28	2719.7	2580.24
	280760	DCN	4444.96	1386.5	1396.93	947.194
	282220	EEF1A1	8709.92	3823.44	4181.3	3419.47
	281138	EEF2	895.103	696.214	736.726	661.045
	281759	FABP4	1290.4	11679.3	14448.3	13541.4
	282847	FAU	2482.39	815.315	778.527	833.109
	281173	FTH1	2771.54	3838.64	3661.13	3195.73
	286861	FTL	1059.69	1074.92	1117.48	987.966
	281181	GAPDH	3308.42	2003.07	1127.5	1403.75
	535077	GSN	1546.47	2367.66	3168.59	3073.13
	516099	HSPB1	832.561	1080.03	777.351	957.381
	616368	IGFBP7	741.141	506.992	629.268	506.47
	510575	ITM2B	2064.16	5673.24	3285.09	4083.36
	326598	LGALS1	1509.59	2748.91	1592.73	1842.47
	282660	MGP	9321.06	1109.75	2369.6	1331.24
	281341	MYL6	1453.17	1256.56	991.711	1171.97
	513895	PFN1	722.402	786.163	635.564	644.205
	506990	PPDPF	599.558	551.715	800.444	610.466
	281418	PPIA	1217.25	1480.88	704.354	978.515
	282466	S100A10	2596.08	1545.84	559.519	790.088
	337886	S100A11	1693.66	2225.12	1404.7	1452.12
	614672	SH3BGRL3	760.98	877.491	572.048	529.51
	282480	SLC25A6	1574.26	792.919	680.301	613.198
	282077	SPARC	4499.49	10190	6214.26	6156.12
	282093	TIMP2	791.799	625.058	771.963	503.663
	282385	TMSB10	6045.6	5316.59	5420.86	4406.8
	781334	TMSB4	868.513	599.45	698.793	763.439
	282386	TMSB4X	2007.01	1245.61	1530.43	1717.97
	326599	TPT1	4832.96	2233.19	2299.79	2152.19
	615199	UBA52	3878.89	2346.19	2311.5	2148.31
	281370	UBB	1659.84	1073.67	1141.99	1144.46
	444874	UBC	512.109	585.913	1039.32	834.488
	280955	VIM	5317.23	4086.81	3636.17	2887.04
	286790	RPL10	5929.94	2128.1	1750.36	1524.43
	533310	RPL10A	2735.53	767.187	655.513	601.97
	512745	RPL11	4123.33	1312.9	1019	1084.51
	404133	RPL12	4099.69	1470.65	1215.84	1248.35
	508221	RPL13	2597.95	783.503	595.656	675.483
	767925	RPL13A	8863.93	2525.42	2345.49	2012.7
	539373	RPL14	3242.3	989.573	825.733	790.745
	514046	RPL17	7019.95	2228	2258.42	2105.82
	509163	RPL18	2920.31	1413.26	1185.09	1247.04
	404142	RPL18A	3589.16	1294.98	1082.64	1147.87
	510615	RPL19	3209.32	1193.13	1129.92	1089.24
	504876	RPL23	4867.9	1384.6	1214.51	1123.63
	282048	RPL24	3551.85	681.593	602.974	586.433
	337890	RPL26	3908.67	1316.86	1522.83	1283.06
	404137	RPL27	1904.77	950.09	541.531	800.02
	404190	RPL27A	5848.47	1537.83	1483.64	1271.23
	618702	RPL28	2254	1000.15	844.927	798.601
	507270	RPL29	2909.89	934.137	820.72	776.674
	282688	RPL3	2302.37	695.226	577.789	615.381
	534279	RPL31	4397.32	1358.47	1259.77	1207.66
	615556	RPL32	4662.86	1201.65	1250.36	1171.76
	515534	RPL35	3312.61	1208.47	1107.46	1034.68
	768327	RPL36	2178.26	923.391	714.744	764.826
	768317	RPL37	8258.11	2031.25	2589.1	2068.24
	504413	RPL37A	3950.88	1337.14	1345.75	1296.79
	615300	RPL38	1998.1	812.344	780.213	742.603
	767908	RPL39	5472.6	1660.9	1503.24	1450.38
	510547	RPL4	3097.44	1228.6	936.211	933.636
	515238	RPL5	3279.32	1052.11	974.352	864.851
	511051	RPL6	2969.48	986.643	745.773	708.23
	514966	RPL7	2524.87	867.826	743.435	738.241
	513128	RPL7A	2468.63	866.987	557.104	584.902
	282884	RPL9	3998.71	1113.97	888.808	838.32
	286868	RPLP0	5823.96	2091.85	1673.15	1555.43
	533285	RPLP1	11044.9	5257.21	5290.2	4310
	286853	RPLP2	2294.81	1221.03	960.562	1156.11
	540965	RPS10	2638.03	909.531	674.732	664.932
	539196	RPS11	6300.2	1833.15	1810.24	1640.62
	326582	RPS12	3240.59	1038.05	890.72	904.795
	535668	RPS13	2244.12	1024.32	729.814	747.698
	282050	RPS14	2390.68	656.704	674.723	627.907
	514569	RPS15	6599.7	1963.37	1750.68	1640.85
	337888	RPS15A	3577.51	1015.97	820.188	780.638
	506297	RPS16	3104.52	1190.59	899.572	981.912
	788861	RPS17	4978.31	1698.62	1409.53	1456.66
	326602	RPS18	5402.39	1689.71	1458.91	1454.38
	286867	RPS2	6132.43	2087.75	1607.95	1528.98
	513222	RPS20	4853.94	1520.75	1052.06	1035.48
	615178	RPS21	2718.55	835.552	696.037	676.225
	530464	RPS24	4196	1114.16	1113.2	1098.87
	282052	RPS25	5119.28	1805.94	1596.42	1456.77
	509426	RPS26	3043.11	702.832	653.889	604.103
	286839	RPS27A	2821.09	970.356	673.576	705.219
	286884	RPS29	5415.93	1108.04	1183.66	895.198
	326588	RPS3	2875.65	975.299	836.651	767.774
	282053	RPS3A	4810.98	1590.9	1438.73	1369.19
	614241	RPS4X	2767.14	926.718	995.255	890.433
	506229	RPS5	5116.04	1932.72	2118.54	1715.49
	787914	RPS6	2578.92	871.854	655.862	647.012
	505507	RPS7	4578.45	1282.11	1159.81	1066.9
	404140	RPS8	3622.5	1214.29	908.615	1002.55
	533892	RPS9	2647.8	1133.3	861.84	793.122
	281898	RPSA	3664.63	1617.47	1355.03	1166
	Note: Highly expressed genes:gene expressional level ≥ 500 RPKM
