# Supplementary material for: Characterization of Transcriptional Complexity during Adipose Tissue Development in Bovines of Different Ages and Sexes
Source: PLoS One. 2014 Jul 1;9(7):e101261. doi: 10.1371/journal.pone.0101261 (PMC4077742; doi:10.1371/journal.pone.0101261)
Supplement: Table S2 — Gene Ontology assignment for diferentially expressed gene between adipose tissue of fetal bovine and adiose tissue of adult bovine. (XLS) [file pone.0101261.s005.xls]

## Sheet: c
	Table_S2 Gene Ontology (GO) assignment for diferentially expressed gene between adipose tissue of fetal bovine and adiose tissue of adult bovine
	c: cellular component category
		Gene Ontology term	Cluster frequency	Genome frequency of use	Corrected P-value
	1	ribosomal subunit	69 out of 2204 genes, 3.1%	100 out of 10456 genes, 1.0%	1.4e-22
	2	ribosome	73 out of 2204 genes, 3.3%	116 out of 10456 genes, 1.1%	3.13e-20
	3	large ribosomal subunit	36 out of 2204 genes, 1.6%	51 out of 10456 genes, 0.5%	9.79e-12
	4	small ribosomal subunit	33 out of 2204 genes, 1.5%	50 out of 10456 genes, 0.5%	2.14e-09
	5	extracellular region	179 out of 2204 genes, 8.1%	586 out of 10456 genes, 5.6%	4.81e-06
	6	ribonucleoprotein complex	133 out of 2204 genes, 6.0%	409 out of 10456 genes, 3.9%	6.37e-06
	7	extracellular matrix	74 out of 2204 genes, 3.4%	194 out of 10456 genes, 1.9%	8.01e-06
	8	extracellular region part	172 out of 2204 genes, 7.8%	563 out of 10456 genes, 5.4%	9.17e-06
	9	integral to membrane	219 out of 2204 genes, 9.9%	827 out of 10456 genes, 7.9%	0.01589
	11	non-membrane-bounded organelle	355 out of 2204 genes, 16.1%	1453 out of 10456 genes, 13.9%	0.12243
	12	intracellular non-membrane-bounded organelle	355 out of 2204 genes, 16.1%	1453 out of 10456 genes, 13.9%	0.12243
	13	cell junction	72 out of 2204 genes, 3.3%	243 out of 10456 genes, 2.3%	0.23292
	14	intrinsic to membrane	684 out of 2204 genes, 31.0%	2966 out of 10456 genes, 28.4%	0.25702
	15	growth cone	5 out of 2204 genes, 0.2%	6 out of 10456 genes, 0.1%	0.51495
	16	proteinaceous extracellular matrix	25 out of 2204 genes, 1.1%	68 out of 10456 genes, 0.7%	0.52904
	17	membrane	982 out of 2204 genes, 44.6%	4389 out of 10456 genes, 42.0%	0.78681
	18	membrane part	762 out of 2204 genes, 34.6%	3392 out of 10456 genes, 32.4%	1
	19	cell-cell adherens junction	8 out of 2204 genes, 0.4%	16 out of 10456 genes, 0.2%	1
	20	integral to plasma membrane	46 out of 2204 genes, 2.1%	160 out of 10456 genes, 1.5%	1
	21	cell-cell junction	36 out of 2204 genes, 1.6%	120 out of 10456 genes, 1.1%	1
	22	cell periphery	183 out of 2204 genes, 8.3%	751 out of 10456 genes, 7.2%	1
	23	intrinsic to plasma membrane	46 out of 2204 genes, 2.1%	163 out of 10456 genes, 1.6%	1
	24	plasma membrane	179 out of 2204 genes, 8.1%	740 out of 10456 genes, 7.1%	1
	25	receptor complex	13 out of 2204 genes, 0.6%	35 out of 10456 genes, 0.3%	1
	26	cell surface	32 out of 2204 genes, 1.5%	110 out of 10456 genes, 1.1%	1
	27	cytoplasmic part	700 out of 2204 genes, 31.8%	3146 out of 10456 genes, 30.1%	1
	28	cytoplasm	703 out of 2204 genes, 31.9%	3161 out of 10456 genes, 30.2%	1
	29	endoplasmic reticulum part	51 out of 2204 genes, 2.3%	189 out of 10456 genes, 1.8%	1
	30	plasma membrane part	164 out of 2204 genes, 7.4%	687 out of 10456 genes, 6.6%	1
	31	collagen	4 out of 2204 genes, 0.2%	7 out of 10456 genes, 0.1%	1
	32	external encapsulating structure	2 out of 2204 genes, 0.1%	2 out of 10456 genes, 0.0%	1
	33	condensed chromosome	13 out of 2204 genes, 0.6%	39 out of 10456 genes, 0.4%	1
	34	anchored to membrane	6 out of 2204 genes, 0.3%	14 out of 10456 genes, 0.1%	1
	35	anchoring junction	29 out of 2204 genes, 1.3%	104 out of 10456 genes, 1.0%	1
	36	small nuclear ribonucleoprotein complex	9 out of 2204 genes, 0.4%	25 out of 10456 genes, 0.2%	1
	37	extracellular matrix part	9 out of 2204 genes, 0.4%	25 out of 10456 genes, 0.2%	1
	38	cohesin complex	3 out of 2204 genes, 0.1%	5 out of 10456 genes, 0.0%	1
	39	dynein complex	6 out of 2204 genes, 0.3%	15 out of 10456 genes, 0.1%	1
	40	apical junction complex	16 out of 2204 genes, 0.7%	53 out of 10456 genes, 0.5%	1
	41	macromolecular complex	468 out of 2204 genes, 21.2%	2109 out of 10456 genes, 20.2%	1
	42	microtubule organizing center	48 out of 2204 genes, 2.2%	189 out of 10456 genes, 1.8%	1
	43	adherens junction	25 out of 2204 genes, 1.1%	91 out of 10456 genes, 0.9%	1
	44	ruffle	8 out of 2204 genes, 0.4%	23 out of 10456 genes, 0.2%	1
	45	contractile fiber	27 out of 2204 genes, 1.2%	101 out of 10456 genes, 1.0%	1
	46	mannosyltransferase complex	2 out of 2204 genes, 0.1%	3 out of 10456 genes, 0.0%	1
	47	endoplasmic reticulum	55 out of 2204 genes, 2.5%	224 out of 10456 genes, 2.1%	1
	48	cytoskeletal part	110 out of 2204 genes, 5.0%	473 out of 10456 genes, 4.5%	1
	49	microtubule associated complex	15 out of 2204 genes, 0.7%	53 out of 10456 genes, 0.5%	1
	50	chromatin	24 out of 2204 genes, 1.1%	92 out of 10456 genes, 0.9%	1
	51	condensed nuclear chromosome	6 out of 2204 genes, 0.3%	18 out of 10456 genes, 0.2%	1
	52	high-density lipoprotein particle	3 out of 2204 genes, 0.1%	7 out of 10456 genes, 0.1%	1
	53	synaptonemal complex	2 out of 2204 genes, 0.1%	4 out of 10456 genes, 0.0%	1
	54	trailing edge	2 out of 2204 genes, 0.1%	4 out of 10456 genes, 0.0%	1
	55	T cell receptor complex	2 out of 2204 genes, 0.1%	4 out of 10456 genes, 0.0%	1
	56	extrinsic to plasma membrane	12 out of 2204 genes, 0.5%	44 out of 10456 genes, 0.4%	1
	57	rough endoplasmic reticulum	3 out of 2204 genes, 0.1%	8 out of 10456 genes, 0.1%	1
	58	striated muscle thin filament	3 out of 2204 genes, 0.1%	8 out of 10456 genes, 0.1%	1
	59	rough endoplasmic reticulum membrane	3 out of 2204 genes, 0.1%	8 out of 10456 genes, 0.1%	1
	60	cytoskeleton	188 out of 2204 genes, 8.5%	850 out of 10456 genes, 8.1%	1
	61	Golgi stack	4 out of 2204 genes, 0.2%	12 out of 10456 genes, 0.1%	1
	62	nuclear periphery	13 out of 2204 genes, 0.6%	50 out of 10456 genes, 0.5%	1
	63	platelet alpha granule	9 out of 2204 genes, 0.4%	33 out of 10456 genes, 0.3%	1
	64	intermediate filament cytoskeleton	12 out of 2204 genes, 0.5%	46 out of 10456 genes, 0.4%	1
	65	nuclear outer membrane-endoplasmic reticulum membrane network	27 out of 2204 genes, 1.2%	113 out of 10456 genes, 1.1%	1
	66	internal side of plasma membrane	13 out of 2204 genes, 0.6%	51 out of 10456 genes, 0.5%	1
	67	actin cytoskeleton	31 out of 2204 genes, 1.4%	132 out of 10456 genes, 1.3%	1
	68	myofibril	21 out of 2204 genes, 1.0%	87 out of 10456 genes, 0.8%	1
	69	transcription export complex	2 out of 2204 genes, 0.1%	5 out of 10456 genes, 0.0%	1
	70	palmitoyltransferase complex	2 out of 2204 genes, 0.1%	5 out of 10456 genes, 0.0%	1
	71	cell envelope	2 out of 2204 genes, 0.1%	5 out of 10456 genes, 0.0%	1
	72	endoplasmic reticulum palmitoyltransferase complex	2 out of 2204 genes, 0.1%	5 out of 10456 genes, 0.0%	1
	73	pigment granule	18 out of 2204 genes, 0.8%	74 out of 10456 genes, 0.7%	1
	74	basement membrane	3 out of 2204 genes, 0.1%	9 out of 10456 genes, 0.1%	1
	75	organelle subcompartment	3 out of 2204 genes, 0.1%	9 out of 10456 genes, 0.1%	1
	76	Golgi cisterna	3 out of 2204 genes, 0.1%	9 out of 10456 genes, 0.1%	1
	77	endoplasmic reticulum membrane	26 out of 2204 genes, 1.2%	111 out of 10456 genes, 1.1%	1
	78	cell body	43 out of 2204 genes, 2.0%	189 out of 10456 genes, 1.8%	1
	79	intermediate filament	11 out of 2204 genes, 0.5%	44 out of 10456 genes, 0.4%	1
	80	cell-substrate adherens junction	19 out of 2204 genes, 0.9%	80 out of 10456 genes, 0.8%	1
	81	cell-substrate junction	19 out of 2204 genes, 0.9%	80 out of 10456 genes, 0.8%	1
	82	extracellular space	10 out of 2204 genes, 0.5%	40 out of 10456 genes, 0.4%	1
	83	protein-lipid complex	7 out of 2204 genes, 0.3%	27 out of 10456 genes, 0.3%	1
	84	plasma lipoprotein particle	7 out of 2204 genes, 0.3%	27 out of 10456 genes, 0.3%	1
	85	sarcolemma	4 out of 2204 genes, 0.2%	14 out of 10456 genes, 0.1%	1
	86	dystrophin-associated glycoprotein complex	2 out of 2204 genes, 0.1%	6 out of 10456 genes, 0.1%	1
	87	myelin sheath	2 out of 2204 genes, 0.1%	6 out of 10456 genes, 0.1%	1
	88	extrinsic to internal side of plasma membrane	9 out of 2204 genes, 0.4%	37 out of 10456 genes, 0.4%	1
	89	triglyceride-rich lipoprotein particle	4 out of 2204 genes, 0.2%	15 out of 10456 genes, 0.1%	1
	90	microbody	20 out of 2204 genes, 0.9%	88 out of 10456 genes, 0.8%	1
	91	microtubule cytoskeleton	98 out of 2204 genes, 4.4%	453 out of 10456 genes, 4.3%	1
	92	chromosomal part	61 out of 2204 genes, 2.8%	280 out of 10456 genes, 2.7%	1
	93	brush border	7 out of 2204 genes, 0.3%	29 out of 10456 genes, 0.3%	1
	94	extrinsic to membrane	12 out of 2204 genes, 0.5%	52 out of 10456 genes, 0.5%	1
	95	myosin complex	5 out of 2204 genes, 0.2%	20 out of 10456 genes, 0.2%	1
	96	ionotropic glutamate receptor complex	3 out of 2204 genes, 0.1%	11 out of 10456 genes, 0.1%	1
	97	kinetochore	13 out of 2204 genes, 0.6%	57 out of 10456 genes, 0.5%	1
	98	microbody part	13 out of 2204 genes, 0.6%	57 out of 10456 genes, 0.5%	1
	99	peroxisomal part	13 out of 2204 genes, 0.6%	57 out of 10456 genes, 0.5%	1
	100	organellar large ribosomal subunit	4 out of 2204 genes, 0.2%	16 out of 10456 genes, 0.2%	1
	101	actin filament	4 out of 2204 genes, 0.2%	16 out of 10456 genes, 0.2%	1
	102	outer membrane	4 out of 2204 genes, 0.2%	16 out of 10456 genes, 0.2%	1
	103	axoneme	7 out of 2204 genes, 0.3%	30 out of 10456 genes, 0.3%	1
	104	peroxisome	13 out of 2204 genes, 0.6%	58 out of 10456 genes, 0.6%	1
	105	proteasome core complex	2 out of 2204 genes, 0.1%	7 out of 10456 genes, 0.1%	1
	106	SNARE complex	2 out of 2204 genes, 0.1%	7 out of 10456 genes, 0.1%	1
	107	nucleolus	3 out of 2204 genes, 0.1%	12 out of 10456 genes, 0.1%	1
	108	cell cortex	3 out of 2204 genes, 0.1%	12 out of 10456 genes, 0.1%	1
	109	myosin II complex	3 out of 2204 genes, 0.1%	12 out of 10456 genes, 0.1%	1
	110	preribosome	3 out of 2204 genes, 0.1%	12 out of 10456 genes, 0.1%	1
	111	septin cytoskeleton	3 out of 2204 genes, 0.1%	12 out of 10456 genes, 0.1%	1
	112	cell cortex part	3 out of 2204 genes, 0.1%	12 out of 10456 genes, 0.1%	1
	113	nucleolar part	3 out of 2204 genes, 0.1%	12 out of 10456 genes, 0.1%	1
	114	cell leading edge	28 out of 2204 genes, 1.3%	130 out of 10456 genes, 1.2%	1
	115	site of polarized growth	13 out of 2204 genes, 0.6%	60 out of 10456 genes, 0.6%	1
	116	spindle	18 out of 2204 genes, 0.8%	84 out of 10456 genes, 0.8%	1
	117	lamellipodium	2 out of 2204 genes, 0.1%	8 out of 10456 genes, 0.1%	1
	118	RNAi effector complex	2 out of 2204 genes, 0.1%	8 out of 10456 genes, 0.1%	1
	119	secretory granule	27 out of 2204 genes, 1.2%	128 out of 10456 genes, 1.2%	1
	120	condensed chromosome kinetochore	3 out of 2204 genes, 0.1%	13 out of 10456 genes, 0.1%	1
	121	condensed chromosome, centromeric region	3 out of 2204 genes, 0.1%	13 out of 10456 genes, 0.1%	1
	122	chromosome	68 out of 2204 genes, 3.1%	324 out of 10456 genes, 3.1%	1
	123	protein serine/threonine phosphatase complex	6 out of 2204 genes, 0.3%	28 out of 10456 genes, 0.3%	1
	124	intrinsic to endoplasmic reticulum membrane	10 out of 2204 genes, 0.5%	48 out of 10456 genes, 0.5%	1
	125	ion channel complex	13 out of 2204 genes, 0.6%	63 out of 10456 genes, 0.6%	1
	126	mitochondrial outer membrane	3 out of 2204 genes, 0.1%	14 out of 10456 genes, 0.1%	1
	127	basolateral plasma membrane	3 out of 2204 genes, 0.1%	14 out of 10456 genes, 0.1%	1
	128	organelle outer membrane	3 out of 2204 genes, 0.1%	14 out of 10456 genes, 0.1%	1
	129	nuclear ubiquitin ligase complex	5 out of 2204 genes, 0.2%	24 out of 10456 genes, 0.2%	1
	130	secretory granule membrane	5 out of 2204 genes, 0.2%	24 out of 10456 genes, 0.2%	1
	131	germ cell nucleus	2 out of 2204 genes, 0.1%	9 out of 10456 genes, 0.1%	1
	132	nuclear chromosome	14 out of 2204 genes, 0.6%	69 out of 10456 genes, 0.7%	1
	133	lysosome	20 out of 2204 genes, 0.9%	99 out of 10456 genes, 0.9%	1
	134	nuclear chromosome part	7 out of 2204 genes, 0.3%	35 out of 10456 genes, 0.3%	1
	135	microtubule	5 out of 2204 genes, 0.2%	25 out of 10456 genes, 0.2%	1
	136	cytosol	2 out of 2204 genes, 0.1%	10 out of 10456 genes, 0.1%	1
	137	proteasome accessory complex	2 out of 2204 genes, 0.1%	10 out of 10456 genes, 0.1%	1
	138	cytosolic part	2 out of 2204 genes, 0.1%	10 out of 10456 genes, 0.1%	1
	139	endosomal part	5 out of 2204 genes, 0.2%	26 out of 10456 genes, 0.2%	1
	140	cell division site	4 out of 2204 genes, 0.2%	21 out of 10456 genes, 0.2%	1
	141	cell division site part	4 out of 2204 genes, 0.2%	21 out of 10456 genes, 0.2%	1
	142	nuclear membrane	3 out of 2204 genes, 0.1%	16 out of 10456 genes, 0.2%	1
	143	cell projection part	22 out of 2204 genes, 1.0%	113 out of 10456 genes, 1.1%	1
	144	sarcomere	12 out of 2204 genes, 0.5%	63 out of 10456 genes, 0.6%	1
	145	membrane-bounded vesicle	104 out of 2204 genes, 4.7%	514 out of 10456 genes, 4.9%	1
	146	endocytic vesicle membrane	2 out of 2204 genes, 0.1%	11 out of 10456 genes, 0.1%	1
	147	leading edge membrane	2 out of 2204 genes, 0.1%	11 out of 10456 genes, 0.1%	1
	148	neuron projection membrane	2 out of 2204 genes, 0.1%	11 out of 10456 genes, 0.1%	1
	149	cell projection	117 out of 2204 genes, 5.3%	579 out of 10456 genes, 5.5%	1
	150	chromosome, centromeric region	15 out of 2204 genes, 0.7%	79 out of 10456 genes, 0.8%	1
	151	contractile fiber part	12 out of 2204 genes, 0.5%	64 out of 10456 genes, 0.6%	1
	152	AP-type membrane coat adaptor complex	3 out of 2204 genes, 0.1%	17 out of 10456 genes, 0.2%	1
	153	cytoplasmic membrane-bounded vesicle	94 out of 2204 genes, 4.3%	469 out of 10456 genes, 4.5%	1
	154	DNA-directed RNA polymerase complex	4 out of 2204 genes, 0.2%	23 out of 10456 genes, 0.2%	1
	155	DNA-directed RNA polymerase II, holoenzyme	4 out of 2204 genes, 0.2%	23 out of 10456 genes, 0.2%	1
	156	nuclear DNA-directed RNA polymerase complex	4 out of 2204 genes, 0.2%	23 out of 10456 genes, 0.2%	1
	157	inclusion body	2 out of 2204 genes, 0.1%	12 out of 10456 genes, 0.1%	1
	158	Golgi-associated vesicle	5 out of 2204 genes, 0.2%	29 out of 10456 genes, 0.3%	1
	159	axon	12 out of 2204 genes, 0.5%	66 out of 10456 genes, 0.6%	1
	160	centrosome	7 out of 2204 genes, 0.3%	40 out of 10456 genes, 0.4%	1
	161	RNA polymerase complex	4 out of 2204 genes, 0.2%	24 out of 10456 genes, 0.2%	1
	162	spliceosomal complex	16 out of 2204 genes, 0.7%	88 out of 10456 genes, 0.8%	1
	163	organellar ribosome	7 out of 2204 genes, 0.3%	41 out of 10456 genes, 0.4%	1
	164	integral to organelle membrane	2 out of 2204 genes, 0.1%	13 out of 10456 genes, 0.1%	1
	165	H4/H2A histone acetyltransferase complex	2 out of 2204 genes, 0.1%	13 out of 10456 genes, 0.1%	1
	166	endosome membrane	4 out of 2204 genes, 0.2%	25 out of 10456 genes, 0.2%	1
	167	axon part	9 out of 2204 genes, 0.4%	53 out of 10456 genes, 0.5%	1
	168	neuron projection	58 out of 2204 genes, 2.6%	303 out of 10456 genes, 2.9%	1
	169	late endosome	11 out of 2204 genes, 0.5%	64 out of 10456 genes, 0.6%	1
	170	endoplasmic reticulum-Golgi intermediate compartment	2 out of 2204 genes, 0.1%	14 out of 10456 genes, 0.1%	1
	171	ER to Golgi transport vesicle	2 out of 2204 genes, 0.1%	14 out of 10456 genes, 0.1%	1
	172	cell projection membrane	4 out of 2204 genes, 0.2%	26 out of 10456 genes, 0.2%	1
	173	cytoplasmic vesicle	105 out of 2204 genes, 4.8%	539 out of 10456 genes, 5.2%	1
	174	I band	7 out of 2204 genes, 0.3%	44 out of 10456 genes, 0.4%	1
	175	nuclear chromatin	4 out of 2204 genes, 0.2%	27 out of 10456 genes, 0.3%	1
	176	cation channel complex	4 out of 2204 genes, 0.2%	27 out of 10456 genes, 0.3%	1
	177	calcium channel complex	2 out of 2204 genes, 0.1%	15 out of 10456 genes, 0.1%	1
	178	SAGA-type complex	2 out of 2204 genes, 0.1%	15 out of 10456 genes, 0.1%	1
	179	vesicle	121 out of 2204 genes, 5.5%	622 out of 10456 genes, 5.9%	1
	180	early endosome	6 out of 2204 genes, 0.3%	39 out of 10456 genes, 0.4%	1
	181	endomembrane system	144 out of 2204 genes, 6.5%	736 out of 10456 genes, 7.0%	1
	182	neuron part	58 out of 2204 genes, 2.6%	310 out of 10456 genes, 3.0%	1
	183	actin filament bundle	4 out of 2204 genes, 0.2%	28 out of 10456 genes, 0.3%	1
	184	nuclear envelope	24 out of 2204 genes, 1.1%	137 out of 10456 genes, 1.3%	1
	185	endocytic vesicle	6 out of 2204 genes, 0.3%	40 out of 10456 genes, 0.4%	1
	186	organelle part	738 out of 2204 genes, 33.5%	3612 out of 10456 genes, 34.5%	1
	187	endosome	37 out of 2204 genes, 1.7%	207 out of 10456 genes, 2.0%	1
	188	intrinsic to organelle membrane	19 out of 2204 genes, 0.9%	113 out of 10456 genes, 1.1%	1
	189	microvillus	2 out of 2204 genes, 0.1%	17 out of 10456 genes, 0.2%	1
	190	proteasome complex	4 out of 2204 genes, 0.2%	30 out of 10456 genes, 0.3%	1
	191	lytic vacuole	39 out of 2204 genes, 1.8%	220 out of 10456 genes, 2.1%	1
	192	intrinsic to Golgi membrane	5 out of 2204 genes, 0.2%	37 out of 10456 genes, 0.4%	1
	193	dendrite	10 out of 2204 genes, 0.5%	67 out of 10456 genes, 0.6%	1
	194	membrane coat	5 out of 2204 genes, 0.2%	40 out of 10456 genes, 0.4%	1
	195	coated membrane	5 out of 2204 genes, 0.2%	40 out of 10456 genes, 0.4%	1
	196	neuronal cell body	4 out of 2204 genes, 0.2%	34 out of 10456 genes, 0.3%	1
	197	transport vesicle	7 out of 2204 genes, 0.3%	54 out of 10456 genes, 0.5%	1
	198	organelle membrane	231 out of 2204 genes, 10.5%	1202 out of 10456 genes, 11.5%	1
	199	vacuole	42 out of 2204 genes, 1.9%	249 out of 10456 genes, 2.4%	1
	200	intracellular organelle part	634 out of 2204 genes, 28.8%	3166 out of 10456 genes, 30.3%	1
	201	proton-transporting two-sector ATPase complex	4 out of 2204 genes, 0.2%	36 out of 10456 genes, 0.3%	1
	202	vesicle membrane	19 out of 2204 genes, 0.9%	126 out of 10456 genes, 1.2%	1
	203	ubiquitin ligase complex	10 out of 2204 genes, 0.5%	75 out of 10456 genes, 0.7%	1
	204	clathrin-coated vesicle membrane	2 out of 2204 genes, 0.1%	23 out of 10456 genes, 0.2%	1
	205	nonmotile primary cilium	3 out of 2204 genes, 0.1%	31 out of 10456 genes, 0.3%	1
	206	primary cilium	4 out of 2204 genes, 0.2%	38 out of 10456 genes, 0.4%	1
	207	protein complex	297 out of 2204 genes, 13.5%	1542 out of 10456 genes, 14.7%	1
	208	vacuolar membrane	3 out of 2204 genes, 0.1%	32 out of 10456 genes, 0.3%	1
	209	cullin-RING ubiquitin ligase complex	4 out of 2204 genes, 0.2%	40 out of 10456 genes, 0.4%	1
	210	vacuolar part	3 out of 2204 genes, 0.1%	33 out of 10456 genes, 0.3%	1
	211	histone acetyltransferase complex	4 out of 2204 genes, 0.2%	41 out of 10456 genes, 0.4%	1
	212	cilium	5 out of 2204 genes, 0.2%	48 out of 10456 genes, 0.5%	1
	213	synapse part	5 out of 2204 genes, 0.2%	48 out of 10456 genes, 0.5%	1
	214	mitochondrial membrane	26 out of 2204 genes, 1.2%	174 out of 10456 genes, 1.7%	1
	215	cytoplasmic vesicle membrane	9 out of 2204 genes, 0.4%	75 out of 10456 genes, 0.7%	1
	216	cytoplasmic vesicle part	9 out of 2204 genes, 0.4%	75 out of 10456 genes, 0.7%	1
	217	synapse	10 out of 2204 genes, 0.5%	82 out of 10456 genes, 0.8%	1
	218	clathrin-coated vesicle	15 out of 2204 genes, 0.7%	113 out of 10456 genes, 1.1%	1
	219	synaptic vesicle	4 out of 2204 genes, 0.2%	43 out of 10456 genes, 0.4%	1
	220	nuclear lumen	274 out of 2204 genes, 12.4%	1463 out of 10456 genes, 14.0%	1
	221	mitochondrion	66 out of 2204 genes, 3.0%	402 out of 10456 genes, 3.8%	1
	222	mitochondrial matrix	2 out of 2204 genes, 0.1%	31 out of 10456 genes, 0.3%	1
	223	mitochondrial envelope	35 out of 2204 genes, 1.6%	236 out of 10456 genes, 2.3%	1
	224	transcription factor complex	5 out of 2204 genes, 0.2%	55 out of 10456 genes, 0.5%	1
	225	envelope	95 out of 2204 genes, 4.3%	561 out of 10456 genes, 5.4%	1
	226	mitochondrial part	64 out of 2204 genes, 2.9%	397 out of 10456 genes, 3.8%	1
	227	nuclear body	22 out of 2204 genes, 1.0%	163 out of 10456 genes, 1.6%	1
	228	Golgi apparatus part	29 out of 2204 genes, 1.3%	207 out of 10456 genes, 2.0%	1
	229	organelle envelope	93 out of 2204 genes, 4.2%	557 out of 10456 genes, 5.3%	1
	230	intracellular organelle lumen	276 out of 2204 genes, 12.5%	1494 out of 10456 genes, 14.3%	1
	231	nuclear part	301 out of 2204 genes, 13.7%	1621 out of 10456 genes, 15.5%	1
	232	organelle lumen	276 out of 2204 genes, 12.5%	1496 out of 10456 genes, 14.3%	1
	233	Golgi membrane	10 out of 2204 genes, 0.5%	93 out of 10456 genes, 0.9%	1
	234	membrane-enclosed lumen	276 out of 2204 genes, 12.5%	1502 out of 10456 genes, 14.4%	1
	235	nucleus	304 out of 2204 genes, 13.8%	1644 out of 10456 genes, 15.7%	1
	236	Golgi apparatus	29 out of 2204 genes, 1.3%	212 out of 10456 genes, 2.0%	1
	237	organelle inner membrane	46 out of 2204 genes, 2.1%	312 out of 10456 genes, 3.0%	1
	238	coated vesicle membrane	2 out of 2204 genes, 0.1%	40 out of 10456 genes, 0.4%	1
	239	coated vesicle	18 out of 2204 genes, 0.8%	154 out of 10456 genes, 1.5%	1
	240	mitochondrial inner membrane	7 out of 2204 genes, 0.3%	92 out of 10456 genes, 0.9%	1
	241	mitochondrial membrane part	4 out of 2204 genes, 0.2%	69 out of 10456 genes, 0.7%	1
	242	cell	1754 out of 2204 genes, 79.6%	8608 out of 10456 genes, 82.3%	1
	243	cell part	1754 out of 2204 genes, 79.6%	8608 out of 10456 genes, 82.3%	1
	244	intracellular part	1590 out of 2204 genes, 72.1%	7905 out of 10456 genes, 75.6%	1
	245	intracellular organelle	1319 out of 2204 genes, 59.8%	6662 out of 10456 genes, 63.7%	1
	246	organelle	1334 out of 2204 genes, 60.5%	6738 out of 10456 genes, 64.4%	1
	247	intracellular	1595 out of 2204 genes, 72.4%	7942 out of 10456 genes, 76.0%	1
	248	nucleoplasm	37 out of 2204 genes, 1.7%	336 out of 10456 genes, 3.2%	1
	249	nucleoplasm part	35 out of 2204 genes, 1.6%	330 out of 10456 genes, 3.2%	1
	250	intracellular membrane-bounded organelle	1171 out of 2204 genes, 53.1%	6064 out of 10456 genes, 58.0%	1
	251	membrane-bounded organelle	1183 out of 2204 genes, 53.7%	6137 out of 10456 genes, 58.7%	1

## Sheet: f
	Table_S2 Gene Ontology (GO) assignment for diferentially expressed gene between adipose tissue of fetal bovine and adiose tissue of adult bovine
	f: molecular function
		Gene Ontology term	Cluster frequency	Genome frequency of use	Corrected P-value
	1	structural molecule activity	130 out of 2079 genes, 6.3%	287 out of 9846 genes, 2.9%	5.83e-18
	2	receptor activity	171 out of 2079 genes, 8.2%	594 out of 9846 genes, 6.0%	0.0016
	3	signaling receptor activity	144 out of 2079 genes, 6.9%	520 out of 9846 genes, 5.3%	0.07794
	4	endopeptidase regulator activity	41 out of 2079 genes, 2.0%	115 out of 9846 genes, 1.2%	0.1127
	5	peptidase regulator activity	45 out of 2079 genes, 2.2%	130 out of 9846 genes, 1.3%	0.12375
	6	peptidase inhibitor activity	37 out of 2079 genes, 1.8%	103 out of 9846 genes, 1.0%	0.18925
	7	glycosaminoglycan binding	35 out of 2079 genes, 1.7%	96 out of 9846 genes, 1.0%	0.19577
	8	carbohydrate derivative binding	35 out of 2079 genes, 1.7%	96 out of 9846 genes, 1.0%	0.19577
	9	transmembrane signaling receptor activity	130 out of 2079 genes, 6.3%	473 out of 9846 genes, 4.8%	0.22758
	10	signal transducer activity	217 out of 2079 genes, 10.4%	847 out of 9846 genes, 8.6%	0.29668
	11	endopeptidase inhibitor activity	35 out of 2079 genes, 1.7%	99 out of 9846 genes, 1.0%	0.3777
	12	enzyme inhibitor activity	52 out of 2079 genes, 2.5%	170 out of 9846 genes, 1.7%	1
	13	cytokine receptor activity	18 out of 2079 genes, 0.9%	45 out of 9846 genes, 0.5%	1
	14	molecular transducer activity	251 out of 2079 genes, 12.1%	1031 out of 9846 genes, 10.5%	1
	15	transferase activity, transferring amino-acyl groups	7 out of 2079 genes, 0.3%	12 out of 9846 genes, 0.1%	1
	16	oxidoreductase activity, acting on paired donors, with incorporation or reduction of molecular oxygen, reduced flavin or flavoprotein as one donor, and incorporation of one atom of oxygen	9 out of 2079 genes, 0.4%	18 out of 9846 genes, 0.2%	1
	17	iron ion binding	38 out of 2079 genes, 1.8%	123 out of 9846 genes, 1.2%	1
	18	organic acid transmembrane transporter activity	25 out of 2079 genes, 1.2%	74 out of 9846 genes, 0.8%	1
	19	immunoglobulin binding	4 out of 2079 genes, 0.2%	5 out of 9846 genes, 0.1%	1
	20	carbohydrate phosphatase activity	6 out of 2079 genes, 0.3%	10 out of 9846 genes, 0.1%	1
	21	glycerol transmembrane transporter activity	3 out of 2079 genes, 0.1%	3 out of 9846 genes, 0.0%	1
	22	oxidoreductase activity, acting on paired donors, with incorporation or reduction of molecular oxygen	29 out of 2079 genes, 1.4%	91 out of 9846 genes, 0.9%	1
	23	G-protein coupled nucleotide receptor activity	8 out of 2079 genes, 0.4%	17 out of 9846 genes, 0.2%	1
	24	oxidoreductase activity	124 out of 2079 genes, 6.0%	494 out of 9846 genes, 5.0%	1
	25	growth factor binding	19 out of 2079 genes, 0.9%	56 out of 9846 genes, 0.6%	1
	26	oxidoreductase activity, acting on CH or CH2 groups	4 out of 2079 genes, 0.2%	6 out of 9846 genes, 0.1%	1
	27	procollagen-proline dioxygenase activity	4 out of 2079 genes, 0.2%	6 out of 9846 genes, 0.1%	1
	28	peptidyl-proline dioxygenase activity	4 out of 2079 genes, 0.2%	6 out of 9846 genes, 0.1%	1
	29	transaminase activity	8 out of 2079 genes, 0.4%	18 out of 9846 genes, 0.2%	1
	30	NADP binding	5 out of 2079 genes, 0.2%	9 out of 9846 genes, 0.1%	1
	31	vitamin binding	15 out of 2079 genes, 0.7%	43 out of 9846 genes, 0.4%	1
	32	identical protein binding	92 out of 2079 genes, 4.4%	363 out of 9846 genes, 3.7%	1
	33	nucleobase-containing compound transmembrane transporter activity	9 out of 2079 genes, 0.4%	22 out of 9846 genes, 0.2%	1
	34	enzyme regulator activity	149 out of 2079 genes, 7.2%	614 out of 9846 genes, 6.2%	1
	35	pyrimidine nucleotide binding	3 out of 2079 genes, 0.1%	4 out of 9846 genes, 0.0%	1
	36	steroid dehydrogenase activity, acting on the CH-OH group of donors, NAD or NADP as acceptor	7 out of 2079 genes, 0.3%	16 out of 9846 genes, 0.2%	1
	37	monooxygenase activity	19 out of 2079 genes, 0.9%	60 out of 9846 genes, 0.6%	1
	38	carboxylic acid transmembrane transporter activity	20 out of 2079 genes, 1.0%	64 out of 9846 genes, 0.7%	1
	39	transferase activity, transferring nitrogenous groups	9 out of 2079 genes, 0.4%	23 out of 9846 genes, 0.2%	1
	40	inorganic anion transmembrane transporter activity	12 out of 2079 genes, 0.6%	34 out of 9846 genes, 0.3%	1
	41	phosphofructokinase activity	4 out of 2079 genes, 0.2%	7 out of 9846 genes, 0.1%	1
	42	protein serine/threonine kinase inhibitor activity	4 out of 2079 genes, 0.2%	7 out of 9846 genes, 0.1%	1
	43	proteoglycan binding	4 out of 2079 genes, 0.2%	7 out of 9846 genes, 0.1%	1
	44	cofactor transporter activity	4 out of 2079 genes, 0.2%	7 out of 9846 genes, 0.1%	1
	45	steroid dehydrogenase activity	8 out of 2079 genes, 0.4%	20 out of 9846 genes, 0.2%	1
	46	ligase activity, forming carbon-sulfur bonds	8 out of 2079 genes, 0.4%	20 out of 9846 genes, 0.2%	1
	47	organic anion transmembrane transporter activity	20 out of 2079 genes, 1.0%	65 out of 9846 genes, 0.7%	1
	48	kinase regulator activity	25 out of 2079 genes, 1.2%	85 out of 9846 genes, 0.9%	1
	49	phosphoenolpyruvate carboxykinase activity	2 out of 2079 genes, 0.1%	2 out of 9846 genes, 0.0%	1
	50	endothelin receptor activity	2 out of 2079 genes, 0.1%	2 out of 9846 genes, 0.0%	1
	51	receptor inhibitor activity	2 out of 2079 genes, 0.1%	2 out of 9846 genes, 0.0%	1
	52	adenosine receptor binding	2 out of 2079 genes, 0.1%	2 out of 9846 genes, 0.0%	1
	53	pyrimidine ribonucleotide binding	2 out of 2079 genes, 0.1%	2 out of 9846 genes, 0.0%	1
	54	alanine-oxo-acid transaminase activity	2 out of 2079 genes, 0.1%	2 out of 9846 genes, 0.0%	1
	55	inositol tetrakisphosphate kinase activity	2 out of 2079 genes, 0.1%	2 out of 9846 genes, 0.0%	1
	56	transferase activity, transferring acyl groups	41 out of 2079 genes, 2.0%	151 out of 9846 genes, 1.5%	1
	57	solute:sodium symporter activity	9 out of 2079 genes, 0.4%	24 out of 9846 genes, 0.2%	1
	58	oxidoreductase activity, acting on the CH-OH group of donors, NAD or NADP as acceptor	23 out of 2079 genes, 1.1%	78 out of 9846 genes, 0.8%	1
	59	dioxygenase activity	13 out of 2079 genes, 0.6%	39 out of 9846 genes, 0.4%	1
	60	chloride channel activity	6 out of 2079 genes, 0.3%	14 out of 9846 genes, 0.1%	1
	61	heat shock protein binding	6 out of 2079 genes, 0.3%	14 out of 9846 genes, 0.1%	1
	62	G-protein coupled chemoattractant receptor activity	8 out of 2079 genes, 0.4%	21 out of 9846 genes, 0.2%	1
	63	carbohydrate kinase activity	5 out of 2079 genes, 0.2%	11 out of 9846 genes, 0.1%	1
	64	anion transmembrane transporter activity	38 out of 2079 genes, 1.8%	142 out of 9846 genes, 1.4%	1
	65	protein kinase regulator activity	22 out of 2079 genes, 1.1%	76 out of 9846 genes, 0.8%	1
	66	retinoid binding	7 out of 2079 genes, 0.3%	18 out of 9846 genes, 0.2%	1
	67	protein transporter activity	7 out of 2079 genes, 0.3%	18 out of 9846 genes, 0.2%	1
	68	protein phosphatase inhibitor activity	3 out of 2079 genes, 0.1%	5 out of 9846 genes, 0.1%	1
	69	nucleobase transmembrane transporter activity	3 out of 2079 genes, 0.1%	5 out of 9846 genes, 0.1%	1
	70	fatty acid transporter activity	3 out of 2079 genes, 0.1%	5 out of 9846 genes, 0.1%	1
	71	rRNA binding	3 out of 2079 genes, 0.1%	5 out of 9846 genes, 0.1%	1
	72	CoA-ligase activity	4 out of 2079 genes, 0.2%	8 out of 9846 genes, 0.1%	1
	73	hydrolase activity, acting on carbon-nitrogen	4 out of 2079 genes, 0.2%	8 out of 9846 genes, 0.1%	1
	74	O-acyltransferase activity	10 out of 2079 genes, 0.5%	29 out of 9846 genes, 0.3%	1
	75	cytokine activity	11 out of 2079 genes, 0.5%	33 out of 9846 genes, 0.3%	1
	76	antioxidant activity	12 out of 2079 genes, 0.6%	37 out of 9846 genes, 0.4%	1
	77	G-protein coupled receptor binding	23 out of 2079 genes, 1.1%	81 out of 9846 genes, 0.8%	1
	78	protein-lipid complex binding	8 out of 2079 genes, 0.4%	22 out of 9846 genes, 0.2%	1
	79	RNA binding	66 out of 2079 genes, 3.2%	265 out of 9846 genes, 2.7%	1
	80	oxidoreductase activity, acting on CH-OH group of donors	27 out of 2079 genes, 1.3%	98 out of 9846 genes, 1.0%	1
	81	voltage-gated potassium channel activity	9 out of 2079 genes, 0.4%	26 out of 9846 genes, 0.3%	1
	82	cofactor binding	43 out of 2079 genes, 2.1%	167 out of 9846 genes, 1.7%	1
	83	steroid binding	11 out of 2079 genes, 0.5%	34 out of 9846 genes, 0.3%	1
	84	organic acid:sodium symporter activity	7 out of 2079 genes, 0.3%	19 out of 9846 genes, 0.2%	1
	85	chloride transmembrane transporter activity	7 out of 2079 genes, 0.3%	19 out of 9846 genes, 0.2%	1
	86	isoprenoid binding	7 out of 2079 genes, 0.3%	19 out of 9846 genes, 0.2%	1
	87	amine binding	5 out of 2079 genes, 0.2%	12 out of 9846 genes, 0.1%	1
	88	coenzyme binding	24 out of 2079 genes, 1.2%	87 out of 9846 genes, 0.9%	1
	89	oxidoreductase activity, acting on paired donors, with incorporation or reduction of molecular oxygen, 2-oxoglutarate as one donor, and incorporation of one atom each of oxygen into both donors	8 out of 2079 genes, 0.4%	23 out of 9846 genes, 0.2%	1
	90	excitatory extracellular ligand-gated ion channel activity	10 out of 2079 genes, 0.5%	31 out of 9846 genes, 0.3%	1
	91	voltage-gated cation channel activity	10 out of 2079 genes, 0.5%	31 out of 9846 genes, 0.3%	1
	92	transmembrane transporter activity	148 out of 2079 genes, 7.1%	638 out of 9846 genes, 6.5%	1
	93	protein histidine kinase activity	4 out of 2079 genes, 0.2%	9 out of 9846 genes, 0.1%	1
	94	adrenergic receptor activity	4 out of 2079 genes, 0.2%	9 out of 9846 genes, 0.1%	1
	95	neutral amino acid transmembrane transporter activity	4 out of 2079 genes, 0.2%	9 out of 9846 genes, 0.1%	1
	96	oxidoreductase activity, oxidizing metal ions	4 out of 2079 genes, 0.2%	9 out of 9846 genes, 0.1%	1
	97	phosphotransferase activity, nitrogenous group as acceptor	4 out of 2079 genes, 0.2%	9 out of 9846 genes, 0.1%	1
	98	endoribonuclease activity, producing 3'-phosphomonoesters	4 out of 2079 genes, 0.2%	9 out of 9846 genes, 0.1%	1
	99	oxidoreductase activity, acting on the CH-NH2 group of donors	6 out of 2079 genes, 0.3%	16 out of 9846 genes, 0.2%	1
	100	protein complex binding	16 out of 2079 genes, 0.8%	55 out of 9846 genes, 0.6%	1
	101	substrate-specific transmembrane transporter activity	138 out of 2079 genes, 6.6%	594 out of 9846 genes, 6.0%	1
	102	transferase activity, transferring acyl groups other than amino-acyl groups	37 out of 2079 genes, 1.8%	144 out of 9846 genes, 1.5%	1
	103	lipoprotein particle binding	7 out of 2079 genes, 0.3%	20 out of 9846 genes, 0.2%	1
	104	prostaglandin receptor activity	3 out of 2079 genes, 0.1%	6 out of 9846 genes, 0.1%	1
	105	pyrimidine nucleotide-sugar transmembrane transporter activity	3 out of 2079 genes, 0.1%	6 out of 9846 genes, 0.1%	1
	106	polyol transmembrane transporter activity	3 out of 2079 genes, 0.1%	6 out of 9846 genes, 0.1%	1
	107	cytokine binding	3 out of 2079 genes, 0.1%	6 out of 9846 genes, 0.1%	1
	108	cytidylyltransferase activity	3 out of 2079 genes, 0.1%	6 out of 9846 genes, 0.1%	1
	109	cell surface binding	8 out of 2079 genes, 0.4%	24 out of 9846 genes, 0.2%	1
	110	beta-adrenergic receptor activity	2 out of 2079 genes, 0.1%	3 out of 9846 genes, 0.0%	1
	111	pattern recognition receptor activity	2 out of 2079 genes, 0.1%	3 out of 9846 genes, 0.0%	1
	112	tricarboxylic acid transmembrane transporter activity	2 out of 2079 genes, 0.1%	3 out of 9846 genes, 0.0%	1
	113	basic amino acid transmembrane transporter activity	2 out of 2079 genes, 0.1%	3 out of 9846 genes, 0.0%	1
	114	acyl-CoA desaturase activity	2 out of 2079 genes, 0.1%	3 out of 9846 genes, 0.0%	1
	115	carnitine O-acyltransferase activity	2 out of 2079 genes, 0.1%	3 out of 9846 genes, 0.0%	1
	116	myosin heavy chain binding	2 out of 2079 genes, 0.1%	3 out of 9846 genes, 0.0%	1
	117	deoxyribonucleotide binding	2 out of 2079 genes, 0.1%	3 out of 9846 genes, 0.0%	1
	118	purine deoxyribonucleotide binding	2 out of 2079 genes, 0.1%	3 out of 9846 genes, 0.0%	1
	119	adenyl deoxyribonucleotide binding	2 out of 2079 genes, 0.1%	3 out of 9846 genes, 0.0%	1
	120	phosphatidylinositol 3-kinase regulator activity	2 out of 2079 genes, 0.1%	3 out of 9846 genes, 0.0%	1
	121	actinin binding	2 out of 2079 genes, 0.1%	3 out of 9846 genes, 0.0%	1
	122	neurotrophin binding	2 out of 2079 genes, 0.1%	3 out of 9846 genes, 0.0%	1
	123	galactose 3-O-sulfotransferase activity	2 out of 2079 genes, 0.1%	3 out of 9846 genes, 0.0%	1
	124	ligase regulator activity	2 out of 2079 genes, 0.1%	3 out of 9846 genes, 0.0%	1
	125	intramolecular oxidoreductase activity	11 out of 2079 genes, 0.5%	36 out of 9846 genes, 0.4%	1
	126	glutamate receptor activity	6 out of 2079 genes, 0.3%	17 out of 9846 genes, 0.2%	1
	127	cell adhesion molecule binding	6 out of 2079 genes, 0.3%	17 out of 9846 genes, 0.2%	1
	128	oxidoreductase activity, acting on single donors with incorporation of molecular oxygen	15 out of 2079 genes, 0.7%	53 out of 9846 genes, 0.5%	1
	129	motor activity	14 out of 2079 genes, 0.7%	49 out of 9846 genes, 0.5%	1
	130	antigen binding	4 out of 2079 genes, 0.2%	10 out of 9846 genes, 0.1%	1
	131	intramolecular oxidoreductase activity, interconverting keto- and enol-groups	4 out of 2079 genes, 0.2%	10 out of 9846 genes, 0.1%	1
	132	phosphatidylinositol 3-kinase activity	4 out of 2079 genes, 0.2%	10 out of 9846 genes, 0.1%	1
	133	transporter activity	176 out of 2079 genes, 8.5%	777 out of 9846 genes, 7.9%	1
	134	protein tyrosine kinase activity	20 out of 2079 genes, 1.0%	75 out of 9846 genes, 0.8%	1
	135	transmembrane receptor protein kinase activity	13 out of 2079 genes, 0.6%	46 out of 9846 genes, 0.5%	1
	136	substrate-specific transporter activity	161 out of 2079 genes, 7.7%	710 out of 9846 genes, 7.2%	1
	137	passive transmembrane transporter activity	63 out of 2079 genes, 3.0%	265 out of 9846 genes, 2.7%	1
	138	oxidoreductase activity, acting on paired donors, with incorporation or reduction of molecular oxygen, NAD	7 out of 2079 genes, 0.3%	22 out of 9846 genes, 0.2%	1
	139	alcohol binding	7 out of 2079 genes, 0.3%	22 out of 9846 genes, 0.2%	1
	140	fatty acid synthase activity	3 out of 2079 genes, 0.1%	7 out of 9846 genes, 0.1%	1
	141	icosanoid receptor activity	3 out of 2079 genes, 0.1%	7 out of 9846 genes, 0.1%	1
	142	prostanoid receptor activity	3 out of 2079 genes, 0.1%	7 out of 9846 genes, 0.1%	1
	143	nucleotide-sugar transmembrane transporter activity	3 out of 2079 genes, 0.1%	7 out of 9846 genes, 0.1%	1
	144	snRNA binding	3 out of 2079 genes, 0.1%	7 out of 9846 genes, 0.1%	1
	145	translation initiation factor binding	3 out of 2079 genes, 0.1%	7 out of 9846 genes, 0.1%	1
	146	channel activity	62 out of 2079 genes, 3.0%	263 out of 9846 genes, 2.7%	1
	147	voltage-gated ion channel activity	11 out of 2079 genes, 0.5%	39 out of 9846 genes, 0.4%	1
	148	symporter activity	11 out of 2079 genes, 0.5%	39 out of 9846 genes, 0.4%	1
	149	solute:cation symporter activity	11 out of 2079 genes, 0.5%	39 out of 9846 genes, 0.4%	1
	150	voltage-gated channel activity	11 out of 2079 genes, 0.5%	39 out of 9846 genes, 0.4%	1
	151	glycoprotein binding	4 out of 2079 genes, 0.2%	11 out of 9846 genes, 0.1%	1
	152	dicarboxylic acid transmembrane transporter activity	4 out of 2079 genes, 0.2%	11 out of 9846 genes, 0.1%	1
	153	protein transmembrane transporter activity	4 out of 2079 genes, 0.2%	11 out of 9846 genes, 0.1%	1
	154	protein phosphorylated amino acid binding	4 out of 2079 genes, 0.2%	11 out of 9846 genes, 0.1%	1
	155	G-protein coupled receptor activity	48 out of 2079 genes, 2.3%	201 out of 9846 genes, 2.0%	1
	156	extracellular ligand-gated ion channel activity	10 out of 2079 genes, 0.5%	35 out of 9846 genes, 0.4%	1
	157	cysteine-type endopeptidase inhibitor activity	5 out of 2079 genes, 0.2%	15 out of 9846 genes, 0.2%	1
	158	metalloexopeptidase activity	5 out of 2079 genes, 0.2%	15 out of 9846 genes, 0.2%	1
	159	metallopeptidase activity	8 out of 2079 genes, 0.4%	27 out of 9846 genes, 0.3%	1
	160	fatty acid binding	7 out of 2079 genes, 0.3%	23 out of 9846 genes, 0.2%	1
	161	monocarboxylic acid binding	7 out of 2079 genes, 0.3%	23 out of 9846 genes, 0.2%	1
	162	protein binding	649 out of 2079 genes, 31.2%	2996 out of 9846 genes, 30.4%	1
	163	lipopolysaccharide binding	2 out of 2079 genes, 0.1%	4 out of 9846 genes, 0.0%	1
	164	phospholipase inhibitor activity	2 out of 2079 genes, 0.1%	4 out of 9846 genes, 0.0%	1
	165	Rho guanyl-nucleotide exchange factor activity	2 out of 2079 genes, 0.1%	4 out of 9846 genes, 0.0%	1
	166	calcium channel regulator activity	2 out of 2079 genes, 0.1%	4 out of 9846 genes, 0.0%	1
	167	purine nucleobase transmembrane transporter activity	2 out of 2079 genes, 0.1%	4 out of 9846 genes, 0.0%	1
	168	oxidoreductase activity, acting on paired donors, with oxidation of a pair of donors resulting in the reduction of molecular oxygen to two molecules of water	2 out of 2079 genes, 0.1%	4 out of 9846 genes, 0.0%	1
	169	oxidoreductase activity, oxidizing metal ions, NAD or NADP as acceptor	2 out of 2079 genes, 0.1%	4 out of 9846 genes, 0.0%	1
	170	fibroblast growth factor binding	2 out of 2079 genes, 0.1%	4 out of 9846 genes, 0.0%	1
	171	long-chain fatty acid binding	2 out of 2079 genes, 0.1%	4 out of 9846 genes, 0.0%	1
	172	transferase activity, transferring acyl groups, acyl groups converted into alkyl on transfer	2 out of 2079 genes, 0.1%	4 out of 9846 genes, 0.0%	1
	173	protein N-terminus binding	2 out of 2079 genes, 0.1%	4 out of 9846 genes, 0.0%	1
	174	icosatetraenoic acid binding	2 out of 2079 genes, 0.1%	4 out of 9846 genes, 0.0%	1
	175	ion channel activity	59 out of 2079 genes, 2.8%	252 out of 9846 genes, 2.6%	1
	176	substrate-specific channel activity	59 out of 2079 genes, 2.8%	252 out of 9846 genes, 2.6%	1
	177	peptide receptor activity	21 out of 2079 genes, 1.0%	83 out of 9846 genes, 0.8%	1
	178	ion transmembrane transporter activity	115 out of 2079 genes, 5.5%	508 out of 9846 genes, 5.2%	1
	179	sodium ion transmembrane transporter activity	14 out of 2079 genes, 0.7%	53 out of 9846 genes, 0.5%	1
	180	transmembrane receptor protein tyrosine kinase activity	9 out of 2079 genes, 0.4%	32 out of 9846 genes, 0.3%	1
	181	anion channel activity	12 out of 2079 genes, 0.6%	45 out of 9846 genes, 0.5%	1
	182	nucleotide transmembrane transporter activity	3 out of 2079 genes, 0.1%	8 out of 9846 genes, 0.1%	1
	183	alcohol transmembrane transporter activity	3 out of 2079 genes, 0.1%	8 out of 9846 genes, 0.1%	1
	184	phosphatidylinositol phosphate kinase activity	3 out of 2079 genes, 0.1%	8 out of 9846 genes, 0.1%	1
	185	acid-thiol ligase activity	3 out of 2079 genes, 0.1%	8 out of 9846 genes, 0.1%	1
	186	myosin binding	3 out of 2079 genes, 0.1%	8 out of 9846 genes, 0.1%	1
	187	inositol trisphosphate kinase activity	3 out of 2079 genes, 0.1%	8 out of 9846 genes, 0.1%	1
	188	organic hydroxy compound transmembrane transporter activity	3 out of 2079 genes, 0.1%	8 out of 9846 genes, 0.1%	1
	189	carbohydrate transporter activity	7 out of 2079 genes, 0.3%	24 out of 9846 genes, 0.2%	1
	190	G-protein coupled peptide receptor activity	20 out of 2079 genes, 1.0%	80 out of 9846 genes, 0.8%	1
	191	protein kinase inhibitor activity	4 out of 2079 genes, 0.2%	12 out of 9846 genes, 0.1%	1
	192	oxidoreductase activity, acting on the CH-NH2 group of donors, oxygen as acceptor	4 out of 2079 genes, 0.2%	12 out of 9846 genes, 0.1%	1
	193	intramolecular oxidoreductase activity, transposing C=C bonds	4 out of 2079 genes, 0.2%	12 out of 9846 genes, 0.1%	1
	194	endonuclease activity, active with either ribo- or deoxyribonucleic acids and producing 3'-phosphomonoesters	4 out of 2079 genes, 0.2%	12 out of 9846 genes, 0.1%	1
	195	kinase inhibitor activity	4 out of 2079 genes, 0.2%	12 out of 9846 genes, 0.1%	1
	196	phosphatase inhibitor activity	4 out of 2079 genes, 0.2%	12 out of 9846 genes, 0.1%	1
	197	macromolecule transmembrane transporter activity	4 out of 2079 genes, 0.2%	12 out of 9846 genes, 0.1%	1
	198	polysaccharide binding	4 out of 2079 genes, 0.2%	12 out of 9846 genes, 0.1%	1
	199	chemokine receptor activity	5 out of 2079 genes, 0.2%	16 out of 9846 genes, 0.2%	1
	200	neurotransmitter transporter activity	5 out of 2079 genes, 0.2%	16 out of 9846 genes, 0.2%	1
	201	oxidoreductase activity, acting on single donors with incorporation of molecular oxygen, incorporation of two atoms of oxygen	5 out of 2079 genes, 0.2%	16 out of 9846 genes, 0.2%	1
	202	kinase binding	43 out of 2079 genes, 2.1%	183 out of 9846 genes, 1.9%	1
	203	cation channel activity	37 out of 2079 genes, 1.8%	156 out of 9846 genes, 1.6%	1
	204	amino acid binding	9 out of 2079 genes, 0.4%	33 out of 9846 genes, 0.3%	1
	205	carboxylic acid binding	19 out of 2079 genes, 0.9%	77 out of 9846 genes, 0.8%	1
	206	transferase activity, transferring alkyl or aryl	11 out of 2079 genes, 0.5%	42 out of 9846 genes, 0.4%	1
	207	lipid binding	64 out of 2079 genes, 3.1%	281 out of 9846 genes, 2.9%	1
	208	drug binding	6 out of 2079 genes, 0.3%	21 out of 9846 genes, 0.2%	1
	209	sterol binding	5 out of 2079 genes, 0.2%	17 out of 9846 genes, 0.2%	1
	210	secondary active transmembrane transporter activity	31 out of 2079 genes, 1.5%	132 out of 9846 genes, 1.3%	1
	211	isocitrate dehydrogenase activity	2 out of 2079 genes, 0.1%	5 out of 9846 genes, 0.1%	1
	212	alpha-adrenergic receptor activity	2 out of 2079 genes, 0.1%	5 out of 9846 genes, 0.1%	1
	213	transforming growth factor beta-activated receptor activity	2 out of 2079 genes, 0.1%	5 out of 9846 genes, 0.1%	1
	214	inward rectifier potassium channel activity	2 out of 2079 genes, 0.1%	5 out of 9846 genes, 0.1%	1
	215	poly-pyrimidine tract binding	2 out of 2079 genes, 0.1%	5 out of 9846 genes, 0.1%	1
	216	galactosidase activity	2 out of 2079 genes, 0.1%	5 out of 9846 genes, 0.1%	1
	217	oxo-acid-lyase activity	2 out of 2079 genes, 0.1%	5 out of 9846 genes, 0.1%	1
	218	ammonia-lyase activity	2 out of 2079 genes, 0.1%	5 out of 9846 genes, 0.1%	1
	219	alkali metal ion binding	2 out of 2079 genes, 0.1%	5 out of 9846 genes, 0.1%	1
	220	peptide N-acetyltransferase activity	2 out of 2079 genes, 0.1%	5 out of 9846 genes, 0.1%	1
	221	laminin binding	2 out of 2079 genes, 0.1%	5 out of 9846 genes, 0.1%	1
	222	CCR chemokine receptor binding	2 out of 2079 genes, 0.1%	5 out of 9846 genes, 0.1%	1
	223	extracellular matrix binding	2 out of 2079 genes, 0.1%	5 out of 9846 genes, 0.1%	1
	224	phosphoprotein binding	4 out of 2079 genes, 0.2%	13 out of 9846 genes, 0.1%	1
	225	carbohydrate binding	30 out of 2079 genes, 1.4%	128 out of 9846 genes, 1.3%	1
	226	calcium activated cation channel activity	3 out of 2079 genes, 0.1%	9 out of 9846 genes, 0.1%	1
	227	water transmembrane transporter activity	3 out of 2079 genes, 0.1%	9 out of 9846 genes, 0.1%	1
	228	sterol transporter activity	3 out of 2079 genes, 0.1%	9 out of 9846 genes, 0.1%	1
	229	fatty acid ligase activity	3 out of 2079 genes, 0.1%	9 out of 9846 genes, 0.1%	1
	230	nucleotide receptor activity	3 out of 2079 genes, 0.1%	9 out of 9846 genes, 0.1%	1
	231	cyclin-dependent protein serine/threonine kinase regulator activity	3 out of 2079 genes, 0.1%	9 out of 9846 genes, 0.1%	1
	232	carbon-nitrogen lyase activity	3 out of 2079 genes, 0.1%	9 out of 9846 genes, 0.1%	1
	233	low-density lipoprotein particle binding	3 out of 2079 genes, 0.1%	9 out of 9846 genes, 0.1%	1
	234	amide transmembrane transporter activity	3 out of 2079 genes, 0.1%	9 out of 9846 genes, 0.1%	1
	235	retinoic acid receptor binding	3 out of 2079 genes, 0.1%	9 out of 9846 genes, 0.1%	1
	236	phosphate transmembrane transporter activity	3 out of 2079 genes, 0.1%	9 out of 9846 genes, 0.1%	1
	237	translation factor activity, nucleic acid binding	18 out of 2079 genes, 0.9%	75 out of 9846 genes, 0.8%	1
	238	ligand-activated sequence-specific DNA binding RNA polymerase II transcription factor activity	9 out of 2079 genes, 0.4%	35 out of 9846 genes, 0.4%	1
	239	G-protein coupled amine receptor activity	6 out of 2079 genes, 0.3%	22 out of 9846 genes, 0.2%	1
	240	transmembrane receptor protein serine/threonine kinase activity	4 out of 2079 genes, 0.2%	14 out of 9846 genes, 0.1%	1
	241	neuropeptide receptor binding	4 out of 2079 genes, 0.2%	14 out of 9846 genes, 0.1%	1
	242	carbohydrate transmembrane transporter activity	6 out of 2079 genes, 0.3%	23 out of 9846 genes, 0.2%	1
	243	ionotropic glutamate receptor activity	3 out of 2079 genes, 0.1%	10 out of 9846 genes, 0.1%	1
	244	steroid hydroxylase activity	3 out of 2079 genes, 0.1%	10 out of 9846 genes, 0.1%	1
	245	protein complex scaffold	3 out of 2079 genes, 0.1%	10 out of 9846 genes, 0.1%	1
	246	oxidoreductase activity, acting on NAD	3 out of 2079 genes, 0.1%	10 out of 9846 genes, 0.1%	1
	247	ephrin receptor activity	2 out of 2079 genes, 0.1%	6 out of 9846 genes, 0.1%	1
	248	Rho GTPase activator activity	2 out of 2079 genes, 0.1%	6 out of 9846 genes, 0.1%	1
	249	vascular endothelial growth factor receptor binding	2 out of 2079 genes, 0.1%	6 out of 9846 genes, 0.1%	1
	250	oxidoreductase activity, acting on NAD	2 out of 2079 genes, 0.1%	6 out of 9846 genes, 0.1%	1
	251	ether hydrolase activity	2 out of 2079 genes, 0.1%	6 out of 9846 genes, 0.1%	1
	252	ligase activity, forming carbon-carbon bonds	2 out of 2079 genes, 0.1%	6 out of 9846 genes, 0.1%	1
	253	receptor serine/threonine kinase binding	2 out of 2079 genes, 0.1%	6 out of 9846 genes, 0.1%	1
	254	bacterial cell surface binding	2 out of 2079 genes, 0.1%	6 out of 9846 genes, 0.1%	1
	255	transmembrane receptor protein serine/threonine kinase binding	2 out of 2079 genes, 0.1%	6 out of 9846 genes, 0.1%	1
	256	endoribonuclease activity	5 out of 2079 genes, 0.2%	19 out of 9846 genes, 0.2%	1
	257	peroxidase activity	5 out of 2079 genes, 0.2%	19 out of 9846 genes, 0.2%	1
	258	oxidoreductase activity, acting on the aldehyde or oxo group of donors, NAD or NADP as acceptor	5 out of 2079 genes, 0.2%	19 out of 9846 genes, 0.2%	1
	259	oxidoreductase activity, acting on peroxide as acceptor	5 out of 2079 genes, 0.2%	19 out of 9846 genes, 0.2%	1
	260	phosphotransferase activity, alcohol group as acceptor	95 out of 2079 genes, 4.6%	436 out of 9846 genes, 4.4%	1
	261	potassium channel activity	16 out of 2079 genes, 0.8%	69 out of 9846 genes, 0.7%	1
	262	small GTPase regulator activity	34 out of 2079 genes, 1.6%	152 out of 9846 genes, 1.5%	1
	263	amino acid transmembrane transporter activity	10 out of 2079 genes, 0.5%	42 out of 9846 genes, 0.4%	1
	264	sodium channel activity	4 out of 2079 genes, 0.2%	15 out of 9846 genes, 0.2%	1
	265	oxidoreductase activity, acting on the CH-CH group of donors, NAD or NADP as acceptor	4 out of 2079 genes, 0.2%	15 out of 9846 genes, 0.2%	1
	266	hydrolase activity, acting on carbon-nitrogen	9 out of 2079 genes, 0.4%	38 out of 9846 genes, 0.4%	1
	267	oligosaccharyl transferase activity	3 out of 2079 genes, 0.1%	11 out of 9846 genes, 0.1%	1
	268	L-amino acid transmembrane transporter activity	3 out of 2079 genes, 0.1%	11 out of 9846 genes, 0.1%	1
	269	channel inhibitor activity	3 out of 2079 genes, 0.1%	11 out of 9846 genes, 0.1%	1
	270	metal ion binding	394 out of 2079 genes, 19.0%	1849 out of 9846 genes, 18.8%	1
	271	endonuclease activity	10 out of 2079 genes, 0.5%	43 out of 9846 genes, 0.4%	1
	272	transferase activity, transferring phosphorus-containing groups	156 out of 2079 genes, 7.5%	730 out of 9846 genes, 7.4%	1
	273	metal ion transmembrane transporter activity	41 out of 2079 genes, 2.0%	189 out of 9846 genes, 1.9%	1
	274	single-stranded RNA binding	2 out of 2079 genes, 0.1%	7 out of 9846 genes, 0.1%	1
	275	anion:cation symporter activity	2 out of 2079 genes, 0.1%	7 out of 9846 genes, 0.1%	1
	276	mannosyl-oligosaccharide mannosidase activity	2 out of 2079 genes, 0.1%	7 out of 9846 genes, 0.1%	1
	277	oxidoreductase activity, acting on the CH-CH group of donors, oxygen as acceptor	2 out of 2079 genes, 0.1%	7 out of 9846 genes, 0.1%	1
	278	chemokine receptor binding	2 out of 2079 genes, 0.1%	7 out of 9846 genes, 0.1%	1
	279	ion gated channel activity	23 out of 2079 genes, 1.1%	105 out of 9846 genes, 1.1%	1
	280	hydrolase activity, acting on carbon-nitrogen	17 out of 2079 genes, 0.8%	77 out of 9846 genes, 0.8%	1
	281	protein kinase binding	14 out of 2079 genes, 0.7%	63 out of 9846 genes, 0.6%	1
	282	pattern binding	5 out of 2079 genes, 0.2%	21 out of 9846 genes, 0.2%	1
	283	heme-copper terminal oxidase activity	5 out of 2079 genes, 0.2%	21 out of 9846 genes, 0.2%	1
	284	active transmembrane transporter activity	46 out of 2079 genes, 2.2%	214 out of 9846 genes, 2.2%	1
	285	RNA helicase activity	3 out of 2079 genes, 0.1%	12 out of 9846 genes, 0.1%	1
	286	microtubule binding	3 out of 2079 genes, 0.1%	12 out of 9846 genes, 0.1%	1
	287	hexosaminidase activity	3 out of 2079 genes, 0.1%	12 out of 9846 genes, 0.1%	1
	288	acylglycerol O-acyltransferase activity	3 out of 2079 genes, 0.1%	12 out of 9846 genes, 0.1%	1
	289	vitamin transporter activity	3 out of 2079 genes, 0.1%	12 out of 9846 genes, 0.1%	1
	290	carbohydrate derivative transporter activity	3 out of 2079 genes, 0.1%	12 out of 9846 genes, 0.1%	1
	291	anion binding	24 out of 2079 genes, 1.2%	111 out of 9846 genes, 1.1%	1
	292	guanyl-nucleotide exchange factor activity	10 out of 2079 genes, 0.5%	45 out of 9846 genes, 0.5%	1
	293	exopeptidase activity	14 out of 2079 genes, 0.7%	64 out of 9846 genes, 0.7%	1
	294	ribonucleoprotein complex binding	7 out of 2079 genes, 0.3%	31 out of 9846 genes, 0.3%	1
	295	N-acyltransferase activity	11 out of 2079 genes, 0.5%	50 out of 9846 genes, 0.5%	1
	296	ligand-gated ion channel activity	15 out of 2079 genes, 0.7%	69 out of 9846 genes, 0.7%	1
	297	ligand-gated channel activity	15 out of 2079 genes, 0.7%	69 out of 9846 genes, 0.7%	1
	298	syntaxin binding	4 out of 2079 genes, 0.2%	17 out of 9846 genes, 0.2%	1
	299	gated channel activity	23 out of 2079 genes, 1.1%	107 out of 9846 genes, 1.1%	1
	300	kinase activity	114 out of 2079 genes, 5.5%	538 out of 9846 genes, 5.5%	1
	301	carboxylesterase activity	12 out of 2079 genes, 0.6%	55 out of 9846 genes, 0.6%	1
	302	protein dimerization activity	43 out of 2079 genes, 2.1%	202 out of 9846 genes, 2.1%	1
	303	potassium ion transmembrane transporter activity	17 out of 2079 genes, 0.8%	79 out of 9846 genes, 0.8%	1
	304	amine transmembrane transporter activity	5 out of 2079 genes, 0.2%	22 out of 9846 genes, 0.2%	1
	305	binding	1675 out of 2079 genes, 80.6%	7932 out of 9846 genes, 80.6%	1
	306	oxidoreductase activity, acting on the CH-CH group of donors	10 out of 2079 genes, 0.5%	46 out of 9846 genes, 0.5%	1
	307	alpha-mannosidase activity	2 out of 2079 genes, 0.1%	8 out of 9846 genes, 0.1%	1
	308	ubiquitin-protein ligase activity	2 out of 2079 genes, 0.1%	8 out of 9846 genes, 0.1%	1
	309	aldehyde-lyase activity	2 out of 2079 genes, 0.1%	8 out of 9846 genes, 0.1%	1
	310	receptor regulator activity	2 out of 2079 genes, 0.1%	8 out of 9846 genes, 0.1%	1
	311	neurotransmitter binding	2 out of 2079 genes, 0.1%	8 out of 9846 genes, 0.1%	1
	312	C-acyltransferase activity	3 out of 2079 genes, 0.1%	13 out of 9846 genes, 0.1%	1
	313	carboxylic ester hydrolase activity	14 out of 2079 genes, 0.7%	66 out of 9846 genes, 0.7%	1
	314	protein kinase activity	84 out of 2079 genes, 4.0%	400 out of 9846 genes, 4.1%	1
	315	cyclic-nucleotide phosphodiesterase activity	4 out of 2079 genes, 0.2%	18 out of 9846 genes, 0.2%	1
	316	phospholipase activity	10 out of 2079 genes, 0.5%	47 out of 9846 genes, 0.5%	1
	317	deoxyribonuclease activity	5 out of 2079 genes, 0.2%	23 out of 9846 genes, 0.2%	1
	318	cytoskeletal protein binding	72 out of 2079 genes, 3.5%	344 out of 9846 genes, 3.5%	1
	319	lipid transporter activity	8 out of 2079 genes, 0.4%	38 out of 9846 genes, 0.4%	1
	320	phosphatase binding	8 out of 2079 genes, 0.4%	38 out of 9846 genes, 0.4%	1
	321	amide binding	10 out of 2079 genes, 0.5%	48 out of 9846 genes, 0.5%	1
	322	peptide binding	10 out of 2079 genes, 0.5%	48 out of 9846 genes, 0.5%	1
	323	enzyme binding	94 out of 2079 genes, 4.5%	451 out of 9846 genes, 4.6%	1
	324	channel regulator activity	12 out of 2079 genes, 0.6%	58 out of 9846 genes, 0.6%	1
	325	cation transmembrane transporter activity	66 out of 2079 genes, 3.2%	318 out of 9846 genes, 3.2%	1
	326	hydrolase activity, hydrolyzing O-glycosyl compounds	13 out of 2079 genes, 0.6%	63 out of 9846 genes, 0.6%	1
	327	endodeoxyribonuclease activity	4 out of 2079 genes, 0.2%	19 out of 9846 genes, 0.2%	1
	328	lipoprotein particle receptor binding	3 out of 2079 genes, 0.1%	14 out of 9846 genes, 0.1%	1
	329	oxidoreductase activity, acting on the CH-NH group of donors	5 out of 2079 genes, 0.2%	24 out of 9846 genes, 0.2%	1
	330	phospholipase A2 activity	2 out of 2079 genes, 0.1%	9 out of 9846 genes, 0.1%	1
	331	sodium:amino acid symporter activity	2 out of 2079 genes, 0.1%	9 out of 9846 genes, 0.1%	1
	332	peptide transporter activity	2 out of 2079 genes, 0.1%	9 out of 9846 genes, 0.1%	1
	333	apoptotic protease activator activity	2 out of 2079 genes, 0.1%	9 out of 9846 genes, 0.1%	1
	334	hydrolase activity, acting on ether bonds	2 out of 2079 genes, 0.1%	9 out of 9846 genes, 0.1%	1
	335	hormone binding	2 out of 2079 genes, 0.1%	9 out of 9846 genes, 0.1%	1
	336	lipase inhibitor activity	2 out of 2079 genes, 0.1%	9 out of 9846 genes, 0.1%	1
	337	cis-trans isomerase activity	7 out of 2079 genes, 0.3%	34 out of 9846 genes, 0.3%	1
	338	carbon-carbon lyase activity	8 out of 2079 genes, 0.4%	39 out of 9846 genes, 0.4%	1
	339	Ras guanyl-nucleotide exchange factor activity	9 out of 2079 genes, 0.4%	44 out of 9846 genes, 0.4%	1
	340	receptor binding	134 out of 2079 genes, 6.4%	647 out of 9846 genes, 6.6%	1
	341	acetylgalactosaminyltransferase activity	5 out of 2079 genes, 0.2%	25 out of 9846 genes, 0.3%	1
	342	ATPase activity, coupled to transmembrane movement of ions, phosphorylative mechanism	4 out of 2079 genes, 0.2%	20 out of 9846 genes, 0.2%	1
	343	GTPase regulator activity	41 out of 2079 genes, 2.0%	202 out of 9846 genes, 2.1%	1
	344	nucleoside-triphosphatase regulator activity	41 out of 2079 genes, 2.0%	202 out of 9846 genes, 2.1%	1
	345	MHC protein binding	3 out of 2079 genes, 0.1%	15 out of 9846 genes, 0.2%	1
	346	cation:amino acid symporter activity	2 out of 2079 genes, 0.1%	10 out of 9846 genes, 0.1%	1
	347	3'-5' exonuclease activity	2 out of 2079 genes, 0.1%	10 out of 9846 genes, 0.1%	1
	348	sulfuric ester hydrolase activity	2 out of 2079 genes, 0.1%	10 out of 9846 genes, 0.1%	1
	349	anion:anion antiporter activity	2 out of 2079 genes, 0.1%	10 out of 9846 genes, 0.1%	1
	350	GMP binding	2 out of 2079 genes, 0.1%	10 out of 9846 genes, 0.1%	1
	351	lipase activity	10 out of 2079 genes, 0.5%	51 out of 9846 genes, 0.5%	1
	352	isomerase activity	21 out of 2079 genes, 1.0%	106 out of 9846 genes, 1.1%	1
	353	hormone activity	4 out of 2079 genes, 0.2%	21 out of 9846 genes, 0.2%	1
	354	carboxy-lyase activity	4 out of 2079 genes, 0.2%	21 out of 9846 genes, 0.2%	1
	355	protein domain specific binding	49 out of 2079 genes, 2.4%	244 out of 9846 genes, 2.5%	1
	356	hydrolase activity, acting on glycosyl bonds	16 out of 2079 genes, 0.8%	82 out of 9846 genes, 0.8%	1
	357	tubulin binding	17 out of 2079 genes, 0.8%	87 out of 9846 genes, 0.9%	1
	358	oxidoreductase activity, acting on a sulfur group of donors	8 out of 2079 genes, 0.4%	42 out of 9846 genes, 0.4%	1
	359	macrolide binding	3 out of 2079 genes, 0.1%	16 out of 9846 genes, 0.2%	1
	360	protein phosphatase binding	3 out of 2079 genes, 0.1%	16 out of 9846 genes, 0.2%	1
	361	ribonuclease activity	7 out of 2079 genes, 0.3%	37 out of 9846 genes, 0.4%	1
	362	monovalent inorganic cation transmembrane transporter activity	35 out of 2079 genes, 1.7%	177 out of 9846 genes, 1.8%	1
	363	mannosidase activity	2 out of 2079 genes, 0.1%	11 out of 9846 genes, 0.1%	1
	364	peptidase activator activity	2 out of 2079 genes, 0.1%	11 out of 9846 genes, 0.1%	1
	365	phospholipase C activity	4 out of 2079 genes, 0.2%	22 out of 9846 genes, 0.2%	1
	366	protein phosphatase regulator activity	4 out of 2079 genes, 0.2%	22 out of 9846 genes, 0.2%	1
	367	RNA polymerase activity	7 out of 2079 genes, 0.3%	38 out of 9846 genes, 0.4%	1
	368	mRNA binding	6 out of 2079 genes, 0.3%	33 out of 9846 genes, 0.3%	1
	369	sulfotransferase activity	6 out of 2079 genes, 0.3%	33 out of 9846 genes, 0.3%	1
	370	3',5'-cyclic-nucleotide phosphodiesterase activity	3 out of 2079 genes, 0.1%	17 out of 9846 genes, 0.2%	1
	371	antiporter activity	3 out of 2079 genes, 0.1%	17 out of 9846 genes, 0.2%	1
	372	SMAD binding	3 out of 2079 genes, 0.1%	17 out of 9846 genes, 0.2%	1
	373	transition metal ion transmembrane transporter activity	3 out of 2079 genes, 0.1%	17 out of 9846 genes, 0.2%	1
	374	guanyl nucleotide binding	64 out of 2079 genes, 3.1%	322 out of 9846 genes, 3.3%	1
	375	guanyl ribonucleotide binding	64 out of 2079 genes, 3.1%	322 out of 9846 genes, 3.3%	1
	376	oxidoreductase activity, acting on the aldehyde or oxo group of donors	5 out of 2079 genes, 0.2%	28 out of 9846 genes, 0.3%	1
	377	nucleic acid binding transcription factor activity	119 out of 2079 genes, 5.7%	590 out of 9846 genes, 6.0%	1
	378	transferase activity	277 out of 2079 genes, 13.3%	1352 out of 9846 genes, 13.7%	1
	379	protein serine/threonine kinase activity	26 out of 2079 genes, 1.3%	136 out of 9846 genes, 1.4%	1
	380	sequence-specific DNA binding RNA polymerase II transcription factor activity	17 out of 2079 genes, 0.8%	91 out of 9846 genes, 0.9%	1
	381	mannosyltransferase activity	2 out of 2079 genes, 0.1%	12 out of 9846 genes, 0.1%	1
	382	tRNA-specific ribonuclease activity	2 out of 2079 genes, 0.1%	12 out of 9846 genes, 0.1%	1
	383	intracellular ligand-gated ion channel activity	2 out of 2079 genes, 0.1%	12 out of 9846 genes, 0.1%	1
	384	adenylyltransferase activity	2 out of 2079 genes, 0.1%	12 out of 9846 genes, 0.1%	1
	385	phosphatase regulator activity	5 out of 2079 genes, 0.2%	29 out of 9846 genes, 0.3%	1
	386	sugar transmembrane transporter activity	3 out of 2079 genes, 0.1%	18 out of 9846 genes, 0.2%	1
	387	actin binding	10 out of 2079 genes, 0.5%	56 out of 9846 genes, 0.6%	1
	388	nuclear hormone receptor binding	10 out of 2079 genes, 0.5%	56 out of 9846 genes, 0.6%	1
	389	disulfide oxidoreductase activity	4 out of 2079 genes, 0.2%	24 out of 9846 genes, 0.2%	1
	390	tumor necrosis factor receptor superfamily binding	4 out of 2079 genes, 0.2%	24 out of 9846 genes, 0.2%	1
	391	monosaccharide transmembrane transporter activity	2 out of 2079 genes, 0.1%	13 out of 9846 genes, 0.1%	1
	392	hexose transmembrane transporter activity	2 out of 2079 genes, 0.1%	13 out of 9846 genes, 0.1%	1
	393	purine nucleoside binding	3 out of 2079 genes, 0.1%	19 out of 9846 genes, 0.2%	1
	394	ribonucleoside binding	3 out of 2079 genes, 0.1%	19 out of 9846 genes, 0.2%	1
	395	purine ribonucleoside binding	3 out of 2079 genes, 0.1%	19 out of 9846 genes, 0.2%	1
	396	transition metal ion binding	254 out of 2079 genes, 12.2%	1254 out of 9846 genes, 12.7%	1
	397	sequence-specific DNA binding transcription factor activity	17 out of 2079 genes, 0.8%	94 out of 9846 genes, 1.0%	1
	398	nucleotidyltransferase activity	17 out of 2079 genes, 0.8%	94 out of 9846 genes, 1.0%	1
	399	endopeptidase activity	49 out of 2079 genes, 2.4%	256 out of 9846 genes, 2.6%	1
	400	acetylglucosaminyltransferase activity	4 out of 2079 genes, 0.2%	25 out of 9846 genes, 0.3%	1
	401	peptidase activity	75 out of 2079 genes, 3.6%	385 out of 9846 genes, 3.9%	1
	402	cation binding	496 out of 2079 genes, 23.9%	2419 out of 9846 genes, 24.6%	1
	403	peptidase activity, acting on L-amino acid peptides	74 out of 2079 genes, 3.6%	381 out of 9846 genes, 3.9%	1
	404	ion binding	516 out of 2079 genes, 24.8%	2516 out of 9846 genes, 25.6%	1
	405	transferase activity, transferring pentosyl groups	5 out of 2079 genes, 0.2%	31 out of 9846 genes, 0.3%	1
	406	phosphatase activity	35 out of 2079 genes, 1.7%	187 out of 9846 genes, 1.9%	1
	407	binding, bridging	9 out of 2079 genes, 0.4%	53 out of 9846 genes, 0.5%	1
	408	growth factor receptor binding	6 out of 2079 genes, 0.3%	37 out of 9846 genes, 0.4%	1
	409	protein serine/threonine/tyrosine kinase activity	2 out of 2079 genes, 0.1%	14 out of 9846 genes, 0.1%	1
	410	ubiquitin binding	2 out of 2079 genes, 0.1%	14 out of 9846 genes, 0.1%	1
	411	nucleoside binding	4 out of 2079 genes, 0.2%	26 out of 9846 genes, 0.3%	1
	412	DNA polymerase activity	4 out of 2079 genes, 0.2%	26 out of 9846 genes, 0.3%	1
	413	SNARE binding	5 out of 2079 genes, 0.2%	32 out of 9846 genes, 0.3%	1
	414	receptor signaling protein serine/threonine kinase activity	5 out of 2079 genes, 0.2%	32 out of 9846 genes, 0.3%	1
	415	phosphotransferase activity, phosphate group as acceptor	5 out of 2079 genes, 0.2%	32 out of 9846 genes, 0.3%	1
	416	enzyme activator activity	38 out of 2079 genes, 1.8%	206 out of 9846 genes, 2.1%	1
	417	transcription factor binding	14 out of 2079 genes, 0.7%	82 out of 9846 genes, 0.8%	1
	418	cyclase activity	4 out of 2079 genes, 0.2%	27 out of 9846 genes, 0.3%	1
	419	monosaccharide binding	5 out of 2079 genes, 0.2%	33 out of 9846 genes, 0.3%	1
	420	RNA methyltransferase activity	2 out of 2079 genes, 0.1%	15 out of 9846 genes, 0.2%	1
	421	oxidoreductase activity, acting on the CH-NH group of donors, NAD or NADP as acceptor	2 out of 2079 genes, 0.1%	15 out of 9846 genes, 0.2%	1
	422	hydrolase activity, hydrolyzing N-glycosyl compounds	2 out of 2079 genes, 0.1%	15 out of 9846 genes, 0.2%	1
	423	Rho GTPase binding	2 out of 2079 genes, 0.1%	15 out of 9846 genes, 0.2%	1
	424	wide pore channel activity	2 out of 2079 genes, 0.1%	15 out of 9846 genes, 0.2%	1
	425	UDP-galactosyltransferase activity	2 out of 2079 genes, 0.1%	15 out of 9846 genes, 0.2%	1
	426	phosphoric diester hydrolase activity	8 out of 2079 genes, 0.4%	50 out of 9846 genes, 0.5%	1
	427	transferase activity, transferring sulfur-containing groups	8 out of 2079 genes, 0.4%	50 out of 9846 genes, 0.5%	1
	428	protein binding, bridging	8 out of 2079 genes, 0.4%	50 out of 9846 genes, 0.5%	1
	429	GTPase binding	8 out of 2079 genes, 0.4%	50 out of 9846 genes, 0.5%	1
	430	GTPase activator activity	9 out of 2079 genes, 0.4%	56 out of 9846 genes, 0.6%	1
	431	Ras GTPase activator activity	9 out of 2079 genes, 0.4%	56 out of 9846 genes, 0.6%	1
	432	inorganic cation transmembrane transporter activity	40 out of 2079 genes, 1.9%	219 out of 9846 genes, 2.2%	1
	433	primary active transmembrane transporter activity	11 out of 2079 genes, 0.5%	68 out of 9846 genes, 0.7%	1
	434	P-P-bond-hydrolysis-driven transmembrane transporter activity	11 out of 2079 genes, 0.5%	68 out of 9846 genes, 0.7%	1
	435	steroid hormone receptor binding	7 out of 2079 genes, 0.3%	46 out of 9846 genes, 0.5%	1
	436	phosphoric ester hydrolase activity	46 out of 2079 genes, 2.2%	251 out of 9846 genes, 2.5%	1
	437	galactosyltransferase activity	2 out of 2079 genes, 0.1%	16 out of 9846 genes, 0.2%	1
	438	phospholipid binding	21 out of 2079 genes, 1.0%	122 out of 9846 genes, 1.2%	1
	439	hormone receptor binding	10 out of 2079 genes, 0.5%	63 out of 9846 genes, 0.6%	1
	440	N-acetyltransferase activity	5 out of 2079 genes, 0.2%	36 out of 9846 genes, 0.4%	1
	441	iron-sulfur cluster binding	5 out of 2079 genes, 0.2%	36 out of 9846 genes, 0.4%	1
	442	phosphatidylinositol binding	7 out of 2079 genes, 0.3%	48 out of 9846 genes, 0.5%	1
	443	nuclease activity	20 out of 2079 genes, 1.0%	120 out of 9846 genes, 1.2%	1
	444	acetyltransferase activity	8 out of 2079 genes, 0.4%	54 out of 9846 genes, 0.5%	1
	445	nucleic acid binding	338 out of 2079 genes, 16.3%	1696 out of 9846 genes, 17.2%	1
	446	oxidoreductase activity, acting on NAD	9 out of 2079 genes, 0.4%	60 out of 9846 genes, 0.6%	1
	447	signal sequence binding	2 out of 2079 genes, 0.1%	18 out of 9846 genes, 0.2%	1
	448	transferase activity, transferring hexosyl groups	20 out of 2079 genes, 1.0%	122 out of 9846 genes, 1.2%	1
	449	lysine N-acetyltransferase activity	3 out of 2079 genes, 0.1%	25 out of 9846 genes, 0.3%	1
	450	histone binding	3 out of 2079 genes, 0.1%	25 out of 9846 genes, 0.3%	1
	451	cytokine receptor binding	17 out of 2079 genes, 0.8%	106 out of 9846 genes, 1.1%	1
	452	UDP-glycosyltransferase activity	13 out of 2079 genes, 0.6%	84 out of 9846 genes, 0.9%	1
	453	Ras GTPase binding	5 out of 2079 genes, 0.2%	38 out of 9846 genes, 0.4%	1
	454	organic cyclic compound binding	610 out of 2079 genes, 29.3%	3018 out of 9846 genes, 30.7%	1
	455	protein tyrosine phosphatase activity	2 out of 2079 genes, 0.1%	19 out of 9846 genes, 0.2%	1
	456	small GTPase binding	6 out of 2079 genes, 0.3%	45 out of 9846 genes, 0.5%	1
	457	exonuclease activity	4 out of 2079 genes, 0.2%	33 out of 9846 genes, 0.3%	1
	458	small molecule binding	301 out of 2079 genes, 14.5%	1532 out of 9846 genes, 15.6%	1
	459	heterocyclic compound binding	601 out of 2079 genes, 28.9%	2988 out of 9846 genes, 30.3%	1
	460	metal cluster binding	6 out of 2079 genes, 0.3%	47 out of 9846 genes, 0.5%	1
	461	receptor signaling protein activity	5 out of 2079 genes, 0.2%	41 out of 9846 genes, 0.4%	1
	462	calcium channel activity	3 out of 2079 genes, 0.1%	28 out of 9846 genes, 0.3%	1
	463	neuropeptide receptor activity	2 out of 2079 genes, 0.1%	21 out of 9846 genes, 0.2%	1
	464	protein binding transcription factor activity	47 out of 2079 genes, 2.3%	273 out of 9846 genes, 2.8%	1
	465	transcription factor binding transcription factor activity	47 out of 2079 genes, 2.3%	273 out of 9846 genes, 2.8%	1
	466	neurotransmitter receptor activity	4 out of 2079 genes, 0.2%	35 out of 9846 genes, 0.4%	1
	467	thiolester hydrolase activity	7 out of 2079 genes, 0.3%	54 out of 9846 genes, 0.5%	1
	468	transcription cofactor activity	43 out of 2079 genes, 2.1%	253 out of 9846 genes, 2.6%	1
	469	transcription coactivator activity	3 out of 2079 genes, 0.1%	29 out of 9846 genes, 0.3%	1
	470	calcium ion transmembrane transporter activity	3 out of 2079 genes, 0.1%	29 out of 9846 genes, 0.3%	1
	471	divalent inorganic cation transmembrane transporter activity	3 out of 2079 genes, 0.1%	29 out of 9846 genes, 0.3%	1
	472	lyase activity	18 out of 2079 genes, 0.9%	121 out of 9846 genes, 1.2%	1
	473	nucleotide binding	283 out of 2079 genes, 13.6%	1469 out of 9846 genes, 14.9%	1
	474	nucleoside phosphate binding	283 out of 2079 genes, 13.6%	1469 out of 9846 genes, 14.9%	1
	475	hydrolase activity, acting on ester bonds	93 out of 2079 genes, 4.5%	520 out of 9846 genes, 5.3%	1
	476	small conjugating protein binding	4 out of 2079 genes, 0.2%	39 out of 9846 genes, 0.4%	1
	477	small conjugating protein-specific protease activity	3 out of 2079 genes, 0.1%	32 out of 9846 genes, 0.3%	1
	478	hydrolase activity, acting on acid anhydrides, catalyzing transmembrane movement of substances	7 out of 2079 genes, 0.3%	59 out of 9846 genes, 0.6%	1
	479	ATPase activity, coupled to transmembrane movement of substances	7 out of 2079 genes, 0.3%	59 out of 9846 genes, 0.6%	1
	480	ATPase activity, coupled to movement of substances	7 out of 2079 genes, 0.3%	59 out of 9846 genes, 0.6%	1
	481	lysine N-methyltransferase activity	2 out of 2079 genes, 0.1%	25 out of 9846 genes, 0.3%	1
	482	protein-lysine N-methyltransferase activity	2 out of 2079 genes, 0.1%	25 out of 9846 genes, 0.3%	1
	483	transferase activity, transferring glycosyl groups	28 out of 2079 genes, 1.3%	185 out of 9846 genes, 1.9%	1
	484	ATPase activity, coupled to transmembrane movement of ions	5 out of 2079 genes, 0.2%	50 out of 9846 genes, 0.5%	1
	485	phosphoprotein phosphatase activity	13 out of 2079 genes, 0.6%	101 out of 9846 genes, 1.0%	1
	486	adenyl ribonucleotide binding	197 out of 2079 genes, 9.5%	1065 out of 9846 genes, 10.8%	1
	487	adenyl nucleotide binding	198 out of 2079 genes, 9.5%	1072 out of 9846 genes, 10.9%	1
	488	cysteine-type peptidase activity	4 out of 2079 genes, 0.2%	44 out of 9846 genes, 0.4%	1
	489	ligase activity, forming carbon-oxygen bonds	4 out of 2079 genes, 0.2%	44 out of 9846 genes, 0.4%	1
	490	ligase activity, forming aminoacyl-tRNA and related compounds	4 out of 2079 genes, 0.2%	44 out of 9846 genes, 0.4%	1
	491	ribonucleotide binding	253 out of 2079 genes, 12.2%	1349 out of 9846 genes, 13.7%	1
	492	purine ribonucleotide binding	253 out of 2079 genes, 12.2%	1349 out of 9846 genes, 13.7%	1
	493	purine nucleotide binding	254 out of 2079 genes, 12.2%	1357 out of 9846 genes, 13.8%	1
	494	structure-specific DNA binding	18 out of 2079 genes, 0.9%	134 out of 9846 genes, 1.4%	1
	495	DNA binding	89 out of 2079 genes, 4.3%	525 out of 9846 genes, 5.3%	1
	496	carbon-oxygen lyase activity	4 out of 2079 genes, 0.2%	47 out of 9846 genes, 0.5%	1
	497	transferase activity, transferring one-carbon groups	19 out of 2079 genes, 0.9%	145 out of 9846 genes, 1.5%	1
	498	hydro-lyase activity	2 out of 2079 genes, 0.1%	33 out of 9846 genes, 0.3%	1
	499	cation-transporting ATPase activity	2 out of 2079 genes, 0.1%	33 out of 9846 genes, 0.3%	1
	500	small conjugating protein ligase activity	28 out of 2079 genes, 1.3%	204 out of 9846 genes, 2.1%	1
	501	N-methyltransferase activity	3 out of 2079 genes, 0.1%	44 out of 9846 genes, 0.4%	1
	502	sequence-specific DNA binding	19 out of 2079 genes, 0.9%	151 out of 9846 genes, 1.5%	1
	503	oxidoreductase activity, acting on NAD	2 out of 2079 genes, 0.1%	36 out of 9846 genes, 0.4%	1
	504	nucleoside-triphosphatase activity	84 out of 2079 genes, 4.0%	515 out of 9846 genes, 5.2%	1
	505	hydrolase activity	300 out of 2079 genes, 14.4%	1622 out of 9846 genes, 16.5%	1
	506	protein methyltransferase activity	2 out of 2079 genes, 0.1%	37 out of 9846 genes, 0.4%	1
	507	acid-amino acid ligase activity	30 out of 2079 genes, 1.4%	221 out of 9846 genes, 2.2%	1
	508	methyltransferase activity	10 out of 2079 genes, 0.5%	98 out of 9846 genes, 1.0%	1
	509	hydrolase activity, acting on acid anhydrides, in phosphorus-containing anhydrides	94 out of 2079 genes, 4.5%	575 out of 9846 genes, 5.8%	1
	510	hydrolase activity, acting on acid anhydrides	94 out of 2079 genes, 4.5%	576 out of 9846 genes, 5.9%	1
	511	S-adenosylmethionine-dependent methyltransferase activity	3 out of 2079 genes, 0.1%	48 out of 9846 genes, 0.5%	1
	512	pyrophosphatase activity	93 out of 2079 genes, 4.5%	573 out of 9846 genes, 5.8%	1
	513	ligase activity, forming carbon-nitrogen bonds	35 out of 2079 genes, 1.7%	253 out of 9846 genes, 2.6%	1
	514	ligase activity	47 out of 2079 genes, 2.3%	322 out of 9846 genes, 3.3%	1
	515	aminoacyl-tRNA ligase activity	2 out of 2079 genes, 0.1%	40 out of 9846 genes, 0.4%	1
	516	helicase activity	3 out of 2079 genes, 0.1%	51 out of 9846 genes, 0.5%	1
	517	catalytic activity	782 out of 2079 genes, 37.6%	4048 out of 9846 genes, 41.1%	1
	518	ATPase activity, coupled	14 out of 2079 genes, 0.7%	164 out of 9846 genes, 1.7%	1
	519	ATPase activity	14 out of 2079 genes, 0.7%	172 out of 9846 genes, 1.7%	1

## Sheet: p
	Table S2 Gene Ontology (GO) assignment for diferentially expressed gene between adipose tissue of fetal bovine and adiose tissue of adult bovine
	p: biological process
		Gene Ontology term	Cluster frequency	Genome frequency of use	Corrected P-value
	1	viral genome expression	73 out of 2077 genes, 3.5%	77 out of 9651 genes, 0.8%	8.62e-41
	2	viral infectious cycle	77 out of 2077 genes, 3.7%	95 out of 9651 genes, 1.0%	5.32e-32
	3	pancreas development	81 out of 2077 genes, 3.9%	110 out of 9651 genes, 1.1%	2.23e-28
	4	viral reproduction	80 out of 2077 genes, 3.9%	119 out of 9651 genes, 1.2%	1.3e-23
	5	viral reproductive process	80 out of 2077 genes, 3.9%	119 out of 9651 genes, 1.2%	1.3e-23
	6	multi-organism cellular process	81 out of 2077 genes, 3.9%	122 out of 9651 genes, 1.3%	2.28e-23
	7	multi-organism reproductive process	85 out of 2077 genes, 4.1%	139 out of 9651 genes, 1.4%	6.26e-21
	8	translation	109 out of 2077 genes, 5.2%	260 out of 9651 genes, 2.7%	1.09e-10
	9	multi-organism process	181 out of 2077 genes, 8.7%	535 out of 9651 genes, 5.5%	1.93e-08
	10	system development	446 out of 2077 genes, 21.5%	1602 out of 9651 genes, 16.6%	6.56e-08
	11	anatomical structure development	535 out of 2077 genes, 25.8%	2003 out of 9651 genes, 20.8%	6.19e-07
	12	multicellular organismal development	483 out of 2077 genes, 23.3%	1792 out of 9651 genes, 18.6%	1.65e-06
	13	developmental process	607 out of 2077 genes, 29.2%	2333 out of 9651 genes, 24.2%	2.93e-06
	14	single-multicellular organism process	666 out of 2077 genes, 32.1%	2595 out of 9651 genes, 26.9%	3.93e-06
	15	organ development	306 out of 2077 genes, 14.7%	1067 out of 9651 genes, 11.1%	6.56e-06
	16	multicellular organismal process	741 out of 2077 genes, 35.7%	2947 out of 9651 genes, 30.5%	1.67e-05
	17	single-organism developmental process	365 out of 2077 genes, 17.6%	1321 out of 9651 genes, 13.7%	1.88e-05
	18	reproductive process	187 out of 2077 genes, 9.0%	609 out of 9651 genes, 6.3%	6.16e-05
	19	reproduction	194 out of 2077 genes, 9.3%	643 out of 9651 genes, 6.7%	0.00014
	20	response to chemical stimulus	349 out of 2077 genes, 16.8%	1301 out of 9651 genes, 13.5%	0.00127
	21	immune system process	225 out of 2077 genes, 10.8%	798 out of 9651 genes, 8.3%	0.00439
	22	cell adhesion	88 out of 2077 genes, 4.2%	263 out of 9651 genes, 2.7%	0.00846
	23	biological adhesion	88 out of 2077 genes, 4.2%	263 out of 9651 genes, 2.7%	0.00846
	24	regulation of cell proliferation	76 out of 2077 genes, 3.7%	219 out of 9651 genes, 2.3%	0.00856
	25	response to organic substance	221 out of 2077 genes, 10.6%	790 out of 9651 genes, 8.2%	0.01004
	26	negative regulation of cell proliferation	33 out of 2077 genes, 1.6%	74 out of 9651 genes, 0.8%	0.01588
	27	response to stimulus	834 out of 2077 genes, 40.2%	3499 out of 9651 genes, 36.3%	0.04064
	28	lipid metabolic process	180 out of 2077 genes, 8.7%	639 out of 9651 genes, 6.6%	0.05313
	29	monocarboxylic acid metabolic process	74 out of 2077 genes, 3.6%	222 out of 9651 genes, 2.3%	0.05683
	30	cellular lipid metabolic process	129 out of 2077 genes, 6.2%	436 out of 9651 genes, 4.5%	0.07155
	31	vascular process in circulatory system	27 out of 2077 genes, 1.3%	60 out of 9651 genes, 0.6%	0.08726
	32	defense response	114 out of 2077 genes, 5.5%	379 out of 9651 genes, 3.9%	0.09498
	33	fatty acid metabolic process	54 out of 2077 genes, 2.6%	153 out of 9651 genes, 1.6%	0.12402
	34	response to endogenous stimulus	146 out of 2077 genes, 7.0%	511 out of 9651 genes, 5.3%	0.15157
	35	ribosome biogenesis	34 out of 2077 genes, 1.6%	85 out of 9651 genes, 0.9%	0.18357
	36	cell activation	104 out of 2077 genes, 5.0%	345 out of 9651 genes, 3.6%	0.18551
	37	cellular developmental process	294 out of 2077 genes, 14.2%	1133 out of 9651 genes, 11.7%	0.19304
	38	negative regulation of catalytic activity	64 out of 2077 genes, 3.1%	192 out of 9651 genes, 2.0%	0.19547
	39	negative regulation of myeloid cell differentiation	13 out of 2077 genes, 0.6%	22 out of 9651 genes, 0.2%	0.31162
	40	regulation of tube size	21 out of 2077 genes, 1.0%	45 out of 9651 genes, 0.5%	0.329
	41	regulation of blood vessel size	21 out of 2077 genes, 1.0%	45 out of 9651 genes, 0.5%	0.329
	42	leukocyte activation	65 out of 2077 genes, 3.1%	199 out of 9651 genes, 2.1%	0.33851
	43	positive regulation of cell proliferation	42 out of 2077 genes, 2.0%	117 out of 9651 genes, 1.2%	0.5255
	44	cell differentiation	232 out of 2077 genes, 11.2%	886 out of 9651 genes, 9.2%	0.65596
	45	T cell selection	9 out of 2077 genes, 0.4%	13 out of 9651 genes, 0.1%	0.65655
	46	non-canonical Wnt receptor signaling pathway	14 out of 2077 genes, 0.7%	26 out of 9651 genes, 0.3%	0.66168
	47	response to bacterium	47 out of 2077 genes, 2.3%	137 out of 9651 genes, 1.4%	0.77767
	48	regulation of multicellular organismal process	182 out of 2077 genes, 8.8%	678 out of 9651 genes, 7.0%	0.82315
	49	angiogenesis	26 out of 2077 genes, 1.3%	64 out of 9651 genes, 0.7%	0.9155
	50	inflammatory response	36 out of 2077 genes, 1.7%	100 out of 9651 genes, 1.0%	1
	51	response to molecule of bacterial origin	41 out of 2077 genes, 2.0%	118 out of 9651 genes, 1.2%	1
	52	blood circulation	42 out of 2077 genes, 2.0%	122 out of 9651 genes, 1.3%	1
	53	neutral lipid metabolic process	24 out of 2077 genes, 1.2%	59 out of 9651 genes, 0.6%	1
	54	acylglycerol metabolic process	24 out of 2077 genes, 1.2%	59 out of 9651 genes, 0.6%	1
	55	regulation of T cell proliferation	12 out of 2077 genes, 0.6%	22 out of 9651 genes, 0.2%	1
	56	icosanoid metabolic process	18 out of 2077 genes, 0.9%	40 out of 9651 genes, 0.4%	1
	57	fatty acid derivative metabolic process	18 out of 2077 genes, 0.9%	40 out of 9651 genes, 0.4%	1
	58	blood vessel morphogenesis	28 out of 2077 genes, 1.3%	73 out of 9651 genes, 0.8%	1
	59	signaling	604 out of 2077 genes, 29.1%	2541 out of 9651 genes, 26.3%	1
	60	regulation of multicellular organismal development	85 out of 2077 genes, 4.1%	289 out of 9651 genes, 3.0%	1
	61	purinergic receptor signaling pathway	10 out of 2077 genes, 0.5%	17 out of 9651 genes, 0.2%	1
	62	response to wounding	56 out of 2077 genes, 2.7%	177 out of 9651 genes, 1.8%	1
	63	regulation of developmental process	133 out of 2077 genes, 6.4%	486 out of 9651 genes, 5.0%	1
	64	blood vessel development	31 out of 2077 genes, 1.5%	85 out of 9651 genes, 0.9%	1
	65	cell surface receptor signaling pathway	298 out of 2077 genes, 14.3%	1191 out of 9651 genes, 12.3%	1
	66	response to lipid	79 out of 2077 genes, 3.8%	268 out of 9651 genes, 2.8%	1
	67	regulation of myeloid cell differentiation	22 out of 2077 genes, 1.1%	55 out of 9651 genes, 0.6%	1
	68	single-organism process	1363 out of 2077 genes, 65.6%	6062 out of 9651 genes, 62.8%	1
	69	triglyceride metabolic process	17 out of 2077 genes, 0.8%	39 out of 9651 genes, 0.4%	1
	70	circulatory system process	49 out of 2077 genes, 2.4%	154 out of 9651 genes, 1.6%	1
	71	Wnt receptor signaling pathway, planar cell polarity pathway	6 out of 2077 genes, 0.3%	8 out of 9651 genes, 0.1%	1
	72	regulation of establishment of planar polarity	6 out of 2077 genes, 0.3%	8 out of 9651 genes, 0.1%	1
	73	acute inflammatory response	22 out of 2077 genes, 1.1%	56 out of 9651 genes, 0.6%	1
	74	lymphocyte activation	52 out of 2077 genes, 2.5%	166 out of 9651 genes, 1.7%	1
	75	epithelial cell proliferation	28 out of 2077 genes, 1.3%	77 out of 9651 genes, 0.8%	1
	76	regulation of anatomical structure morphogenesis	39 out of 2077 genes, 1.9%	117 out of 9651 genes, 1.2%	1
	77	G-protein coupled purinergic receptor signaling pathway	8 out of 2077 genes, 0.4%	13 out of 9651 genes, 0.1%	1
	78	regulation of cellular process	826 out of 2077 genes, 39.8%	3575 out of 9651 genes, 37.0%	1
	79	negative regulation of hydrolase activity	37 out of 2077 genes, 1.8%	110 out of 9651 genes, 1.1%	1
	80	positive regulation of biological process	289 out of 2077 genes, 13.9%	1165 out of 9651 genes, 12.1%	1
	81	T cell differentiation	20 out of 2077 genes, 1.0%	50 out of 9651 genes, 0.5%	1
	82	cellular response to chemical stimulus	71 out of 2077 genes, 3.4%	242 out of 9651 genes, 2.5%	1
	83	vasculature development	39 out of 2077 genes, 1.9%	118 out of 9651 genes, 1.2%	1
	84	epidermal cell differentiation	15 out of 2077 genes, 0.7%	34 out of 9651 genes, 0.4%	1
	85	regulation of secretion	38 out of 2077 genes, 1.8%	115 out of 9651 genes, 1.2%	1
	86	negative regulation of kinase activity	21 out of 2077 genes, 1.0%	54 out of 9651 genes, 0.6%	1
	87	positive regulation of leukocyte migration	12 out of 2077 genes, 0.6%	25 out of 9651 genes, 0.3%	1
	88	signal transduction	474 out of 2077 genes, 22.8%	1990 out of 9651 genes, 20.6%	1
	89	regulation of B cell differentiation	7 out of 2077 genes, 0.3%	11 out of 9651 genes, 0.1%	1
	90	response to organic cyclic compound	82 out of 2077 genes, 3.9%	289 out of 9651 genes, 3.0%	1
	91	negative regulation of molecular function	78 out of 2077 genes, 3.8%	273 out of 9651 genes, 2.8%	1
	92	regulation of cell migration	25 out of 2077 genes, 1.2%	69 out of 9651 genes, 0.7%	1
	93	regulation of cytokine production	59 out of 2077 genes, 2.8%	198 out of 9651 genes, 2.1%	1
	94	response to hormone stimulus	99 out of 2077 genes, 4.8%	360 out of 9651 genes, 3.7%	1
	95	steroid metabolic process	49 out of 2077 genes, 2.4%	159 out of 9651 genes, 1.6%	1
	96	positive regulation of phospholipase activity	18 out of 2077 genes, 0.9%	45 out of 9651 genes, 0.5%	1
	97	positive regulation of lipase activity	18 out of 2077 genes, 0.9%	45 out of 9651 genes, 0.5%	1
	98	long-chain fatty-acyl-CoA metabolic process	8 out of 2077 genes, 0.4%	14 out of 9651 genes, 0.1%	1
	99	development of primary female sexual characteristics	8 out of 2077 genes, 0.4%	14 out of 9651 genes, 0.1%	1
	100	female sex differentiation	8 out of 2077 genes, 0.4%	14 out of 9651 genes, 0.1%	1
	101	regulation of cellular component movement	26 out of 2077 genes, 1.3%	73 out of 9651 genes, 0.8%	1
	102	cell motility	97 out of 2077 genes, 4.7%	353 out of 9651 genes, 3.7%	1
	103	localization of cell	97 out of 2077 genes, 4.7%	353 out of 9651 genes, 3.7%	1
	104	regulation of localization	116 out of 2077 genes, 5.6%	432 out of 9651 genes, 4.5%	1
	105	response to estrogen stimulus	27 out of 2077 genes, 1.3%	77 out of 9651 genes, 0.8%	1
	106	regulation of cell differentiation	100 out of 2077 genes, 4.8%	366 out of 9651 genes, 3.8%	1
	107	positive regulation of cellular process	235 out of 2077 genes, 11.3%	942 out of 9651 genes, 9.8%	1
	108	positive regulation of leukocyte chemotaxis	10 out of 2077 genes, 0.5%	20 out of 9651 genes, 0.2%	1
	109	positive regulation of behavior	16 out of 2077 genes, 0.8%	39 out of 9651 genes, 0.4%	1
	110	positive regulation of chemotaxis	16 out of 2077 genes, 0.8%	39 out of 9651 genes, 0.4%	1
	111	T cell activation	32 out of 2077 genes, 1.5%	96 out of 9651 genes, 1.0%	1
	112	cell proliferation	152 out of 2077 genes, 7.3%	586 out of 9651 genes, 6.1%	1
	113	ribonucleoprotein complex biogenesis	43 out of 2077 genes, 2.1%	138 out of 9651 genes, 1.4%	1
	114	unsaturated fatty acid metabolic process	15 out of 2077 genes, 0.7%	36 out of 9651 genes, 0.4%	1
	115	regulation of insulin secretion	15 out of 2077 genes, 0.7%	36 out of 9651 genes, 0.4%	1
	116	regulation of hormone secretion	22 out of 2077 genes, 1.1%	60 out of 9651 genes, 0.6%	1
	117	hemopoiesis	48 out of 2077 genes, 2.3%	158 out of 9651 genes, 1.6%	1
	118	negative regulation of peptidase activity	31 out of 2077 genes, 1.5%	93 out of 9651 genes, 1.0%	1
	119	antigen processing and presentation	19 out of 2077 genes, 0.9%	50 out of 9651 genes, 0.5%	1
	120	sphingolipid metabolic process	21 out of 2077 genes, 1.0%	57 out of 9651 genes, 0.6%	1
	121	response to steroid hormone stimulus	59 out of 2077 genes, 2.8%	202 out of 9651 genes, 2.1%	1
	122	response to peptide	37 out of 2077 genes, 1.8%	116 out of 9651 genes, 1.2%	1
	123	regulation of body fluid levels	96 out of 2077 genes, 4.6%	353 out of 9651 genes, 3.7%	1
	124	regulation of leukocyte migration	13 out of 2077 genes, 0.6%	30 out of 9651 genes, 0.3%	1
	125	single organism signaling	516 out of 2077 genes, 24.8%	2197 out of 9651 genes, 22.8%	1
	126	regulation of peptide secretion	16 out of 2077 genes, 0.8%	40 out of 9651 genes, 0.4%	1
	127	regulation of peptide transport	16 out of 2077 genes, 0.8%	40 out of 9651 genes, 0.4%	1
	128	regulation of peptide hormone secretion	16 out of 2077 genes, 0.8%	40 out of 9651 genes, 0.4%	1
	129	positive regulation of cellular biosynthetic process	27 out of 2077 genes, 1.3%	79 out of 9651 genes, 0.8%	1
	130	negative regulation of Wnt receptor signaling pathway	18 out of 2077 genes, 0.9%	47 out of 9651 genes, 0.5%	1
	131	homeostasis of number of cells	18 out of 2077 genes, 0.9%	47 out of 9651 genes, 0.5%	1
	132	locomotion	142 out of 2077 genes, 6.8%	548 out of 9651 genes, 5.7%	1
	133	regulation of cell motility	25 out of 2077 genes, 1.2%	72 out of 9651 genes, 0.7%	1
	134	regulation of leukocyte chemotaxis	11 out of 2077 genes, 0.5%	24 out of 9651 genes, 0.2%	1
	135	fatty-acyl-CoA metabolic process	8 out of 2077 genes, 0.4%	15 out of 9651 genes, 0.2%	1
	136	positive regulation of leukocyte proliferation	10 out of 2077 genes, 0.5%	21 out of 9651 genes, 0.2%	1
	137	regulation of locomotion	29 out of 2077 genes, 1.4%	87 out of 9651 genes, 0.9%	1
	138	cell migration	80 out of 2077 genes, 3.9%	289 out of 9651 genes, 3.0%	1
	139	regulation of chemotaxis	17 out of 2077 genes, 0.8%	44 out of 9651 genes, 0.5%	1
	140	gonad development	21 out of 2077 genes, 1.0%	58 out of 9651 genes, 0.6%	1
	141	negative regulation of transferase activity	21 out of 2077 genes, 1.0%	58 out of 9651 genes, 0.6%	1
	142	biological regulation	997 out of 2077 genes, 48.0%	4403 out of 9651 genes, 45.6%	1
	143	development of primary sexual characteristics	27 out of 2077 genes, 1.3%	80 out of 9651 genes, 0.8%	1
	144	immune system development	64 out of 2077 genes, 3.1%	225 out of 9651 genes, 2.3%	1
	145	positive regulation of phospholipase C activity	16 out of 2077 genes, 0.8%	41 out of 9651 genes, 0.4%	1
	146	positive regulation of cell migration	16 out of 2077 genes, 0.8%	41 out of 9651 genes, 0.4%	1
	147	leukocyte migration	16 out of 2077 genes, 0.8%	41 out of 9651 genes, 0.4%	1
	148	positive regulation of cellular component movement	16 out of 2077 genes, 0.8%	41 out of 9651 genes, 0.4%	1
	149	regulation of phospholipase C activity	16 out of 2077 genes, 0.8%	41 out of 9651 genes, 0.4%	1
	150	positive regulation of cell motility	16 out of 2077 genes, 0.8%	41 out of 9651 genes, 0.4%	1
	151	cell communication	531 out of 2077 genes, 25.6%	2273 out of 9651 genes, 23.6%	1
	152	positive regulation of locomotion	20 out of 2077 genes, 1.0%	55 out of 9651 genes, 0.6%	1
	153	neural tube formation	13 out of 2077 genes, 0.6%	31 out of 9651 genes, 0.3%	1
	154	primary neural tube formation	13 out of 2077 genes, 0.6%	31 out of 9651 genes, 0.3%	1
	155	leukocyte chemotaxis	13 out of 2077 genes, 0.6%	31 out of 9651 genes, 0.3%	1
	156	cell chemotaxis	13 out of 2077 genes, 0.6%	31 out of 9651 genes, 0.3%	1
	157	endothelial cell proliferation	18 out of 2077 genes, 0.9%	48 out of 9651 genes, 0.5%	1
	158	regulation of phospholipase activity	18 out of 2077 genes, 0.9%	48 out of 9651 genes, 0.5%	1
	159	cellular component movement	100 out of 2077 genes, 4.8%	374 out of 9651 genes, 3.9%	1
	160	regulation of immune system process	110 out of 2077 genes, 5.3%	416 out of 9651 genes, 4.3%	1
	161	regulation of biological process	900 out of 2077 genes, 43.3%	3959 out of 9651 genes, 41.0%	1
	162	skeletal system development	23 out of 2077 genes, 1.1%	66 out of 9651 genes, 0.7%	1
	163	C21-steroid hormone biosynthetic process	4 out of 2077 genes, 0.2%	5 out of 9651 genes, 0.1%	1
	164	regulation of receptor biosynthetic process	4 out of 2077 genes, 0.2%	5 out of 9651 genes, 0.1%	1
	165	maturation of SSU-rRNA	4 out of 2077 genes, 0.2%	5 out of 9651 genes, 0.1%	1
	166	negative regulation of T cell proliferation	4 out of 2077 genes, 0.2%	5 out of 9651 genes, 0.1%	1
	167	ribosomal small subunit biogenesis	4 out of 2077 genes, 0.2%	5 out of 9651 genes, 0.1%	1
	168	positive T cell selection	4 out of 2077 genes, 0.2%	5 out of 9651 genes, 0.1%	1
	169	negative regulation of lymphocyte proliferation	4 out of 2077 genes, 0.2%	5 out of 9651 genes, 0.1%	1
	170	response to peptide hormone stimulus	36 out of 2077 genes, 1.7%	115 out of 9651 genes, 1.2%	1
	171	regulation of cyclase activity	12 out of 2077 genes, 0.6%	28 out of 9651 genes, 0.3%	1
	172	fat cell differentiation	12 out of 2077 genes, 0.6%	28 out of 9651 genes, 0.3%	1
	173	alcohol metabolic process	49 out of 2077 genes, 2.4%	166 out of 9651 genes, 1.7%	1
	174	tube formation	17 out of 2077 genes, 0.8%	45 out of 9651 genes, 0.5%	1
	175	regulation of vasculature development	17 out of 2077 genes, 0.8%	45 out of 9651 genes, 0.5%	1
	176	glycerolipid metabolic process	43 out of 2077 genes, 2.1%	143 out of 9651 genes, 1.5%	1
	177	sex differentiation	29 out of 2077 genes, 1.4%	89 out of 9651 genes, 0.9%	1
	178	planar cell polarity pathway involved in axis elongation	3 out of 2077 genes, 0.1%	3 out of 9651 genes, 0.0%	1
	179	negative regulation of receptor biosynthetic process	3 out of 2077 genes, 0.1%	3 out of 9651 genes, 0.0%	1
	180	response to ATP	3 out of 2077 genes, 0.1%	3 out of 9651 genes, 0.0%	1
	181	UDP-glucuronate metabolic process	3 out of 2077 genes, 0.1%	3 out of 9651 genes, 0.0%	1
	182	positive regulation of biosynthetic process	35 out of 2077 genes, 1.7%	112 out of 9651 genes, 1.2%	1
	183	response to organic nitrogen	54 out of 2077 genes, 2.6%	187 out of 9651 genes, 1.9%	1
	184	regulation of behavior	20 out of 2077 genes, 1.0%	56 out of 9651 genes, 0.6%	1
	185	C21-steroid hormone metabolic process	7 out of 2077 genes, 0.3%	13 out of 9651 genes, 0.1%	1
	186	female gonad development	7 out of 2077 genes, 0.3%	13 out of 9651 genes, 0.1%	1
	187	immune effector process	40 out of 2077 genes, 1.9%	132 out of 9651 genes, 1.4%	1
	188	negative regulation of myeloid leukocyte differentiation	8 out of 2077 genes, 0.4%	16 out of 9651 genes, 0.2%	1
	189	positive regulation of catalytic activity	61 out of 2077 genes, 2.9%	216 out of 9651 genes, 2.2%	1
	190	regulation of lipase activity	21 out of 2077 genes, 1.0%	60 out of 9651 genes, 0.6%	1
	191	oxoacid metabolic process	142 out of 2077 genes, 6.8%	557 out of 9651 genes, 5.8%	1
	192	myeloid leukocyte activation	15 out of 2077 genes, 0.7%	39 out of 9651 genes, 0.4%	1
	193	regulation of peptidase activity	36 out of 2077 genes, 1.7%	117 out of 9651 genes, 1.2%	1
	194	nucleosome organization	22 out of 2077 genes, 1.1%	64 out of 9651 genes, 0.7%	1
	195	organic acid transport	38 out of 2077 genes, 1.8%	125 out of 9651 genes, 1.3%	1
	196	carboxylic acid transport	38 out of 2077 genes, 1.8%	125 out of 9651 genes, 1.3%	1
	197	hemostasis	83 out of 2077 genes, 4.0%	308 out of 9651 genes, 3.2%	1
	198	organic hydroxy compound metabolic process	56 out of 2077 genes, 2.7%	197 out of 9651 genes, 2.0%	1
	199	morphogenesis of a branching epithelium	20 out of 2077 genes, 1.0%	57 out of 9651 genes, 0.6%	1
	200	negative regulation of response to stimulus	54 out of 2077 genes, 2.6%	189 out of 9651 genes, 2.0%	1
	201	negative regulation of signaling	45 out of 2077 genes, 2.2%	153 out of 9651 genes, 1.6%	1
	202	ceramide metabolic process	14 out of 2077 genes, 0.7%	36 out of 9651 genes, 0.4%	1
	203	regulation of lymphocyte differentiation	16 out of 2077 genes, 0.8%	43 out of 9651 genes, 0.4%	1
	204	anion transport	60 out of 2077 genes, 2.9%	214 out of 9651 genes, 2.2%	1
	205	regulation of organ morphogenesis	11 out of 2077 genes, 0.5%	26 out of 9651 genes, 0.3%	1
	206	organic acid metabolic process	143 out of 2077 genes, 6.9%	564 out of 9651 genes, 5.8%	1
	207	tissue development	132 out of 2077 genes, 6.4%	517 out of 9651 genes, 5.4%	1
	208	response to calcium ion	5 out of 2077 genes, 0.2%	8 out of 9651 genes, 0.1%	1
	209	convergent extension	5 out of 2077 genes, 0.2%	8 out of 9651 genes, 0.1%	1
	210	organic anion transport	41 out of 2077 genes, 2.0%	138 out of 9651 genes, 1.4%	1
	211	cell-cell adhesion	41 out of 2077 genes, 2.0%	138 out of 9651 genes, 1.4%	1
	212	tube morphogenesis	31 out of 2077 genes, 1.5%	99 out of 9651 genes, 1.0%	1
	213	protein-DNA complex subunit organization	22 out of 2077 genes, 1.1%	65 out of 9651 genes, 0.7%	1
	214	positive regulation of response to external stimulus	17 out of 2077 genes, 0.8%	47 out of 9651 genes, 0.5%	1
	215	leukocyte proliferation	20 out of 2077 genes, 1.0%	58 out of 9651 genes, 0.6%	1
	216	cardiovascular system development	55 out of 2077 genes, 2.6%	195 out of 9651 genes, 2.0%	1
	217	circulatory system development	55 out of 2077 genes, 2.6%	195 out of 9651 genes, 2.0%	1
	218	positive regulation of cyclase activity	9 out of 2077 genes, 0.4%	20 out of 9651 genes, 0.2%	1
	219	positive regulation of mononuclear cell proliferation	9 out of 2077 genes, 0.4%	20 out of 9651 genes, 0.2%	1
	220	lymphocyte differentiation	29 out of 2077 genes, 1.4%	92 out of 9651 genes, 1.0%	1
	221	negative regulation of developmental process	39 out of 2077 genes, 1.9%	131 out of 9651 genes, 1.4%	1
	222	positive regulation of developmental process	50 out of 2077 genes, 2.4%	175 out of 9651 genes, 1.8%	1
	223	carboxylic acid metabolic process	138 out of 2077 genes, 6.6%	545 out of 9651 genes, 5.6%	1
	224	negative regulation of cell communication	45 out of 2077 genes, 2.2%	155 out of 9651 genes, 1.6%	1
	225	anatomical structure morphogenesis	207 out of 2077 genes, 10.0%	845 out of 9651 genes, 8.8%	1
	226	response to oxygen-containing compound	75 out of 2077 genes, 3.6%	278 out of 9651 genes, 2.9%	1
	227	mammary gland epithelial cell proliferation	6 out of 2077 genes, 0.3%	11 out of 9651 genes, 0.1%	1
	228	positive regulation of hydrolase activity	31 out of 2077 genes, 1.5%	100 out of 9651 genes, 1.0%	1
	229	positive regulation of cyclic nucleotide metabolic process	8 out of 2077 genes, 0.4%	17 out of 9651 genes, 0.2%	1
	230	positive regulation of T cell proliferation	8 out of 2077 genes, 0.4%	17 out of 9651 genes, 0.2%	1
	231	vasodilation	8 out of 2077 genes, 0.4%	17 out of 9651 genes, 0.2%	1
	232	positive regulation of nucleotide metabolic process	8 out of 2077 genes, 0.4%	17 out of 9651 genes, 0.2%	1
	233	positive regulation of lymphocyte proliferation	8 out of 2077 genes, 0.4%	17 out of 9651 genes, 0.2%	1
	234	regulation of angiogenesis	16 out of 2077 genes, 0.8%	44 out of 9651 genes, 0.5%	1
	235	cellular response to organic substance	55 out of 2077 genes, 2.6%	196 out of 9651 genes, 2.0%	1
	236	immune response-activating cell surface receptor signaling pathway	22 out of 2077 genes, 1.1%	66 out of 9651 genes, 0.7%	1
	237	immune response-regulating cell surface receptor signaling pathway	22 out of 2077 genes, 1.1%	66 out of 9651 genes, 0.7%	1
	238	mononuclear cell proliferation	19 out of 2077 genes, 0.9%	55 out of 9651 genes, 0.6%	1
	239	regulation of leukocyte proliferation	19 out of 2077 genes, 0.9%	55 out of 9651 genes, 0.6%	1
	240	regulation of cellular component organization	86 out of 2077 genes, 4.1%	325 out of 9651 genes, 3.4%	1
	241	regulation of lymphocyte activation	40 out of 2077 genes, 1.9%	136 out of 9651 genes, 1.4%	1
	242	negative regulation of signal transduction	43 out of 2077 genes, 2.1%	148 out of 9651 genes, 1.5%	1
	243	epithelial tube morphogenesis	29 out of 2077 genes, 1.4%	93 out of 9651 genes, 1.0%	1
	244	lymphocyte homeostasis	11 out of 2077 genes, 0.5%	27 out of 9651 genes, 0.3%	1
	245	response to other organism	63 out of 2077 genes, 3.0%	230 out of 9651 genes, 2.4%	1
	246	embryonic epithelial tube formation	15 out of 2077 genes, 0.7%	41 out of 9651 genes, 0.4%	1
	247	epithelial tube formation	15 out of 2077 genes, 0.7%	41 out of 9651 genes, 0.4%	1
	248	regulation of cell communication	189 out of 2077 genes, 9.1%	770 out of 9651 genes, 8.0%	1
	249	negative regulation of cell differentiation	36 out of 2077 genes, 1.7%	121 out of 9651 genes, 1.3%	1
	250	hematopoietic or lymphoid organ development	57 out of 2077 genes, 2.7%	206 out of 9651 genes, 2.1%	1
	251	regulation of carbohydrate metabolic process	10 out of 2077 genes, 0.5%	24 out of 9651 genes, 0.2%	1
	252	regulation of cellular carbohydrate metabolic process	10 out of 2077 genes, 0.5%	24 out of 9651 genes, 0.2%	1
	253	response to nitrogen compound	56 out of 2077 genes, 2.7%	202 out of 9651 genes, 2.1%	1
	254	positive regulation of metabolic process	97 out of 2077 genes, 4.7%	374 out of 9651 genes, 3.9%	1
	255	hormone biosynthetic process	4 out of 2077 genes, 0.2%	6 out of 9651 genes, 0.1%	1
	256	negative T cell selection	4 out of 2077 genes, 0.2%	6 out of 9651 genes, 0.1%	1
	257	regulation of signaling	188 out of 2077 genes, 9.1%	768 out of 9651 genes, 8.0%	1
	258	regulation of cytokine-mediated signaling pathway	12 out of 2077 genes, 0.6%	31 out of 9651 genes, 0.3%	1
	259	BMP signaling pathway	12 out of 2077 genes, 0.6%	31 out of 9651 genes, 0.3%	1
	260	regulation of response to cytokine stimulus	12 out of 2077 genes, 0.6%	31 out of 9651 genes, 0.3%	1
	261	regulation of endocytosis	20 out of 2077 genes, 1.0%	60 out of 9651 genes, 0.6%	1
	262	anatomical structure formation involved in morphogenesis	80 out of 2077 genes, 3.9%	303 out of 9651 genes, 3.1%	1
	263	regulation of vesicle-mediated transport	25 out of 2077 genes, 1.2%	79 out of 9651 genes, 0.8%	1
	264	response to metal ion	37 out of 2077 genes, 1.8%	126 out of 9651 genes, 1.3%	1
	265	regulation of muscle system process	17 out of 2077 genes, 0.8%	49 out of 9651 genes, 0.5%	1
	266	negative regulation of protein kinase activity	8 out of 2077 genes, 0.4%	18 out of 9651 genes, 0.2%	1
	267	neural tube development	13 out of 2077 genes, 0.6%	35 out of 9651 genes, 0.4%	1
	268	regulation of muscle contraction	16 out of 2077 genes, 0.8%	46 out of 9651 genes, 0.5%	1
	269	cell development	97 out of 2077 genes, 4.7%	377 out of 9651 genes, 3.9%	1
	270	regulation of smooth muscle contraction	7 out of 2077 genes, 0.3%	15 out of 9651 genes, 0.2%	1
	271	regulation of smoothened signaling pathway	7 out of 2077 genes, 0.3%	15 out of 9651 genes, 0.2%	1
	272	cytokine secretion	5 out of 2077 genes, 0.2%	9 out of 9651 genes, 0.1%	1
	273	mammary gland development	6 out of 2077 genes, 0.3%	12 out of 9651 genes, 0.1%	1
	274	endothelial cell migration	6 out of 2077 genes, 0.3%	12 out of 9651 genes, 0.1%	1
	275	alpha-beta T cell activation	6 out of 2077 genes, 0.3%	12 out of 9651 genes, 0.1%	1
	276	mammary gland epithelium development	6 out of 2077 genes, 0.3%	12 out of 9651 genes, 0.1%	1
	277	tube development	48 out of 2077 genes, 2.3%	172 out of 9651 genes, 1.8%	1
	278	regulation of lymphocyte proliferation	17 out of 2077 genes, 0.8%	50 out of 9651 genes, 0.5%	1
	279	sulfur compound metabolic process	28 out of 2077 genes, 1.3%	92 out of 9651 genes, 1.0%	1
	280	leukocyte homeostasis	12 out of 2077 genes, 0.6%	32 out of 9651 genes, 0.3%	1
	281	negative regulation of multicellular organismal process	31 out of 2077 genes, 1.5%	104 out of 9651 genes, 1.1%	1
	282	regulation of mononuclear cell proliferation	18 out of 2077 genes, 0.9%	54 out of 9651 genes, 0.6%	1
	283	positive regulation of response to stimulus	104 out of 2077 genes, 5.0%	409 out of 9651 genes, 4.2%	1
	284	epithelium development	56 out of 2077 genes, 2.7%	206 out of 9651 genes, 2.1%	1
	285	response to inorganic substance	42 out of 2077 genes, 2.0%	149 out of 9651 genes, 1.5%	1
	286	T cell proliferation	16 out of 2077 genes, 0.8%	47 out of 9651 genes, 0.5%	1
	287	extracellular matrix organization	11 out of 2077 genes, 0.5%	29 out of 9651 genes, 0.3%	1
	288	cellular response to endogenous stimulus	32 out of 2077 genes, 1.5%	109 out of 9651 genes, 1.1%	1
	289	regulation of cellular localization	48 out of 2077 genes, 2.3%	174 out of 9651 genes, 1.8%	1
	290	long-chain fatty acid metabolic process	3 out of 2077 genes, 0.1%	4 out of 9651 genes, 0.0%	1
	291	IMP biosynthetic process	3 out of 2077 genes, 0.1%	4 out of 9651 genes, 0.0%	1
	292	serotonin transport	3 out of 2077 genes, 0.1%	4 out of 9651 genes, 0.0%	1
	293	gamma-aminobutyric acid secretion	3 out of 2077 genes, 0.1%	4 out of 9651 genes, 0.0%	1
	294	gamma-aminobutyric acid transport	3 out of 2077 genes, 0.1%	4 out of 9651 genes, 0.0%	1
	295	intestinal cholesterol absorption	3 out of 2077 genes, 0.1%	4 out of 9651 genes, 0.0%	1
	296	zymogen activation	3 out of 2077 genes, 0.1%	4 out of 9651 genes, 0.0%	1
	297	inositol trisphosphate metabolic process	3 out of 2077 genes, 0.1%	4 out of 9651 genes, 0.0%	1
	298	cell junction maintenance	3 out of 2077 genes, 0.1%	4 out of 9651 genes, 0.0%	1
	299	lipid digestion	3 out of 2077 genes, 0.1%	4 out of 9651 genes, 0.0%	1
	300	IMP metabolic process	3 out of 2077 genes, 0.1%	4 out of 9651 genes, 0.0%	1
	301	intestinal absorption	3 out of 2077 genes, 0.1%	4 out of 9651 genes, 0.0%	1
	302	cellular response to stimulus	515 out of 2077 genes, 24.8%	2245 out of 9651 genes, 23.3%	1
	303	secretion	75 out of 2077 genes, 3.6%	287 out of 9651 genes, 3.0%	1
	304	positive regulation of signal transduction	60 out of 2077 genes, 2.9%	224 out of 9651 genes, 2.3%	1
	305	lymphocyte proliferation	17 out of 2077 genes, 0.8%	51 out of 9651 genes, 0.5%	1
	306	regulation of cell activation	45 out of 2077 genes, 2.2%	162 out of 9651 genes, 1.7%	1
	307	renal system process	8 out of 2077 genes, 0.4%	19 out of 9651 genes, 0.2%	1
	308	regulation of leukocyte activation	43 out of 2077 genes, 2.1%	154 out of 9651 genes, 1.6%	1
	309	positive regulation of signaling	61 out of 2077 genes, 2.9%	229 out of 9651 genes, 2.4%	1
	310	amine metabolic process	19 out of 2077 genes, 0.9%	59 out of 9651 genes, 0.6%	1
	311	antigen receptor-mediated signaling pathway	19 out of 2077 genes, 0.9%	59 out of 9651 genes, 0.6%	1
	312	leukocyte differentiation	33 out of 2077 genes, 1.6%	114 out of 9651 genes, 1.2%	1
	313	regulation of transport	89 out of 2077 genes, 4.3%	348 out of 9651 genes, 3.6%	1
	314	leukotriene metabolic process	7 out of 2077 genes, 0.3%	16 out of 9651 genes, 0.2%	1
	315	amine transport	7 out of 2077 genes, 0.3%	16 out of 9651 genes, 0.2%	1
	316	positive regulation of cyclic nucleotide biosynthetic process	7 out of 2077 genes, 0.3%	16 out of 9651 genes, 0.2%	1
	317	positive regulation of nucleotide biosynthetic process	7 out of 2077 genes, 0.3%	16 out of 9651 genes, 0.2%	1
	318	regulation of cAMP metabolic process	7 out of 2077 genes, 0.3%	16 out of 9651 genes, 0.2%	1
	319	positive regulation of cAMP metabolic process	7 out of 2077 genes, 0.3%	16 out of 9651 genes, 0.2%	1
	320	regulation of cAMP biosynthetic process	7 out of 2077 genes, 0.3%	16 out of 9651 genes, 0.2%	1
	321	positive regulation of cAMP biosynthetic process	7 out of 2077 genes, 0.3%	16 out of 9651 genes, 0.2%	1
	322	regulation of adenylate cyclase activity	7 out of 2077 genes, 0.3%	16 out of 9651 genes, 0.2%	1
	323	positive regulation of adenylate cyclase activity	7 out of 2077 genes, 0.3%	16 out of 9651 genes, 0.2%	1
	324	positive regulation of lyase activity	7 out of 2077 genes, 0.3%	16 out of 9651 genes, 0.2%	1
	325	positive regulation of purine nucleotide biosynthetic process	7 out of 2077 genes, 0.3%	16 out of 9651 genes, 0.2%	1
	326	positive regulation of purine nucleotide metabolic process	7 out of 2077 genes, 0.3%	16 out of 9651 genes, 0.2%	1
	327	reproductive structure development	22 out of 2077 genes, 1.1%	71 out of 9651 genes, 0.7%	1
	328	reproductive system development	22 out of 2077 genes, 1.1%	71 out of 9651 genes, 0.7%	1
	329	cell-cell junction organization	17 out of 2077 genes, 0.8%	52 out of 9651 genes, 0.5%	1
	330	sterol metabolic process	24 out of 2077 genes, 1.2%	79 out of 9651 genes, 0.8%	1
	331	epidermis development	25 out of 2077 genes, 1.2%	83 out of 9651 genes, 0.9%	1
	332	ethanolamine-containing compound metabolic process	11 out of 2077 genes, 0.5%	30 out of 9651 genes, 0.3%	1
	333	indolalkylamine metabolic process	6 out of 2077 genes, 0.3%	13 out of 9651 genes, 0.1%	1
	334	positive regulation of protein ubiquitination	6 out of 2077 genes, 0.3%	13 out of 9651 genes, 0.1%	1
	335	developmental maturation	14 out of 2077 genes, 0.7%	41 out of 9651 genes, 0.4%	1
	336	regulation of macrophage cytokine production	4 out of 2077 genes, 0.2%	7 out of 9651 genes, 0.1%	1
	337	establishment of cell polarity	4 out of 2077 genes, 0.2%	7 out of 9651 genes, 0.1%	1
	338	keratinocyte differentiation	4 out of 2077 genes, 0.2%	7 out of 9651 genes, 0.1%	1
	339	regulation of nuclease activity	4 out of 2077 genes, 0.2%	7 out of 9651 genes, 0.1%	1
	340	regulation of interleukin-1 beta production	4 out of 2077 genes, 0.2%	7 out of 9651 genes, 0.1%	1
	341	regulation of interleukin-1 production	4 out of 2077 genes, 0.2%	7 out of 9651 genes, 0.1%	1
	342	negative regulation of mononuclear cell proliferation	4 out of 2077 genes, 0.2%	7 out of 9651 genes, 0.1%	1
	343	regulation of epidermis development	4 out of 2077 genes, 0.2%	7 out of 9651 genes, 0.1%	1
	344	negative regulation of leukocyte proliferation	4 out of 2077 genes, 0.2%	7 out of 9651 genes, 0.1%	1
	345	positive regulation of immune system process	69 out of 2077 genes, 3.3%	265 out of 9651 genes, 2.7%	1
	346	regulation of heart rate	5 out of 2077 genes, 0.2%	10 out of 9651 genes, 0.1%	1
	347	regulation of sodium ion transport	5 out of 2077 genes, 0.2%	10 out of 9651 genes, 0.1%	1
	348	phospholipid transport	5 out of 2077 genes, 0.2%	10 out of 9651 genes, 0.1%	1
	349	negative regulation of MAP kinase activity	5 out of 2077 genes, 0.2%	10 out of 9651 genes, 0.1%	1
	350	response to organophosphorus	5 out of 2077 genes, 0.2%	10 out of 9651 genes, 0.1%	1
	351	pigment cell differentiation	5 out of 2077 genes, 0.2%	10 out of 9651 genes, 0.1%	1
	352	negative regulation of apoptotic process	53 out of 2077 genes, 2.6%	198 out of 9651 genes, 2.1%	1
	353	negative regulation of programmed cell death	53 out of 2077 genes, 2.6%	198 out of 9651 genes, 2.1%	1
	354	negative regulation of cell death	53 out of 2077 genes, 2.6%	198 out of 9651 genes, 2.1%	1
	355	positive regulation of cellular metabolic process	82 out of 2077 genes, 3.9%	321 out of 9651 genes, 3.3%	1
	356	acyl-CoA metabolic process	12 out of 2077 genes, 0.6%	34 out of 9651 genes, 0.4%	1
	357	thioester metabolic process	12 out of 2077 genes, 0.6%	34 out of 9651 genes, 0.4%	1
	358	morphogenesis of a branching structure	22 out of 2077 genes, 1.1%	72 out of 9651 genes, 0.7%	1
	359	luteinization	2 out of 2077 genes, 0.1%	2 out of 9651 genes, 0.0%	1
	360	serotonin secretion	2 out of 2077 genes, 0.1%	2 out of 9651 genes, 0.0%	1
	361	positive regulation of cytokine-mediated signaling pathway	2 out of 2077 genes, 0.1%	2 out of 9651 genes, 0.0%	1
	362	regulation of blood vessel size by renin-angiotensin	2 out of 2077 genes, 0.1%	2 out of 9651 genes, 0.0%	1
	363	mast cell activation involved in immune response	2 out of 2077 genes, 0.1%	2 out of 9651 genes, 0.0%	1
	364	involuntary skeletal muscle contraction	2 out of 2077 genes, 0.1%	2 out of 9651 genes, 0.0%	1
	365	galactosylceramide metabolic process	2 out of 2077 genes, 0.1%	2 out of 9651 genes, 0.0%	1
	366	pyrimidine nucleoside diphosphate metabolic process	2 out of 2077 genes, 0.1%	2 out of 9651 genes, 0.0%	1
	367	norepinephrine transport	2 out of 2077 genes, 0.1%	2 out of 9651 genes, 0.0%	1
	368	negative regulation of gonadotropin secretion	2 out of 2077 genes, 0.1%	2 out of 9651 genes, 0.0%	1
	369	regulation of phospholipase A2 activity	2 out of 2077 genes, 0.1%	2 out of 9651 genes, 0.0%	1
	370	positive regulation of phospholipase A2 activity	2 out of 2077 genes, 0.1%	2 out of 9651 genes, 0.0%	1
	371	interleukin-2 production	2 out of 2077 genes, 0.1%	2 out of 9651 genes, 0.0%	1
	372	regulation of interleukin-1 alpha production	2 out of 2077 genes, 0.1%	2 out of 9651 genes, 0.0%	1
	373	positive regulation of interleukin-1 alpha production	2 out of 2077 genes, 0.1%	2 out of 9651 genes, 0.0%	1
	374	regulation of glucokinase activity	2 out of 2077 genes, 0.1%	2 out of 9651 genes, 0.0%	1
	375	purine nucleobase salvage	2 out of 2077 genes, 0.1%	2 out of 9651 genes, 0.0%	1
	376	mast cell activation	2 out of 2077 genes, 0.1%	2 out of 9651 genes, 0.0%	1
	377	platelet activating factor metabolic process	2 out of 2077 genes, 0.1%	2 out of 9651 genes, 0.0%	1
	378	alpha-beta T cell proliferation	2 out of 2077 genes, 0.1%	2 out of 9651 genes, 0.0%	1
	379	norepinephrine secretion	2 out of 2077 genes, 0.1%	2 out of 9651 genes, 0.0%	1
	380	positive regulation of response to cytokine stimulus	2 out of 2077 genes, 0.1%	2 out of 9651 genes, 0.0%	1
	381	response to biotic stimulus	64 out of 2077 genes, 3.1%	245 out of 9651 genes, 2.5%	1
	382	positive regulation of cellular component organization	29 out of 2077 genes, 1.4%	100 out of 9651 genes, 1.0%	1
	383	response to corticosteroid stimulus	27 out of 2077 genes, 1.3%	92 out of 9651 genes, 1.0%	1
	384	prostanoid metabolic process	8 out of 2077 genes, 0.4%	20 out of 9651 genes, 0.2%	1
	385	regulation of glucose metabolic process	8 out of 2077 genes, 0.4%	20 out of 9651 genes, 0.2%	1
	386	regulation of cyclic nucleotide metabolic process	8 out of 2077 genes, 0.4%	20 out of 9651 genes, 0.2%	1
	387	regulation of phosphorylation	86 out of 2077 genes, 4.1%	339 out of 9651 genes, 3.5%	1
	388	regulation of biological quality	301 out of 2077 genes, 14.5%	1290 out of 9651 genes, 13.4%	1
	389	transmembrane receptor protein serine/threonine kinase signaling pathway	37 out of 2077 genes, 1.8%	133 out of 9651 genes, 1.4%	1
	390	positive regulation of cell communication	60 out of 2077 genes, 2.9%	229 out of 9651 genes, 2.4%	1
	391	regulation of kinase activity	55 out of 2077 genes, 2.6%	208 out of 9651 genes, 2.2%	1
	392	regulation of T cell activation	20 out of 2077 genes, 1.0%	65 out of 9651 genes, 0.7%	1
	393	cellular response to growth factor stimulus	20 out of 2077 genes, 1.0%	65 out of 9651 genes, 0.7%	1
	394	cell activation involved in immune response	11 out of 2077 genes, 0.5%	31 out of 9651 genes, 0.3%	1
	395	leukocyte activation involved in immune response	11 out of 2077 genes, 0.5%	31 out of 9651 genes, 0.3%	1
	396	pigmentation	11 out of 2077 genes, 0.5%	31 out of 9651 genes, 0.3%	1
	397	regulation of anatomical structure size	31 out of 2077 genes, 1.5%	109 out of 9651 genes, 1.1%	1
	398	positive regulation of lymphocyte activation	23 out of 2077 genes, 1.1%	77 out of 9651 genes, 0.8%	1
	399	morphogenesis of an epithelium	40 out of 2077 genes, 1.9%	146 out of 9651 genes, 1.5%	1
	400	regulation of response to external stimulus	27 out of 2077 genes, 1.3%	93 out of 9651 genes, 1.0%	1
	401	prostaglandin metabolic process	7 out of 2077 genes, 0.3%	17 out of 9651 genes, 0.2%	1
	402	potassium ion transport	7 out of 2077 genes, 0.3%	17 out of 9651 genes, 0.2%	1
	403	response to purine-containing compound	7 out of 2077 genes, 0.3%	17 out of 9651 genes, 0.2%	1
	404	regulation of lyase activity	7 out of 2077 genes, 0.3%	17 out of 9651 genes, 0.2%	1
	405	regulation of response to stimulus	217 out of 2077 genes, 10.4%	917 out of 9651 genes, 9.5%	1
	406	apoptotic mitochondrial changes	9 out of 2077 genes, 0.4%	24 out of 9651 genes, 0.2%	1
	407	muscle cell migration	9 out of 2077 genes, 0.4%	24 out of 9651 genes, 0.2%	1
	408	regulation of B cell activation	17 out of 2077 genes, 0.8%	54 out of 9651 genes, 0.6%	1
	409	negative regulation of cellular process	197 out of 2077 genes, 9.5%	830 out of 9651 genes, 8.6%	1
	410	regulation of myeloid leukocyte differentiation	13 out of 2077 genes, 0.6%	39 out of 9651 genes, 0.4%	1
	411	cell morphogenesis involved in neuron differentiation	28 out of 2077 genes, 1.3%	98 out of 9651 genes, 1.0%	1
	412	fructose metabolic process	6 out of 2077 genes, 0.3%	14 out of 9651 genes, 0.1%	1
	413	regeneration	6 out of 2077 genes, 0.3%	14 out of 9651 genes, 0.1%	1
	414	sphingoid metabolic process	6 out of 2077 genes, 0.3%	14 out of 9651 genes, 0.1%	1
	415	glycogen metabolic process	10 out of 2077 genes, 0.5%	28 out of 9651 genes, 0.3%	1
	416	energy reserve metabolic process	10 out of 2077 genes, 0.5%	28 out of 9651 genes, 0.3%	1
	417	antigen processing and presentation of peptide antigen	10 out of 2077 genes, 0.5%	28 out of 9651 genes, 0.3%	1
	418	regulation of Wnt receptor signaling pathway	22 out of 2077 genes, 1.1%	74 out of 9651 genes, 0.8%	1
	419	macrophage derived foam cell differentiation	8 out of 2077 genes, 0.4%	21 out of 9651 genes, 0.2%	1
	420	regulation of ossification	8 out of 2077 genes, 0.4%	21 out of 9651 genes, 0.2%	1
	421	morphogenesis of embryonic epithelium	15 out of 2077 genes, 0.7%	47 out of 9651 genes, 0.5%	1
	422	response to external stimulus	125 out of 2077 genes, 6.0%	514 out of 9651 genes, 5.3%	1
	423	myeloid cell activation involved in immune response	5 out of 2077 genes, 0.2%	11 out of 9651 genes, 0.1%	1
	424	T cell activation involved in immune response	5 out of 2077 genes, 0.2%	11 out of 9651 genes, 0.1%	1
	425	developmental pigmentation	5 out of 2077 genes, 0.2%	11 out of 9651 genes, 0.1%	1
	426	regulation of morphogenesis of a branching structure	5 out of 2077 genes, 0.2%	11 out of 9651 genes, 0.1%	1
	427	negative regulation of protein serine/threonine kinase activity	5 out of 2077 genes, 0.2%	11 out of 9651 genes, 0.1%	1
	428	ovulation cycle process	18 out of 2077 genes, 0.9%	59 out of 9651 genes, 0.6%	1
	429	ovulation cycle	18 out of 2077 genes, 0.9%	59 out of 9651 genes, 0.6%	1
	430	monocarboxylic acid transport	12 out of 2077 genes, 0.6%	36 out of 9651 genes, 0.4%	1
	431	positive regulation of T cell activation	12 out of 2077 genes, 0.6%	36 out of 9651 genes, 0.4%	1
	432	extracellular structure organization	24 out of 2077 genes, 1.2%	83 out of 9651 genes, 0.9%	1
	433	negative regulation of cytokine production	21 out of 2077 genes, 1.0%	71 out of 9651 genes, 0.7%	1
	434	negative regulation of defense response	9 out of 2077 genes, 0.4%	25 out of 9651 genes, 0.3%	1
	435	cytokine secretion involved in immune response	3 out of 2077 genes, 0.1%	5 out of 9651 genes, 0.1%	1
	436	nucleoside monophosphate catabolic process	3 out of 2077 genes, 0.1%	5 out of 9651 genes, 0.1%	1
	437	neuron projection regeneration	3 out of 2077 genes, 0.1%	5 out of 9651 genes, 0.1%	1
	438	axon regeneration	3 out of 2077 genes, 0.1%	5 out of 9651 genes, 0.1%	1
	439	regulation of deoxyribonuclease activity	3 out of 2077 genes, 0.1%	5 out of 9651 genes, 0.1%	1
	440	cell adhesion mediated by integrin	3 out of 2077 genes, 0.1%	5 out of 9651 genes, 0.1%	1
	441	negative regulation of ion transport	3 out of 2077 genes, 0.1%	5 out of 9651 genes, 0.1%	1
	442	acid secretion	3 out of 2077 genes, 0.1%	5 out of 9651 genes, 0.1%	1
	443	response to axon injury	3 out of 2077 genes, 0.1%	5 out of 9651 genes, 0.1%	1
	444	positive regulation of ligase activity	3 out of 2077 genes, 0.1%	5 out of 9651 genes, 0.1%	1
	445	positive regulation of ubiquitin-protein ligase activity	3 out of 2077 genes, 0.1%	5 out of 9651 genes, 0.1%	1
	446	phosphagen metabolic process	4 out of 2077 genes, 0.2%	8 out of 9651 genes, 0.1%	1
	447	glycosylceramide metabolic process	4 out of 2077 genes, 0.2%	8 out of 9651 genes, 0.1%	1
	448	CD4-positive, alpha-beta T cell activation	4 out of 2077 genes, 0.2%	8 out of 9651 genes, 0.1%	1
	449	regulation of catecholamine metabolic process	4 out of 2077 genes, 0.2%	8 out of 9651 genes, 0.1%	1
	450	diacylglycerol metabolic process	4 out of 2077 genes, 0.2%	8 out of 9651 genes, 0.1%	1
	451	regulation of lymphocyte apoptotic process	4 out of 2077 genes, 0.2%	8 out of 9651 genes, 0.1%	1
	452	regulation of leukocyte apoptotic process	4 out of 2077 genes, 0.2%	8 out of 9651 genes, 0.1%	1
	453	developmental process involved in reproduction	53 out of 2077 genes, 2.6%	204 out of 9651 genes, 2.1%	1
	454	protein secretion	7 out of 2077 genes, 0.3%	18 out of 9651 genes, 0.2%	1
	455	regulation of cyclic nucleotide biosynthetic process	7 out of 2077 genes, 0.3%	18 out of 9651 genes, 0.2%	1
	456	regulation of nucleotide biosynthetic process	7 out of 2077 genes, 0.3%	18 out of 9651 genes, 0.2%	1
	457	embryonic skeletal system morphogenesis	7 out of 2077 genes, 0.3%	18 out of 9651 genes, 0.2%	1
	458	embryonic skeletal system development	7 out of 2077 genes, 0.3%	18 out of 9651 genes, 0.2%	1
	459	regulation of purine nucleotide biosynthetic process	7 out of 2077 genes, 0.3%	18 out of 9651 genes, 0.2%	1
	460	tissue morphogenesis	51 out of 2077 genes, 2.5%	196 out of 9651 genes, 2.0%	1
	461	regulation of transferase activity	55 out of 2077 genes, 2.6%	213 out of 9651 genes, 2.2%	1
	462	response to growth factor stimulus	25 out of 2077 genes, 1.2%	88 out of 9651 genes, 0.9%	1
	463	cellular biogenic amine metabolic process	17 out of 2077 genes, 0.8%	56 out of 9651 genes, 0.6%	1
	464	cellular amine metabolic process	17 out of 2077 genes, 0.8%	56 out of 9651 genes, 0.6%	1
	465	small molecule catabolic process	24 out of 2077 genes, 1.2%	84 out of 9651 genes, 0.9%	1
	466	single-organism catabolic process	24 out of 2077 genes, 1.2%	84 out of 9651 genes, 0.9%	1
	467	regulation of signal transduction	151 out of 2077 genes, 7.3%	633 out of 9651 genes, 6.6%	1
	468	response to nutrient	22 out of 2077 genes, 1.1%	76 out of 9651 genes, 0.8%	1
	469	nuclear import	19 out of 2077 genes, 0.9%	64 out of 9651 genes, 0.7%	1
	470	ion transport	146 out of 2077 genes, 7.0%	611 out of 9651 genes, 6.3%	1
	471	regulation of systemic arterial blood pressure mediated by a chemical signal	8 out of 2077 genes, 0.4%	22 out of 9651 genes, 0.2%	1
	472	production of molecular mediator of immune response	12 out of 2077 genes, 0.6%	37 out of 9651 genes, 0.4%	1
	473	branching morphogenesis of an epithelial tube	12 out of 2077 genes, 0.6%	37 out of 9651 genes, 0.4%	1
	474	ether metabolic process	6 out of 2077 genes, 0.3%	15 out of 9651 genes, 0.2%	1
	475	plasma lipoprotein particle clearance	6 out of 2077 genes, 0.3%	15 out of 9651 genes, 0.2%	1
	476	phosphatidylcholine metabolic process	6 out of 2077 genes, 0.3%	15 out of 9651 genes, 0.2%	1
	477	cellular response to oxygen-containing compound	6 out of 2077 genes, 0.3%	15 out of 9651 genes, 0.2%	1
	478	nuclear division	27 out of 2077 genes, 1.3%	97 out of 9651 genes, 1.0%	1
	479	mitosis	27 out of 2077 genes, 1.3%	97 out of 9651 genes, 1.0%	1
	480	regulation of hydrolase activity	84 out of 2077 genes, 4.0%	340 out of 9651 genes, 3.5%	1
	481	cell morphogenesis involved in differentiation	43 out of 2077 genes, 2.1%	164 out of 9651 genes, 1.7%	1
	482	positive regulation of leukocyte activation	25 out of 2077 genes, 1.2%	89 out of 9651 genes, 0.9%	1
	483	positive regulation of cell activation	25 out of 2077 genes, 1.2%	89 out of 9651 genes, 0.9%	1
	484	positive regulation of molecular function	80 out of 2077 genes, 3.9%	323 out of 9651 genes, 3.3%	1
	485	positive regulation of transport	32 out of 2077 genes, 1.5%	118 out of 9651 genes, 1.2%	1
	486	cell killing	9 out of 2077 genes, 0.4%	26 out of 9651 genes, 0.3%	1
	487	hair cycle process	9 out of 2077 genes, 0.4%	26 out of 9651 genes, 0.3%	1
	488	skeletal system morphogenesis	9 out of 2077 genes, 0.4%	26 out of 9651 genes, 0.3%	1
	489	mesenchyme development	15 out of 2077 genes, 0.7%	49 out of 9651 genes, 0.5%	1
	490	negative regulation of protein metabolic process	21 out of 2077 genes, 1.0%	73 out of 9651 genes, 0.8%	1
	491	regulation of cytokine biosynthetic process	17 out of 2077 genes, 0.8%	57 out of 9651 genes, 0.6%	1
	492	positive regulation of cell differentiation	41 out of 2077 genes, 2.0%	156 out of 9651 genes, 1.6%	1
	493	enzyme linked receptor protein signaling pathway	120 out of 2077 genes, 5.8%	499 out of 9651 genes, 5.2%	1
	494	cell junction organization	30 out of 2077 genes, 1.4%	110 out of 9651 genes, 1.1%	1
	495	negative regulation of biological process	232 out of 2077 genes, 11.2%	999 out of 9651 genes, 10.4%	1
	496	regulation of membrane potential	29 out of 2077 genes, 1.4%	106 out of 9651 genes, 1.1%	1
	497	glycosphingolipid metabolic process	7 out of 2077 genes, 0.3%	19 out of 9651 genes, 0.2%	1
	498	monoamine transport	7 out of 2077 genes, 0.3%	19 out of 9651 genes, 0.2%	1
	499	cellular hormone metabolic process	7 out of 2077 genes, 0.3%	19 out of 9651 genes, 0.2%	1
	500	positive regulation of glucose transport	5 out of 2077 genes, 0.2%	12 out of 9651 genes, 0.1%	1
	501	neutral amino acid transport	5 out of 2077 genes, 0.2%	12 out of 9651 genes, 0.1%	1
	502	protein processing	5 out of 2077 genes, 0.2%	12 out of 9651 genes, 0.1%	1
	503	natural killer cell activation	5 out of 2077 genes, 0.2%	12 out of 9651 genes, 0.1%	1
	504	positive regulation of macromolecule metabolic process	63 out of 2077 genes, 3.0%	251 out of 9651 genes, 2.6%	1
	505	epithelial to mesenchymal transition	11 out of 2077 genes, 0.5%	34 out of 9651 genes, 0.4%	1
	506	negative regulation of protein phosphorylation	12 out of 2077 genes, 0.6%	38 out of 9651 genes, 0.4%	1
	507	regulation of systemic arterial blood pressure	12 out of 2077 genes, 0.6%	38 out of 9651 genes, 0.4%	1
	508	negative regulation of phosphorus metabolic process	12 out of 2077 genes, 0.6%	38 out of 9651 genes, 0.4%	1
	509	negative regulation of phosphorylation	12 out of 2077 genes, 0.6%	38 out of 9651 genes, 0.4%	1
	510	negative regulation of phosphate metabolic process	12 out of 2077 genes, 0.6%	38 out of 9651 genes, 0.4%	1
	511	positive regulation of phosphorus metabolic process	44 out of 2077 genes, 2.1%	170 out of 9651 genes, 1.8%	1
	512	positive regulation of phosphate metabolic process	44 out of 2077 genes, 2.1%	170 out of 9651 genes, 1.8%	1
	513	regulation of cell adhesion	21 out of 2077 genes, 1.0%	74 out of 9651 genes, 0.8%	1
	514	defense response to bacterium	13 out of 2077 genes, 0.6%	42 out of 9651 genes, 0.4%	1
	515	regulation of immune effector process	29 out of 2077 genes, 1.4%	107 out of 9651 genes, 1.1%	1
	516	regulation of cell-matrix adhesion	8 out of 2077 genes, 0.4%	23 out of 9651 genes, 0.2%	1
	517	organophosphate ester transport	8 out of 2077 genes, 0.4%	23 out of 9651 genes, 0.2%	1
	518	foam cell differentiation	8 out of 2077 genes, 0.4%	23 out of 9651 genes, 0.2%	1
	519	neuron development	38 out of 2077 genes, 1.8%	145 out of 9651 genes, 1.5%	1
	520	regulation of catalytic activity	151 out of 2077 genes, 7.3%	640 out of 9651 genes, 6.6%	1
	521	immune response	37 out of 2077 genes, 1.8%	141 out of 9651 genes, 1.5%	1
	522	positive regulation of intracellular protein kinase cascade	36 out of 2077 genes, 1.7%	137 out of 9651 genes, 1.4%	1
	523	ossification	25 out of 2077 genes, 1.2%	91 out of 9651 genes, 0.9%	1
	524	response to cytokine stimulus	31 out of 2077 genes, 1.5%	116 out of 9651 genes, 1.2%	1
	525	molting cycle process	9 out of 2077 genes, 0.4%	27 out of 9651 genes, 0.3%	1
	526	hormone metabolic process	9 out of 2077 genes, 0.4%	27 out of 9651 genes, 0.3%	1
	527	hair cycle	9 out of 2077 genes, 0.4%	27 out of 9651 genes, 0.3%	1
	528	renal system process involved in regulation of systemic arterial blood pressure	4 out of 2077 genes, 0.2%	9 out of 9651 genes, 0.1%	1
	529	amino acid transmembrane transport	4 out of 2077 genes, 0.2%	9 out of 9651 genes, 0.1%	1
	530	arginine metabolic process	4 out of 2077 genes, 0.2%	9 out of 9651 genes, 0.1%	1
	531	branched-chain amino acid metabolic process	4 out of 2077 genes, 0.2%	9 out of 9651 genes, 0.1%	1
	532	regulation of cellular amine metabolic process	4 out of 2077 genes, 0.2%	9 out of 9651 genes, 0.1%	1
	533	secretory granule organization	4 out of 2077 genes, 0.2%	9 out of 9651 genes, 0.1%	1
	534	pigment granule organization	4 out of 2077 genes, 0.2%	9 out of 9651 genes, 0.1%	1
	535	neurotransmitter secretion	6 out of 2077 genes, 0.3%	16 out of 9651 genes, 0.2%	1
	536	regulation of lipid storage	6 out of 2077 genes, 0.3%	16 out of 9651 genes, 0.2%	1
	537	stem cell maintenance	6 out of 2077 genes, 0.3%	16 out of 9651 genes, 0.2%	1
	538	indole-containing compound metabolic process	6 out of 2077 genes, 0.3%	16 out of 9651 genes, 0.2%	1
	539	stem cell development	6 out of 2077 genes, 0.3%	16 out of 9651 genes, 0.2%	1
	540	organic acid catabolic process	22 out of 2077 genes, 1.1%	79 out of 9651 genes, 0.8%	1
	541	positive regulation of endocytosis	10 out of 2077 genes, 0.5%	31 out of 9651 genes, 0.3%	1
	542	cellular carbohydrate metabolic process	20 out of 2077 genes, 1.0%	71 out of 9651 genes, 0.7%	1
	543	hormone-mediated signaling pathway	11 out of 2077 genes, 0.5%	35 out of 9651 genes, 0.4%	1
	544	regulation of T cell differentiation	11 out of 2077 genes, 0.5%	35 out of 9651 genes, 0.4%	1
	545	positive regulation of cellular protein metabolic process	44 out of 2077 genes, 2.1%	172 out of 9651 genes, 1.8%	1
	546	response to stress	266 out of 2077 genes, 12.8%	1160 out of 9651 genes, 12.0%	1
	547	protein import into nucleus	18 out of 2077 genes, 0.9%	63 out of 9651 genes, 0.7%	1
	548	protein localization to nucleus	18 out of 2077 genes, 0.9%	63 out of 9651 genes, 0.7%	1
	549	protein targeting to nucleus	18 out of 2077 genes, 0.9%	63 out of 9651 genes, 0.7%	1
	550	polysaccharide metabolic process	12 out of 2077 genes, 0.6%	39 out of 9651 genes, 0.4%	1
	551	mesenchymal cell development	12 out of 2077 genes, 0.6%	39 out of 9651 genes, 0.4%	1
	552	cellular polysaccharide metabolic process	12 out of 2077 genes, 0.6%	39 out of 9651 genes, 0.4%	1
	553	regulation of blood pressure	17 out of 2077 genes, 0.8%	59 out of 9651 genes, 0.6%	1
	554	negative regulation of intracellular protein kinase cascade	13 out of 2077 genes, 0.6%	43 out of 9651 genes, 0.4%	1
	555	mesenchymal cell differentiation	13 out of 2077 genes, 0.6%	43 out of 9651 genes, 0.4%	1
	556	positive regulation of protein metabolic process	53 out of 2077 genes, 2.6%	211 out of 9651 genes, 2.2%	1
	557	cell junction assembly	16 out of 2077 genes, 0.8%	55 out of 9651 genes, 0.6%	1
	558	transforming growth factor beta receptor signaling pathway	14 out of 2077 genes, 0.7%	47 out of 9651 genes, 0.5%	1
	559	response to transforming growth factor beta stimulus	14 out of 2077 genes, 0.7%	47 out of 9651 genes, 0.5%	1
	560	cellular response to transforming growth factor beta stimulus	14 out of 2077 genes, 0.7%	47 out of 9651 genes, 0.5%	1
	561	regulation of action potential	15 out of 2077 genes, 0.7%	51 out of 9651 genes, 0.5%	1
	562	regulation of systemic arterial blood pressure by norepinephrine-epinephrine	3 out of 2077 genes, 0.1%	6 out of 9651 genes, 0.1%	1
	563	tolerance induction	3 out of 2077 genes, 0.1%	6 out of 9651 genes, 0.1%	1
	564	monocyte chemotaxis	3 out of 2077 genes, 0.1%	6 out of 9651 genes, 0.1%	1
	565	regulation of type 2 immune response	3 out of 2077 genes, 0.1%	6 out of 9651 genes, 0.1%	1
	566	response to fungus	3 out of 2077 genes, 0.1%	6 out of 9651 genes, 0.1%	1
	567	regulation of cholesterol esterification	3 out of 2077 genes, 0.1%	6 out of 9651 genes, 0.1%	1
	568	response to activity	3 out of 2077 genes, 0.1%	6 out of 9651 genes, 0.1%	1
	569	heparan sulfate proteoglycan biosynthetic process	3 out of 2077 genes, 0.1%	6 out of 9651 genes, 0.1%	1
	570	nucleotide-sugar transport	3 out of 2077 genes, 0.1%	6 out of 9651 genes, 0.1%	1
	571	pyrimidine nucleotide-sugar transport	3 out of 2077 genes, 0.1%	6 out of 9651 genes, 0.1%	1
	572	nucleobase transport	3 out of 2077 genes, 0.1%	6 out of 9651 genes, 0.1%	1
	573	heparan sulfate proteoglycan metabolic process	3 out of 2077 genes, 0.1%	6 out of 9651 genes, 0.1%	1
	574	response to estradiol stimulus	3 out of 2077 genes, 0.1%	6 out of 9651 genes, 0.1%	1
	575	regulation of protein oligomerization	3 out of 2077 genes, 0.1%	6 out of 9651 genes, 0.1%	1
	576	positive regulation of interleukin-1 beta production	3 out of 2077 genes, 0.1%	6 out of 9651 genes, 0.1%	1
	577	positive regulation of interleukin-1 production	3 out of 2077 genes, 0.1%	6 out of 9651 genes, 0.1%	1
	578	regulation of vascular permeability	3 out of 2077 genes, 0.1%	6 out of 9651 genes, 0.1%	1
	579	negative regulation of lymphocyte apoptotic process	3 out of 2077 genes, 0.1%	6 out of 9651 genes, 0.1%	1
	580	negative regulation of leukocyte apoptotic process	3 out of 2077 genes, 0.1%	6 out of 9651 genes, 0.1%	1
	581	maturation of SSU-rRNA from tricistronic rRNA transcript	2 out of 2077 genes, 0.1%	3 out of 9651 genes, 0.0%	1
	582	gastrulation with mouth forming second	2 out of 2077 genes, 0.1%	3 out of 9651 genes, 0.0%	1
	583	mesodermal cell fate commitment	2 out of 2077 genes, 0.1%	3 out of 9651 genes, 0.0%	1
	584	regulation of systemic arterial blood pressure by carotid sinus baroreceptor feedback	2 out of 2077 genes, 0.1%	3 out of 9651 genes, 0.0%	1
	585	innate immune response activating cell surface receptor signaling pathway	2 out of 2077 genes, 0.1%	3 out of 9651 genes, 0.0%	1
	586	T cell tolerance induction	2 out of 2077 genes, 0.1%	3 out of 9651 genes, 0.0%	1
	587	regulation of T cell tolerance induction	2 out of 2077 genes, 0.1%	3 out of 9651 genes, 0.0%	1
	588	positive regulation of T cell tolerance induction	2 out of 2077 genes, 0.1%	3 out of 9651 genes, 0.0%	1
	589	regulation of systemic arterial blood pressure by baroreceptor feedback	2 out of 2077 genes, 0.1%	3 out of 9651 genes, 0.0%	1
	590	renal control of peripheral vascular resistance involved in regulation of systemic arterial blood pressure	2 out of 2077 genes, 0.1%	3 out of 9651 genes, 0.0%	1
	591	positive regulation of the force of heart contraction by chemical signal	2 out of 2077 genes, 0.1%	3 out of 9651 genes, 0.0%	1
	592	inositol metabolic process	2 out of 2077 genes, 0.1%	3 out of 9651 genes, 0.0%	1
	593	tricarboxylic acid transport	2 out of 2077 genes, 0.1%	3 out of 9651 genes, 0.0%	1
	594	regulation of exit from mitosis	2 out of 2077 genes, 0.1%	3 out of 9651 genes, 0.0%	1
	595	pyridoxine metabolic process	2 out of 2077 genes, 0.1%	3 out of 9651 genes, 0.0%	1
	596	purine nucleoside monophosphate catabolic process	2 out of 2077 genes, 0.1%	3 out of 9651 genes, 0.0%	1
	597	ribonucleoside monophosphate catabolic process	2 out of 2077 genes, 0.1%	3 out of 9651 genes, 0.0%	1
	598	purine ribonucleoside monophosphate catabolic process	2 out of 2077 genes, 0.1%	3 out of 9651 genes, 0.0%	1
	599	pyrimidine deoxyribonucleoside triphosphate metabolic process	2 out of 2077 genes, 0.1%	3 out of 9651 genes, 0.0%	1
	600	response to pH	2 out of 2077 genes, 0.1%	3 out of 9651 genes, 0.0%	1
	601	response to iron ion	2 out of 2077 genes, 0.1%	3 out of 9651 genes, 0.0%	1
	602	regulation of activation of Janus kinase activity	2 out of 2077 genes, 0.1%	3 out of 9651 genes, 0.0%	1
	603	positive regulation of cellular carbohydrate metabolic process	2 out of 2077 genes, 0.1%	3 out of 9651 genes, 0.0%	1
	604	smooth muscle adaptation	2 out of 2077 genes, 0.1%	3 out of 9651 genes, 0.0%	1
	605	peptide hormone processing	2 out of 2077 genes, 0.1%	3 out of 9651 genes, 0.0%	1
	606	galactolipid metabolic process	2 out of 2077 genes, 0.1%	3 out of 9651 genes, 0.0%	1
	607	4-hydroxyproline metabolic process	2 out of 2077 genes, 0.1%	3 out of 9651 genes, 0.0%	1
	608	regulation of gonadotropin secretion	2 out of 2077 genes, 0.1%	3 out of 9651 genes, 0.0%	1
	609	positive regulation of gonadotropin secretion	2 out of 2077 genes, 0.1%	3 out of 9651 genes, 0.0%	1
	610	cell cycle cytokinesis	2 out of 2077 genes, 0.1%	3 out of 9651 genes, 0.0%	1
	611	negative regulation of toll-like receptor signaling pathway	2 out of 2077 genes, 0.1%	3 out of 9651 genes, 0.0%	1
	612	regulation of dopamine metabolic process	2 out of 2077 genes, 0.1%	3 out of 9651 genes, 0.0%	1
	613	macrophage activation	2 out of 2077 genes, 0.1%	3 out of 9651 genes, 0.0%	1
	614	vitamin B6 metabolic process	2 out of 2077 genes, 0.1%	3 out of 9651 genes, 0.0%	1
	615	purine-containing compound salvage	2 out of 2077 genes, 0.1%	3 out of 9651 genes, 0.0%	1
	616	regulation of endocrine process	2 out of 2077 genes, 0.1%	3 out of 9651 genes, 0.0%	1
	617	positive regulation of carbohydrate metabolic process	2 out of 2077 genes, 0.1%	3 out of 9651 genes, 0.0%	1
	618	oogenesis	2 out of 2077 genes, 0.1%	3 out of 9651 genes, 0.0%	1
	619	chondroitin sulfate proteoglycan metabolic process	2 out of 2077 genes, 0.1%	3 out of 9651 genes, 0.0%	1
	620	interleukin-1 secretion	2 out of 2077 genes, 0.1%	3 out of 9651 genes, 0.0%	1
	621	regulation of phagocytosis	2 out of 2077 genes, 0.1%	3 out of 9651 genes, 0.0%	1
	622	positive regulation of phagocytosis	2 out of 2077 genes, 0.1%	3 out of 9651 genes, 0.0%	1
	623	regulation of pigment cell differentiation	2 out of 2077 genes, 0.1%	3 out of 9651 genes, 0.0%	1
	624	negative regulation of DNA metabolic process	2 out of 2077 genes, 0.1%	3 out of 9651 genes, 0.0%	1
	625	response to lipoprotein particle stimulus	2 out of 2077 genes, 0.1%	3 out of 9651 genes, 0.0%	1
	626	lung morphogenesis	2 out of 2077 genes, 0.1%	3 out of 9651 genes, 0.0%	1
	627	lateral sprouting from an epithelium	2 out of 2077 genes, 0.1%	3 out of 9651 genes, 0.0%	1
	628	tube lumen cavitation	2 out of 2077 genes, 0.1%	3 out of 9651 genes, 0.0%	1
	629	regulation of gene silencing	2 out of 2077 genes, 0.1%	3 out of 9651 genes, 0.0%	1
	630	negative regulation of gene silencing	2 out of 2077 genes, 0.1%	3 out of 9651 genes, 0.0%	1
	631	positive regulation of lymphocyte apoptotic process	2 out of 2077 genes, 0.1%	3 out of 9651 genes, 0.0%	1
	632	response to interleukin-1	2 out of 2077 genes, 0.1%	3 out of 9651 genes, 0.0%	1
	633	cellular potassium ion transport	2 out of 2077 genes, 0.1%	3 out of 9651 genes, 0.0%	1
	634	potassium ion transmembrane transport	2 out of 2077 genes, 0.1%	3 out of 9651 genes, 0.0%	1
	635	positive regulation of leukocyte apoptotic process	2 out of 2077 genes, 0.1%	3 out of 9651 genes, 0.0%	1
	636	cellular component biogenesis	148 out of 2077 genes, 7.1%	631 out of 9651 genes, 6.5%	1
	637	regulation of system process	57 out of 2077 genes, 2.7%	229 out of 9651 genes, 2.4%	1
	638	energy derivation by oxidation of organic compounds	44 out of 2077 genes, 2.1%	173 out of 9651 genes, 1.8%	1
	639	hexose metabolic process	43 out of 2077 genes, 2.1%	169 out of 9651 genes, 1.8%	1
	640	regulation of microtubule cytoskeleton organization	8 out of 2077 genes, 0.4%	24 out of 9651 genes, 0.2%	1
	641	cell death	144 out of 2077 genes, 6.9%	614 out of 9651 genes, 6.4%	1
	642	death	144 out of 2077 genes, 6.9%	614 out of 9651 genes, 6.4%	1
	643	response to nutrient levels	39 out of 2077 genes, 1.9%	152 out of 9651 genes, 1.6%	1
	644	epithelial cell differentiation	20 out of 2077 genes, 1.0%	72 out of 9651 genes, 0.7%	1
	645	secretion by cell	58 out of 2077 genes, 2.8%	234 out of 9651 genes, 2.4%	1
	646	response to extracellular stimulus	42 out of 2077 genes, 2.0%	165 out of 9651 genes, 1.7%	1
	647	temperature homeostasis	5 out of 2077 genes, 0.2%	13 out of 9651 genes, 0.1%	1
	648	regulation of cytokine production involved in immune response	5 out of 2077 genes, 0.2%	13 out of 9651 genes, 0.1%	1
	649	cyclic-nucleotide-mediated signaling	5 out of 2077 genes, 0.2%	13 out of 9651 genes, 0.1%	1
	650	catenin import into nucleus	5 out of 2077 genes, 0.2%	13 out of 9651 genes, 0.1%	1
	651	alcohol biosynthetic process	5 out of 2077 genes, 0.2%	13 out of 9651 genes, 0.1%	1
	652	organic hydroxy compound biosynthetic process	5 out of 2077 genes, 0.2%	13 out of 9651 genes, 0.1%	1
	653	cytokine-mediated signaling pathway	19 out of 2077 genes, 0.9%	68 out of 9651 genes, 0.7%	1
	654	cellular response to cytokine stimulus	19 out of 2077 genes, 0.9%	68 out of 9651 genes, 0.7%	1
	655	JAK-STAT cascade	9 out of 2077 genes, 0.4%	28 out of 9651 genes, 0.3%	1
	656	regulation of protein secretion	9 out of 2077 genes, 0.4%	28 out of 9651 genes, 0.3%	1
	657	programmed cell death	137 out of 2077 genes, 6.6%	584 out of 9651 genes, 6.1%	1
	658	positive regulation of myeloid cell differentiation	10 out of 2077 genes, 0.5%	32 out of 9651 genes, 0.3%	1
	659	cellular glucan metabolic process	11 out of 2077 genes, 0.5%	36 out of 9651 genes, 0.4%	1
	660	regulation of endothelial cell migration	11 out of 2077 genes, 0.5%	36 out of 9651 genes, 0.4%	1
	661	regulation of cell-substrate adhesion	11 out of 2077 genes, 0.5%	36 out of 9651 genes, 0.4%	1
	662	glucan metabolic process	11 out of 2077 genes, 0.5%	36 out of 9651 genes, 0.4%	1
	663	positive regulation of binding	14 out of 2077 genes, 0.7%	48 out of 9651 genes, 0.5%	1
	664	regulation of neurological system process	32 out of 2077 genes, 1.5%	123 out of 9651 genes, 1.3%	1
	665	organelle fission	27 out of 2077 genes, 1.3%	102 out of 9651 genes, 1.1%	1
	666	regulation of cell death	104 out of 2077 genes, 5.0%	438 out of 9651 genes, 4.5%	1
	667	carboxylic acid catabolic process	21 out of 2077 genes, 1.0%	77 out of 9651 genes, 0.8%	1
	668	hair follicle development	6 out of 2077 genes, 0.3%	17 out of 9651 genes, 0.2%	1
	669	cell-substrate junction assembly	6 out of 2077 genes, 0.3%	17 out of 9651 genes, 0.2%	1
	670	regulation of cellular component biogenesis	20 out of 2077 genes, 1.0%	73 out of 9651 genes, 0.8%	1
	671	cell morphogenesis	52 out of 2077 genes, 2.5%	210 out of 9651 genes, 2.2%	1
	672	positive regulation of protein modification process	43 out of 2077 genes, 2.1%	171 out of 9651 genes, 1.8%	1
	673	oxidation-reduction process	57 out of 2077 genes, 2.7%	232 out of 9651 genes, 2.4%	1
	674	superoxide metabolic process	7 out of 2077 genes, 0.3%	21 out of 9651 genes, 0.2%	1
	675	neurotransmitter transport	7 out of 2077 genes, 0.3%	21 out of 9651 genes, 0.2%	1
	676	cell maturation	7 out of 2077 genes, 0.3%	21 out of 9651 genes, 0.2%	1
	677	regulation of cytokine secretion	7 out of 2077 genes, 0.3%	21 out of 9651 genes, 0.2%	1
	678	'de novo' posttranslational protein folding	7 out of 2077 genes, 0.3%	21 out of 9651 genes, 0.2%	1
	679	chemical homeostasis	106 out of 2077 genes, 5.1%	449 out of 9651 genes, 4.7%	1
	680	ovarian follicle development	4 out of 2077 genes, 0.2%	10 out of 9651 genes, 0.1%	1
	681	placenta development	4 out of 2077 genes, 0.2%	10 out of 9651 genes, 0.1%	1
	682	neurological system process involved in regulation of systemic arterial blood pressure	4 out of 2077 genes, 0.2%	10 out of 9651 genes, 0.1%	1
	683	myeloid leukocyte mediated immunity	4 out of 2077 genes, 0.2%	10 out of 9651 genes, 0.1%	1
	684	axis elongation	4 out of 2077 genes, 0.2%	10 out of 9651 genes, 0.1%	1
	685	acute-phase response	4 out of 2077 genes, 0.2%	10 out of 9651 genes, 0.1%	1
	686	response to lithium ion	4 out of 2077 genes, 0.2%	10 out of 9651 genes, 0.1%	1
	687	regulation of synaptic transmission, GABAergic	4 out of 2077 genes, 0.2%	10 out of 9651 genes, 0.1%	1
	688	positive regulation of ion transmembrane transporter activity	4 out of 2077 genes, 0.2%	10 out of 9651 genes, 0.1%	1
	689	negative regulation of homeostatic process	4 out of 2077 genes, 0.2%	10 out of 9651 genes, 0.1%	1
	690	regulation of neuron apoptotic process	4 out of 2077 genes, 0.2%	10 out of 9651 genes, 0.1%	1
	691	alpha-beta T cell differentiation	4 out of 2077 genes, 0.2%	10 out of 9651 genes, 0.1%	1
	692	cofactor transport	4 out of 2077 genes, 0.2%	10 out of 9651 genes, 0.1%	1
	693	trabecula formation	4 out of 2077 genes, 0.2%	10 out of 9651 genes, 0.1%	1
	694	trabecula morphogenesis	4 out of 2077 genes, 0.2%	10 out of 9651 genes, 0.1%	1
	695	regulation of neuron death	4 out of 2077 genes, 0.2%	10 out of 9651 genes, 0.1%	1
	696	glycosaminoglycan metabolic process	8 out of 2077 genes, 0.4%	25 out of 9651 genes, 0.3%	1
	697	diol metabolic process	8 out of 2077 genes, 0.4%	25 out of 9651 genes, 0.3%	1
	698	positive regulation of T cell differentiation	8 out of 2077 genes, 0.4%	25 out of 9651 genes, 0.3%	1
	699	positive regulation of lymphocyte differentiation	8 out of 2077 genes, 0.4%	25 out of 9651 genes, 0.3%	1
	700	protein maturation	8 out of 2077 genes, 0.4%	25 out of 9651 genes, 0.3%	1
	701	M phase	60 out of 2077 genes, 2.9%	246 out of 9651 genes, 2.5%	1
	702	myeloid cell differentiation	14 out of 2077 genes, 0.7%	49 out of 9651 genes, 0.5%	1
	703	regulation of microtubule-based process	9 out of 2077 genes, 0.4%	29 out of 9651 genes, 0.3%	1
	704	molting cycle	9 out of 2077 genes, 0.4%	29 out of 9651 genes, 0.3%	1
	705	connective tissue development	9 out of 2077 genes, 0.4%	29 out of 9651 genes, 0.3%	1
	706	negative regulation of immune system process	12 out of 2077 genes, 0.6%	41 out of 9651 genes, 0.4%	1
	707	regulation of transmission of nerve impulse	30 out of 2077 genes, 1.4%	117 out of 9651 genes, 1.2%	1
	708	appendage development	22 out of 2077 genes, 1.1%	83 out of 9651 genes, 0.9%	1
	709	cytokinesis	5 out of 2077 genes, 0.2%	14 out of 9651 genes, 0.1%	1
	710	microtubule depolymerization	5 out of 2077 genes, 0.2%	14 out of 9651 genes, 0.1%	1
	711	cellular response to oxidative stress	5 out of 2077 genes, 0.2%	14 out of 9651 genes, 0.1%	1
	712	positive regulation of lipid biosynthetic process	5 out of 2077 genes, 0.2%	14 out of 9651 genes, 0.1%	1
	713	regulation of synaptic transmission	26 out of 2077 genes, 1.3%	100 out of 9651 genes, 1.0%	1
	714	monosaccharide metabolic process	45 out of 2077 genes, 2.2%	182 out of 9651 genes, 1.9%	1
	715	gland development	16 out of 2077 genes, 0.8%	58 out of 9651 genes, 0.6%	1
	716	regulation of hormone levels	29 out of 2077 genes, 1.4%	113 out of 9651 genes, 1.2%	1
	717	regulation of intracellular protein kinase cascade	55 out of 2077 genes, 2.6%	226 out of 9651 genes, 2.3%	1
	718	membrane lipid metabolic process	25 out of 2077 genes, 1.2%	96 out of 9651 genes, 1.0%	1
	719	regulation of mitotic cell cycle	25 out of 2077 genes, 1.2%	96 out of 9651 genes, 1.0%	1
	720	steroid biosynthetic process	15 out of 2077 genes, 0.7%	54 out of 9651 genes, 0.6%	1
	721	negative regulation of leukocyte activation	6 out of 2077 genes, 0.3%	18 out of 9651 genes, 0.2%	1
	722	gas transport	6 out of 2077 genes, 0.3%	18 out of 9651 genes, 0.2%	1
	723	regulation of microtubule polymerization or depolymerization	6 out of 2077 genes, 0.3%	18 out of 9651 genes, 0.2%	1
	724	hydrogen peroxide metabolic process	6 out of 2077 genes, 0.3%	18 out of 9651 genes, 0.2%	1
	725	negative regulation of cell activation	6 out of 2077 genes, 0.3%	18 out of 9651 genes, 0.2%	1
	726	protein depolymerization	6 out of 2077 genes, 0.3%	18 out of 9651 genes, 0.2%	1
	727	response to insulin stimulus	13 out of 2077 genes, 0.6%	46 out of 9651 genes, 0.5%	1
	728	phospholipid metabolic process	34 out of 2077 genes, 1.6%	135 out of 9651 genes, 1.4%	1
	729	cellular modified amino acid metabolic process	19 out of 2077 genes, 0.9%	71 out of 9651 genes, 0.7%	1
	730	somitogenesis	3 out of 2077 genes, 0.1%	7 out of 9651 genes, 0.1%	1
	731	chronic inflammatory response	3 out of 2077 genes, 0.1%	7 out of 9651 genes, 0.1%	1
	732	cell-matrix adhesion	3 out of 2077 genes, 0.1%	7 out of 9651 genes, 0.1%	1
	733	glutamate receptor signaling pathway	3 out of 2077 genes, 0.1%	7 out of 9651 genes, 0.1%	1
	734	negative regulation of cell growth	3 out of 2077 genes, 0.1%	7 out of 9651 genes, 0.1%	1
	735	myeloid cell apoptotic process	3 out of 2077 genes, 0.1%	7 out of 9651 genes, 0.1%	1
	736	regulation of toll-like receptor signaling pathway	3 out of 2077 genes, 0.1%	7 out of 9651 genes, 0.1%	1
	737	segmentation	3 out of 2077 genes, 0.1%	7 out of 9651 genes, 0.1%	1
	738	T cell homeostasis	3 out of 2077 genes, 0.1%	7 out of 9651 genes, 0.1%	1
	739	CD4-positive, alpha-beta T cell differentiation	3 out of 2077 genes, 0.1%	7 out of 9651 genes, 0.1%	1
	740	muscle adaptation	3 out of 2077 genes, 0.1%	7 out of 9651 genes, 0.1%	1
	741	positive regulation of blood pressure	3 out of 2077 genes, 0.1%	7 out of 9651 genes, 0.1%	1
	742	somite development	3 out of 2077 genes, 0.1%	7 out of 9651 genes, 0.1%	1
	743	tricarboxylic acid metabolic process	3 out of 2077 genes, 0.1%	7 out of 9651 genes, 0.1%	1
	744	behavior	58 out of 2077 genes, 2.8%	240 out of 9651 genes, 2.5%	1
	745	negative regulation of protein modification process	12 out of 2077 genes, 0.6%	42 out of 9651 genes, 0.4%	1
	746	regulation of synaptic plasticity	12 out of 2077 genes, 0.6%	42 out of 9651 genes, 0.4%	1
	747	regulation of leukocyte mediated cytotoxicity	7 out of 2077 genes, 0.3%	22 out of 9651 genes, 0.2%	1
	748	stem cell differentiation	7 out of 2077 genes, 0.3%	22 out of 9651 genes, 0.2%	1
	749	cardiac muscle tissue morphogenesis	7 out of 2077 genes, 0.3%	22 out of 9651 genes, 0.2%	1
	750	reactive oxygen species metabolic process	11 out of 2077 genes, 0.5%	38 out of 9651 genes, 0.4%	1
	751	protein import	18 out of 2077 genes, 0.9%	67 out of 9651 genes, 0.7%	1
	752	detection of chemical stimulus	8 out of 2077 genes, 0.4%	26 out of 9651 genes, 0.3%	1
	753	regulation of lipid biosynthetic process	8 out of 2077 genes, 0.4%	26 out of 9651 genes, 0.3%	1
	754	negative regulation of cellular metabolic process	52 out of 2077 genes, 2.5%	214 out of 9651 genes, 2.2%	1
	755	homeostatic process	147 out of 2077 genes, 7.1%	638 out of 9651 genes, 6.6%	1
	756	glucose metabolic process	22 out of 2077 genes, 1.1%	84 out of 9651 genes, 0.9%	1
	757	cellular component morphogenesis	64 out of 2077 genes, 3.1%	267 out of 9651 genes, 2.8%	1
	758	cytokine production	17 out of 2077 genes, 0.8%	63 out of 9651 genes, 0.7%	1
	759	in utero embryonic development	16 out of 2077 genes, 0.8%	59 out of 9651 genes, 0.6%	1
	760	amino acid transport	20 out of 2077 genes, 1.0%	76 out of 9651 genes, 0.8%	1
	761	inorganic anion transport	20 out of 2077 genes, 1.0%	76 out of 9651 genes, 0.8%	1
	762	Wnt receptor signaling pathway	19 out of 2077 genes, 0.9%	72 out of 9651 genes, 0.7%	1
	763	M phase of mitotic cell cycle	51 out of 2077 genes, 2.5%	211 out of 9651 genes, 2.2%	1
	764	chordate embryonic development	51 out of 2077 genes, 2.5%	211 out of 9651 genes, 2.2%	1
	765	regulation of apoptotic process	76 out of 2077 genes, 3.7%	322 out of 9651 genes, 3.3%	1
	766	locomotory behavior	13 out of 2077 genes, 0.6%	47 out of 9651 genes, 0.5%	1
	767	inositol lipid-mediated signaling	13 out of 2077 genes, 0.6%	47 out of 9651 genes, 0.5%	1
	768	response to vitamin	18 out of 2077 genes, 0.9%	68 out of 9651 genes, 0.7%	1
	769	response to protozoan	4 out of 2077 genes, 0.2%	11 out of 9651 genes, 0.1%	1
	770	blastocyst formation	4 out of 2077 genes, 0.2%	11 out of 9651 genes, 0.1%	1
	771	long-chain fatty acid transport	4 out of 2077 genes, 0.2%	11 out of 9651 genes, 0.1%	1
	772	peptidyl-glutamic acid modification	4 out of 2077 genes, 0.2%	11 out of 9651 genes, 0.1%	1
	773	inositol phosphate metabolic process	4 out of 2077 genes, 0.2%	11 out of 9651 genes, 0.1%	1
	774	negative regulation of T cell activation	4 out of 2077 genes, 0.2%	11 out of 9651 genes, 0.1%	1
	775	multicellular organismal movement	4 out of 2077 genes, 0.2%	11 out of 9651 genes, 0.1%	1
	776	negative regulation of lymphocyte activation	4 out of 2077 genes, 0.2%	11 out of 9651 genes, 0.1%	1
	777	single-organism behavior	34 out of 2077 genes, 1.6%	137 out of 9651 genes, 1.4%	1
	778	fatty acid catabolic process	12 out of 2077 genes, 0.6%	43 out of 9651 genes, 0.4%	1
	779	regulation of immune response	47 out of 2077 genes, 2.3%	194 out of 9651 genes, 2.0%	1
	780	regulation of lipid metabolic process	17 out of 2077 genes, 0.8%	64 out of 9651 genes, 0.7%	1
	781	regulation of metal ion transport	11 out of 2077 genes, 0.5%	39 out of 9651 genes, 0.4%	1
	782	lymphocyte costimulation	11 out of 2077 genes, 0.5%	39 out of 9651 genes, 0.4%	1
	783	generation of a signal involved in cell-cell signaling	30 out of 2077 genes, 1.4%	120 out of 9651 genes, 1.2%	1
	784	signal release	30 out of 2077 genes, 1.4%	120 out of 9651 genes, 1.2%	1
	785	natural killer cell differentiation	2 out of 2077 genes, 0.1%	4 out of 9651 genes, 0.0%	1
	786	natural killer cell proliferation	2 out of 2077 genes, 0.1%	4 out of 9651 genes, 0.0%	1
	787	endothelial cell development	2 out of 2077 genes, 0.1%	4 out of 9651 genes, 0.0%	1
	788	response to dietary excess	2 out of 2077 genes, 0.1%	4 out of 9651 genes, 0.0%	1
	789	organ or tissue specific immune response	2 out of 2077 genes, 0.1%	4 out of 9651 genes, 0.0%	1
	790	regulation of tolerance induction	2 out of 2077 genes, 0.1%	4 out of 9651 genes, 0.0%	1
	791	positive regulation of tolerance induction	2 out of 2077 genes, 0.1%	4 out of 9651 genes, 0.0%	1
	792	renal water homeostasis	2 out of 2077 genes, 0.1%	4 out of 9651 genes, 0.0%	1
	793	renal water transport	2 out of 2077 genes, 0.1%	4 out of 9651 genes, 0.0%	1
	794	heart valve development	2 out of 2077 genes, 0.1%	4 out of 9651 genes, 0.0%	1
	795	disaccharide metabolic process	2 out of 2077 genes, 0.1%	4 out of 9651 genes, 0.0%	1
	796	tryptophan catabolic process	2 out of 2077 genes, 0.1%	4 out of 9651 genes, 0.0%	1
	797	sphingosine metabolic process	2 out of 2077 genes, 0.1%	4 out of 9651 genes, 0.0%	1
	798	water transport	2 out of 2077 genes, 0.1%	4 out of 9651 genes, 0.0%	1
	799	aromatic amino acid family catabolic process	2 out of 2077 genes, 0.1%	4 out of 9651 genes, 0.0%	1
	800	response to X-ray	2 out of 2077 genes, 0.1%	4 out of 9651 genes, 0.0%	1
	801	neural crest formation	2 out of 2077 genes, 0.1%	4 out of 9651 genes, 0.0%	1
	802	release of sequestered calcium ion into cytosol by sarcoplasmic reticulum	2 out of 2077 genes, 0.1%	4 out of 9651 genes, 0.0%	1
	803	peptide cross-linking	2 out of 2077 genes, 0.1%	4 out of 9651 genes, 0.0%	1
	804	negative regulation of cell-cell adhesion	2 out of 2077 genes, 0.1%	4 out of 9651 genes, 0.0%	1
	805	negative regulation of ossification	2 out of 2077 genes, 0.1%	4 out of 9651 genes, 0.0%	1
	806	positive regulation of protein oligomerization	2 out of 2077 genes, 0.1%	4 out of 9651 genes, 0.0%	1
	807	transforming growth factor beta1 production	2 out of 2077 genes, 0.1%	4 out of 9651 genes, 0.0%	1
	808	response to gonadotropin stimulus	2 out of 2077 genes, 0.1%	4 out of 9651 genes, 0.0%	1
	809	response to sterol	2 out of 2077 genes, 0.1%	4 out of 9651 genes, 0.0%	1
	810	indole-containing compound catabolic process	2 out of 2077 genes, 0.1%	4 out of 9651 genes, 0.0%	1
	811	neuron maturation	2 out of 2077 genes, 0.1%	4 out of 9651 genes, 0.0%	1
	812	positive regulation of heart contraction	2 out of 2077 genes, 0.1%	4 out of 9651 genes, 0.0%	1
	813	nucleobase catabolic process	2 out of 2077 genes, 0.1%	4 out of 9651 genes, 0.0%	1
	814	indolalkylamine catabolic process	2 out of 2077 genes, 0.1%	4 out of 9651 genes, 0.0%	1
	815	negative regulation of hormone secretion	2 out of 2077 genes, 0.1%	4 out of 9651 genes, 0.0%	1
	816	regulation of peptidyl-tyrosine phosphorylation	2 out of 2077 genes, 0.1%	4 out of 9651 genes, 0.0%	1
	817	multicellular organismal water homeostasis	2 out of 2077 genes, 0.1%	4 out of 9651 genes, 0.0%	1
	818	release of sequestered calcium ion into cytosol	2 out of 2077 genes, 0.1%	4 out of 9651 genes, 0.0%	1
	819	reflex	2 out of 2077 genes, 0.1%	4 out of 9651 genes, 0.0%	1
	820	cytosolic calcium ion transport	2 out of 2077 genes, 0.1%	4 out of 9651 genes, 0.0%	1
	821	calcium ion transport into cytosol	2 out of 2077 genes, 0.1%	4 out of 9651 genes, 0.0%	1
	822	branching involved in prostate gland morphogenesis	2 out of 2077 genes, 0.1%	4 out of 9651 genes, 0.0%	1
	823	sarcoplasmic reticulum calcium ion transport	2 out of 2077 genes, 0.1%	4 out of 9651 genes, 0.0%	1
	824	response to cholesterol	2 out of 2077 genes, 0.1%	4 out of 9651 genes, 0.0%	1
	825	response to epidermal growth factor stimulus	2 out of 2077 genes, 0.1%	4 out of 9651 genes, 0.0%	1
	826	regulation of reactive oxygen species metabolic process	2 out of 2077 genes, 0.1%	4 out of 9651 genes, 0.0%	1
	827	appendage morphogenesis	20 out of 2077 genes, 1.0%	77 out of 9651 genes, 0.8%	1
	828	metal ion transport	80 out of 2077 genes, 3.9%	341 out of 9651 genes, 3.5%	1
	829	very long-chain fatty acid metabolic process	5 out of 2077 genes, 0.2%	15 out of 9651 genes, 0.2%	1
	830	secondary metabolic process	5 out of 2077 genes, 0.2%	15 out of 9651 genes, 0.2%	1
	831	negative regulation of MAPK cascade	9 out of 2077 genes, 0.4%	31 out of 9651 genes, 0.3%	1
	832	tissue remodeling	9 out of 2077 genes, 0.4%	31 out of 9651 genes, 0.3%	1
	833	cell-substrate adhesion	15 out of 2077 genes, 0.7%	56 out of 9651 genes, 0.6%	1
	834	striated muscle contraction	8 out of 2077 genes, 0.4%	27 out of 9651 genes, 0.3%	1
	835	developmental growth involved in morphogenesis	8 out of 2077 genes, 0.4%	27 out of 9651 genes, 0.3%	1
	836	rRNA processing	6 out of 2077 genes, 0.3%	19 out of 9651 genes, 0.2%	1
	837	smooth muscle contraction	6 out of 2077 genes, 0.3%	19 out of 9651 genes, 0.2%	1
	838	nucleoside diphosphate metabolic process	6 out of 2077 genes, 0.3%	19 out of 9651 genes, 0.2%	1
	839	response to temperature stimulus	6 out of 2077 genes, 0.3%	19 out of 9651 genes, 0.2%	1
	840	smooth muscle cell migration	6 out of 2077 genes, 0.3%	19 out of 9651 genes, 0.2%	1
	841	positive regulation of Ras GTPase activity	6 out of 2077 genes, 0.3%	19 out of 9651 genes, 0.2%	1
	842	positive regulation of Rho GTPase activity	6 out of 2077 genes, 0.3%	19 out of 9651 genes, 0.2%	1
	843	negative regulation of cytokine biosynthetic process	6 out of 2077 genes, 0.3%	19 out of 9651 genes, 0.2%	1
	844	positive regulation of GTPase activity	6 out of 2077 genes, 0.3%	19 out of 9651 genes, 0.2%	1
	845	regulation of homeostatic process	19 out of 2077 genes, 0.9%	73 out of 9651 genes, 0.8%	1
	846	regulation of steroid metabolic process	7 out of 2077 genes, 0.3%	23 out of 9651 genes, 0.2%	1
	847	regulation of mitosis	14 out of 2077 genes, 0.7%	52 out of 9651 genes, 0.5%	1
	848	detection of stimulus	14 out of 2077 genes, 0.7%	52 out of 9651 genes, 0.5%	1
	849	regulation of nuclear division	14 out of 2077 genes, 0.7%	52 out of 9651 genes, 0.5%	1
	850	ion homeostasis	82 out of 2077 genes, 3.9%	351 out of 9651 genes, 3.6%	1
	851	generation of precursor metabolites and energy	58 out of 2077 genes, 2.8%	244 out of 9651 genes, 2.5%	1
	852	regulation of MAPK cascade	36 out of 2077 genes, 1.7%	147 out of 9651 genes, 1.5%	1
	853	regulation of programmed cell death	98 out of 2077 genes, 4.7%	423 out of 9651 genes, 4.4%	1
	854	chemotaxis	64 out of 2077 genes, 3.1%	271 out of 9651 genes, 2.8%	1
	855	taxis	64 out of 2077 genes, 3.1%	271 out of 9651 genes, 2.8%	1
	856	positive regulation of immune effector process	13 out of 2077 genes, 0.6%	48 out of 9651 genes, 0.5%	1
	857	apoptotic process	93 out of 2077 genes, 4.5%	401 out of 9651 genes, 4.2%	1
	858	neuron projection morphogenesis	17 out of 2077 genes, 0.8%	65 out of 9651 genes, 0.7%	1
	859	system process	173 out of 2077 genes, 8.3%	763 out of 9651 genes, 7.9%	1
	860	monocarboxylic acid catabolic process	12 out of 2077 genes, 0.6%	44 out of 9651 genes, 0.5%	1
	861	embryo development ending in birth or egg hatching	51 out of 2077 genes, 2.5%	214 out of 9651 genes, 2.2%	1
	862	Rho protein signal transduction	11 out of 2077 genes, 0.5%	40 out of 9651 genes, 0.4%	1
	863	polyol metabolic process	11 out of 2077 genes, 0.5%	40 out of 9651 genes, 0.4%	1
	864	positive regulation of cytokine biosynthetic process	11 out of 2077 genes, 0.5%	40 out of 9651 genes, 0.4%	1
	865	cell growth	40 out of 2077 genes, 1.9%	166 out of 9651 genes, 1.7%	1
	866	cellular component organization or biogenesis	417 out of 2077 genes, 20.1%	1882 out of 9651 genes, 19.5%	1
	867	lipid catabolic process	14 out of 2077 genes, 0.7%	53 out of 9651 genes, 0.5%	1
	868	negative regulation of cellular protein metabolic process	14 out of 2077 genes, 0.7%	53 out of 9651 genes, 0.5%	1
	869	regulation of protein kinase activity	37 out of 2077 genes, 1.8%	153 out of 9651 genes, 1.6%	1
	870	central nervous system neuron differentiation	9 out of 2077 genes, 0.4%	32 out of 9651 genes, 0.3%	1
	871	cell cycle phase transition	9 out of 2077 genes, 0.4%	32 out of 9651 genes, 0.3%	1
	872	mitotic cell cycle phase transition	9 out of 2077 genes, 0.4%	32 out of 9651 genes, 0.3%	1
	873	protein activation cascade	9 out of 2077 genes, 0.4%	32 out of 9651 genes, 0.3%	1
	874	fever generation	3 out of 2077 genes, 0.1%	8 out of 9651 genes, 0.1%	1
	875	embryonic placenta development	3 out of 2077 genes, 0.1%	8 out of 9651 genes, 0.1%	1
	876	glutathione metabolic process	3 out of 2077 genes, 0.1%	8 out of 9651 genes, 0.1%	1
	877	organic cation transport	3 out of 2077 genes, 0.1%	8 out of 9651 genes, 0.1%	1
	878	negative regulation of microtubule polymerization or depolymerization	3 out of 2077 genes, 0.1%	8 out of 9651 genes, 0.1%	1
	879	negative regulation of cyclase activity	3 out of 2077 genes, 0.1%	8 out of 9651 genes, 0.1%	1
	880	regulation of mast cell activation	3 out of 2077 genes, 0.1%	8 out of 9651 genes, 0.1%	1
	881	regulation of mast cell activation involved in immune response	3 out of 2077 genes, 0.1%	8 out of 9651 genes, 0.1%	1
	882	genitalia morphogenesis	3 out of 2077 genes, 0.1%	8 out of 9651 genes, 0.1%	1
	883	regulation of carbohydrate catabolic process	3 out of 2077 genes, 0.1%	8 out of 9651 genes, 0.1%	1
	884	regulation of cellular carbohydrate catabolic process	3 out of 2077 genes, 0.1%	8 out of 9651 genes, 0.1%	1
	885	mesodermal cell differentiation	3 out of 2077 genes, 0.1%	8 out of 9651 genes, 0.1%	1
	886	oligodendrocyte differentiation	3 out of 2077 genes, 0.1%	8 out of 9651 genes, 0.1%	1
	887	genitalia development	3 out of 2077 genes, 0.1%	8 out of 9651 genes, 0.1%	1
	888	regulation of T cell receptor signaling pathway	3 out of 2077 genes, 0.1%	8 out of 9651 genes, 0.1%	1
	889	musculoskeletal movement	3 out of 2077 genes, 0.1%	8 out of 9651 genes, 0.1%	1
	890	negative regulation of secretion	3 out of 2077 genes, 0.1%	8 out of 9651 genes, 0.1%	1
	891	cell differentiation involved in embryonic placenta development	3 out of 2077 genes, 0.1%	8 out of 9651 genes, 0.1%	1
	892	G1/S transition of mitotic cell cycle	8 out of 2077 genes, 0.4%	28 out of 9651 genes, 0.3%	1
	893	actin polymerization or depolymerization	8 out of 2077 genes, 0.4%	28 out of 9651 genes, 0.3%	1
	894	positive regulation of cytokine production	23 out of 2077 genes, 1.1%	92 out of 9651 genes, 1.0%	1
	895	regulation of MAP kinase activity	20 out of 2077 genes, 1.0%	79 out of 9651 genes, 0.8%	1
	896	activation of immune response	36 out of 2077 genes, 1.7%	149 out of 9651 genes, 1.5%	1
	897	positive regulation of multicellular organismal process	31 out of 2077 genes, 1.5%	127 out of 9651 genes, 1.3%	1
	898	tyrosine phosphorylation of STAT protein	7 out of 2077 genes, 0.3%	24 out of 9651 genes, 0.2%	1
	899	regulation of cell killing	7 out of 2077 genes, 0.3%	24 out of 9651 genes, 0.2%	1
	900	T cell mediated immunity	4 out of 2077 genes, 0.2%	12 out of 9651 genes, 0.1%	1
	901	rhythmic behavior	4 out of 2077 genes, 0.2%	12 out of 9651 genes, 0.1%	1
	902	regulation of ARF protein signal transduction	4 out of 2077 genes, 0.2%	12 out of 9651 genes, 0.1%	1
	903	positive regulation of transporter activity	4 out of 2077 genes, 0.2%	12 out of 9651 genes, 0.1%	1
	904	circadian behavior	4 out of 2077 genes, 0.2%	12 out of 9651 genes, 0.1%	1
	905	lymphocyte activation involved in immune response	6 out of 2077 genes, 0.3%	20 out of 9651 genes, 0.2%	1
	906	proteoglycan metabolic process	6 out of 2077 genes, 0.3%	20 out of 9651 genes, 0.2%	1
	907	fatty acid biosynthetic process	6 out of 2077 genes, 0.3%	20 out of 9651 genes, 0.2%	1
	908	biomineral tissue development	6 out of 2077 genes, 0.3%	20 out of 9651 genes, 0.2%	1
	909	membrane depolarization	6 out of 2077 genes, 0.3%	20 out of 9651 genes, 0.2%	1
	910	monocarboxylic acid biosynthetic process	6 out of 2077 genes, 0.3%	20 out of 9651 genes, 0.2%	1
	911	cellular lipid catabolic process	12 out of 2077 genes, 0.6%	45 out of 9651 genes, 0.5%	1
	912	response to hypoxia	5 out of 2077 genes, 0.2%	16 out of 9651 genes, 0.2%	1
	913	positive regulation of gene expression	5 out of 2077 genes, 0.2%	16 out of 9651 genes, 0.2%	1
	914	response to isoquinoline alkaloid	5 out of 2077 genes, 0.2%	16 out of 9651 genes, 0.2%	1
	915	response to decreased oxygen levels	5 out of 2077 genes, 0.2%	16 out of 9651 genes, 0.2%	1
	916	ATP-dependent chromatin remodeling	5 out of 2077 genes, 0.2%	16 out of 9651 genes, 0.2%	1
	917	histone exchange	5 out of 2077 genes, 0.2%	16 out of 9651 genes, 0.2%	1
	918	positive regulation of lipid metabolic process	5 out of 2077 genes, 0.2%	16 out of 9651 genes, 0.2%	1
	919	cation transport	91 out of 2077 genes, 4.4%	396 out of 9651 genes, 4.1%	1
	920	cholesterol metabolic process	11 out of 2077 genes, 0.5%	41 out of 9651 genes, 0.4%	1
	921	leukocyte mediated immunity	18 out of 2077 genes, 0.9%	71 out of 9651 genes, 0.7%	1
	922	limb morphogenesis	18 out of 2077 genes, 0.9%	71 out of 9651 genes, 0.7%	1
	923	limb development	18 out of 2077 genes, 0.9%	71 out of 9651 genes, 0.7%	1
	924	actin cytoskeleton organization	33 out of 2077 genes, 1.6%	137 out of 9651 genes, 1.4%	1
	925	ameboidal cell migration	10 out of 2077 genes, 0.5%	37 out of 9651 genes, 0.4%	1
	926	negative regulation of catabolic process	10 out of 2077 genes, 0.5%	37 out of 9651 genes, 0.4%	1
	927	response to ionizing radiation	10 out of 2077 genes, 0.5%	37 out of 9651 genes, 0.4%	1
	928	phosphatidylinositol metabolic process	10 out of 2077 genes, 0.5%	37 out of 9651 genes, 0.4%	1
	929	regulation of organelle organization	35 out of 2077 genes, 1.7%	146 out of 9651 genes, 1.5%	1
	930	regulation of protein phosphorylation	69 out of 2077 genes, 3.3%	298 out of 9651 genes, 3.1%	1
	931	regulation of protein serine/threonine kinase activity	25 out of 2077 genes, 1.2%	102 out of 9651 genes, 1.1%	1
	932	positive regulation of immune response	37 out of 2077 genes, 1.8%	155 out of 9651 genes, 1.6%	1
	933	lipid biosynthetic process	29 out of 2077 genes, 1.4%	120 out of 9651 genes, 1.2%	1
	934	rhythmic process	26 out of 2077 genes, 1.3%	107 out of 9651 genes, 1.1%	1
	935	positive regulation of Wnt receptor signaling pathway	8 out of 2077 genes, 0.4%	29 out of 9651 genes, 0.3%	1
	936	positive regulation of cell projection organization	8 out of 2077 genes, 0.4%	29 out of 9651 genes, 0.3%	1
	937	regulation of plasma lipoprotein particle levels	8 out of 2077 genes, 0.4%	29 out of 9651 genes, 0.3%	1
	938	insulin secretion	12 out of 2077 genes, 0.6%	46 out of 9651 genes, 0.5%	1
	939	Ras protein signal transduction	23 out of 2077 genes, 1.1%	94 out of 9651 genes, 1.0%	1
	940	regulation of production of molecular mediator of immune response	7 out of 2077 genes, 0.3%	25 out of 9651 genes, 0.3%	1
	941	response to lipopolysaccharide	7 out of 2077 genes, 0.3%	25 out of 9651 genes, 0.3%	1
	942	peptide metabolic process	6 out of 2077 genes, 0.3%	21 out of 9651 genes, 0.2%	1
	943	catecholamine metabolic process	6 out of 2077 genes, 0.3%	21 out of 9651 genes, 0.2%	1
	944	catechol-containing compound metabolic process	6 out of 2077 genes, 0.3%	21 out of 9651 genes, 0.2%	1
	945	positive regulation of homeostatic process	6 out of 2077 genes, 0.3%	21 out of 9651 genes, 0.2%	1
	946	neuron differentiation	44 out of 2077 genes, 2.1%	188 out of 9651 genes, 1.9%	1
	947	immune response-activating signal transduction	31 out of 2077 genes, 1.5%	130 out of 9651 genes, 1.3%	1
	948	second-messenger-mediated signaling	10 out of 2077 genes, 0.5%	38 out of 9651 genes, 0.4%	1
	949	positive regulation of protein phosphorylation	37 out of 2077 genes, 1.8%	157 out of 9651 genes, 1.6%	1
	950	positive regulation of phosphorylation	37 out of 2077 genes, 1.8%	157 out of 9651 genes, 1.6%	1
	951	gastrulation	13 out of 2077 genes, 0.6%	51 out of 9651 genes, 0.5%	1
	952	developmental growth	13 out of 2077 genes, 0.6%	51 out of 9651 genes, 0.5%	1
	953	hormone transport	21 out of 2077 genes, 1.0%	86 out of 9651 genes, 0.9%	1
	954	morphogenesis of a polarized epithelium	2 out of 2077 genes, 0.1%	5 out of 9651 genes, 0.1%	1
	955	regulation of the force of heart contraction	2 out of 2077 genes, 0.1%	5 out of 9651 genes, 0.1%	1
	956	cell migration involved in sprouting angiogenesis	2 out of 2077 genes, 0.1%	5 out of 9651 genes, 0.1%	1
	957	regulation of receptor internalization	2 out of 2077 genes, 0.1%	5 out of 9651 genes, 0.1%	1
	958	neutrophil activation involved in immune response	2 out of 2077 genes, 0.1%	5 out of 9651 genes, 0.1%	1
	959	CD4-positive, alpha-beta T cell differentiation involved in immune response	2 out of 2077 genes, 0.1%	5 out of 9651 genes, 0.1%	1
	960	hypersensitivity	2 out of 2077 genes, 0.1%	5 out of 9651 genes, 0.1%	1
	961	arachidonic acid metabolite production involved in inflammatory response	2 out of 2077 genes, 0.1%	5 out of 9651 genes, 0.1%	1
	962	skeletal muscle contraction	2 out of 2077 genes, 0.1%	5 out of 9651 genes, 0.1%	1
	963	regulation of the force of heart contraction by chemical signal	2 out of 2077 genes, 0.1%	5 out of 9651 genes, 0.1%	1
	964	positive regulation of blood pressure by epinephrine-norepinephrine	2 out of 2077 genes, 0.1%	5 out of 9651 genes, 0.1%	1
	965	regulation of glycolysis	2 out of 2077 genes, 0.1%	5 out of 9651 genes, 0.1%	1
	966	DNA ligation	2 out of 2077 genes, 0.1%	5 out of 9651 genes, 0.1%	1
	967	phosphatidylcholine biosynthetic process	2 out of 2077 genes, 0.1%	5 out of 9651 genes, 0.1%	1
	968	purine nucleobase transport	2 out of 2077 genes, 0.1%	5 out of 9651 genes, 0.1%	1
	969	vesicle docking involved in exocytosis	2 out of 2077 genes, 0.1%	5 out of 9651 genes, 0.1%	1
	970	purine nucleobase biosynthetic process	2 out of 2077 genes, 0.1%	5 out of 9651 genes, 0.1%	1
	971	nucleoside diphosphate catabolic process	2 out of 2077 genes, 0.1%	5 out of 9651 genes, 0.1%	1
	972	detection of biotic stimulus	2 out of 2077 genes, 0.1%	5 out of 9651 genes, 0.1%	1
	973	positive regulation of lipid storage	2 out of 2077 genes, 0.1%	5 out of 9651 genes, 0.1%	1
	974	negative regulation of lipid storage	2 out of 2077 genes, 0.1%	5 out of 9651 genes, 0.1%	1
	975	positive regulation of steroid biosynthetic process	2 out of 2077 genes, 0.1%	5 out of 9651 genes, 0.1%	1
	976	regulation of very-low-density lipoprotein particle remodeling	2 out of 2077 genes, 0.1%	5 out of 9651 genes, 0.1%	1
	977	oligodendrocyte development	2 out of 2077 genes, 0.1%	5 out of 9651 genes, 0.1%	1
	978	basic amino acid transport	2 out of 2077 genes, 0.1%	5 out of 9651 genes, 0.1%	1
	979	drug metabolic process	2 out of 2077 genes, 0.1%	5 out of 9651 genes, 0.1%	1
	980	fatty acid elongation, unsaturated fatty acid	2 out of 2077 genes, 0.1%	5 out of 9651 genes, 0.1%	1
	981	hemoglobin metabolic process	2 out of 2077 genes, 0.1%	5 out of 9651 genes, 0.1%	1
	982	water homeostasis	2 out of 2077 genes, 0.1%	5 out of 9651 genes, 0.1%	1
	983	G2 DNA damage checkpoint	2 out of 2077 genes, 0.1%	5 out of 9651 genes, 0.1%	1
	984	negative regulation of response to food	2 out of 2077 genes, 0.1%	5 out of 9651 genes, 0.1%	1
	985	negative regulation of response to extracellular stimulus	2 out of 2077 genes, 0.1%	5 out of 9651 genes, 0.1%	1
	986	negative regulation of response to nutrient levels	2 out of 2077 genes, 0.1%	5 out of 9651 genes, 0.1%	1
	987	regulation of icosanoid secretion	2 out of 2077 genes, 0.1%	5 out of 9651 genes, 0.1%	1
	988	positive regulation of icosanoid secretion	2 out of 2077 genes, 0.1%	5 out of 9651 genes, 0.1%	1
	989	positive regulation of lipid transport	2 out of 2077 genes, 0.1%	5 out of 9651 genes, 0.1%	1
	990	detection of molecule of bacterial origin	2 out of 2077 genes, 0.1%	5 out of 9651 genes, 0.1%	1
	991	response to bacterial lipoprotein	2 out of 2077 genes, 0.1%	5 out of 9651 genes, 0.1%	1
	992	positive regulation of organic acid transport	2 out of 2077 genes, 0.1%	5 out of 9651 genes, 0.1%	1
	993	establishment of mitochondrion localization, microtubule-mediated	2 out of 2077 genes, 0.1%	5 out of 9651 genes, 0.1%	1
	994	regulation of multicellular organism growth	2 out of 2077 genes, 0.1%	5 out of 9651 genes, 0.1%	1
	995	protein refolding	2 out of 2077 genes, 0.1%	5 out of 9651 genes, 0.1%	1
	996	neutrophil activation	2 out of 2077 genes, 0.1%	5 out of 9651 genes, 0.1%	1
	997	blood vessel endothelial cell migration	2 out of 2077 genes, 0.1%	5 out of 9651 genes, 0.1%	1
	998	positive regulation of epidermis development	2 out of 2077 genes, 0.1%	5 out of 9651 genes, 0.1%	1
	999	positive regulation of steroid metabolic process	2 out of 2077 genes, 0.1%	5 out of 9651 genes, 0.1%	1
	1000	regulation of JAK-STAT cascade	2 out of 2077 genes, 0.1%	5 out of 9651 genes, 0.1%	1
	1001	embryonic eye morphogenesis	2 out of 2077 genes, 0.1%	5 out of 9651 genes, 0.1%	1
	1002	regulation of receptor-mediated endocytosis	2 out of 2077 genes, 0.1%	5 out of 9651 genes, 0.1%	1
	1003	vesicle docking	2 out of 2077 genes, 0.1%	5 out of 9651 genes, 0.1%	1
	1004	negative regulation of epithelial cell proliferation	2 out of 2077 genes, 0.1%	5 out of 9651 genes, 0.1%	1
	1005	mitochondrion localization	2 out of 2077 genes, 0.1%	5 out of 9651 genes, 0.1%	1
	1006	establishment of mitochondrion localization	2 out of 2077 genes, 0.1%	5 out of 9651 genes, 0.1%	1
	1007	inner ear receptor stereocilium organization	2 out of 2077 genes, 0.1%	5 out of 9651 genes, 0.1%	1
	1008	regulation of T cell apoptotic process	2 out of 2077 genes, 0.1%	5 out of 9651 genes, 0.1%	1
	1009	response to bacterial lipopeptide	2 out of 2077 genes, 0.1%	5 out of 9651 genes, 0.1%	1
	1010	cellular response to lipid	2 out of 2077 genes, 0.1%	5 out of 9651 genes, 0.1%	1
	1011	positive regulation of fatty acid transport	2 out of 2077 genes, 0.1%	5 out of 9651 genes, 0.1%	1
	1012	negative regulation of biosynthetic process	41 out of 2077 genes, 2.0%	175 out of 9651 genes, 1.8%	1
	1013	regulation of organ formation	5 out of 2077 genes, 0.2%	17 out of 9651 genes, 0.2%	1
	1014	regulation of exocytosis	5 out of 2077 genes, 0.2%	17 out of 9651 genes, 0.2%	1
	1015	regulation of vasoconstriction	5 out of 2077 genes, 0.2%	17 out of 9651 genes, 0.2%	1
	1016	response to retinoic acid	5 out of 2077 genes, 0.2%	17 out of 9651 genes, 0.2%	1
	1017	production of molecular mediator involved in inflammatory response	4 out of 2077 genes, 0.2%	13 out of 9651 genes, 0.1%	1
	1018	purine nucleobase metabolic process	4 out of 2077 genes, 0.2%	13 out of 9651 genes, 0.1%	1
	1019	pyrimidine nucleobase metabolic process	4 out of 2077 genes, 0.2%	13 out of 9651 genes, 0.1%	1
	1020	receptor-mediated endocytosis	4 out of 2077 genes, 0.2%	13 out of 9651 genes, 0.1%	1
	1021	cholesterol storage	4 out of 2077 genes, 0.2%	13 out of 9651 genes, 0.1%	1
	1022	regulation of cell-cell adhesion	4 out of 2077 genes, 0.2%	13 out of 9651 genes, 0.1%	1
	1023	positive regulation of protein complex assembly	4 out of 2077 genes, 0.2%	13 out of 9651 genes, 0.1%	1
	1024	interleukin-1 production	4 out of 2077 genes, 0.2%	13 out of 9651 genes, 0.1%	1
	1025	vasoconstriction	4 out of 2077 genes, 0.2%	13 out of 9651 genes, 0.1%	1
	1026	glycerophospholipid metabolic process	20 out of 2077 genes, 1.0%	82 out of 9651 genes, 0.8%	1
	1027	dicarboxylic acid metabolic process	12 out of 2077 genes, 0.6%	47 out of 9651 genes, 0.5%	1
	1028	sprouting angiogenesis	3 out of 2077 genes, 0.1%	9 out of 9651 genes, 0.1%	1
	1029	tryptophan metabolic process	3 out of 2077 genes, 0.1%	9 out of 9651 genes, 0.1%	1
	1030	phasic smooth muscle contraction	3 out of 2077 genes, 0.1%	9 out of 9651 genes, 0.1%	1
	1031	circadian sleep/wake cycle process	3 out of 2077 genes, 0.1%	9 out of 9651 genes, 0.1%	1
	1032	lung development	3 out of 2077 genes, 0.1%	9 out of 9651 genes, 0.1%	1
	1033	regulation of response to food	3 out of 2077 genes, 0.1%	9 out of 9651 genes, 0.1%	1
	1034	regulation of response to extracellular stimulus	3 out of 2077 genes, 0.1%	9 out of 9651 genes, 0.1%	1
	1035	regulation of response to nutrient levels	3 out of 2077 genes, 0.1%	9 out of 9651 genes, 0.1%	1
	1036	cellular response to reactive oxygen species	3 out of 2077 genes, 0.1%	9 out of 9651 genes, 0.1%	1
	1037	maintenance of protein localization in endoplasmic reticulum	3 out of 2077 genes, 0.1%	9 out of 9651 genes, 0.1%	1
	1038	circadian sleep/wake cycle	3 out of 2077 genes, 0.1%	9 out of 9651 genes, 0.1%	1
	1039	catecholamine secretion	3 out of 2077 genes, 0.1%	9 out of 9651 genes, 0.1%	1
	1040	regulation of antigen receptor-mediated signaling pathway	3 out of 2077 genes, 0.1%	9 out of 9651 genes, 0.1%	1
	1041	positive regulation of RNA metabolic process	3 out of 2077 genes, 0.1%	9 out of 9651 genes, 0.1%	1
	1042	regulation of fatty acid transport	3 out of 2077 genes, 0.1%	9 out of 9651 genes, 0.1%	1
	1043	single-organism cellular process	1085 out of 2077 genes, 52.2%	4991 out of 9651 genes, 51.7%	1
	1044	nucleocytoplasmic transport	29 out of 2077 genes, 1.4%	122 out of 9651 genes, 1.3%	1
	1045	lipid localization	29 out of 2077 genes, 1.4%	122 out of 9651 genes, 1.3%	1
	1046	immune response-regulating signaling pathway	31 out of 2077 genes, 1.5%	131 out of 9651 genes, 1.4%	1
	1047	actin filament-based process	33 out of 2077 genes, 1.6%	140 out of 9651 genes, 1.5%	1
	1048	regulation of transcription from RNA polymerase II promoter	102 out of 2077 genes, 4.9%	452 out of 9651 genes, 4.7%	1
	1049	response to glucagon stimulus	8 out of 2077 genes, 0.4%	30 out of 9651 genes, 0.3%	1
	1050	cellular macromolecule biosynthetic process	228 out of 2077 genes, 11.0%	1029 out of 9651 genes, 10.7%	1
	1051	regulation of biosynthetic process	209 out of 2077 genes, 10.1%	943 out of 9651 genes, 9.8%	1
	1052	axis specification	7 out of 2077 genes, 0.3%	26 out of 9651 genes, 0.3%	1
	1053	peptidyl-tyrosine phosphorylation	7 out of 2077 genes, 0.3%	26 out of 9651 genes, 0.3%	1
	1054	peptidyl-tyrosine modification	7 out of 2077 genes, 0.3%	26 out of 9651 genes, 0.3%	1
	1055	regulation of cell morphogenesis	7 out of 2077 genes, 0.3%	26 out of 9651 genes, 0.3%	1
	1056	regulation of neuronal synaptic plasticity	7 out of 2077 genes, 0.3%	26 out of 9651 genes, 0.3%	1
	1057	cartilage development	7 out of 2077 genes, 0.3%	26 out of 9651 genes, 0.3%	1
	1058	organ morphogenesis	74 out of 2077 genes, 3.6%	326 out of 9651 genes, 3.4%	1
	1059	cellular chemical homeostasis	74 out of 2077 genes, 3.6%	326 out of 9651 genes, 3.4%	1
	1060	regulation of heart contraction	10 out of 2077 genes, 0.5%	39 out of 9651 genes, 0.4%	1
	1061	regulation of phosphate metabolic process	108 out of 2077 genes, 5.2%	481 out of 9651 genes, 5.0%	1
	1062	regulation of phosphorus metabolic process	108 out of 2077 genes, 5.2%	481 out of 9651 genes, 5.0%	1
	1063	regulation of defense response	44 out of 2077 genes, 2.1%	191 out of 9651 genes, 2.0%	1
	1064	cellular response to hormone stimulus	12 out of 2077 genes, 0.6%	48 out of 9651 genes, 0.5%	1
	1065	carbohydrate homeostasis	12 out of 2077 genes, 0.6%	48 out of 9651 genes, 0.5%	1
	1066	DNA catabolic process, endonucleolytic	6 out of 2077 genes, 0.3%	22 out of 9651 genes, 0.2%	1
	1067	fatty acid beta-oxidation	6 out of 2077 genes, 0.3%	22 out of 9651 genes, 0.2%	1
	1068	rRNA metabolic process	6 out of 2077 genes, 0.3%	22 out of 9651 genes, 0.2%	1
	1069	fatty acid oxidation	6 out of 2077 genes, 0.3%	22 out of 9651 genes, 0.2%	1
	1070	regulation of lipid transport	6 out of 2077 genes, 0.3%	22 out of 9651 genes, 0.2%	1
	1071	cellular pigmentation	6 out of 2077 genes, 0.3%	22 out of 9651 genes, 0.2%	1
	1072	lipid oxidation	6 out of 2077 genes, 0.3%	22 out of 9651 genes, 0.2%	1
	1073	response to drug	6 out of 2077 genes, 0.3%	22 out of 9651 genes, 0.2%	1
	1074	cellular protein complex disassembly	6 out of 2077 genes, 0.3%	22 out of 9651 genes, 0.2%	1
	1075	response to alcohol	6 out of 2077 genes, 0.3%	22 out of 9651 genes, 0.2%	1
	1076	macromolecule biosynthetic process	233 out of 2077 genes, 11.2%	1055 out of 9651 genes, 10.9%	1
	1077	protein oligomerization	38 out of 2077 genes, 1.8%	164 out of 9651 genes, 1.7%	1
	1078	cellular ion homeostasis	72 out of 2077 genes, 3.5%	318 out of 9651 genes, 3.3%	1
	1079	ensheathment of neurons	9 out of 2077 genes, 0.4%	35 out of 9651 genes, 0.4%	1
	1080	body fluid secretion	9 out of 2077 genes, 0.4%	35 out of 9651 genes, 0.4%	1
	1081	regulation of action potential in neuron	9 out of 2077 genes, 0.4%	35 out of 9651 genes, 0.4%	1
	1082	cellular component disassembly	9 out of 2077 genes, 0.4%	35 out of 9651 genes, 0.4%	1
	1083	small GTPase mediated signal transduction	33 out of 2077 genes, 1.6%	142 out of 9651 genes, 1.5%	1
	1084	heart morphogenesis	16 out of 2077 genes, 0.8%	66 out of 9651 genes, 0.7%	1
	1085	'de novo' protein folding	11 out of 2077 genes, 0.5%	44 out of 9651 genes, 0.5%	1
	1086	positive regulation of leukocyte mediated cytotoxicity	5 out of 2077 genes, 0.2%	18 out of 9651 genes, 0.2%	1
	1087	regulation of translational initiation	5 out of 2077 genes, 0.2%	18 out of 9651 genes, 0.2%	1
	1088	memory	5 out of 2077 genes, 0.2%	18 out of 9651 genes, 0.2%	1
	1089	purine ribonucleoside monophosphate metabolic process	5 out of 2077 genes, 0.2%	18 out of 9651 genes, 0.2%	1
	1090	fatty acid transport	5 out of 2077 genes, 0.2%	18 out of 9651 genes, 0.2%	1
	1091	negative regulation of cellular catabolic process	5 out of 2077 genes, 0.2%	18 out of 9651 genes, 0.2%	1
	1092	regulation of sequestering of calcium ion	5 out of 2077 genes, 0.2%	18 out of 9651 genes, 0.2%	1
	1093	negative regulation of sequestering of calcium ion	5 out of 2077 genes, 0.2%	18 out of 9651 genes, 0.2%	1
	1094	response to oxygen levels	5 out of 2077 genes, 0.2%	18 out of 9651 genes, 0.2%	1
	1095	peptide secretion	18 out of 2077 genes, 0.9%	75 out of 9651 genes, 0.8%	1
	1096	gene expression	281 out of 2077 genes, 13.5%	1278 out of 9651 genes, 13.2%	1
	1097	growth	70 out of 2077 genes, 3.4%	310 out of 9651 genes, 3.2%	1
	1098	regulation of protein metabolic process	109 out of 2077 genes, 5.2%	488 out of 9651 genes, 5.1%	1
	1099	positive regulation of MAPK cascade	20 out of 2077 genes, 1.0%	84 out of 9651 genes, 0.9%	1
	1100	regulation of protein complex assembly	8 out of 2077 genes, 0.4%	31 out of 9651 genes, 0.3%	1
	1101	cardiac muscle tissue development	8 out of 2077 genes, 0.4%	31 out of 9651 genes, 0.3%	1
	1102	regulation of cell cycle process	22 out of 2077 genes, 1.1%	93 out of 9651 genes, 1.0%	1
	1103	positive regulation of kinase activity	22 out of 2077 genes, 1.1%	93 out of 9651 genes, 1.0%	1
	1104	response to reactive oxygen species	13 out of 2077 genes, 0.6%	53 out of 9651 genes, 0.5%	1
	1105	single-organism metabolic process	386 out of 2077 genes, 18.6%	1764 out of 9651 genes, 18.3%	1
	1106	cytoskeleton organization	74 out of 2077 genes, 3.6%	329 out of 9651 genes, 3.4%	1
	1107	cytokine production involved in immune response	4 out of 2077 genes, 0.2%	14 out of 9651 genes, 0.1%	1
	1108	water-soluble vitamin metabolic process	4 out of 2077 genes, 0.2%	14 out of 9651 genes, 0.1%	1
	1109	fibroblast growth factor receptor signaling pathway	4 out of 2077 genes, 0.2%	14 out of 9651 genes, 0.1%	1
	1110	pyrimidine nucleoside triphosphate metabolic process	4 out of 2077 genes, 0.2%	14 out of 9651 genes, 0.1%	1
	1111	multicellular organismal response to stress	4 out of 2077 genes, 0.2%	14 out of 9651 genes, 0.1%	1
	1112	cellular response to fibroblast growth factor stimulus	4 out of 2077 genes, 0.2%	14 out of 9651 genes, 0.1%	1
	1113	vitamin transport	4 out of 2077 genes, 0.2%	14 out of 9651 genes, 0.1%	1
	1114	response to fibroblast growth factor stimulus	4 out of 2077 genes, 0.2%	14 out of 9651 genes, 0.1%	1
	1115	amide transport	21 out of 2077 genes, 1.0%	89 out of 9651 genes, 0.9%	1
	1116	alpha-amino acid metabolic process	23 out of 2077 genes, 1.1%	98 out of 9651 genes, 1.0%	1
	1117	cellular homeostasis	91 out of 2077 genes, 4.4%	407 out of 9651 genes, 4.2%	1
	1118	cell-cell junction assembly	7 out of 2077 genes, 0.3%	27 out of 9651 genes, 0.3%	1
	1119	regulation of Rho GTPase activity	7 out of 2077 genes, 0.3%	27 out of 9651 genes, 0.3%	1
	1120	regulation of Rho protein signal transduction	7 out of 2077 genes, 0.3%	27 out of 9651 genes, 0.3%	1
	1121	transmembrane receptor protein tyrosine kinase signaling pathway	72 out of 2077 genes, 3.5%	321 out of 9651 genes, 3.3%	1
	1122	positive regulation of transferase activity	22 out of 2077 genes, 1.1%	94 out of 9651 genes, 1.0%	1
	1123	protein O-linked glycosylation	3 out of 2077 genes, 0.1%	10 out of 9651 genes, 0.1%	1
	1124	nucleotide transport	3 out of 2077 genes, 0.1%	10 out of 9651 genes, 0.1%	1
	1125	blood coagulation	3 out of 2077 genes, 0.1%	10 out of 9651 genes, 0.1%	1
	1126	copulation	3 out of 2077 genes, 0.1%	10 out of 9651 genes, 0.1%	1
	1127	cell-cell recognition	3 out of 2077 genes, 0.1%	10 out of 9651 genes, 0.1%	1
	1128	regulation of calcium ion-dependent exocytosis	3 out of 2077 genes, 0.1%	10 out of 9651 genes, 0.1%	1
	1129	positive regulation of microtubule polymerization or depolymerization	3 out of 2077 genes, 0.1%	10 out of 9651 genes, 0.1%	1
	1130	heat generation	3 out of 2077 genes, 0.1%	10 out of 9651 genes, 0.1%	1
	1131	regulation of organic acid transport	3 out of 2077 genes, 0.1%	10 out of 9651 genes, 0.1%	1
	1132	T cell differentiation in thymus	3 out of 2077 genes, 0.1%	10 out of 9651 genes, 0.1%	1
	1133	sperm-egg recognition	3 out of 2077 genes, 0.1%	10 out of 9651 genes, 0.1%	1
	1134	inner ear morphogenesis	3 out of 2077 genes, 0.1%	10 out of 9651 genes, 0.1%	1
	1135	regulation of anion transport	3 out of 2077 genes, 0.1%	10 out of 9651 genes, 0.1%	1
	1136	negative regulation of glial cell differentiation	3 out of 2077 genes, 0.1%	10 out of 9651 genes, 0.1%	1
	1137	positive regulation of cell adhesion	3 out of 2077 genes, 0.1%	10 out of 9651 genes, 0.1%	1
	1138	protein localization to endoplasmic reticulum	3 out of 2077 genes, 0.1%	10 out of 9651 genes, 0.1%	1
	1139	activation of protein kinase activity	11 out of 2077 genes, 0.5%	45 out of 9651 genes, 0.5%	1
	1140	immunoglobulin production	6 out of 2077 genes, 0.3%	23 out of 9651 genes, 0.2%	1
	1141	negative regulation of cell adhesion	6 out of 2077 genes, 0.3%	23 out of 9651 genes, 0.2%	1
	1142	regulation of cell morphogenesis involved in differentiation	6 out of 2077 genes, 0.3%	23 out of 9651 genes, 0.2%	1
	1143	positive regulation of peptidase activity	6 out of 2077 genes, 0.3%	23 out of 9651 genes, 0.2%	1
	1144	protein complex disassembly	6 out of 2077 genes, 0.3%	23 out of 9651 genes, 0.2%	1
	1145	positive regulation of ion transport	6 out of 2077 genes, 0.3%	23 out of 9651 genes, 0.2%	1
	1146	macromolecular complex subunit organization	128 out of 2077 genes, 6.2%	579 out of 9651 genes, 6.0%	1
	1147	feeding behavior	8 out of 2077 genes, 0.4%	32 out of 9651 genes, 0.3%	1
	1148	cellular amino acid catabolic process	8 out of 2077 genes, 0.4%	32 out of 9651 genes, 0.3%	1
	1149	nuclear transport	32 out of 2077 genes, 1.5%	140 out of 9651 genes, 1.5%	1
	1150	organ induction	2 out of 2077 genes, 0.1%	6 out of 9651 genes, 0.1%	1
	1151	negative regulation of leukocyte mediated cytotoxicity	2 out of 2077 genes, 0.1%	6 out of 9651 genes, 0.1%	1
	1152	negative regulation of cytokine-mediated signaling pathway	2 out of 2077 genes, 0.1%	6 out of 9651 genes, 0.1%	1
	1153	renal system process involved in regulation of blood volume	2 out of 2077 genes, 0.1%	6 out of 9651 genes, 0.1%	1
	1154	epithelial cell maturation	2 out of 2077 genes, 0.1%	6 out of 9651 genes, 0.1%	1
	1155	alpha-beta T cell activation involved in immune response	2 out of 2077 genes, 0.1%	6 out of 9651 genes, 0.1%	1
	1156	T cell differentiation involved in immune response	2 out of 2077 genes, 0.1%	6 out of 9651 genes, 0.1%	1
	1157	alpha-beta T cell differentiation involved in immune response	2 out of 2077 genes, 0.1%	6 out of 9651 genes, 0.1%	1
	1158	endochondral bone growth	2 out of 2077 genes, 0.1%	6 out of 9651 genes, 0.1%	1
	1159	cellular component disassembly involved in execution phase of apoptosis	2 out of 2077 genes, 0.1%	6 out of 9651 genes, 0.1%	1
	1160	regulation of sister chromatid cohesion	2 out of 2077 genes, 0.1%	6 out of 9651 genes, 0.1%	1
	1161	deoxyribonucleoside triphosphate metabolic process	2 out of 2077 genes, 0.1%	6 out of 9651 genes, 0.1%	1
	1162	amine catabolic process	2 out of 2077 genes, 0.1%	6 out of 9651 genes, 0.1%	1
	1163	hippocampus development	2 out of 2077 genes, 0.1%	6 out of 9651 genes, 0.1%	1
	1164	forebrain neuron differentiation	2 out of 2077 genes, 0.1%	6 out of 9651 genes, 0.1%	1
	1165	positive regulation of cell-cell adhesion	2 out of 2077 genes, 0.1%	6 out of 9651 genes, 0.1%	1
	1166	fatty acid elongation	2 out of 2077 genes, 0.1%	6 out of 9651 genes, 0.1%	1
	1167	negative regulation of cell killing	2 out of 2077 genes, 0.1%	6 out of 9651 genes, 0.1%	1
	1168	negative regulation of neurological system process	2 out of 2077 genes, 0.1%	6 out of 9651 genes, 0.1%	1
	1169	positive regulation of chemokine production	2 out of 2077 genes, 0.1%	6 out of 9651 genes, 0.1%	1
	1170	gas homeostasis	2 out of 2077 genes, 0.1%	6 out of 9651 genes, 0.1%	1
	1171	response to fluid shear stress	2 out of 2077 genes, 0.1%	6 out of 9651 genes, 0.1%	1
	1172	response to tumor necrosis factor	2 out of 2077 genes, 0.1%	6 out of 9651 genes, 0.1%	1
	1173	cellular biogenic amine catabolic process	2 out of 2077 genes, 0.1%	6 out of 9651 genes, 0.1%	1
	1174	regulation of muscle adaptation	2 out of 2077 genes, 0.1%	6 out of 9651 genes, 0.1%	1
	1175	modulation by host of viral transcription	2 out of 2077 genes, 0.1%	6 out of 9651 genes, 0.1%	1
	1176	regulation of circadian sleep/wake cycle, sleep	2 out of 2077 genes, 0.1%	6 out of 9651 genes, 0.1%	1
	1177	endothelial cell differentiation	2 out of 2077 genes, 0.1%	6 out of 9651 genes, 0.1%	1
	1178	regulation of centrosome cycle	2 out of 2077 genes, 0.1%	6 out of 9651 genes, 0.1%	1
	1179	regulation of developmental pigmentation	2 out of 2077 genes, 0.1%	6 out of 9651 genes, 0.1%	1
	1180	negative regulation of synaptic transmission	2 out of 2077 genes, 0.1%	6 out of 9651 genes, 0.1%	1
	1181	G2 phase	2 out of 2077 genes, 0.1%	6 out of 9651 genes, 0.1%	1
	1182	negative regulation of transmission of nerve impulse	2 out of 2077 genes, 0.1%	6 out of 9651 genes, 0.1%	1
	1183	regulation of chromosome segregation	2 out of 2077 genes, 0.1%	6 out of 9651 genes, 0.1%	1
	1184	modulation by host of symbiont transcription	2 out of 2077 genes, 0.1%	6 out of 9651 genes, 0.1%	1
	1185	regulation of postsynaptic membrane potential	2 out of 2077 genes, 0.1%	6 out of 9651 genes, 0.1%	1
	1186	endochondral bone morphogenesis	2 out of 2077 genes, 0.1%	6 out of 9651 genes, 0.1%	1
	1187	prostate gland morphogenesis	2 out of 2077 genes, 0.1%	6 out of 9651 genes, 0.1%	1
	1188	prostate gland epithelium morphogenesis	2 out of 2077 genes, 0.1%	6 out of 9651 genes, 0.1%	1
	1189	negative regulation of response to cytokine stimulus	2 out of 2077 genes, 0.1%	6 out of 9651 genes, 0.1%	1
	1190	cell fate commitment involved in formation of primary germ layer	2 out of 2077 genes, 0.1%	6 out of 9651 genes, 0.1%	1
	1191	execution phase of apoptosis	2 out of 2077 genes, 0.1%	6 out of 9651 genes, 0.1%	1
	1192	ion transmembrane transport	30 out of 2077 genes, 1.4%	131 out of 9651 genes, 1.4%	1
	1193	regulation of molecular function	186 out of 2077 genes, 9.0%	847 out of 9651 genes, 8.8%	1
	1194	positive regulation of protein kinase activity	18 out of 2077 genes, 0.9%	77 out of 9651 genes, 0.8%	1
	1195	nuclear-transcribed mRNA catabolic process, exonucleolytic	5 out of 2077 genes, 0.2%	19 out of 9651 genes, 0.2%	1
	1196	acetyl-CoA metabolic process	5 out of 2077 genes, 0.2%	19 out of 9651 genes, 0.2%	1
	1197	complement activation	5 out of 2077 genes, 0.2%	19 out of 9651 genes, 0.2%	1
	1198	meiosis I	5 out of 2077 genes, 0.2%	19 out of 9651 genes, 0.2%	1
	1199	regulation of fatty acid metabolic process	5 out of 2077 genes, 0.2%	19 out of 9651 genes, 0.2%	1
	1200	digestive system process	5 out of 2077 genes, 0.2%	19 out of 9651 genes, 0.2%	1
	1201	membrane protein proteolysis	5 out of 2077 genes, 0.2%	19 out of 9651 genes, 0.2%	1
	1202	multicellular organismal metabolic process	5 out of 2077 genes, 0.2%	19 out of 9651 genes, 0.2%	1
	1203	multicellular organismal macromolecule metabolic process	5 out of 2077 genes, 0.2%	19 out of 9651 genes, 0.2%	1
	1204	sulfur compound biosynthetic process	5 out of 2077 genes, 0.2%	19 out of 9651 genes, 0.2%	1
	1205	negative regulation of macromolecule biosynthetic process	36 out of 2077 genes, 1.7%	159 out of 9651 genes, 1.6%	1
	1206	sodium ion transport	7 out of 2077 genes, 0.3%	28 out of 9651 genes, 0.3%	1
	1207	regulation of proteolysis	7 out of 2077 genes, 0.3%	28 out of 9651 genes, 0.3%	1
	1208	muscle organ morphogenesis	7 out of 2077 genes, 0.3%	28 out of 9651 genes, 0.3%	1
	1209	positive regulation of secretion	7 out of 2077 genes, 0.3%	28 out of 9651 genes, 0.3%	1
	1210	muscle tissue morphogenesis	7 out of 2077 genes, 0.3%	28 out of 9651 genes, 0.3%	1
	1211	humoral immune response	9 out of 2077 genes, 0.4%	37 out of 9651 genes, 0.4%	1
	1212	ribonucleoprotein complex assembly	9 out of 2077 genes, 0.4%	37 out of 9651 genes, 0.4%	1
	1213	response to vitamin A	9 out of 2077 genes, 0.4%	37 out of 9651 genes, 0.4%	1
	1214	nitrogen compound transport	70 out of 2077 genes, 3.4%	315 out of 9651 genes, 3.3%	1
	1215	lymphocyte mediated immunity	15 out of 2077 genes, 0.7%	64 out of 9651 genes, 0.7%	1
	1216	axonogenesis	13 out of 2077 genes, 0.6%	55 out of 9651 genes, 0.6%	1
	1217	small molecule metabolic process	278 out of 2077 genes, 13.4%	1275 out of 9651 genes, 13.2%	1
	1218	female gamete generation	4 out of 2077 genes, 0.2%	15 out of 9651 genes, 0.2%	1
	1219	regulation of actin filament bundle assembly	4 out of 2077 genes, 0.2%	15 out of 9651 genes, 0.2%	1
	1220	collagen metabolic process	4 out of 2077 genes, 0.2%	15 out of 9651 genes, 0.2%	1
	1221	regulation of epithelial cell proliferation	4 out of 2077 genes, 0.2%	15 out of 9651 genes, 0.2%	1
	1222	regulation of steroid biosynthetic process	4 out of 2077 genes, 0.2%	15 out of 9651 genes, 0.2%	1
	1223	carbohydrate derivative transport	4 out of 2077 genes, 0.2%	15 out of 9651 genes, 0.2%	1
	1224	protein phosphorylation	36 out of 2077 genes, 1.7%	160 out of 9651 genes, 1.7%	1
	1225	respiratory tube development	16 out of 2077 genes, 0.8%	69 out of 9651 genes, 0.7%	1
	1226	mitotic sister chromatid segregation	6 out of 2077 genes, 0.3%	24 out of 9651 genes, 0.2%	1
	1227	axon guidance	6 out of 2077 genes, 0.3%	24 out of 9651 genes, 0.2%	1
	1228	negative regulation of cell development	6 out of 2077 genes, 0.3%	24 out of 9651 genes, 0.2%	1
	1229	positive regulation of cytoskeleton organization	6 out of 2077 genes, 0.3%	24 out of 9651 genes, 0.2%	1
	1230	isoprenoid metabolic process	12 out of 2077 genes, 0.6%	51 out of 9651 genes, 0.5%	1
	1231	multicellular organism growth	10 out of 2077 genes, 0.5%	42 out of 9651 genes, 0.4%	1
	1232	regulation of monooxygenase activity	8 out of 2077 genes, 0.4%	33 out of 9651 genes, 0.3%	1
	1233	pyridine-containing compound metabolic process	8 out of 2077 genes, 0.4%	33 out of 9651 genes, 0.3%	1
	1234	generation of neurons	59 out of 2077 genes, 2.8%	266 out of 9651 genes, 2.8%	1
	1235	negative regulation of metabolic process	64 out of 2077 genes, 3.1%	289 out of 9651 genes, 3.0%	1
	1236	purine nucleotide metabolic process	19 out of 2077 genes, 0.9%	83 out of 9651 genes, 0.9%	1
	1237	regulation of protein localization	17 out of 2077 genes, 0.8%	74 out of 9651 genes, 0.8%	1
	1238	nucleobase metabolic process	13 out of 2077 genes, 0.6%	56 out of 9651 genes, 0.6%	1
	1239	response to hexose stimulus	13 out of 2077 genes, 0.6%	56 out of 9651 genes, 0.6%	1
	1240	response to monosaccharide stimulus	13 out of 2077 genes, 0.6%	56 out of 9651 genes, 0.6%	1
	1241	muscle organ development	11 out of 2077 genes, 0.5%	47 out of 9651 genes, 0.5%	1
	1242	glutamine family amino acid metabolic process	11 out of 2077 genes, 0.5%	47 out of 9651 genes, 0.5%	1
	1243	antigen processing and presentation of exogenous peptide antigen	3 out of 2077 genes, 0.1%	11 out of 9651 genes, 0.1%	1
	1244	nucleotide-sugar metabolic process	3 out of 2077 genes, 0.1%	11 out of 9651 genes, 0.1%	1
	1245	epithelial cell migration	3 out of 2077 genes, 0.1%	11 out of 9651 genes, 0.1%	1
	1246	muscle hypertrophy	3 out of 2077 genes, 0.1%	11 out of 9651 genes, 0.1%	1
	1247	L-amino acid transport	3 out of 2077 genes, 0.1%	11 out of 9651 genes, 0.1%	1
	1248	positive regulation of actin filament bundle assembly	3 out of 2077 genes, 0.1%	11 out of 9651 genes, 0.1%	1
	1249	plasma lipoprotein particle assembly	3 out of 2077 genes, 0.1%	11 out of 9651 genes, 0.1%	1
	1250	receptor metabolic process	3 out of 2077 genes, 0.1%	11 out of 9651 genes, 0.1%	1
	1251	regulation of carbohydrate biosynthetic process	3 out of 2077 genes, 0.1%	11 out of 9651 genes, 0.1%	1
	1252	negative regulation of G-protein coupled receptor protein signaling pathway	3 out of 2077 genes, 0.1%	11 out of 9651 genes, 0.1%	1
	1253	negative regulation of growth	3 out of 2077 genes, 0.1%	11 out of 9651 genes, 0.1%	1
	1254	modification by host of symbiont morphology or physiology	3 out of 2077 genes, 0.1%	11 out of 9651 genes, 0.1%	1
	1255	regulation of amine transport	3 out of 2077 genes, 0.1%	11 out of 9651 genes, 0.1%	1
	1256	protein-lipid complex assembly	3 out of 2077 genes, 0.1%	11 out of 9651 genes, 0.1%	1
	1257	response to fatty acid	3 out of 2077 genes, 0.1%	11 out of 9651 genes, 0.1%	1
	1258	tissue migration	3 out of 2077 genes, 0.1%	11 out of 9651 genes, 0.1%	1
	1259	epithelium migration	3 out of 2077 genes, 0.1%	11 out of 9651 genes, 0.1%	1
	1260	regulation of cellular biosynthetic process	198 out of 2077 genes, 9.5%	909 out of 9651 genes, 9.4%	1
	1261	glycolipid metabolic process	9 out of 2077 genes, 0.4%	38 out of 9651 genes, 0.4%	1
	1262	positive regulation of MAP kinase activity	9 out of 2077 genes, 0.4%	38 out of 9651 genes, 0.4%	1
	1263	positive regulation of protein serine/threonine kinase activity	9 out of 2077 genes, 0.4%	38 out of 9651 genes, 0.4%	1
	1264	muscle contraction	18 out of 2077 genes, 0.9%	79 out of 9651 genes, 0.8%	1
	1265	negative regulation of immune effector process	5 out of 2077 genes, 0.2%	20 out of 9651 genes, 0.2%	1
	1266	mating	5 out of 2077 genes, 0.2%	20 out of 9651 genes, 0.2%	1
	1267	regulation of G-protein coupled receptor protein signaling pathway	5 out of 2077 genes, 0.2%	20 out of 9651 genes, 0.2%	1
	1268	serine family amino acid metabolic process	5 out of 2077 genes, 0.2%	20 out of 9651 genes, 0.2%	1
	1269	lipid storage	5 out of 2077 genes, 0.2%	20 out of 9651 genes, 0.2%	1
	1270	positive regulation of cell killing	5 out of 2077 genes, 0.2%	20 out of 9651 genes, 0.2%	1
	1271	regulation of generation of precursor metabolites and energy	5 out of 2077 genes, 0.2%	20 out of 9651 genes, 0.2%	1
	1272	cellular component maintenance	5 out of 2077 genes, 0.2%	20 out of 9651 genes, 0.2%	1
	1273	skeletal muscle organ development	5 out of 2077 genes, 0.2%	20 out of 9651 genes, 0.2%	1
	1274	carbohydrate metabolic process	73 out of 2077 genes, 3.5%	332 out of 9651 genes, 3.4%	1
	1275	regulation of protein transport	16 out of 2077 genes, 0.8%	70 out of 9651 genes, 0.7%	1
	1276	regulation of establishment of protein localization	16 out of 2077 genes, 0.8%	70 out of 9651 genes, 0.7%	1
	1277	transmembrane transport	31 out of 2077 genes, 1.5%	139 out of 9651 genes, 1.4%	1
	1278	neurogenesis	64 out of 2077 genes, 3.1%	291 out of 9651 genes, 3.0%	1
	1279	peptide transport	19 out of 2077 genes, 0.9%	84 out of 9651 genes, 0.9%	1
	1280	lipid transport	17 out of 2077 genes, 0.8%	75 out of 9651 genes, 0.8%	1
	1281	axon ensheathment	8 out of 2077 genes, 0.4%	34 out of 9651 genes, 0.4%	1
	1282	DNA damage checkpoint	6 out of 2077 genes, 0.3%	25 out of 9651 genes, 0.3%	1
	1283	chromatin remodeling	6 out of 2077 genes, 0.3%	25 out of 9651 genes, 0.3%	1
	1284	regulation of wound healing	6 out of 2077 genes, 0.3%	25 out of 9651 genes, 0.3%	1
	1285	monovalent inorganic cation transport	18 out of 2077 genes, 0.9%	80 out of 9651 genes, 0.8%	1
	1286	muscle system process	31 out of 2077 genes, 1.5%	140 out of 9651 genes, 1.5%	1
	1287	regulation of systemic arterial blood pressure by hormone	4 out of 2077 genes, 0.2%	16 out of 9651 genes, 0.2%	1
	1288	actin filament polymerization	4 out of 2077 genes, 0.2%	16 out of 9651 genes, 0.2%	1
	1289	protein polymerization	4 out of 2077 genes, 0.2%	16 out of 9651 genes, 0.2%	1
	1290	cell cycle checkpoint	11 out of 2077 genes, 0.5%	48 out of 9651 genes, 0.5%	1
	1291	small molecule biosynthetic process	16 out of 2077 genes, 0.8%	71 out of 9651 genes, 0.7%	1
	1292	single-organism biosynthetic process	16 out of 2077 genes, 0.8%	71 out of 9651 genes, 0.7%	1
	1293	cell projection organization	47 out of 2077 genes, 2.3%	214 out of 9651 genes, 2.2%	1
	1294	syncytium formation by plasma membrane fusion	2 out of 2077 genes, 0.1%	7 out of 9651 genes, 0.1%	1
	1295	ganglioside metabolic process	2 out of 2077 genes, 0.1%	7 out of 9651 genes, 0.1%	1
	1296	myeloid cell homeostasis	2 out of 2077 genes, 0.1%	7 out of 9651 genes, 0.1%	1
	1297	response to tumor cell	2 out of 2077 genes, 0.1%	7 out of 9651 genes, 0.1%	1
	1298	acute inflammatory response to antigenic stimulus	2 out of 2077 genes, 0.1%	7 out of 9651 genes, 0.1%	1
	1299	heart process	2 out of 2077 genes, 0.1%	7 out of 9651 genes, 0.1%	1
	1300	base-excision repair	2 out of 2077 genes, 0.1%	7 out of 9651 genes, 0.1%	1
	1301	L-serine metabolic process	2 out of 2077 genes, 0.1%	7 out of 9651 genes, 0.1%	1
	1302	NADP metabolic process	2 out of 2077 genes, 0.1%	7 out of 9651 genes, 0.1%	1
	1303	syncytium formation	2 out of 2077 genes, 0.1%	7 out of 9651 genes, 0.1%	1
	1304	amine biosynthetic process	2 out of 2077 genes, 0.1%	7 out of 9651 genes, 0.1%	1
	1305	muscle cell apoptotic process	2 out of 2077 genes, 0.1%	7 out of 9651 genes, 0.1%	1
	1306	striated muscle cell apoptotic process	2 out of 2077 genes, 0.1%	7 out of 9651 genes, 0.1%	1
	1307	negative regulation of steroid biosynthetic process	2 out of 2077 genes, 0.1%	7 out of 9651 genes, 0.1%	1
	1308	glutamate secretion	2 out of 2077 genes, 0.1%	7 out of 9651 genes, 0.1%	1
	1309	intracellular estrogen receptor signaling pathway	2 out of 2077 genes, 0.1%	7 out of 9651 genes, 0.1%	1
	1310	prostate gland development	2 out of 2077 genes, 0.1%	7 out of 9651 genes, 0.1%	1
	1311	ARF protein signal transduction	2 out of 2077 genes, 0.1%	7 out of 9651 genes, 0.1%	1
	1312	regulation of chemokine production	2 out of 2077 genes, 0.1%	7 out of 9651 genes, 0.1%	1
	1313	muscle cell proliferation	2 out of 2077 genes, 0.1%	7 out of 9651 genes, 0.1%	1
	1314	positive regulation of mast cell activation	2 out of 2077 genes, 0.1%	7 out of 9651 genes, 0.1%	1
	1315	positive regulation of mast cell activation involved in immune response	2 out of 2077 genes, 0.1%	7 out of 9651 genes, 0.1%	1
	1316	myelination	2 out of 2077 genes, 0.1%	7 out of 9651 genes, 0.1%	1
	1317	negative regulation of steroid metabolic process	2 out of 2077 genes, 0.1%	7 out of 9651 genes, 0.1%	1
	1318	pigment biosynthetic process	2 out of 2077 genes, 0.1%	7 out of 9651 genes, 0.1%	1
	1319	negative regulation of lipid biosynthetic process	2 out of 2077 genes, 0.1%	7 out of 9651 genes, 0.1%	1
	1320	protein tetramerization	2 out of 2077 genes, 0.1%	7 out of 9651 genes, 0.1%	1
	1321	response to cortisol stimulus	2 out of 2077 genes, 0.1%	7 out of 9651 genes, 0.1%	1
	1322	response to cAMP	2 out of 2077 genes, 0.1%	7 out of 9651 genes, 0.1%	1
	1323	inner ear receptor cell development	2 out of 2077 genes, 0.1%	7 out of 9651 genes, 0.1%	1
	1324	regulation of growth hormone secretion	2 out of 2077 genes, 0.1%	7 out of 9651 genes, 0.1%	1
	1325	regulation of transcription initiation from RNA polymerase II promoter	2 out of 2077 genes, 0.1%	7 out of 9651 genes, 0.1%	1
	1326	regulation of cell projection assembly	2 out of 2077 genes, 0.1%	7 out of 9651 genes, 0.1%	1
	1327	pyrimidine-containing compound catabolic process	2 out of 2077 genes, 0.1%	7 out of 9651 genes, 0.1%	1
	1328	regulation of DNA-dependent transcription, initiation	2 out of 2077 genes, 0.1%	7 out of 9651 genes, 0.1%	1
	1329	negative regulation of reproductive process	2 out of 2077 genes, 0.1%	7 out of 9651 genes, 0.1%	1
	1330	protein localization to organelle	29 out of 2077 genes, 1.4%	131 out of 9651 genes, 1.4%	1
	1331	chromosome segregation	9 out of 2077 genes, 0.4%	39 out of 9651 genes, 0.4%	1
	1332	interphase of mitotic cell cycle	9 out of 2077 genes, 0.4%	39 out of 9651 genes, 0.4%	1
	1333	positive regulation of organelle organization	7 out of 2077 genes, 0.3%	30 out of 9651 genes, 0.3%	1
	1334	microtubule cytoskeleton organization	20 out of 2077 genes, 1.0%	90 out of 9651 genes, 0.9%	1
	1335	coenzyme metabolic process	28 out of 2077 genes, 1.3%	127 out of 9651 genes, 1.3%	1
	1336	regulation of binding	28 out of 2077 genes, 1.3%	127 out of 9651 genes, 1.3%	1
	1337	adaptive immune response	15 out of 2077 genes, 0.7%	67 out of 9651 genes, 0.7%	1
	1338	adaptive immune response based on somatic recombination of immune receptors built from immunoglobulin superfamily domains	15 out of 2077 genes, 0.7%	67 out of 9651 genes, 0.7%	1
	1339	regulation of ion transport	23 out of 2077 genes, 1.1%	104 out of 9651 genes, 1.1%	1
	1340	cation homeostasis	53 out of 2077 genes, 2.6%	243 out of 9651 genes, 2.5%	1
	1341	regulation of cell projection organization	18 out of 2077 genes, 0.9%	81 out of 9651 genes, 0.8%	1
	1342	regulation of growth	18 out of 2077 genes, 0.9%	81 out of 9651 genes, 0.8%	1
	1343	hormone secretion	18 out of 2077 genes, 0.9%	81 out of 9651 genes, 0.8%	1
	1344	sulfur amino acid metabolic process	5 out of 2077 genes, 0.2%	21 out of 9651 genes, 0.2%	1
	1345	retinoid metabolic process	5 out of 2077 genes, 0.2%	21 out of 9651 genes, 0.2%	1
	1346	response to osmotic stress	5 out of 2077 genes, 0.2%	21 out of 9651 genes, 0.2%	1
	1347	positive regulation of growth	5 out of 2077 genes, 0.2%	21 out of 9651 genes, 0.2%	1
	1348	carbohydrate transport	13 out of 2077 genes, 0.6%	58 out of 9651 genes, 0.6%	1
	1349	positive regulation of nucleobase-containing compound metabolic process	16 out of 2077 genes, 0.8%	72 out of 9651 genes, 0.7%	1
	1350	exocytosis	27 out of 2077 genes, 1.3%	123 out of 9651 genes, 1.3%	1
	1351	meiosis	8 out of 2077 genes, 0.4%	35 out of 9651 genes, 0.4%	1
	1352	adult behavior	8 out of 2077 genes, 0.4%	35 out of 9651 genes, 0.4%	1
	1353	meiotic cell cycle	8 out of 2077 genes, 0.4%	35 out of 9651 genes, 0.4%	1
	1354	M phase of meiotic cell cycle	8 out of 2077 genes, 0.4%	35 out of 9651 genes, 0.4%	1
	1355	endocytosis	22 out of 2077 genes, 1.1%	100 out of 9651 genes, 1.0%	1
	1356	aminoglycan metabolic process	11 out of 2077 genes, 0.5%	49 out of 9651 genes, 0.5%	1
	1357	release of cytochrome c from mitochondria	3 out of 2077 genes, 0.1%	12 out of 9651 genes, 0.1%	1
	1358	mRNA export from nucleus	3 out of 2077 genes, 0.1%	12 out of 9651 genes, 0.1%	1
	1359	folic acid-containing compound metabolic process	3 out of 2077 genes, 0.1%	12 out of 9651 genes, 0.1%	1
	1360	neuroblast proliferation	3 out of 2077 genes, 0.1%	12 out of 9651 genes, 0.1%	1
	1361	positive regulation of endothelial cell migration	3 out of 2077 genes, 0.1%	12 out of 9651 genes, 0.1%	1
	1362	negative regulation of gliogenesis	3 out of 2077 genes, 0.1%	12 out of 9651 genes, 0.1%	1
	1363	limbic system development	3 out of 2077 genes, 0.1%	12 out of 9651 genes, 0.1%	1
	1364	membrane docking	3 out of 2077 genes, 0.1%	12 out of 9651 genes, 0.1%	1
	1365	proteoglycan biosynthetic process	3 out of 2077 genes, 0.1%	12 out of 9651 genes, 0.1%	1
	1366	negative regulation of blood coagulation	3 out of 2077 genes, 0.1%	12 out of 9651 genes, 0.1%	1
	1367	regulation of chromosome organization	3 out of 2077 genes, 0.1%	12 out of 9651 genes, 0.1%	1
	1368	pigment metabolic process	3 out of 2077 genes, 0.1%	12 out of 9651 genes, 0.1%	1
	1369	innate immune response	3 out of 2077 genes, 0.1%	12 out of 9651 genes, 0.1%	1
	1370	coagulation	3 out of 2077 genes, 0.1%	12 out of 9651 genes, 0.1%	1
	1371	negative regulation of coagulation	3 out of 2077 genes, 0.1%	12 out of 9651 genes, 0.1%	1
	1372	mRNA transport	3 out of 2077 genes, 0.1%	12 out of 9651 genes, 0.1%	1
	1373	respiratory system development	3 out of 2077 genes, 0.1%	12 out of 9651 genes, 0.1%	1
	1374	negative regulation of hemostasis	3 out of 2077 genes, 0.1%	12 out of 9651 genes, 0.1%	1
	1375	alpha-amino acid catabolic process	3 out of 2077 genes, 0.1%	12 out of 9651 genes, 0.1%	1
	1376	regulation of response to stress	53 out of 2077 genes, 2.6%	244 out of 9651 genes, 2.5%	1
	1377	protein folding	14 out of 2077 genes, 0.7%	63 out of 9651 genes, 0.7%	1
	1378	negative regulation of transport	14 out of 2077 genes, 0.7%	63 out of 9651 genes, 0.7%	1
	1379	establishment or maintenance of cell polarity	6 out of 2077 genes, 0.3%	26 out of 9651 genes, 0.3%	1
	1380	phenol-containing compound metabolic process	6 out of 2077 genes, 0.3%	26 out of 9651 genes, 0.3%	1
	1381	DNA integrity checkpoint	6 out of 2077 genes, 0.3%	26 out of 9651 genes, 0.3%	1
	1382	protein homooligomerization	10 out of 2077 genes, 0.5%	45 out of 9651 genes, 0.5%	1
	1383	muscle cell development	10 out of 2077 genes, 0.5%	45 out of 9651 genes, 0.5%	1
	1384	sister chromatid segregation	7 out of 2077 genes, 0.3%	31 out of 9651 genes, 0.3%	1
	1385	response to alkaloid	7 out of 2077 genes, 0.3%	31 out of 9651 genes, 0.3%	1
	1386	negative regulation of sequence-specific DNA binding transcription factor activity	7 out of 2077 genes, 0.3%	31 out of 9651 genes, 0.3%	1
	1387	cardiac chamber morphogenesis	4 out of 2077 genes, 0.2%	17 out of 9651 genes, 0.2%	1
	1388	autophagy	4 out of 2077 genes, 0.2%	17 out of 9651 genes, 0.2%	1
	1389	regulation of receptor activity	4 out of 2077 genes, 0.2%	17 out of 9651 genes, 0.2%	1
	1390	bone mineralization	4 out of 2077 genes, 0.2%	17 out of 9651 genes, 0.2%	1
	1391	negative regulation of neurogenesis	4 out of 2077 genes, 0.2%	17 out of 9651 genes, 0.2%	1
	1392	macromolecular complex assembly	92 out of 2077 genes, 4.4%	427 out of 9651 genes, 4.4%	1
	1393	cytoplasmic transport	31 out of 2077 genes, 1.5%	143 out of 9651 genes, 1.5%	1
	1394	transmission of nerve impulse	34 out of 2077 genes, 1.6%	157 out of 9651 genes, 1.6%	1
	1395	multicellular organismal signaling	34 out of 2077 genes, 1.6%	157 out of 9651 genes, 1.6%	1
	1396	phosphorylation	43 out of 2077 genes, 2.1%	199 out of 9651 genes, 2.1%	1
	1397	cellular component assembly	114 out of 2077 genes, 5.5%	530 out of 9651 genes, 5.5%	1
	1398	MAPK cascade	26 out of 2077 genes, 1.3%	120 out of 9651 genes, 1.2%	1
	1399	cellular process involved in reproduction	17 out of 2077 genes, 0.8%	78 out of 9651 genes, 0.8%	1
	1400	negative regulation of cell cycle process	8 out of 2077 genes, 0.4%	36 out of 9651 genes, 0.4%	1
	1401	biosynthetic process	309 out of 2077 genes, 14.9%	1438 out of 9651 genes, 14.9%	1
	1402	positive regulation of cell death	48 out of 2077 genes, 2.3%	223 out of 9651 genes, 2.3%	1
	1403	regulation of cyclin-dependent protein serine/threonine kinase activity	5 out of 2077 genes, 0.2%	22 out of 9651 genes, 0.2%	1
	1404	adult locomotory behavior	5 out of 2077 genes, 0.2%	22 out of 9651 genes, 0.2%	1
	1405	ribonucleoside monophosphate metabolic process	5 out of 2077 genes, 0.2%	22 out of 9651 genes, 0.2%	1
	1406	regulation of cellular ketone metabolic process	5 out of 2077 genes, 0.2%	22 out of 9651 genes, 0.2%	1
	1407	cholesterol transport	5 out of 2077 genes, 0.2%	22 out of 9651 genes, 0.2%	1
	1408	microtubule polymerization or depolymerization	5 out of 2077 genes, 0.2%	22 out of 9651 genes, 0.2%	1
	1409	cell-type specific apoptotic process	5 out of 2077 genes, 0.2%	22 out of 9651 genes, 0.2%	1
	1410	cell part morphogenesis	22 out of 2077 genes, 1.1%	102 out of 9651 genes, 1.1%	1
	1411	cell projection morphogenesis	22 out of 2077 genes, 1.1%	102 out of 9651 genes, 1.1%	1
	1412	formation of primary germ layer	9 out of 2077 genes, 0.4%	41 out of 9651 genes, 0.4%	1
	1413	endocrine system development	9 out of 2077 genes, 0.4%	41 out of 9651 genes, 0.4%	1
	1414	ribonucleoprotein complex subunit organization	9 out of 2077 genes, 0.4%	41 out of 9651 genes, 0.4%	1
	1415	positive regulation of nitrogen compound metabolic process	16 out of 2077 genes, 0.8%	74 out of 9651 genes, 0.8%	1
	1416	regulation of DNA binding	13 out of 2077 genes, 0.6%	60 out of 9651 genes, 0.6%	1
	1417	lipid modification	6 out of 2077 genes, 0.3%	27 out of 9651 genes, 0.3%	1
	1418	inner ear development	6 out of 2077 genes, 0.3%	27 out of 9651 genes, 0.3%	1
	1419	myeloid dendritic cell activation	2 out of 2077 genes, 0.1%	8 out of 9651 genes, 0.1%	1
	1420	receptor recycling	2 out of 2077 genes, 0.1%	8 out of 9651 genes, 0.1%	1
	1421	hematopoietic progenitor cell differentiation	2 out of 2077 genes, 0.1%	8 out of 9651 genes, 0.1%	1
	1422	endothelium development	2 out of 2077 genes, 0.1%	8 out of 9651 genes, 0.1%	1
	1423	ethanol metabolic process	2 out of 2077 genes, 0.1%	8 out of 9651 genes, 0.1%	1
	1424	glycoprotein catabolic process	2 out of 2077 genes, 0.1%	8 out of 9651 genes, 0.1%	1
	1425	post-embryonic development	2 out of 2077 genes, 0.1%	8 out of 9651 genes, 0.1%	1
	1426	regulation of cholesterol efflux	2 out of 2077 genes, 0.1%	8 out of 9651 genes, 0.1%	1
	1427	regulation of necrotic cell death	2 out of 2077 genes, 0.1%	8 out of 9651 genes, 0.1%	1
	1428	quaternary ammonium group transport	2 out of 2077 genes, 0.1%	8 out of 9651 genes, 0.1%	1
	1429	gland morphogenesis	2 out of 2077 genes, 0.1%	8 out of 9651 genes, 0.1%	1
	1430	spindle checkpoint	2 out of 2077 genes, 0.1%	8 out of 9651 genes, 0.1%	1
	1431	odontogenesis of dentin-containing tooth	2 out of 2077 genes, 0.1%	8 out of 9651 genes, 0.1%	1
	1432	regulation of circadian sleep/wake cycle	2 out of 2077 genes, 0.1%	8 out of 9651 genes, 0.1%	1
	1433	positive regulation of transcription, DNA-dependent	2 out of 2077 genes, 0.1%	8 out of 9651 genes, 0.1%	1
	1434	positive regulation of muscle contraction	2 out of 2077 genes, 0.1%	8 out of 9651 genes, 0.1%	1
	1435	short-chain fatty acid metabolic process	2 out of 2077 genes, 0.1%	8 out of 9651 genes, 0.1%	1
	1436	regulation of catecholamine secretion	2 out of 2077 genes, 0.1%	8 out of 9651 genes, 0.1%	1
	1437	positive regulation of protein secretion	2 out of 2077 genes, 0.1%	8 out of 9651 genes, 0.1%	1
	1438	modulation of transcription in other organism involved in symbiotic interaction	2 out of 2077 genes, 0.1%	8 out of 9651 genes, 0.1%	1
	1439	bone morphogenesis	2 out of 2077 genes, 0.1%	8 out of 9651 genes, 0.1%	1
	1440	response to lipoteichoic acid	2 out of 2077 genes, 0.1%	8 out of 9651 genes, 0.1%	1
	1441	response to ketone	2 out of 2077 genes, 0.1%	8 out of 9651 genes, 0.1%	1
	1442	divalent metal ion transport	20 out of 2077 genes, 1.0%	93 out of 9651 genes, 1.0%	1
	1443	divalent inorganic cation transport	20 out of 2077 genes, 1.0%	93 out of 9651 genes, 1.0%	1
	1444	B cell mediated immunity	10 out of 2077 genes, 0.5%	46 out of 9651 genes, 0.5%	1
	1445	regulation of ion homeostasis	10 out of 2077 genes, 0.5%	46 out of 9651 genes, 0.5%	1
	1446	peptidyl-amino acid modification	30 out of 2077 genes, 1.4%	140 out of 9651 genes, 1.5%	1
	1447	regulation of cellular protein metabolic process	89 out of 2077 genes, 4.3%	416 out of 9651 genes, 4.3%	1
	1448	cellular component organization	383 out of 2077 genes, 18.4%	1786 out of 9651 genes, 18.5%	1
	1449	actin filament organization	14 out of 2077 genes, 0.7%	65 out of 9651 genes, 0.7%	1
	1450	embryonic morphogenesis	50 out of 2077 genes, 2.4%	234 out of 9651 genes, 2.4%	1
	1451	terpenoid metabolic process	7 out of 2077 genes, 0.3%	32 out of 9651 genes, 0.3%	1
	1452	regulation of mitotic metaphase/anaphase transition	7 out of 2077 genes, 0.3%	32 out of 9651 genes, 0.3%	1
	1453	negative regulation of DNA binding	7 out of 2077 genes, 0.3%	32 out of 9651 genes, 0.3%	1
	1454	response to glucocorticoid stimulus	7 out of 2077 genes, 0.3%	32 out of 9651 genes, 0.3%	1
	1455	nucleic acid phosphodiester bond hydrolysis	7 out of 2077 genes, 0.3%	32 out of 9651 genes, 0.3%	1
	1456	neuron projection development	18 out of 2077 genes, 0.9%	84 out of 9651 genes, 0.9%	1
	1457	cellular metal ion homeostasis	41 out of 2077 genes, 2.0%	192 out of 9651 genes, 2.0%	1
	1458	urogenital system development	11 out of 2077 genes, 0.5%	51 out of 9651 genes, 0.5%	1
	1459	striated muscle cell differentiation	11 out of 2077 genes, 0.5%	51 out of 9651 genes, 0.5%	1
	1460	pyrimidine nucleoside triphosphate biosynthetic process	3 out of 2077 genes, 0.1%	13 out of 9651 genes, 0.1%	1
	1461	antigen processing and presentation of exogenous antigen	3 out of 2077 genes, 0.1%	13 out of 9651 genes, 0.1%	1
	1462	positive regulation of cell growth	3 out of 2077 genes, 0.1%	13 out of 9651 genes, 0.1%	1
	1463	regulation of sterol transport	3 out of 2077 genes, 0.1%	13 out of 9651 genes, 0.1%	1
	1464	regulation of cholesterol transport	3 out of 2077 genes, 0.1%	13 out of 9651 genes, 0.1%	1
	1465	regulation of polysaccharide metabolic process	3 out of 2077 genes, 0.1%	13 out of 9651 genes, 0.1%	1
	1466	sodium ion transmembrane transport	3 out of 2077 genes, 0.1%	13 out of 9651 genes, 0.1%	1
	1467	detection of stimulus involved in sensory perception	3 out of 2077 genes, 0.1%	13 out of 9651 genes, 0.1%	1
	1468	regulation of positive chemotaxis	3 out of 2077 genes, 0.1%	13 out of 9651 genes, 0.1%	1
	1469	positive regulation of positive chemotaxis	3 out of 2077 genes, 0.1%	13 out of 9651 genes, 0.1%	1
	1470	regulation of glycogen metabolic process	3 out of 2077 genes, 0.1%	13 out of 9651 genes, 0.1%	1
	1471	nephron development	3 out of 2077 genes, 0.1%	13 out of 9651 genes, 0.1%	1
	1472	peptide hormone secretion	15 out of 2077 genes, 0.7%	70 out of 9651 genes, 0.7%	1
	1473	one-carbon metabolic process	8 out of 2077 genes, 0.4%	37 out of 9651 genes, 0.4%	1
	1474	regulation of oxidoreductase activity	8 out of 2077 genes, 0.4%	37 out of 9651 genes, 0.4%	1
	1475	regulation of protein modification process	81 out of 2077 genes, 3.9%	380 out of 9651 genes, 3.9%	1
	1476	dicarboxylic acid transport	4 out of 2077 genes, 0.2%	18 out of 9651 genes, 0.2%	1
	1477	heart development	20 out of 2077 genes, 1.0%	94 out of 9651 genes, 1.0%	1
	1478	positive regulation of programmed cell death	47 out of 2077 genes, 2.3%	221 out of 9651 genes, 2.3%	1
	1479	negative regulation of binding	9 out of 2077 genes, 0.4%	42 out of 9651 genes, 0.4%	1
	1480	protein metabolic process	450 out of 2077 genes, 21.7%	2102 out of 9651 genes, 21.8%	1
	1481	cellular cation homeostasis	45 out of 2077 genes, 2.2%	212 out of 9651 genes, 2.2%	1
	1482	purine-containing compound metabolic process	21 out of 2077 genes, 1.0%	99 out of 9651 genes, 1.0%	1
	1483	organonitrogen compound metabolic process	137 out of 2077 genes, 6.6%	643 out of 9651 genes, 6.7%	1
	1484	regulation of cell growth	5 out of 2077 genes, 0.2%	23 out of 9651 genes, 0.2%	1
	1485	chondrocyte differentiation	5 out of 2077 genes, 0.2%	23 out of 9651 genes, 0.2%	1
	1486	digestion	5 out of 2077 genes, 0.2%	23 out of 9651 genes, 0.2%	1
	1487	purine nucleoside monophosphate metabolic process	5 out of 2077 genes, 0.2%	23 out of 9651 genes, 0.2%	1
	1488	regulation of blood coagulation	5 out of 2077 genes, 0.2%	23 out of 9651 genes, 0.2%	1
	1489	apoptotic signaling pathway	5 out of 2077 genes, 0.2%	23 out of 9651 genes, 0.2%	1
	1490	regulation of hemostasis	5 out of 2077 genes, 0.2%	23 out of 9651 genes, 0.2%	1
	1491	regulation of execution phase of apoptosis	5 out of 2077 genes, 0.2%	23 out of 9651 genes, 0.2%	1
	1492	organic substance biosynthetic process	294 out of 2077 genes, 14.2%	1376 out of 9651 genes, 14.3%	1
	1493	transition metal ion transport	14 out of 2077 genes, 0.7%	66 out of 9651 genes, 0.7%	1
	1494	response to oxidative stress	18 out of 2077 genes, 0.9%	85 out of 9651 genes, 0.9%	1
	1495	muscle structure development	22 out of 2077 genes, 1.1%	104 out of 9651 genes, 1.1%	1
	1496	negative regulation of cellular biosynthetic process	33 out of 2077 genes, 1.6%	156 out of 9651 genes, 1.6%	1
	1497	multicellular organismal reproductive process	60 out of 2077 genes, 2.9%	283 out of 9651 genes, 2.9%	1
	1498	single fertilization	6 out of 2077 genes, 0.3%	28 out of 9651 genes, 0.3%	1
	1499	detection of external stimulus	6 out of 2077 genes, 0.3%	28 out of 9651 genes, 0.3%	1
	1500	sterol transport	6 out of 2077 genes, 0.3%	28 out of 9651 genes, 0.3%	1
	1501	macromolecular complex disassembly	6 out of 2077 genes, 0.3%	28 out of 9651 genes, 0.3%	1
	1502	cell division	6 out of 2077 genes, 0.3%	28 out of 9651 genes, 0.3%	1
	1503	organic acid biosynthetic process	11 out of 2077 genes, 0.5%	52 out of 9651 genes, 0.5%	1
	1504	carboxylic acid biosynthetic process	11 out of 2077 genes, 0.5%	52 out of 9651 genes, 0.5%	1
	1505	regulation of Ras protein signal transduction	20 out of 2077 genes, 1.0%	95 out of 9651 genes, 1.0%	1
	1506	cellular component assembly involved in morphogenesis	7 out of 2077 genes, 0.3%	33 out of 9651 genes, 0.3%	1
	1507	camera-type eye development	7 out of 2077 genes, 0.3%	33 out of 9651 genes, 0.3%	1
	1508	embryo development	83 out of 2077 genes, 4.0%	392 out of 9651 genes, 4.1%	1
	1509	microtubule-based process	32 out of 2077 genes, 1.5%	152 out of 9651 genes, 1.6%	1
	1510	multicellular organism reproduction	60 out of 2077 genes, 2.9%	284 out of 9651 genes, 2.9%	1
	1511	cellular protein metabolic process	366 out of 2077 genes, 17.6%	1715 out of 9651 genes, 17.8%	1
	1512	gliogenesis	8 out of 2077 genes, 0.4%	38 out of 9651 genes, 0.4%	1
	1513	striated muscle cell development	8 out of 2077 genes, 0.4%	38 out of 9651 genes, 0.4%	1
	1514	response to carbohydrate stimulus	13 out of 2077 genes, 0.6%	62 out of 9651 genes, 0.6%	1
	1515	induction of programmed cell death	41 out of 2077 genes, 2.0%	195 out of 9651 genes, 2.0%	1
	1516	positive regulation of macromolecule biosynthetic process	15 out of 2077 genes, 0.7%	72 out of 9651 genes, 0.7%	1
	1517	purine-containing compound biosynthetic process	15 out of 2077 genes, 0.7%	72 out of 9651 genes, 0.7%	1
	1518	regulation of small GTPase mediated signal transduction	20 out of 2077 genes, 1.0%	96 out of 9651 genes, 1.0%	1
	1519	pattern specification process	36 out of 2077 genes, 1.7%	172 out of 9651 genes, 1.8%	1
	1520	mesoderm formation	3 out of 2077 genes, 0.1%	14 out of 9651 genes, 0.1%	1
	1521	leukocyte mediated cytotoxicity	3 out of 2077 genes, 0.1%	14 out of 9651 genes, 0.1%	1
	1522	glycosaminoglycan biosynthetic process	3 out of 2077 genes, 0.1%	14 out of 9651 genes, 0.1%	1
	1523	regulation of cell size	3 out of 2077 genes, 0.1%	14 out of 9651 genes, 0.1%	1
	1524	purine ribonucleoside monophosphate biosynthetic process	3 out of 2077 genes, 0.1%	14 out of 9651 genes, 0.1%	1
	1525	response to heat	3 out of 2077 genes, 0.1%	14 out of 9651 genes, 0.1%	1
	1526	microspike assembly	3 out of 2077 genes, 0.1%	14 out of 9651 genes, 0.1%	1
	1527	regulation of epithelial cell differentiation	3 out of 2077 genes, 0.1%	14 out of 9651 genes, 0.1%	1
	1528	protein localization to chromosome	3 out of 2077 genes, 0.1%	14 out of 9651 genes, 0.1%	1
	1529	neurotransmitter metabolic process	3 out of 2077 genes, 0.1%	14 out of 9651 genes, 0.1%	1
	1530	regulation of CD4-positive, alpha-beta T cell differentiation	3 out of 2077 genes, 0.1%	14 out of 9651 genes, 0.1%	1
	1531	interaction with symbiont	3 out of 2077 genes, 0.1%	14 out of 9651 genes, 0.1%	1
	1532	catecholamine transport	3 out of 2077 genes, 0.1%	14 out of 9651 genes, 0.1%	1
	1533	inner ear receptor cell differentiation	3 out of 2077 genes, 0.1%	14 out of 9651 genes, 0.1%	1
	1534	DNA conformation change	3 out of 2077 genes, 0.1%	14 out of 9651 genes, 0.1%	1
	1535	regulation of CD4-positive, alpha-beta T cell activation	3 out of 2077 genes, 0.1%	14 out of 9651 genes, 0.1%	1
	1536	multicellular organismal homeostasis	16 out of 2077 genes, 0.8%	77 out of 9651 genes, 0.8%	1
	1537	regulation of cytoskeleton organization	16 out of 2077 genes, 0.8%	77 out of 9651 genes, 0.8%	1
	1538	cellular glucose homeostasis	2 out of 2077 genes, 0.1%	9 out of 9651 genes, 0.1%	1
	1539	desensitization of G-protein coupled receptor protein signaling pathway	2 out of 2077 genes, 0.1%	9 out of 9651 genes, 0.1%	1
	1540	sphingomyelin metabolic process	2 out of 2077 genes, 0.1%	9 out of 9651 genes, 0.1%	1
	1541	post-Golgi vesicle-mediated transport	2 out of 2077 genes, 0.1%	9 out of 9651 genes, 0.1%	1
	1542	detection of visible light	2 out of 2077 genes, 0.1%	9 out of 9651 genes, 0.1%	1
	1543	positive regulation of calcium ion transport into cytosol	2 out of 2077 genes, 0.1%	9 out of 9651 genes, 0.1%	1
	1544	regulation of platelet activation	2 out of 2077 genes, 0.1%	9 out of 9651 genes, 0.1%	1
	1545	cell differentiation in hindbrain	2 out of 2077 genes, 0.1%	9 out of 9651 genes, 0.1%	1
	1546	negative adaptation of signaling pathway	2 out of 2077 genes, 0.1%	9 out of 9651 genes, 0.1%	1
	1547	adaptation of signaling pathway	2 out of 2077 genes, 0.1%	9 out of 9651 genes, 0.1%	1
	1548	myofibril assembly	2 out of 2077 genes, 0.1%	9 out of 9651 genes, 0.1%	1
	1549	interleukin-1 beta production	2 out of 2077 genes, 0.1%	9 out of 9651 genes, 0.1%	1
	1550	primary alcohol metabolic process	2 out of 2077 genes, 0.1%	9 out of 9651 genes, 0.1%	1
	1551	regulation of myoblast differentiation	2 out of 2077 genes, 0.1%	9 out of 9651 genes, 0.1%	1
	1552	negative regulation of endocytosis	2 out of 2077 genes, 0.1%	9 out of 9651 genes, 0.1%	1
	1553	negative regulation of lipid metabolic process	2 out of 2077 genes, 0.1%	9 out of 9651 genes, 0.1%	1
	1554	nucleobase biosynthetic process	2 out of 2077 genes, 0.1%	9 out of 9651 genes, 0.1%	1
	1555	development of primary male sexual characteristics	2 out of 2077 genes, 0.1%	9 out of 9651 genes, 0.1%	1
	1556	male sex differentiation	2 out of 2077 genes, 0.1%	9 out of 9651 genes, 0.1%	1
	1557	regulation of viral transcription	2 out of 2077 genes, 0.1%	9 out of 9651 genes, 0.1%	1
	1558	positive regulation of calcium ion transport	2 out of 2077 genes, 0.1%	9 out of 9651 genes, 0.1%	1
	1559	bone development	2 out of 2077 genes, 0.1%	9 out of 9651 genes, 0.1%	1
	1560	purine-containing compound catabolic process	2 out of 2077 genes, 0.1%	9 out of 9651 genes, 0.1%	1
	1561	regulation of cellular metabolic process	313 out of 2077 genes, 15.1%	1471 out of 9651 genes, 15.2%	1
	1562	inflammatory response to antigenic stimulus	4 out of 2077 genes, 0.2%	19 out of 9651 genes, 0.2%	1
	1563	myeloid leukocyte differentiation	4 out of 2077 genes, 0.2%	19 out of 9651 genes, 0.2%	1
	1564	positive regulation of myeloid leukocyte differentiation	4 out of 2077 genes, 0.2%	19 out of 9651 genes, 0.2%	1
	1565	cardiac chamber development	4 out of 2077 genes, 0.2%	19 out of 9651 genes, 0.2%	1
	1566	phagocytosis	4 out of 2077 genes, 0.2%	19 out of 9651 genes, 0.2%	1
	1567	aromatic amino acid family metabolic process	4 out of 2077 genes, 0.2%	19 out of 9651 genes, 0.2%	1
	1568	actomyosin structure organization	4 out of 2077 genes, 0.2%	19 out of 9651 genes, 0.2%	1
	1569	cAMP metabolic process	4 out of 2077 genes, 0.2%	19 out of 9651 genes, 0.2%	1
	1570	regulation of alpha-beta T cell activation	4 out of 2077 genes, 0.2%	19 out of 9651 genes, 0.2%	1
	1571	endocrine process	4 out of 2077 genes, 0.2%	19 out of 9651 genes, 0.2%	1
	1572	positive regulation of protein transport	4 out of 2077 genes, 0.2%	19 out of 9651 genes, 0.2%	1
	1573	regulation of glucose transport	5 out of 2077 genes, 0.2%	24 out of 9651 genes, 0.2%	1
	1574	positive regulation of catabolic process	12 out of 2077 genes, 0.6%	58 out of 9651 genes, 0.6%	1
	1575	cellular biosynthetic process	282 out of 2077 genes, 13.6%	1327 out of 9651 genes, 13.7%	1
	1576	positive regulation of DNA binding	6 out of 2077 genes, 0.3%	29 out of 9651 genes, 0.3%	1
	1577	negative regulation of mitosis	6 out of 2077 genes, 0.3%	29 out of 9651 genes, 0.3%	1
	1578	negative regulation of mitotic metaphase/anaphase transition	6 out of 2077 genes, 0.3%	29 out of 9651 genes, 0.3%	1
	1579	negative regulation of nuclear division	6 out of 2077 genes, 0.3%	29 out of 9651 genes, 0.3%	1
	1580	negative regulation of cell cycle phase transition	6 out of 2077 genes, 0.3%	29 out of 9651 genes, 0.3%	1
	1581	negative regulation of mitotic cell cycle phase transition	6 out of 2077 genes, 0.3%	29 out of 9651 genes, 0.3%	1
	1582	regulation of reproductive process	6 out of 2077 genes, 0.3%	29 out of 9651 genes, 0.3%	1
	1583	single-organism carbohydrate metabolic process	58 out of 2077 genes, 2.8%	277 out of 9651 genes, 2.9%	1
	1584	single-organism transport	285 out of 2077 genes, 13.7%	1342 out of 9651 genes, 13.9%	1
	1585	germ cell development	7 out of 2077 genes, 0.3%	34 out of 9651 genes, 0.4%	1
	1586	glial cell differentiation	7 out of 2077 genes, 0.3%	34 out of 9651 genes, 0.4%	1
	1587	learning or memory	14 out of 2077 genes, 0.7%	68 out of 9651 genes, 0.7%	1
	1588	regulation of Ras GTPase activity	14 out of 2077 genes, 0.7%	68 out of 9651 genes, 0.7%	1
	1589	calcium ion transport	8 out of 2077 genes, 0.4%	39 out of 9651 genes, 0.4%	1
	1590	eye morphogenesis	8 out of 2077 genes, 0.4%	39 out of 9651 genes, 0.4%	1
	1591	cofactor metabolic process	33 out of 2077 genes, 1.6%	159 out of 9651 genes, 1.6%	1
	1592	embryonic organ development	25 out of 2077 genes, 1.2%	121 out of 9651 genes, 1.3%	1
	1593	tissue homeostasis	9 out of 2077 genes, 0.4%	44 out of 9651 genes, 0.5%	1
	1594	cell projection assembly	9 out of 2077 genes, 0.4%	44 out of 9651 genes, 0.5%	1
	1595	organic hydroxy compound transport	10 out of 2077 genes, 0.5%	49 out of 9651 genes, 0.5%	1
	1596	G-protein coupled receptor signaling pathway	52 out of 2077 genes, 2.5%	250 out of 9651 genes, 2.6%	1
	1597	regulation of macromolecule biosynthetic process	188 out of 2077 genes, 9.1%	891 out of 9651 genes, 9.2%	1
	1598	synaptic transmission	25 out of 2077 genes, 1.2%	122 out of 9651 genes, 1.3%	1
	1599	cognition	14 out of 2077 genes, 0.7%	69 out of 9651 genes, 0.7%	1
	1600	mitotic cell cycle	68 out of 2077 genes, 3.3%	327 out of 9651 genes, 3.4%	1
	1601	humoral immune response mediated by circulating immunoglobulin	5 out of 2077 genes, 0.2%	25 out of 9651 genes, 0.3%	1
	1602	epidermal growth factor receptor signaling pathway	5 out of 2077 genes, 0.2%	25 out of 9651 genes, 0.3%	1
	1603	regulation of gliogenesis	5 out of 2077 genes, 0.2%	25 out of 9651 genes, 0.3%	1
	1604	diterpenoid metabolic process	5 out of 2077 genes, 0.2%	25 out of 9651 genes, 0.3%	1
	1605	ERBB signaling pathway	5 out of 2077 genes, 0.2%	25 out of 9651 genes, 0.3%	1
	1606	wound healing	5 out of 2077 genes, 0.2%	25 out of 9651 genes, 0.3%	1
	1607	regulation of muscle organ development	5 out of 2077 genes, 0.2%	25 out of 9651 genes, 0.3%	1
	1608	regulation of coagulation	5 out of 2077 genes, 0.2%	25 out of 9651 genes, 0.3%	1
	1609	specification of symmetry	6 out of 2077 genes, 0.3%	30 out of 9651 genes, 0.3%	1
	1610	determination of bilateral symmetry	6 out of 2077 genes, 0.3%	30 out of 9651 genes, 0.3%	1
	1611	pyridine nucleotide metabolic process	6 out of 2077 genes, 0.3%	30 out of 9651 genes, 0.3%	1
	1612	regulation of B cell proliferation	6 out of 2077 genes, 0.3%	30 out of 9651 genes, 0.3%	1
	1613	fluid transport	6 out of 2077 genes, 0.3%	30 out of 9651 genes, 0.3%	1
	1614	nicotinamide nucleotide metabolic process	6 out of 2077 genes, 0.3%	30 out of 9651 genes, 0.3%	1
	1615	muscle fiber development	6 out of 2077 genes, 0.3%	30 out of 9651 genes, 0.3%	1
	1616	kidney development	7 out of 2077 genes, 0.3%	35 out of 9651 genes, 0.4%	1
	1617	cellular process involved in reproduction in multicellular organism	7 out of 2077 genes, 0.3%	35 out of 9651 genes, 0.4%	1
	1618	pyrimidine-containing compound metabolic process	7 out of 2077 genes, 0.3%	35 out of 9651 genes, 0.4%	1
	1619	regulation of cell cycle phase transition	7 out of 2077 genes, 0.3%	35 out of 9651 genes, 0.4%	1
	1620	regulation of mitotic cell cycle phase transition	7 out of 2077 genes, 0.3%	35 out of 9651 genes, 0.4%	1
	1621	translational initiation	4 out of 2077 genes, 0.2%	20 out of 9651 genes, 0.2%	1
	1622	visual behavior	4 out of 2077 genes, 0.2%	20 out of 9651 genes, 0.2%	1
	1623	protein deubiquitination	4 out of 2077 genes, 0.2%	20 out of 9651 genes, 0.2%	1
	1624	glial cell development	4 out of 2077 genes, 0.2%	20 out of 9651 genes, 0.2%	1
	1625	modification of morphology or physiology of other organism	4 out of 2077 genes, 0.2%	20 out of 9651 genes, 0.2%	1
	1626	single-organism reproductive behavior	4 out of 2077 genes, 0.2%	20 out of 9651 genes, 0.2%	1
	1627	modification of morphology or physiology of other organism involved in symbiotic interaction	4 out of 2077 genes, 0.2%	20 out of 9651 genes, 0.2%	1
	1628	protein-lipid complex subunit organization	4 out of 2077 genes, 0.2%	20 out of 9651 genes, 0.2%	1
	1629	plasma lipoprotein particle organization	4 out of 2077 genes, 0.2%	20 out of 9651 genes, 0.2%	1
	1630	metal ion homeostasis	41 out of 2077 genes, 2.0%	199 out of 9651 genes, 2.1%	1
	1631	cell-cell signaling	81 out of 2077 genes, 3.9%	389 out of 9651 genes, 4.0%	1
	1632	renal system development	8 out of 2077 genes, 0.4%	40 out of 9651 genes, 0.4%	1
	1633	embryonic limb morphogenesis	9 out of 2077 genes, 0.4%	45 out of 9651 genes, 0.5%	1
	1634	embryonic appendage morphogenesis	9 out of 2077 genes, 0.4%	45 out of 9651 genes, 0.5%	1
	1635	phospholipase C-activating G-protein coupled receptor signaling pathway	3 out of 2077 genes, 0.1%	15 out of 9651 genes, 0.2%	1
	1636	oligosaccharide metabolic process	3 out of 2077 genes, 0.1%	15 out of 9651 genes, 0.2%	1
	1637	carbohydrate biosynthetic process	3 out of 2077 genes, 0.1%	15 out of 9651 genes, 0.2%	1
	1638	pteridine-containing compound metabolic process	3 out of 2077 genes, 0.1%	15 out of 9651 genes, 0.2%	1
	1639	positive regulation of alpha-beta T cell activation	3 out of 2077 genes, 0.1%	15 out of 9651 genes, 0.2%	1
	1640	developmental cell growth	3 out of 2077 genes, 0.1%	15 out of 9651 genes, 0.2%	1
	1641	glucose catabolic process	10 out of 2077 genes, 0.5%	50 out of 9651 genes, 0.5%	1
	1642	intracellular protein transport	43 out of 2077 genes, 2.1%	209 out of 9651 genes, 2.2%	1
	1643	intracellular protein kinase cascade	65 out of 2077 genes, 3.1%	314 out of 9651 genes, 3.3%	1
	1644	purine nucleotide biosynthetic process	13 out of 2077 genes, 0.6%	65 out of 9651 genes, 0.7%	1
	1645	metanephros development	2 out of 2077 genes, 0.1%	10 out of 9651 genes, 0.1%	1
	1646	regulation of systemic arterial blood pressure by renin-angiotensin	2 out of 2077 genes, 0.1%	10 out of 9651 genes, 0.1%	1
	1647	cardiac ventricle morphogenesis	2 out of 2077 genes, 0.1%	10 out of 9651 genes, 0.1%	1
	1648	regulation of glycogen biosynthetic process	2 out of 2077 genes, 0.1%	10 out of 9651 genes, 0.1%	1
	1649	vesicle fusion	2 out of 2077 genes, 0.1%	10 out of 9651 genes, 0.1%	1
	1650	regulation of glucan biosynthetic process	2 out of 2077 genes, 0.1%	10 out of 9651 genes, 0.1%	1
	1651	striated muscle hypertrophy	2 out of 2077 genes, 0.1%	10 out of 9651 genes, 0.1%	1
	1652	peptidyl-arginine modification	2 out of 2077 genes, 0.1%	10 out of 9651 genes, 0.1%	1
	1653	central nervous system neuron development	2 out of 2077 genes, 0.1%	10 out of 9651 genes, 0.1%	1
	1654	central nervous system neuron axonogenesis	2 out of 2077 genes, 0.1%	10 out of 9651 genes, 0.1%	1
	1655	negative regulation of protein complex assembly	2 out of 2077 genes, 0.1%	10 out of 9651 genes, 0.1%	1
	1656	regulation of polysaccharide biosynthetic process	2 out of 2077 genes, 0.1%	10 out of 9651 genes, 0.1%	1
	1657	regulation of circadian rhythm	2 out of 2077 genes, 0.1%	10 out of 9651 genes, 0.1%	1
	1658	positive regulation of CD4-positive, alpha-beta T cell differentiation	2 out of 2077 genes, 0.1%	10 out of 9651 genes, 0.1%	1
	1659	positive regulation of T-helper cell differentiation	2 out of 2077 genes, 0.1%	10 out of 9651 genes, 0.1%	1
	1660	monosaccharide biosynthetic process	2 out of 2077 genes, 0.1%	10 out of 9651 genes, 0.1%	1
	1661	positive regulation of hormone secretion	2 out of 2077 genes, 0.1%	10 out of 9651 genes, 0.1%	1
	1662	positive regulation of epithelial cell proliferation	2 out of 2077 genes, 0.1%	10 out of 9651 genes, 0.1%	1
	1663	regulation of sensory perception	2 out of 2077 genes, 0.1%	10 out of 9651 genes, 0.1%	1
	1664	regulation of endopeptidase activity	2 out of 2077 genes, 0.1%	10 out of 9651 genes, 0.1%	1
	1665	anion homeostasis	2 out of 2077 genes, 0.1%	10 out of 9651 genes, 0.1%	1
	1666	canonical Wnt receptor signaling pathway	2 out of 2077 genes, 0.1%	10 out of 9651 genes, 0.1%	1
	1667	transforming growth factor beta production	2 out of 2077 genes, 0.1%	10 out of 9651 genes, 0.1%	1
	1668	positive regulation of CD4-positive, alpha-beta T cell activation	2 out of 2077 genes, 0.1%	10 out of 9651 genes, 0.1%	1
	1669	localization	541 out of 2077 genes, 26.0%	2550 out of 9651 genes, 26.4%	1
	1670	odontogenesis	8 out of 2077 genes, 0.4%	41 out of 9651 genes, 0.4%	1
	1671	diencephalon development	7 out of 2077 genes, 0.3%	36 out of 9651 genes, 0.4%	1
	1672	regulation of neuron differentiation	9 out of 2077 genes, 0.4%	46 out of 9651 genes, 0.5%	1
	1673	sensory organ development	33 out of 2077 genes, 1.6%	163 out of 9651 genes, 1.7%	1
	1674	nervous system development	124 out of 2077 genes, 6.0%	596 out of 9651 genes, 6.2%	1
	1675	regulation of metabolic process	385 out of 2077 genes, 18.5%	1823 out of 9651 genes, 18.9%	1
	1676	regionalization	30 out of 2077 genes, 1.4%	149 out of 9651 genes, 1.5%	1
	1677	ER-nucleus signaling pathway	4 out of 2077 genes, 0.2%	21 out of 9651 genes, 0.2%	1
	1678	regulation of calcium ion transport into cytosol	4 out of 2077 genes, 0.2%	21 out of 9651 genes, 0.2%	1
	1679	regulation of RNA stability	4 out of 2077 genes, 0.2%	21 out of 9651 genes, 0.2%	1
	1680	regulation of calcium ion transport	4 out of 2077 genes, 0.2%	21 out of 9651 genes, 0.2%	1
	1681	regulation of cell cycle	60 out of 2077 genes, 2.9%	293 out of 9651 genes, 3.0%	1
	1682	regulation of sequence-specific DNA binding transcription factor activity	16 out of 2077 genes, 0.8%	81 out of 9651 genes, 0.8%	1
	1683	pyruvate metabolic process	3 out of 2077 genes, 0.1%	16 out of 9651 genes, 0.2%	1
	1684	drug transport	3 out of 2077 genes, 0.1%	16 out of 9651 genes, 0.2%	1
	1685	regulation of symbiosis, encompassing mutualism through parasitism	3 out of 2077 genes, 0.1%	16 out of 9651 genes, 0.2%	1
	1686	regulation of growth of symbiont in host	3 out of 2077 genes, 0.1%	16 out of 9651 genes, 0.2%	1
	1687	regulation of glial cell differentiation	3 out of 2077 genes, 0.1%	16 out of 9651 genes, 0.2%	1
	1688	mesoderm morphogenesis	3 out of 2077 genes, 0.1%	16 out of 9651 genes, 0.2%	1
	1689	nucleotide metabolic process	30 out of 2077 genes, 1.4%	150 out of 9651 genes, 1.6%	1
	1690	vesicle organization	11 out of 2077 genes, 0.5%	57 out of 9651 genes, 0.6%	1
	1691	positive regulation of sequence-specific DNA binding transcription factor activity	11 out of 2077 genes, 0.5%	57 out of 9651 genes, 0.6%	1
	1692	monosaccharide transport	9 out of 2077 genes, 0.4%	47 out of 9651 genes, 0.5%	1
	1693	lipid homeostasis	8 out of 2077 genes, 0.4%	42 out of 9651 genes, 0.4%	1
	1694	regulation of intracellular transport	15 out of 2077 genes, 0.7%	77 out of 9651 genes, 0.8%	1
	1695	DNA catabolic process	6 out of 2077 genes, 0.3%	32 out of 9651 genes, 0.3%	1
	1696	regulation of translation	6 out of 2077 genes, 0.3%	32 out of 9651 genes, 0.3%	1
	1697	positive regulation of apoptotic process	21 out of 2077 genes, 1.0%	107 out of 9651 genes, 1.1%	1
	1698	activation of MAPK activity	5 out of 2077 genes, 0.2%	27 out of 9651 genes, 0.3%	1
	1699	epithelial cell development	5 out of 2077 genes, 0.2%	27 out of 9651 genes, 0.3%	1
	1700	embryonic heart tube morphogenesis	5 out of 2077 genes, 0.2%	27 out of 9651 genes, 0.3%	1
	1701	acetyl-CoA biosynthetic process	2 out of 2077 genes, 0.1%	11 out of 9651 genes, 0.1%	1
	1702	acetyl-CoA biosynthetic process from pyruvate	2 out of 2077 genes, 0.1%	11 out of 9651 genes, 0.1%	1
	1703	intrinsic apoptotic signaling pathway in response to DNA damage	2 out of 2077 genes, 0.1%	11 out of 9651 genes, 0.1%	1
	1704	pyrimidine ribonucleoside triphosphate metabolic process	2 out of 2077 genes, 0.1%	11 out of 9651 genes, 0.1%	1
	1705	pyrimidine ribonucleoside triphosphate biosynthetic process	2 out of 2077 genes, 0.1%	11 out of 9651 genes, 0.1%	1
	1706	pentose metabolic process	2 out of 2077 genes, 0.1%	11 out of 9651 genes, 0.1%	1
	1707	developmental induction	2 out of 2077 genes, 0.1%	11 out of 9651 genes, 0.1%	1
	1708	thioester biosynthetic process	2 out of 2077 genes, 0.1%	11 out of 9651 genes, 0.1%	1
	1709	positive regulation of protein import into nucleus	2 out of 2077 genes, 0.1%	11 out of 9651 genes, 0.1%	1
	1710	tyrosine phosphorylation of Stat3 protein	2 out of 2077 genes, 0.1%	11 out of 9651 genes, 0.1%	1
	1711	multi-multicellular organism process	2 out of 2077 genes, 0.1%	11 out of 9651 genes, 0.1%	1
	1712	intermediate filament-based process	2 out of 2077 genes, 0.1%	11 out of 9651 genes, 0.1%	1
	1713	intermediate filament cytoskeleton organization	2 out of 2077 genes, 0.1%	11 out of 9651 genes, 0.1%	1
	1714	regulation of isotype switching	2 out of 2077 genes, 0.1%	11 out of 9651 genes, 0.1%	1
	1715	regulation of T-helper cell differentiation	2 out of 2077 genes, 0.1%	11 out of 9651 genes, 0.1%	1
	1716	organelle fusion	2 out of 2077 genes, 0.1%	11 out of 9651 genes, 0.1%	1
	1717	regulation of developmental growth	2 out of 2077 genes, 0.1%	11 out of 9651 genes, 0.1%	1
	1718	acyl-CoA biosynthetic process	2 out of 2077 genes, 0.1%	11 out of 9651 genes, 0.1%	1
	1719	regulation of triglyceride metabolic process	2 out of 2077 genes, 0.1%	11 out of 9651 genes, 0.1%	1
	1720	positive regulation of intracellular protein transport	2 out of 2077 genes, 0.1%	11 out of 9651 genes, 0.1%	1
	1721	intrinsic apoptotic signaling pathway	2 out of 2077 genes, 0.1%	11 out of 9651 genes, 0.1%	1
	1722	protein complex assembly	61 out of 2077 genes, 2.9%	301 out of 9651 genes, 3.1%	1
	1723	protein complex biogenesis	61 out of 2077 genes, 2.9%	301 out of 9651 genes, 3.1%	1
	1724	protein targeting to membrane	4 out of 2077 genes, 0.2%	22 out of 9651 genes, 0.2%	1
	1725	regulation of muscle cell differentiation	4 out of 2077 genes, 0.2%	22 out of 9651 genes, 0.2%	1
	1726	organonitrogen compound catabolic process	13 out of 2077 genes, 0.6%	68 out of 9651 genes, 0.7%	1
	1727	regulation of catabolic process	48 out of 2077 genes, 2.3%	239 out of 9651 genes, 2.5%	1
	1728	eye development	17 out of 2077 genes, 0.8%	88 out of 9651 genes, 0.9%	1
	1729	cellular amide metabolic process	9 out of 2077 genes, 0.4%	48 out of 9651 genes, 0.5%	1
	1730	response to acid	8 out of 2077 genes, 0.4%	43 out of 9651 genes, 0.4%	1
	1731	negative regulation of transcription from RNA polymerase II promoter	21 out of 2077 genes, 1.0%	108 out of 9651 genes, 1.1%	1
	1732	ncRNA processing	7 out of 2077 genes, 0.3%	38 out of 9651 genes, 0.4%	1
	1733	regulation of cell development	24 out of 2077 genes, 1.2%	123 out of 9651 genes, 1.3%	1
	1734	protein targeting	34 out of 2077 genes, 1.6%	172 out of 9651 genes, 1.8%	1
	1735	cAMP biosynthetic process	3 out of 2077 genes, 0.1%	17 out of 9651 genes, 0.2%	1
	1736	elevation of cytosolic calcium ion concentration	3 out of 2077 genes, 0.1%	17 out of 9651 genes, 0.2%	1
	1737	skeletal muscle tissue development	3 out of 2077 genes, 0.1%	17 out of 9651 genes, 0.2%	1
	1738	negative regulation of cell projection organization	3 out of 2077 genes, 0.1%	17 out of 9651 genes, 0.2%	1
	1739	regulation of alpha-beta T cell differentiation	3 out of 2077 genes, 0.1%	17 out of 9651 genes, 0.2%	1
	1740	negative regulation of macromolecule metabolic process	48 out of 2077 genes, 2.3%	240 out of 9651 genes, 2.5%	1
	1741	monovalent inorganic cation homeostasis	6 out of 2077 genes, 0.3%	33 out of 9651 genes, 0.3%	1
	1742	regulation of transcription, DNA-dependent	158 out of 2077 genes, 7.6%	766 out of 9651 genes, 7.9%	1
	1743	regulation of neurogenesis	16 out of 2077 genes, 0.8%	84 out of 9651 genes, 0.9%	1
	1744	regulation of RNA biosynthetic process	159 out of 2077 genes, 7.7%	771 out of 9651 genes, 8.0%	1
	1745	regulation of RNA metabolic process	160 out of 2077 genes, 7.7%	776 out of 9651 genes, 8.0%	1
	1746	mitochondrion organization	11 out of 2077 genes, 0.5%	59 out of 9651 genes, 0.6%	1
	1747	protein complex subunit organization	78 out of 2077 genes, 3.8%	386 out of 9651 genes, 4.0%	1
	1748	glycoprotein metabolic process	27 out of 2077 genes, 1.3%	139 out of 9651 genes, 1.4%	1
	1749	circadian rhythm	4 out of 2077 genes, 0.2%	23 out of 9651 genes, 0.2%	1
	1750	regulation of striated muscle tissue development	4 out of 2077 genes, 0.2%	23 out of 9651 genes, 0.2%	1
	1751	neural precursor cell proliferation	4 out of 2077 genes, 0.2%	23 out of 9651 genes, 0.2%	1
	1752	regulation of muscle tissue development	4 out of 2077 genes, 0.2%	23 out of 9651 genes, 0.2%	1
	1753	immunoglobulin mediated immune response	7 out of 2077 genes, 0.3%	39 out of 9651 genes, 0.4%	1
	1754	sulfur amino acid biosynthetic process	2 out of 2077 genes, 0.1%	12 out of 9651 genes, 0.1%	1
	1755	somatic recombination of immunoglobulin genes involved in immune response	2 out of 2077 genes, 0.1%	12 out of 9651 genes, 0.1%	1
	1756	somatic diversification of immunoglobulins involved in immune response	2 out of 2077 genes, 0.1%	12 out of 9651 genes, 0.1%	1
	1757	behavioral defense response	2 out of 2077 genes, 0.1%	12 out of 9651 genes, 0.1%	1
	1758	immunoglobulin production involved in immunoglobulin mediated immune response	2 out of 2077 genes, 0.1%	12 out of 9651 genes, 0.1%	1
	1759	cardiac ventricle development	2 out of 2077 genes, 0.1%	12 out of 9651 genes, 0.1%	1
	1760	glycine metabolic process	2 out of 2077 genes, 0.1%	12 out of 9651 genes, 0.1%	1
	1761	forebrain generation of neurons	2 out of 2077 genes, 0.1%	12 out of 9651 genes, 0.1%	1
	1762	negative regulation of transporter activity	2 out of 2077 genes, 0.1%	12 out of 9651 genes, 0.1%	1
	1763	negative regulation of ion transmembrane transporter activity	2 out of 2077 genes, 0.1%	12 out of 9651 genes, 0.1%	1
	1764	activin receptor signaling pathway	2 out of 2077 genes, 0.1%	12 out of 9651 genes, 0.1%	1
	1765	cellular ketone metabolic process	2 out of 2077 genes, 0.1%	12 out of 9651 genes, 0.1%	1
	1766	cellular metabolic compound salvage	2 out of 2077 genes, 0.1%	12 out of 9651 genes, 0.1%	1
	1767	actin filament bundle assembly	2 out of 2077 genes, 0.1%	12 out of 9651 genes, 0.1%	1
	1768	regulation of intracellular pH	2 out of 2077 genes, 0.1%	12 out of 9651 genes, 0.1%	1
	1769	striated muscle tissue development	17 out of 2077 genes, 0.8%	90 out of 9651 genes, 0.9%	1
	1770	negative regulation of nucleobase-containing compound metabolic process	24 out of 2077 genes, 1.2%	125 out of 9651 genes, 1.3%	1
	1771	negative regulation of nitrogen compound metabolic process	24 out of 2077 genes, 1.2%	125 out of 9651 genes, 1.3%	1
	1772	protein acetylation	11 out of 2077 genes, 0.5%	60 out of 9651 genes, 0.6%	1
	1773	adenylate cyclase-modulating G-protein coupled receptor signaling pathway	10 out of 2077 genes, 0.5%	55 out of 9651 genes, 0.6%	1
	1774	cell recognition	3 out of 2077 genes, 0.1%	18 out of 9651 genes, 0.2%	1
	1775	aspartate family amino acid metabolic process	3 out of 2077 genes, 0.1%	18 out of 9651 genes, 0.2%	1
	1776	ribonucleoside monophosphate biosynthetic process	3 out of 2077 genes, 0.1%	18 out of 9651 genes, 0.2%	1
	1777	microtubule-based transport	3 out of 2077 genes, 0.1%	18 out of 9651 genes, 0.2%	1
	1778	cytoskeleton-dependent intracellular transport	3 out of 2077 genes, 0.1%	18 out of 9651 genes, 0.2%	1
	1779	mechanoreceptor differentiation	3 out of 2077 genes, 0.1%	18 out of 9651 genes, 0.2%	1
	1780	regulation of viral reproduction	3 out of 2077 genes, 0.1%	18 out of 9651 genes, 0.2%	1
	1781	maintenance of protein localization in organelle	3 out of 2077 genes, 0.1%	18 out of 9651 genes, 0.2%	1
	1782	purine ribonucleotide metabolic process	9 out of 2077 genes, 0.4%	50 out of 9651 genes, 0.5%	1
	1783	neurological system process	101 out of 2077 genes, 4.9%	499 out of 9651 genes, 5.2%	1
	1784	neuron-neuron synaptic transmission	5 out of 2077 genes, 0.2%	29 out of 9651 genes, 0.3%	1
	1785	cyclic nucleotide metabolic process	5 out of 2077 genes, 0.2%	29 out of 9651 genes, 0.3%	1
	1786	embryonic heart tube development	5 out of 2077 genes, 0.2%	29 out of 9651 genes, 0.3%	1
	1787	neuromuscular process	5 out of 2077 genes, 0.2%	29 out of 9651 genes, 0.3%	1
	1788	nucleoside monophosphate metabolic process	8 out of 2077 genes, 0.4%	45 out of 9651 genes, 0.5%	1
	1789	intracellular signal transduction	157 out of 2077 genes, 7.6%	767 out of 9651 genes, 7.9%	1
	1790	regulation of nervous system development	16 out of 2077 genes, 0.8%	86 out of 9651 genes, 0.9%	1
	1791	response to radiation	29 out of 2077 genes, 1.4%	151 out of 9651 genes, 1.6%	1
	1792	protein modification by small protein removal	7 out of 2077 genes, 0.3%	40 out of 9651 genes, 0.4%	1
	1793	regulation of cellular macromolecule biosynthetic process	170 out of 2077 genes, 8.2%	830 out of 9651 genes, 8.6%	1
	1794	cell cycle phase	79 out of 2077 genes, 3.8%	395 out of 9651 genes, 4.1%	1
	1795	somatic diversification of immune receptors via germline recombination within a single locus	4 out of 2077 genes, 0.2%	24 out of 9651 genes, 0.2%	1
	1796	aminoglycan biosynthetic process	4 out of 2077 genes, 0.2%	24 out of 9651 genes, 0.2%	1
	1797	cellular amino acid biosynthetic process	4 out of 2077 genes, 0.2%	24 out of 9651 genes, 0.2%	1
	1798	somatic cell DNA recombination	4 out of 2077 genes, 0.2%	24 out of 9651 genes, 0.2%	1
	1799	regulation of response to biotic stimulus	6 out of 2077 genes, 0.3%	35 out of 9651 genes, 0.4%	1
	1800	positive regulation of cellular catabolic process	6 out of 2077 genes, 0.3%	35 out of 9651 genes, 0.4%	1
	1801	negative regulation of transcription, DNA-dependent	22 out of 2077 genes, 1.1%	117 out of 9651 genes, 1.2%	1
	1802	nucleobase-containing compound transport	20 out of 2077 genes, 1.0%	107 out of 9651 genes, 1.1%	1
	1803	vitamin metabolic process	9 out of 2077 genes, 0.4%	51 out of 9651 genes, 0.5%	1
	1804	ribonucleotide metabolic process	9 out of 2077 genes, 0.4%	51 out of 9651 genes, 0.5%	1
	1805	organic substance transport	171 out of 2077 genes, 8.2%	837 out of 9651 genes, 8.7%	1
	1806	vacuole organization	8 out of 2077 genes, 0.4%	46 out of 9651 genes, 0.5%	1
	1807	hexose transport	8 out of 2077 genes, 0.4%	46 out of 9651 genes, 0.5%	1
	1808	RNA catabolic process	13 out of 2077 genes, 0.6%	72 out of 9651 genes, 0.7%	1
	1809	regulation of immunoglobulin mediated immune response	2 out of 2077 genes, 0.1%	13 out of 9651 genes, 0.1%	1
	1810	zinc ion transport	2 out of 2077 genes, 0.1%	13 out of 9651 genes, 0.1%	1
	1811	nucleotide catabolic process	2 out of 2077 genes, 0.1%	13 out of 9651 genes, 0.1%	1
	1812	cellular monovalent inorganic cation homeostasis	2 out of 2077 genes, 0.1%	13 out of 9651 genes, 0.1%	1
	1813	regulation of cellular pH	2 out of 2077 genes, 0.1%	13 out of 9651 genes, 0.1%	1
	1814	negative regulation of protein import into nucleus	2 out of 2077 genes, 0.1%	13 out of 9651 genes, 0.1%	1
	1815	glucose homeostasis	2 out of 2077 genes, 0.1%	13 out of 9651 genes, 0.1%	1
	1816	cell-cell signaling involved in cell fate commitment	2 out of 2077 genes, 0.1%	13 out of 9651 genes, 0.1%	1
	1817	positive regulation of alpha-beta T cell differentiation	2 out of 2077 genes, 0.1%	13 out of 9651 genes, 0.1%	1
	1818	regulation of lipoprotein lipase activity	2 out of 2077 genes, 0.1%	13 out of 9651 genes, 0.1%	1
	1819	cellular response to organic cyclic compound	2 out of 2077 genes, 0.1%	13 out of 9651 genes, 0.1%	1
	1820	sensory perception of light stimulus	26 out of 2077 genes, 1.3%	138 out of 9651 genes, 1.4%	1
	1821	negative regulation of RNA metabolic process	23 out of 2077 genes, 1.1%	123 out of 9651 genes, 1.3%	1
	1822	negative regulation of cellular macromolecule biosynthetic process	23 out of 2077 genes, 1.1%	123 out of 9651 genes, 1.3%	1
	1823	regulation of purine nucleotide metabolic process	28 out of 2077 genes, 1.3%	148 out of 9651 genes, 1.5%	1
	1824	positive regulation of defense response	22 out of 2077 genes, 1.1%	118 out of 9651 genes, 1.2%	1
	1825	regulation of nucleotide metabolic process	29 out of 2077 genes, 1.4%	153 out of 9651 genes, 1.6%	1
	1826	protein acylation	11 out of 2077 genes, 0.5%	62 out of 9651 genes, 0.6%	1
	1827	cell fate specification	3 out of 2077 genes, 0.1%	19 out of 9651 genes, 0.2%	1
	1828	regulation of leukocyte mediated immunity	3 out of 2077 genes, 0.1%	19 out of 9651 genes, 0.2%	1
	1829	regulation of adaptive immune response	3 out of 2077 genes, 0.1%	19 out of 9651 genes, 0.2%	1
	1830	regulation of adaptive immune response based on somatic recombination of immune receptors built from immunoglobulin superfamily domains	3 out of 2077 genes, 0.1%	19 out of 9651 genes, 0.2%	1
	1831	cell aging	3 out of 2077 genes, 0.1%	19 out of 9651 genes, 0.2%	1
	1832	purine nucleoside monophosphate biosynthetic process	3 out of 2077 genes, 0.1%	19 out of 9651 genes, 0.2%	1
	1833	response to amine stimulus	3 out of 2077 genes, 0.1%	19 out of 9651 genes, 0.2%	1
	1834	negative regulation of response to external stimulus	3 out of 2077 genes, 0.1%	19 out of 9651 genes, 0.2%	1
	1835	B cell activation	3 out of 2077 genes, 0.1%	19 out of 9651 genes, 0.2%	1
	1836	single organism reproductive process	63 out of 2077 genes, 3.0%	320 out of 9651 genes, 3.3%	1
	1837	response to abiotic stimulus	56 out of 2077 genes, 2.7%	286 out of 9651 genes, 3.0%	1
	1838	regulation of actin filament-based process	9 out of 2077 genes, 0.4%	52 out of 9651 genes, 0.5%	1
	1839	blastocyst development	4 out of 2077 genes, 0.2%	25 out of 9651 genes, 0.3%	1
	1840	cellular response to extracellular stimulus	4 out of 2077 genes, 0.2%	25 out of 9651 genes, 0.3%	1
	1841	positive regulation of intracellular transport	4 out of 2077 genes, 0.2%	25 out of 9651 genes, 0.3%	1
	1842	cellular response to external stimulus	4 out of 2077 genes, 0.2%	25 out of 9651 genes, 0.3%	1
	1843	glycoprotein biosynthetic process	20 out of 2077 genes, 1.0%	109 out of 9651 genes, 1.1%	1
	1844	purine ribonucleotide biosynthetic process	8 out of 2077 genes, 0.4%	47 out of 9651 genes, 0.5%	1
	1845	embryonic organ morphogenesis	18 out of 2077 genes, 0.9%	99 out of 9651 genes, 1.0%	1
	1846	carbohydrate catabolic process	11 out of 2077 genes, 0.5%	63 out of 9651 genes, 0.7%	1
	1847	ear development	11 out of 2077 genes, 0.5%	63 out of 9651 genes, 0.7%	1
	1848	single-organism carbohydrate catabolic process	11 out of 2077 genes, 0.5%	63 out of 9651 genes, 0.7%	1
	1849	response to UV	5 out of 2077 genes, 0.2%	31 out of 9651 genes, 0.3%	1
	1850	tetrapyrrole metabolic process	5 out of 2077 genes, 0.2%	31 out of 9651 genes, 0.3%	1
	1851	regulation of defense response to virus	5 out of 2077 genes, 0.2%	31 out of 9651 genes, 0.3%	1
	1852	regulation of primary metabolic process	291 out of 2077 genes, 14.0%	1413 out of 9651 genes, 14.6%	1
	1853	cell fate commitment	15 out of 2077 genes, 0.7%	84 out of 9651 genes, 0.9%	1
	1854	regulation of neuron projection development	7 out of 2077 genes, 0.3%	42 out of 9651 genes, 0.4%	1
	1855	hexose catabolic process	10 out of 2077 genes, 0.5%	58 out of 9651 genes, 0.6%	1
	1856	cell cycle	130 out of 2077 genes, 6.3%	647 out of 9651 genes, 6.7%	1
	1857	microtubule-based movement	3 out of 2077 genes, 0.1%	20 out of 9651 genes, 0.2%	1
	1858	mesoderm development	3 out of 2077 genes, 0.1%	20 out of 9651 genes, 0.2%	1
	1859	detection of abiotic stimulus	3 out of 2077 genes, 0.1%	20 out of 9651 genes, 0.2%	1
	1860	response to toxic substance	3 out of 2077 genes, 0.1%	20 out of 9651 genes, 0.2%	1
	1861	response to dsRNA	3 out of 2077 genes, 0.1%	20 out of 9651 genes, 0.2%	1
	1862	regulation of mRNA stability	3 out of 2077 genes, 0.1%	20 out of 9651 genes, 0.2%	1
	1863	regulation of immunoglobulin production	2 out of 2077 genes, 0.1%	14 out of 9651 genes, 0.1%	1
	1864	regulation of B cell mediated immunity	2 out of 2077 genes, 0.1%	14 out of 9651 genes, 0.1%	1
	1865	regulation of striated muscle contraction	2 out of 2077 genes, 0.1%	14 out of 9651 genes, 0.1%	1
	1866	cell differentiation in spinal cord	2 out of 2077 genes, 0.1%	14 out of 9651 genes, 0.1%	1
	1867	cerebral cortex development	2 out of 2077 genes, 0.1%	14 out of 9651 genes, 0.1%	1
	1868	positive regulation of type I interferon production	2 out of 2077 genes, 0.1%	14 out of 9651 genes, 0.1%	1
	1869	regulation of skeletal muscle fiber development	2 out of 2077 genes, 0.1%	14 out of 9651 genes, 0.1%	1
	1870	regulation of striated muscle cell differentiation	2 out of 2077 genes, 0.1%	14 out of 9651 genes, 0.1%	1
	1871	negative regulation of protein transport	2 out of 2077 genes, 0.1%	14 out of 9651 genes, 0.1%	1
	1872	negative regulation of intracellular protein transport	2 out of 2077 genes, 0.1%	14 out of 9651 genes, 0.1%	1
	1873	maintenance of location	6 out of 2077 genes, 0.3%	37 out of 9651 genes, 0.4%	1
	1874	sterol homeostasis	6 out of 2077 genes, 0.3%	37 out of 9651 genes, 0.4%	1
	1875	organonitrogen compound biosynthetic process	31 out of 2077 genes, 1.5%	166 out of 9651 genes, 1.7%	1
	1876	ribonucleotide biosynthetic process	8 out of 2077 genes, 0.4%	48 out of 9651 genes, 0.5%	1
	1877	organelle organization	203 out of 2077 genes, 9.8%	998 out of 9651 genes, 10.3%	1
	1878	regulation of multi-organism process	11 out of 2077 genes, 0.5%	64 out of 9651 genes, 0.7%	1
	1879	reproductive behavior	4 out of 2077 genes, 0.2%	26 out of 9651 genes, 0.3%	1
	1880	cyclic purine nucleotide metabolic process	4 out of 2077 genes, 0.2%	26 out of 9651 genes, 0.3%	1
	1881	nucleotide biosynthetic process	15 out of 2077 genes, 0.7%	85 out of 9651 genes, 0.9%	1
	1882	cellular process	1598 out of 2077 genes, 76.9%	7502 out of 9651 genes, 77.7%	1
	1883	induction of apoptosis	14 out of 2077 genes, 0.7%	80 out of 9651 genes, 0.8%	1
	1884	regulation of intracellular protein transport	7 out of 2077 genes, 0.3%	43 out of 9651 genes, 0.4%	1
	1885	mRNA splicing, via spliceosome	9 out of 2077 genes, 0.4%	54 out of 9651 genes, 0.6%	1
	1886	ribose phosphate metabolic process	9 out of 2077 genes, 0.4%	54 out of 9651 genes, 0.6%	1
	1887	nuclear export	9 out of 2077 genes, 0.4%	54 out of 9651 genes, 0.6%	1
	1888	negative regulation of cellular component organization	17 out of 2077 genes, 0.8%	96 out of 9651 genes, 1.0%	1
	1889	muscle tissue development	17 out of 2077 genes, 0.8%	96 out of 9651 genes, 1.0%	1
	1890	cellular divalent inorganic cation homeostasis	17 out of 2077 genes, 0.8%	96 out of 9651 genes, 1.0%	1
	1891	divalent inorganic cation homeostasis	17 out of 2077 genes, 0.8%	96 out of 9651 genes, 1.0%	1
	1892	sensory perception of mechanical stimulus	12 out of 2077 genes, 0.6%	70 out of 9651 genes, 0.7%	1
	1893	cell cycle process	118 out of 2077 genes, 5.7%	594 out of 9651 genes, 6.2%	1
	1894	regulation of nitrogen compound metabolic process	204 out of 2077 genes, 9.8%	1007 out of 9651 genes, 10.4%	1
	1895	monosaccharide catabolic process	10 out of 2077 genes, 0.5%	60 out of 9651 genes, 0.6%	1
	1896	pyrimidine nucleoside metabolic process	3 out of 2077 genes, 0.1%	21 out of 9651 genes, 0.2%	1
	1897	alditol metabolic process	3 out of 2077 genes, 0.1%	21 out of 9651 genes, 0.2%	1
	1898	regulation of neurotransmitter levels	13 out of 2077 genes, 0.6%	76 out of 9651 genes, 0.8%	1
	1899	cellular amino acid metabolic process	53 out of 2077 genes, 2.6%	278 out of 9651 genes, 2.9%	1
	1900	somatic diversification of immune receptors	4 out of 2077 genes, 0.2%	27 out of 9651 genes, 0.3%	1
	1901	regulation of DNA replication	4 out of 2077 genes, 0.2%	27 out of 9651 genes, 0.3%	1
	1902	cyclic nucleotide biosynthetic process	4 out of 2077 genes, 0.2%	27 out of 9651 genes, 0.3%	1
	1903	cellular calcium ion homeostasis	16 out of 2077 genes, 0.8%	92 out of 9651 genes, 1.0%	1
	1904	calcium ion homeostasis	16 out of 2077 genes, 0.8%	92 out of 9651 genes, 1.0%	1
	1905	fat-soluble vitamin metabolic process	2 out of 2077 genes, 0.1%	15 out of 9651 genes, 0.2%	1
	1906	detection of light stimulus	2 out of 2077 genes, 0.1%	15 out of 9651 genes, 0.2%	1
	1907	somatic diversification of immunoglobulins	2 out of 2077 genes, 0.1%	15 out of 9651 genes, 0.2%	1
	1908	somatic recombination of immunoglobulin gene segments	2 out of 2077 genes, 0.1%	15 out of 9651 genes, 0.2%	1
	1909	cranial nerve development	2 out of 2077 genes, 0.1%	15 out of 9651 genes, 0.2%	1
	1910	regulation of skeletal muscle tissue development	2 out of 2077 genes, 0.1%	15 out of 9651 genes, 0.2%	1
	1911	carbohydrate derivative metabolic process	59 out of 2077 genes, 2.8%	309 out of 9651 genes, 3.2%	1
	1912	histone acetylation	8 out of 2077 genes, 0.4%	50 out of 9651 genes, 0.5%	1
	1913	internal peptidyl-lysine acetylation	8 out of 2077 genes, 0.4%	50 out of 9651 genes, 0.5%	1
	1914	peptidyl-lysine acetylation	8 out of 2077 genes, 0.4%	50 out of 9651 genes, 0.5%	1
	1915	ear morphogenesis	8 out of 2077 genes, 0.4%	50 out of 9651 genes, 0.5%	1
	1916	regulation of GTPase activity	17 out of 2077 genes, 0.8%	98 out of 9651 genes, 1.0%	1
	1917	oxidoreduction coenzyme metabolic process	6 out of 2077 genes, 0.3%	39 out of 9651 genes, 0.4%	1
	1918	interspecies interaction between organisms	6 out of 2077 genes, 0.3%	39 out of 9651 genes, 0.4%	1
	1919	regulation of innate immune response	15 out of 2077 genes, 0.7%	88 out of 9651 genes, 0.9%	1
	1920	transport	405 out of 2077 genes, 19.5%	1968 out of 9651 genes, 20.4%	1
	1921	cellular protein localization	54 out of 2077 genes, 2.6%	286 out of 9651 genes, 3.0%	1
	1922	cellular macromolecule localization	54 out of 2077 genes, 2.6%	286 out of 9651 genes, 3.0%	1
	1923	activation of innate immune response	14 out of 2077 genes, 0.7%	83 out of 9651 genes, 0.9%	1
	1924	innate immune response-activating signal transduction	14 out of 2077 genes, 0.7%	83 out of 9651 genes, 0.9%	1
	1925	protein N-linked glycosylation	11 out of 2077 genes, 0.5%	67 out of 9651 genes, 0.7%	1
	1926	negative regulation of organelle organization	11 out of 2077 genes, 0.5%	67 out of 9651 genes, 0.7%	1
	1927	phospholipid biosynthetic process	4 out of 2077 genes, 0.2%	28 out of 9651 genes, 0.3%	1
	1928	glycerophospholipid biosynthetic process	4 out of 2077 genes, 0.2%	28 out of 9651 genes, 0.3%	1
	1929	regulation of DNA repair	3 out of 2077 genes, 0.1%	22 out of 9651 genes, 0.2%	1
	1930	protein deacetylation	3 out of 2077 genes, 0.1%	22 out of 9651 genes, 0.2%	1
	1931	regulation of pH	3 out of 2077 genes, 0.1%	22 out of 9651 genes, 0.2%	1
	1932	regulation of response to DNA damage stimulus	3 out of 2077 genes, 0.1%	22 out of 9651 genes, 0.2%	1
	1933	muscle cell differentiation	13 out of 2077 genes, 0.6%	78 out of 9651 genes, 0.8%	1
	1934	cytosolic calcium ion homeostasis	13 out of 2077 genes, 0.6%	78 out of 9651 genes, 0.8%	1
	1935	protein lipidation	5 out of 2077 genes, 0.2%	34 out of 9651 genes, 0.4%	1
	1936	endosomal transport	5 out of 2077 genes, 0.2%	34 out of 9651 genes, 0.4%	1
	1937	lipoprotein biosynthetic process	5 out of 2077 genes, 0.2%	34 out of 9651 genes, 0.4%	1
	1938	glycerolipid biosynthetic process	5 out of 2077 genes, 0.2%	34 out of 9651 genes, 0.4%	1
	1939	negative regulation of cytoskeleton organization	5 out of 2077 genes, 0.2%	34 out of 9651 genes, 0.4%	1
	1940	internal protein amino acid acetylation	8 out of 2077 genes, 0.4%	51 out of 9651 genes, 0.5%	1
	1941	regulation of actin cytoskeleton organization	8 out of 2077 genes, 0.4%	51 out of 9651 genes, 0.5%	1
	1942	ribose phosphate biosynthetic process	8 out of 2077 genes, 0.4%	51 out of 9651 genes, 0.5%	1
	1943	protein glycosylation	16 out of 2077 genes, 0.8%	94 out of 9651 genes, 1.0%	1
	1944	macromolecule glycosylation	16 out of 2077 genes, 0.8%	94 out of 9651 genes, 1.0%	1
	1945	glycosylation	16 out of 2077 genes, 0.8%	94 out of 9651 genes, 1.0%	1
	1946	regulation of nucleobase-containing compound metabolic process	200 out of 2077 genes, 9.6%	996 out of 9651 genes, 10.3%	1
	1947	proteasomal protein catabolic process	19 out of 2077 genes, 0.9%	110 out of 9651 genes, 1.1%	1
	1948	learning	2 out of 2077 genes, 0.1%	16 out of 9651 genes, 0.2%	1
	1949	negative regulation of nucleocytoplasmic transport	2 out of 2077 genes, 0.1%	16 out of 9651 genes, 0.2%	1
	1950	positive regulation of nucleocytoplasmic transport	2 out of 2077 genes, 0.1%	16 out of 9651 genes, 0.2%	1
	1951	coenzyme biosynthetic process	6 out of 2077 genes, 0.3%	40 out of 9651 genes, 0.4%	1
	1952	regulation of protein ubiquitination	14 out of 2077 genes, 0.7%	84 out of 9651 genes, 0.9%	1
	1953	mRNA catabolic process	11 out of 2077 genes, 0.5%	68 out of 9651 genes, 0.7%	1
	1954	regulation of cellular catabolic process	36 out of 2077 genes, 1.7%	198 out of 9651 genes, 2.1%	1
	1955	G-protein coupled receptor signaling pathway, coupled to cyclic nucleotide second messenger	13 out of 2077 genes, 0.6%	79 out of 9651 genes, 0.8%	1
	1956	response to light stimulus	15 out of 2077 genes, 0.7%	90 out of 9651 genes, 0.9%	1
	1957	porphyrin-containing compound metabolic process	4 out of 2077 genes, 0.2%	29 out of 9651 genes, 0.3%	1
	1958	maintenance of protein location	4 out of 2077 genes, 0.2%	29 out of 9651 genes, 0.3%	1
	1959	G1 phase	4 out of 2077 genes, 0.2%	29 out of 9651 genes, 0.3%	1
	1960	cellular response to nutrient levels	3 out of 2077 genes, 0.1%	23 out of 9651 genes, 0.2%	1
	1961	positive regulation of innate immune response	14 out of 2077 genes, 0.7%	85 out of 9651 genes, 0.9%	1
	1962	forebrain development	19 out of 2077 genes, 0.9%	112 out of 9651 genes, 1.2%	1
	1963	gamete generation	40 out of 2077 genes, 1.9%	220 out of 9651 genes, 2.3%	1
	1964	anterior/posterior pattern specification	7 out of 2077 genes, 0.3%	47 out of 9651 genes, 0.5%	1
	1965	I-kappaB kinase/NF-kappaB cascade	22 out of 2077 genes, 1.1%	128 out of 9651 genes, 1.3%	1
	1966	regulation of GTP catabolic process	18 out of 2077 genes, 0.9%	107 out of 9651 genes, 1.1%	1
	1967	regulation of cellular component size	10 out of 2077 genes, 0.5%	64 out of 9651 genes, 0.7%	1
	1968	organelle localization	10 out of 2077 genes, 0.5%	64 out of 9651 genes, 0.7%	1
	1969	regulation of lymphocyte mediated immunity	2 out of 2077 genes, 0.1%	17 out of 9651 genes, 0.2%	1
	1970	cellular membrane fusion	2 out of 2077 genes, 0.1%	17 out of 9651 genes, 0.2%	1
	1971	response to tropane	2 out of 2077 genes, 0.1%	17 out of 9651 genes, 0.2%	1
	1972	nerve development	2 out of 2077 genes, 0.1%	17 out of 9651 genes, 0.2%	1
	1973	regulation of type I interferon production	2 out of 2077 genes, 0.1%	17 out of 9651 genes, 0.2%	1
	1974	digestive tract development	2 out of 2077 genes, 0.1%	17 out of 9651 genes, 0.2%	1
	1975	multi-organism behavior	2 out of 2077 genes, 0.1%	17 out of 9651 genes, 0.2%	1
	1976	digestive system development	2 out of 2077 genes, 0.1%	17 out of 9651 genes, 0.2%	1
	1977	membrane fusion	2 out of 2077 genes, 0.1%	17 out of 9651 genes, 0.2%	1
	1978	anatomical structure homeostasis	12 out of 2077 genes, 0.6%	75 out of 9651 genes, 0.8%	1
	1979	RNA export from nucleus	8 out of 2077 genes, 0.4%	53 out of 9651 genes, 0.5%	1
	1980	symbiosis, encompassing mutualism through parasitism	5 out of 2077 genes, 0.2%	36 out of 9651 genes, 0.4%	1
	1981	sensory perception	52 out of 2077 genes, 2.5%	282 out of 9651 genes, 2.9%	1
	1982	regulation of macromolecule metabolic process	272 out of 2077 genes, 13.1%	1350 out of 9651 genes, 14.0%	1
	1983	aging	6 out of 2077 genes, 0.3%	42 out of 9651 genes, 0.4%	1
	1984	establishment of organelle localization	6 out of 2077 genes, 0.3%	42 out of 9651 genes, 0.4%	1
	1985	aerobic respiration	3 out of 2077 genes, 0.1%	24 out of 9651 genes, 0.2%	1
	1986	carbohydrate derivative catabolic process	3 out of 2077 genes, 0.1%	24 out of 9651 genes, 0.2%	1
	1987	regulation of ion transmembrane transport	7 out of 2077 genes, 0.3%	48 out of 9651 genes, 0.5%	1
	1988	establishment of protein localization	78 out of 2077 genes, 3.8%	413 out of 9651 genes, 4.3%	1
	1989	establishment of localization	447 out of 2077 genes, 21.5%	2185 out of 9651 genes, 22.6%	1
	1990	DNA-dependent transcription, termination	9 out of 2077 genes, 0.4%	60 out of 9651 genes, 0.6%	1
	1991	DNA alkylation	2 out of 2077 genes, 0.1%	18 out of 9651 genes, 0.2%	1
	1992	nucleus organization	2 out of 2077 genes, 0.1%	18 out of 9651 genes, 0.2%	1
	1993	negative regulation of intracellular transport	2 out of 2077 genes, 0.1%	18 out of 9651 genes, 0.2%	1
	1994	purine nucleoside biosynthetic process	2 out of 2077 genes, 0.1%	18 out of 9651 genes, 0.2%	1
	1995	purine ribonucleoside biosynthetic process	2 out of 2077 genes, 0.1%	18 out of 9651 genes, 0.2%	1
	1996	fertilization	6 out of 2077 genes, 0.3%	43 out of 9651 genes, 0.4%	1
	1997	maintenance of location in cell	4 out of 2077 genes, 0.2%	31 out of 9651 genes, 0.3%	1
[truncated: 212 more rows]
