# Supplementary material for: Characterization of Transcriptional Complexity during Adipose Tissue Development in Bovines of Different Ages and Sexes
Source: PLoS One. 2014 Jul 1;9(7):e101261. doi: 10.1371/journal.pone.0101261 (PMC4077742; doi:10.1371/journal.pone.0101261)
Supplement: Table S3 — Gene Ontology assignment for diferentially expressed gene between adipose tissue of adult bovine and adiose tissue of adult steer. (XLS) [file pone.0101261.s006.xls]

## Sheet: f
	Table S3 Gene Ontology (GO) assignment for diferentially expressed gene between adipose tissue of adult bovine and adiose tissue of adult heifer
	f: molecular function
		Gene Ontology term	Cluster frequency	Genome frequency of use	Corrected P-value
	1	carbohydrate derivative binding	22 out of 645 genes, 3.4%	96 out of 9846 genes, 1.0%	4.82e-05
	2	cytokine activity	11 out of 645 genes, 1.7%	33 out of 9846 genes, 0.3%	0.00127
	3	receptor activity	65 out of 645 genes, 10.1%	594 out of 9846 genes, 6.0%	0.00675
	4	signal transducer activity	85 out of 645 genes, 13.2%	847 out of 9846 genes, 8.6%	0.00994
	5	molecular transducer activity	99 out of 645 genes, 15.3%	1031 out of 9846 genes, 10.5%	0.01277
	6	motor activity	12 out of 645 genes, 1.9%	49 out of 9846 genes, 0.5%	0.01562
	7	transmembrane signaling receptor activity	52 out of 645 genes, 8.1%	473 out of 9846 genes, 4.8%	0.04038
	8	signaling receptor activity	55 out of 645 genes, 8.5%	520 out of 9846 genes, 5.3%	0.07118
	9	receptor binding	64 out of 645 genes, 9.9%	647 out of 9846 genes, 6.6%	0.14569
	10	icosanoid receptor activity	4 out of 645 genes, 0.6%	7 out of 9846 genes, 0.1%	0.15461
	11	prostanoid receptor activity	4 out of 645 genes, 0.6%	7 out of 9846 genes, 0.1%	0.15461
	12	growth factor binding	11 out of 645 genes, 1.7%	56 out of 9846 genes, 0.6%	0.24621
	13	metalloexopeptidase activity	5 out of 645 genes, 0.8%	15 out of 9846 genes, 0.2%	0.58327
	14	prostaglandin receptor activity	3 out of 645 genes, 0.5%	6 out of 9846 genes, 0.1%	1
	15	ephrin receptor activity	3 out of 645 genes, 0.5%	6 out of 9846 genes, 0.1%	1
	16	hexosaminidase activity	4 out of 645 genes, 0.6%	12 out of 9846 genes, 0.1%	1
	17	peptidase activity, acting on L-amino acid peptides	38 out of 645 genes, 5.9%	381 out of 9846 genes, 3.9%	1
	18	G-protein coupled receptor activity	23 out of 645 genes, 3.6%	201 out of 9846 genes, 2.0%	1
	19	iron ion binding	16 out of 645 genes, 2.5%	123 out of 9846 genes, 1.2%	1
	20	metallopeptidase activity	6 out of 645 genes, 0.9%	27 out of 9846 genes, 0.3%	1
	21	peptidase activity	38 out of 645 genes, 5.9%	385 out of 9846 genes, 3.9%	1
	22	pattern recognition receptor activity	2 out of 645 genes, 0.3%	3 out of 9846 genes, 0.0%	1
	23	ligase regulator activity	2 out of 645 genes, 0.3%	3 out of 9846 genes, 0.0%	1
	24	protein binding	222 out of 645 genes, 34.4%	2996 out of 9846 genes, 30.4%	1
	25	cysteine-type endopeptidase inhibitor activity	4 out of 645 genes, 0.6%	15 out of 9846 genes, 0.2%	1
	26	transmembrane receptor protein tyrosine kinase activity	6 out of 645 genes, 0.9%	32 out of 9846 genes, 0.3%	1
	27	adrenergic receptor activity	3 out of 645 genes, 0.5%	9 out of 9846 genes, 0.1%	1
	28	cytokine receptor binding	13 out of 645 genes, 2.0%	106 out of 9846 genes, 1.1%	1
	29	kinase regulator activity	11 out of 645 genes, 1.7%	85 out of 9846 genes, 0.9%	1
	30	uridine nucleotide receptor activity	2 out of 645 genes, 0.3%	4 out of 9846 genes, 0.0%	1
	31	G-protein coupled pyrimidinergic nucleotide receptor activity	2 out of 645 genes, 0.3%	4 out of 9846 genes, 0.0%	1
	32	protein kinase regulator activity	10 out of 645 genes, 1.6%	76 out of 9846 genes, 0.8%	1
	33	transmembrane receptor protein kinase activity	7 out of 645 genes, 1.1%	46 out of 9846 genes, 0.5%	1
	34	growth factor receptor binding	6 out of 645 genes, 0.9%	37 out of 9846 genes, 0.4%	1
	35	alpha-adrenergic receptor activity	2 out of 645 genes, 0.3%	5 out of 9846 genes, 0.1%	1
	36	fibroblast growth factor receptor binding	2 out of 645 genes, 0.3%	5 out of 9846 genes, 0.1%	1
	37	insulin-like growth factor binding	2 out of 645 genes, 0.3%	5 out of 9846 genes, 0.1%	1
	38	G-protein coupled receptor binding	10 out of 645 genes, 1.6%	81 out of 9846 genes, 0.8%	1
	39	microtubule binding	3 out of 645 genes, 0.5%	12 out of 9846 genes, 0.1%	1
	40	oxidoreductase activity, acting on the CH-NH2 group of donors, oxygen as acceptor	3 out of 645 genes, 0.5%	12 out of 9846 genes, 0.1%	1
	41	polysaccharide binding	3 out of 645 genes, 0.5%	12 out of 9846 genes, 0.1%	1
	42	peptidase regulator activity	14 out of 645 genes, 2.2%	130 out of 9846 genes, 1.3%	1
	43	G-protein coupled amine receptor activity	4 out of 645 genes, 0.6%	22 out of 9846 genes, 0.2%	1
	44	vascular endothelial growth factor receptor binding	2 out of 645 genes, 0.3%	6 out of 9846 genes, 0.1%	1
	45	oxidoreductase activity, acting on CH or CH2 groups	2 out of 645 genes, 0.3%	6 out of 9846 genes, 0.1%	1
	46	bacterial cell surface binding	2 out of 645 genes, 0.3%	6 out of 9846 genes, 0.1%	1
	47	protein tyrosine kinase activity	9 out of 645 genes, 1.4%	75 out of 9846 genes, 0.8%	1
	48	sodium ion transmembrane transporter activity	7 out of 645 genes, 1.1%	53 out of 9846 genes, 0.5%	1
	49	exopeptidase activity	8 out of 645 genes, 1.2%	64 out of 9846 genes, 0.7%	1
	50	enzyme regulator activity	50 out of 645 genes, 7.8%	614 out of 9846 genes, 6.2%	1
	51	oxidoreductase activity, acting on the CH-NH group of donors	4 out of 645 genes, 0.6%	24 out of 9846 genes, 0.2%	1
	52	sodium channel activity	3 out of 645 genes, 0.5%	15 out of 9846 genes, 0.2%	1
	53	cytokine receptor activity	6 out of 645 genes, 0.9%	45 out of 9846 genes, 0.5%	1
	54	chemokine receptor binding	2 out of 645 genes, 0.3%	7 out of 9846 genes, 0.1%	1
	55	cofactor transporter activity	2 out of 645 genes, 0.3%	7 out of 9846 genes, 0.1%	1
	56	peptidase inhibitor activity	11 out of 645 genes, 1.7%	103 out of 9846 genes, 1.0%	1
	57	carbohydrate binding	13 out of 645 genes, 2.0%	128 out of 9846 genes, 1.3%	1
	58	oxidoreductase activity, acting on the CH-NH2 group of donors	3 out of 645 genes, 0.5%	16 out of 9846 genes, 0.2%	1
	59	aldehyde-lyase activity	2 out of 645 genes, 0.3%	8 out of 9846 genes, 0.1%	1
	60	neurotransmitter binding	2 out of 645 genes, 0.3%	8 out of 9846 genes, 0.1%	1
	61	G-protein coupled nucleotide receptor activity	3 out of 645 genes, 0.5%	17 out of 9846 genes, 0.2%	1
	62	SMAD binding	3 out of 645 genes, 0.5%	17 out of 9846 genes, 0.2%	1
	63	retinoid binding	3 out of 645 genes, 0.5%	18 out of 9846 genes, 0.2%	1
	64	protein histidine kinase activity	2 out of 645 genes, 0.3%	9 out of 9846 genes, 0.1%	1
	65	peptide transporter activity	2 out of 645 genes, 0.3%	9 out of 9846 genes, 0.1%	1
	66	nucleotide receptor activity	2 out of 645 genes, 0.3%	9 out of 9846 genes, 0.1%	1
	67	cyclin-dependent protein serine/threonine kinase regulator activity	2 out of 645 genes, 0.3%	9 out of 9846 genes, 0.1%	1
	68	phosphotransferase activity, nitrogenous group as acceptor	2 out of 645 genes, 0.3%	9 out of 9846 genes, 0.1%	1
	69	carbon-nitrogen lyase activity	2 out of 645 genes, 0.3%	9 out of 9846 genes, 0.1%	1
	70	heparan sulfate sulfotransferase activity	2 out of 645 genes, 0.3%	9 out of 9846 genes, 0.1%	1
	71	amide transmembrane transporter activity	2 out of 645 genes, 0.3%	9 out of 9846 genes, 0.1%	1
	72	tubulin binding	9 out of 645 genes, 1.4%	87 out of 9846 genes, 0.9%	1
	73	endopeptidase activity	22 out of 645 genes, 3.4%	256 out of 9846 genes, 2.6%	1
	74	isoprenoid binding	3 out of 645 genes, 0.5%	19 out of 9846 genes, 0.2%	1
	75	endopeptidase regulator activity	11 out of 645 genes, 1.7%	115 out of 9846 genes, 1.2%	1
	76	antigen binding	2 out of 645 genes, 0.3%	10 out of 9846 genes, 0.1%	1
	77	steroid hydroxylase activity	2 out of 645 genes, 0.3%	10 out of 9846 genes, 0.1%	1
	78	sulfuric ester hydrolase activity	2 out of 645 genes, 0.3%	10 out of 9846 genes, 0.1%	1
	79	metal ion binding	132 out of 645 genes, 20.5%	1849 out of 9846 genes, 18.8%	1
	80	excitatory extracellular ligand-gated ion channel activity	4 out of 645 genes, 0.6%	31 out of 9846 genes, 0.3%	1
	81	G-protein coupled chemoattractant receptor activity	3 out of 645 genes, 0.5%	21 out of 9846 genes, 0.2%	1
	82	pattern binding	3 out of 645 genes, 0.5%	21 out of 9846 genes, 0.2%	1
	83	Ras guanyl-nucleotide exchange factor activity	5 out of 645 genes, 0.8%	44 out of 9846 genes, 0.4%	1
	84	cysteine-type endopeptidase activity	2 out of 645 genes, 0.3%	11 out of 9846 genes, 0.1%	1
	85	protein phosphorylated amino acid binding	2 out of 645 genes, 0.3%	11 out of 9846 genes, 0.1%	1
	86	guanyl-nucleotide exchange factor activity	5 out of 645 genes, 0.8%	45 out of 9846 genes, 0.5%	1
	87	extracellular ligand-gated ion channel activity	4 out of 645 genes, 0.6%	35 out of 9846 genes, 0.4%	1
	88	monooxygenase activity	6 out of 645 genes, 0.9%	60 out of 9846 genes, 0.6%	1
	89	endopeptidase inhibitor activity	9 out of 645 genes, 1.4%	99 out of 9846 genes, 1.0%	1
	90	solute:sodium symporter activity	3 out of 645 genes, 0.5%	24 out of 9846 genes, 0.2%	1
	91	cell surface binding	3 out of 645 genes, 0.5%	24 out of 9846 genes, 0.2%	1
	92	phosphoprotein binding	2 out of 645 genes, 0.3%	13 out of 9846 genes, 0.1%	1
	93	enzyme inhibitor activity	14 out of 645 genes, 2.2%	170 out of 9846 genes, 1.7%	1
	94	hydrolase activity, hydrolyzing O-glycosyl compounds	6 out of 645 genes, 0.9%	63 out of 9846 genes, 0.6%	1
	95	chloride channel activity	2 out of 645 genes, 0.3%	14 out of 9846 genes, 0.1%	1
	96	phospholipid transporter activity	2 out of 645 genes, 0.3%	14 out of 9846 genes, 0.1%	1
	97	hydrolase activity, acting on carbon-nitrogen	4 out of 645 genes, 0.6%	38 out of 9846 genes, 0.4%	1
	98	nucleic acid binding transcription factor activity	43 out of 645 genes, 6.7%	590 out of 9846 genes, 6.0%	1
	99	symporter activity	4 out of 645 genes, 0.6%	39 out of 9846 genes, 0.4%	1
	100	solute:cation symporter activity	4 out of 645 genes, 0.6%	39 out of 9846 genes, 0.4%	1
	101	oxidoreductase activity, acting on the CH-NH group of donors, NAD or NADP as acceptor	2 out of 645 genes, 0.3%	15 out of 9846 genes, 0.2%	1
	102	UDP-galactosyltransferase activity	2 out of 645 genes, 0.3%	15 out of 9846 genes, 0.2%	1
	103	MHC protein binding	2 out of 645 genes, 0.3%	15 out of 9846 genes, 0.2%	1
	104	chromatin binding	2 out of 645 genes, 0.3%	16 out of 9846 genes, 0.2%	1
	105	chemokine receptor activity	2 out of 645 genes, 0.3%	16 out of 9846 genes, 0.2%	1
	106	neurotransmitter transporter activity	2 out of 645 genes, 0.3%	16 out of 9846 genes, 0.2%	1
	107	macrolide binding	2 out of 645 genes, 0.3%	16 out of 9846 genes, 0.2%	1
	108	galactosyltransferase activity	2 out of 645 genes, 0.3%	16 out of 9846 genes, 0.2%	1
	109	oxidoreductase activity, acting on single donors with incorporation of molecular oxygen, incorporation of two atoms of oxygen	2 out of 645 genes, 0.3%	16 out of 9846 genes, 0.2%	1
	110	protein phosphatase binding	2 out of 645 genes, 0.3%	16 out of 9846 genes, 0.2%	1
	111	steroid dehydrogenase activity, acting on the CH-OH group of donors, NAD or NADP as acceptor	2 out of 645 genes, 0.3%	16 out of 9846 genes, 0.2%	1
	112	hydrolase activity, acting on glycosyl bonds	7 out of 645 genes, 1.1%	82 out of 9846 genes, 0.8%	1
	113	protein complex binding	5 out of 645 genes, 0.8%	55 out of 9846 genes, 0.6%	1
	114	glutamate receptor activity	2 out of 645 genes, 0.3%	17 out of 9846 genes, 0.2%	1
	115	cysteine-type peptidase activity	4 out of 645 genes, 0.6%	44 out of 9846 genes, 0.4%	1
	116	channel regulator activity	5 out of 645 genes, 0.8%	58 out of 9846 genes, 0.6%	1
	117	oxidoreductase activity, acting on paired donors, with incorporation or reduction of molecular oxygen, reduced flavin or flavoprotein as one donor, and incorporation of one atom of oxygen	2 out of 645 genes, 0.3%	18 out of 9846 genes, 0.2%	1
	118	transition metal ion binding	86 out of 645 genes, 13.3%	1254 out of 9846 genes, 12.7%	1
	119	small GTPase binding	4 out of 645 genes, 0.6%	45 out of 9846 genes, 0.5%	1
	120	binding	524 out of 645 genes, 81.2%	7932 out of 9846 genes, 80.6%	1
	121	organic acid:sodium symporter activity	2 out of 645 genes, 0.3%	19 out of 9846 genes, 0.2%	1
	122	chloride transmembrane transporter activity	2 out of 645 genes, 0.3%	19 out of 9846 genes, 0.2%	1
	123	secondary active transmembrane transporter activity	10 out of 645 genes, 1.6%	132 out of 9846 genes, 1.3%	1
	124	sulfotransferase activity	3 out of 645 genes, 0.5%	33 out of 9846 genes, 0.3%	1
	125	phospholipase activity	4 out of 645 genes, 0.6%	47 out of 9846 genes, 0.5%	1
	126	enzyme activator activity	15 out of 645 genes, 2.3%	206 out of 9846 genes, 2.1%	1
	127	steroid dehydrogenase activity	2 out of 645 genes, 0.3%	20 out of 9846 genes, 0.2%	1
	128	lipoprotein particle binding	2 out of 645 genes, 0.3%	20 out of 9846 genes, 0.2%	1
	129	amide binding	4 out of 645 genes, 0.6%	48 out of 9846 genes, 0.5%	1
	130	peptide binding	4 out of 645 genes, 0.6%	48 out of 9846 genes, 0.5%	1
	131	inorganic anion transmembrane transporter activity	3 out of 645 genes, 0.5%	34 out of 9846 genes, 0.3%	1
	132	hydrolase activity	109 out of 645 genes, 16.9%	1622 out of 9846 genes, 16.5%	1
	133	hormone activity	2 out of 645 genes, 0.3%	21 out of 9846 genes, 0.2%	1
	134	drug binding	2 out of 645 genes, 0.3%	21 out of 9846 genes, 0.2%	1
	135	small GTPase regulator activity	11 out of 645 genes, 1.7%	152 out of 9846 genes, 1.5%	1
	136	protein binding, bridging	4 out of 645 genes, 0.6%	50 out of 9846 genes, 0.5%	1
	137	GTPase binding	4 out of 645 genes, 0.6%	50 out of 9846 genes, 0.5%	1
	138	identical protein binding	25 out of 645 genes, 3.9%	363 out of 9846 genes, 3.7%	1
	139	amine transmembrane transporter activity	2 out of 645 genes, 0.3%	22 out of 9846 genes, 0.2%	1
	140	protein-lipid complex binding	2 out of 645 genes, 0.3%	22 out of 9846 genes, 0.2%	1
	141	lipase activity	4 out of 645 genes, 0.6%	51 out of 9846 genes, 0.5%	1
	142	antioxidant activity	3 out of 645 genes, 0.5%	37 out of 9846 genes, 0.4%	1
	143	GTPase regulator activity	14 out of 645 genes, 2.2%	202 out of 9846 genes, 2.1%	1
	144	nucleoside-triphosphatase regulator activity	14 out of 645 genes, 2.2%	202 out of 9846 genes, 2.1%	1
	145	phosphatase activity	13 out of 645 genes, 2.0%	187 out of 9846 genes, 1.9%	1
	146	lipid transporter activity	3 out of 645 genes, 0.5%	38 out of 9846 genes, 0.4%	1
	147	phosphatase binding	3 out of 645 genes, 0.5%	38 out of 9846 genes, 0.4%	1
	148	cation binding	160 out of 645 genes, 24.8%	2419 out of 9846 genes, 24.6%	1
	149	channel activity	18 out of 645 genes, 2.8%	263 out of 9846 genes, 2.7%	1
	150	binding, bridging	4 out of 645 genes, 0.6%	53 out of 9846 genes, 0.5%	1
	151	protein kinase activity	27 out of 645 genes, 4.2%	400 out of 9846 genes, 4.1%	1
	152	passive transmembrane transporter activity	18 out of 645 genes, 2.8%	265 out of 9846 genes, 2.7%	1
	153	tumor necrosis factor receptor superfamily binding	2 out of 645 genes, 0.3%	24 out of 9846 genes, 0.2%	1
	154	UDP-glycosyltransferase activity	6 out of 645 genes, 0.9%	84 out of 9846 genes, 0.9%	1
	155	small conjugating protein binding	3 out of 645 genes, 0.5%	39 out of 9846 genes, 0.4%	1
	156	thiolester hydrolase activity	4 out of 645 genes, 0.6%	54 out of 9846 genes, 0.5%	1
	157	ion channel activity	17 out of 645 genes, 2.6%	252 out of 9846 genes, 2.6%	1
	158	substrate-specific channel activity	17 out of 645 genes, 2.6%	252 out of 9846 genes, 2.6%	1
	159	cytoskeletal protein binding	23 out of 645 genes, 3.6%	344 out of 9846 genes, 3.5%	1
	160	acetylgalactosaminyltransferase activity	2 out of 645 genes, 0.3%	25 out of 9846 genes, 0.3%	1
	161	histone binding	2 out of 645 genes, 0.3%	25 out of 9846 genes, 0.3%	1
	162	actin binding	4 out of 645 genes, 0.6%	56 out of 9846 genes, 0.6%	1
	163	structure-specific DNA binding	9 out of 645 genes, 1.4%	134 out of 9846 genes, 1.4%	1
	164	transferase activity, transferring alkyl or aryl	3 out of 645 genes, 0.5%	42 out of 9846 genes, 0.4%	1
	165	ribonucleotide binding	88 out of 645 genes, 13.6%	1349 out of 9846 genes, 13.7%	1
	166	purine ribonucleotide binding	88 out of 645 genes, 13.6%	1349 out of 9846 genes, 13.7%	1
	167	organic acid transmembrane transporter activity	5 out of 645 genes, 0.8%	74 out of 9846 genes, 0.8%	1
	168	adenyl ribonucleotide binding	69 out of 645 genes, 10.7%	1065 out of 9846 genes, 10.8%	1
	169	purine nucleotide binding	88 out of 645 genes, 13.6%	1357 out of 9846 genes, 13.8%	1
	170	phosphotransferase activity, alcohol group as acceptor	28 out of 645 genes, 4.3%	436 out of 9846 genes, 4.4%	1
	171	hydrolase activity, acting on carbon-nitrogen	5 out of 645 genes, 0.8%	77 out of 9846 genes, 0.8%	1
	172	cation channel activity	10 out of 645 genes, 1.6%	156 out of 9846 genes, 1.6%	1
	173	adenyl nucleotide binding	69 out of 645 genes, 10.7%	1072 out of 9846 genes, 10.9%	1
	174	transferase activity, transferring pentosyl groups	2 out of 645 genes, 0.3%	31 out of 9846 genes, 0.3%	1
	175	monovalent inorganic cation transmembrane transporter activity	11 out of 645 genes, 1.7%	177 out of 9846 genes, 1.8%	1
	176	nucleotide binding	94 out of 645 genes, 14.6%	1469 out of 9846 genes, 14.9%	1
	177	nucleoside phosphate binding	94 out of 645 genes, 14.6%	1469 out of 9846 genes, 14.9%	1
	178	ion binding	162 out of 645 genes, 25.1%	2516 out of 9846 genes, 25.6%	1
	179	organic anion transmembrane transporter activity	4 out of 645 genes, 0.6%	65 out of 9846 genes, 0.7%	1
	180	DNA binding	33 out of 645 genes, 5.1%	525 out of 9846 genes, 5.3%	1
	181	small conjugating protein-specific protease activity	2 out of 645 genes, 0.3%	32 out of 9846 genes, 0.3%	1
	182	transferase activity, transferring sulfur-containing groups	3 out of 645 genes, 0.5%	50 out of 9846 genes, 0.5%	1
	183	amino acid binding	2 out of 645 genes, 0.3%	33 out of 9846 genes, 0.3%	1
	184	enzyme binding	28 out of 645 genes, 4.3%	451 out of 9846 genes, 4.6%	1
	185	nucleoside-triphosphatase activity	32 out of 645 genes, 5.0%	515 out of 9846 genes, 5.2%	1
	186	phosphoprotein phosphatase activity	6 out of 645 genes, 0.9%	101 out of 9846 genes, 1.0%	1
	187	cis-trans isomerase activity	2 out of 645 genes, 0.3%	34 out of 9846 genes, 0.3%	1
	188	sequence-specific DNA binding	9 out of 645 genes, 1.4%	151 out of 9846 genes, 1.5%	1
	189	small molecule binding	97 out of 645 genes, 15.0%	1532 out of 9846 genes, 15.6%	1
	190	ligand-gated ion channel activity	4 out of 645 genes, 0.6%	69 out of 9846 genes, 0.7%	1
	191	ligand-gated channel activity	4 out of 645 genes, 0.6%	69 out of 9846 genes, 0.7%	1
	192	protein dimerization activity	12 out of 645 genes, 1.9%	202 out of 9846 genes, 2.1%	1
	193	kinase activity	33 out of 645 genes, 5.1%	538 out of 9846 genes, 5.5%	1
	194	phosphoric ester hydrolase activity	15 out of 645 genes, 2.3%	251 out of 9846 genes, 2.5%	1
	195	oxidoreductase activity, acting on single donors with incorporation of molecular oxygen	3 out of 645 genes, 0.5%	53 out of 9846 genes, 0.5%	1
	196	transferase activity, transferring phosphorus-containing groups	45 out of 645 genes, 7.0%	730 out of 9846 genes, 7.4%	1
	197	metal ion transmembrane transporter activity	11 out of 645 genes, 1.7%	189 out of 9846 genes, 1.9%	1
	198	guanyl nucleotide binding	19 out of 645 genes, 2.9%	322 out of 9846 genes, 3.3%	1
	199	guanyl ribonucleotide binding	19 out of 645 genes, 2.9%	322 out of 9846 genes, 3.3%	1
	200	anion transmembrane transporter activity	8 out of 645 genes, 1.2%	142 out of 9846 genes, 1.4%	1
	201	Ras GTPase binding	2 out of 645 genes, 0.3%	38 out of 9846 genes, 0.4%	1
	202	RNA polymerase activity	2 out of 645 genes, 0.3%	38 out of 9846 genes, 0.4%	1
	203	carbon-carbon lyase activity	2 out of 645 genes, 0.3%	39 out of 9846 genes, 0.4%	1
	204	dioxygenase activity	2 out of 645 genes, 0.3%	39 out of 9846 genes, 0.4%	1
	205	aminoacyl-tRNA ligase activity	2 out of 645 genes, 0.3%	40 out of 9846 genes, 0.4%	1
	206	active transmembrane transporter activity	12 out of 645 genes, 1.9%	214 out of 9846 genes, 2.2%	1
	207	pyrophosphatase activity	34 out of 645 genes, 5.3%	573 out of 9846 genes, 5.8%	1
	208	oxidoreductase activity, acting on the CH-OH group of donors, NAD or NADP as acceptor	4 out of 645 genes, 0.6%	78 out of 9846 genes, 0.8%	1
	209	hydrolase activity, acting on acid anhydrides, in phosphorus-containing anhydrides	34 out of 645 genes, 5.3%	575 out of 9846 genes, 5.8%	1
	210	hydrolase activity, acting on acid anhydrides	34 out of 645 genes, 5.3%	576 out of 9846 genes, 5.9%	1
	211	kinase binding	10 out of 645 genes, 1.6%	183 out of 9846 genes, 1.9%	1
	212	amino acid transmembrane transporter activity	2 out of 645 genes, 0.3%	42 out of 9846 genes, 0.4%	1
	213	G-protein coupled peptide receptor activity	4 out of 645 genes, 0.6%	80 out of 9846 genes, 0.8%	1
	214	inorganic cation transmembrane transporter activity	12 out of 645 genes, 1.9%	219 out of 9846 genes, 2.2%	1
	215	transcription cofactor activity	14 out of 645 genes, 2.2%	253 out of 9846 genes, 2.6%	1
	216	transporter activity	46 out of 645 genes, 7.1%	777 out of 9846 genes, 7.9%	1
	217	ligase activity, forming carbon-oxygen bonds	2 out of 645 genes, 0.3%	44 out of 9846 genes, 0.4%	1
	218	ligase activity, forming aminoacyl-tRNA and related compounds	2 out of 645 genes, 0.3%	44 out of 9846 genes, 0.4%	1
	219	protein binding transcription factor activity	15 out of 645 genes, 2.3%	273 out of 9846 genes, 2.8%	1
	220	transcription factor binding transcription factor activity	15 out of 645 genes, 2.3%	273 out of 9846 genes, 2.8%	1
	221	carboxylic acid transmembrane transporter activity	3 out of 645 genes, 0.5%	64 out of 9846 genes, 0.7%	1
	222	peptide receptor activity	4 out of 645 genes, 0.6%	83 out of 9846 genes, 0.8%	1
	223	anion channel activity	2 out of 645 genes, 0.3%	45 out of 9846 genes, 0.5%	1
	224	lyase activity	6 out of 645 genes, 0.9%	121 out of 9846 genes, 1.2%	1
	225	carboxylic ester hydrolase activity	3 out of 645 genes, 0.5%	66 out of 9846 genes, 0.7%	1
	226	transferase activity, transferring hexosyl groups	6 out of 645 genes, 0.9%	122 out of 9846 genes, 1.2%	1
	227	substrate-specific transmembrane transporter activity	34 out of 645 genes, 5.3%	594 out of 9846 genes, 6.0%	1
	228	carbon-oxygen lyase activity	2 out of 645 genes, 0.3%	47 out of 9846 genes, 0.5%	1
	229	substrate-specific transporter activity	41 out of 645 genes, 6.4%	710 out of 9846 genes, 7.2%	1
	230	coenzyme binding	4 out of 645 genes, 0.6%	87 out of 9846 genes, 0.9%	1
	231	phosphatidylinositol binding	2 out of 645 genes, 0.3%	48 out of 9846 genes, 0.5%	1
	232	potassium channel activity	3 out of 645 genes, 0.5%	69 out of 9846 genes, 0.7%	1
	233	phosphoric diester hydrolase activity	2 out of 645 genes, 0.3%	50 out of 9846 genes, 0.5%	1
	234	transmembrane transporter activity	36 out of 645 genes, 5.6%	638 out of 9846 genes, 6.5%	1
	235	sequence-specific DNA binding RNA polymerase II transcription factor activity	4 out of 645 genes, 0.6%	91 out of 9846 genes, 0.9%	1
	236	oxidoreductase activity, acting on paired donors, with incorporation or reduction of molecular oxygen	4 out of 645 genes, 0.6%	91 out of 9846 genes, 0.9%	1
	237	ion transmembrane transporter activity	28 out of 645 genes, 4.3%	508 out of 9846 genes, 5.2%	1
	238	transferase activity, transferring glycosyl groups	9 out of 645 genes, 1.4%	185 out of 9846 genes, 1.9%	1
	239	sequence-specific DNA binding transcription factor activity	4 out of 645 genes, 0.6%	94 out of 9846 genes, 1.0%	1
	240	protein domain specific binding	12 out of 645 genes, 1.9%	244 out of 9846 genes, 2.5%	1
	241	carboxylesterase activity	2 out of 645 genes, 0.3%	55 out of 9846 genes, 0.6%	1
	242	carboxylic acid binding	3 out of 645 genes, 0.5%	77 out of 9846 genes, 0.8%	1
	243	GTPase activator activity	2 out of 645 genes, 0.3%	56 out of 9846 genes, 0.6%	1
	244	Ras GTPase activator activity	2 out of 645 genes, 0.3%	56 out of 9846 genes, 0.6%	1
	245	oxidoreductase activity, acting on CH-OH group of donors	4 out of 645 genes, 0.6%	98 out of 9846 genes, 1.0%	1
	246	cation transmembrane transporter activity	16 out of 645 genes, 2.5%	318 out of 9846 genes, 3.2%	1
	247	potassium ion transmembrane transporter activity	3 out of 645 genes, 0.5%	79 out of 9846 genes, 0.8%	1
	248	oxidoreductase activity	26 out of 645 genes, 4.0%	494 out of 9846 genes, 5.0%	1
	249	hydrolase activity, acting on acid anhydrides, catalyzing transmembrane movement of substances	2 out of 645 genes, 0.3%	59 out of 9846 genes, 0.6%	1
	250	ATPase activity, coupled to transmembrane movement of substances	2 out of 645 genes, 0.3%	59 out of 9846 genes, 0.6%	1
	251	ATPase activity, coupled to movement of substances	2 out of 645 genes, 0.3%	59 out of 9846 genes, 0.6%	1
	252	oxidoreductase activity, acting on NAD	2 out of 645 genes, 0.3%	60 out of 9846 genes, 0.6%	1
	253	hydrolase activity, acting on ester bonds	27 out of 645 genes, 4.2%	520 out of 9846 genes, 5.3%	1
	254	ion gated channel activity	4 out of 645 genes, 0.6%	105 out of 9846 genes, 1.1%	1
	255	transferase activity, transferring one-carbon groups	6 out of 645 genes, 0.9%	145 out of 9846 genes, 1.5%	1
	256	protein kinase binding	2 out of 645 genes, 0.3%	63 out of 9846 genes, 0.6%	1
	257	gated channel activity	4 out of 645 genes, 0.6%	107 out of 9846 genes, 1.1%	1
	258	cofactor binding	7 out of 645 genes, 1.1%	167 out of 9846 genes, 1.7%	1
	259	primary active transmembrane transporter activity	2 out of 645 genes, 0.3%	68 out of 9846 genes, 0.7%	1
	260	P-P-bond-hydrolysis-driven transmembrane transporter activity	2 out of 645 genes, 0.3%	68 out of 9846 genes, 0.7%	1
	261	nucleotidyltransferase activity	3 out of 645 genes, 0.5%	94 out of 9846 genes, 1.0%	1
	262	methyltransferase activity	3 out of 645 genes, 0.5%	98 out of 9846 genes, 1.0%	1
	263	lipid binding	12 out of 645 genes, 1.9%	281 out of 9846 genes, 2.9%	1
	264	translation factor activity, nucleic acid binding	2 out of 645 genes, 0.3%	75 out of 9846 genes, 0.8%	1
	265	phospholipid binding	4 out of 645 genes, 0.6%	122 out of 9846 genes, 1.2%	1
	266	ligase activity, forming carbon-nitrogen bonds	10 out of 645 genes, 1.6%	253 out of 9846 genes, 2.6%	1
	267	isomerase activity	3 out of 645 genes, 0.5%	106 out of 9846 genes, 1.1%	1
	268	anion binding	3 out of 645 genes, 0.5%	111 out of 9846 genes, 1.1%	1
	269	transferase activity	72 out of 645 genes, 11.2%	1352 out of 9846 genes, 13.7%	1
	270	small conjugating protein ligase activity	7 out of 645 genes, 1.1%	204 out of 9846 genes, 2.1%	1
	271	structural molecule activity	11 out of 645 genes, 1.7%	287 out of 9846 genes, 2.9%	1
	272	ATPase activity, coupled	5 out of 645 genes, 0.8%	164 out of 9846 genes, 1.7%	1
	273	ATPase activity	5 out of 645 genes, 0.8%	172 out of 9846 genes, 1.7%	1
	274	ligase activity	12 out of 645 genes, 1.9%	322 out of 9846 genes, 3.3%	1
	275	transferase activity, transferring acyl groups	4 out of 645 genes, 0.6%	151 out of 9846 genes, 1.5%	1
	276	acid-amino acid ligase activity	7 out of 645 genes, 1.1%	221 out of 9846 genes, 2.2%	1
	277	protein serine/threonine kinase activity	3 out of 645 genes, 0.5%	136 out of 9846 genes, 1.4%	1
	278	transferase activity, transferring acyl groups other than amino-acyl groups	3 out of 645 genes, 0.5%	144 out of 9846 genes, 1.5%	1
	279	heterocyclic compound binding	166 out of 645 genes, 25.7%	2988 out of 9846 genes, 30.3%	1
	280	organic cyclic compound binding	167 out of 645 genes, 25.9%	3018 out of 9846 genes, 30.7%	1
	281	catalytic activity	231 out of 645 genes, 35.8%	4048 out of 9846 genes, 41.1%	1
	282	nucleic acid binding	84 out of 645 genes, 13.0%	1696 out of 9846 genes, 17.2%	1
	283	RNA binding	5 out of 645 genes, 0.8%	265 out of 9846 genes, 2.7%	1

## Sheet: c
	Table_S3 Gene Ontology (GO) assignment for diferentially expressed gene between adipose tissue of adult bovine and adiose tissue of adult heifer
	c: cellular component category
		Gene Ontology term	Cluster frequency	Genome frequency of use	Corrected P-value
	1	extracellular region	83 out of 684 genes, 12.1%	586 out of 10456 genes, 5.6%	1.23e-09
	2	extracellular region part	80 out of 684 genes, 11.7%	563 out of 10456 genes, 5.4%	2.59e-09
	3	extracellular matrix	36 out of 684 genes, 5.3%	194 out of 10456 genes, 1.9%	1.4e-06
	4	microtubule cytoskeleton	49 out of 684 genes, 7.2%	453 out of 10456 genes, 4.3%	0.04778
	5	proteinaceous extracellular matrix	13 out of 684 genes, 1.9%	68 out of 10456 genes, 0.7%	0.0588
	6	cell surface	17 out of 684 genes, 2.5%	110 out of 10456 genes, 1.1%	0.11215
	7	integral to membrane	77 out of 684 genes, 11.3%	827 out of 10456 genes, 7.9%	0.12801
	8	extracellular matrix part	6 out of 684 genes, 0.9%	25 out of 10456 genes, 0.2%	0.69157
	9	collagen	3 out of 684 genes, 0.4%	7 out of 10456 genes, 0.1%	1
	10	spindle	12 out of 684 genes, 1.8%	84 out of 10456 genes, 0.8%	1
	11	condensed chromosome	7 out of 684 genes, 1.0%	39 out of 10456 genes, 0.4%	1
	12	microtubule associated complex	8 out of 684 genes, 1.2%	53 out of 10456 genes, 0.5%	1
	13	fibril	2 out of 684 genes, 0.3%	4 out of 10456 genes, 0.0%	1
	14	cell-cell junction	14 out of 684 genes, 2.0%	120 out of 10456 genes, 1.1%	1
	15	plasma membrane part	58 out of 684 genes, 8.5%	687 out of 10456 genes, 6.6%	1
	16	cytoskeletal part	42 out of 684 genes, 6.1%	473 out of 10456 genes, 4.5%	1
	17	condensed nuclear chromosome	4 out of 684 genes, 0.6%	18 out of 10456 genes, 0.2%	1
	18	plasma membrane	61 out of 684 genes, 8.9%	740 out of 10456 genes, 7.1%	1
	19	cohesin complex	2 out of 684 genes, 0.3%	5 out of 10456 genes, 0.0%	1
	20	cell periphery	61 out of 684 genes, 8.9%	751 out of 10456 genes, 7.2%	1
	21	cytoskeleton	68 out of 684 genes, 9.9%	850 out of 10456 genes, 8.1%	1
	22	intrinsic to membrane	212 out of 684 genes, 31.0%	2966 out of 10456 genes, 28.4%	1
	23	intrinsic to plasma membrane	16 out of 684 genes, 2.3%	163 out of 10456 genes, 1.6%	1
	24	kinetochore	7 out of 684 genes, 1.0%	57 out of 10456 genes, 0.5%	1
	25	protein-DNA complex	2 out of 684 genes, 0.3%	8 out of 10456 genes, 0.1%	1
	26	integral to plasma membrane	15 out of 684 genes, 2.2%	160 out of 10456 genes, 1.5%	1
	27	chromosomal part	24 out of 684 genes, 3.5%	280 out of 10456 genes, 2.7%	1
	28	microtubule organizing center	17 out of 684 genes, 2.5%	189 out of 10456 genes, 1.8%	1
	29	chromosome	27 out of 684 genes, 3.9%	324 out of 10456 genes, 3.1%	1
	30	extracellular space	5 out of 684 genes, 0.7%	40 out of 10456 genes, 0.4%	1
	31	myosin complex	3 out of 684 genes, 0.4%	20 out of 10456 genes, 0.2%	1
	32	membrane	301 out of 684 genes, 44.0%	4389 out of 10456 genes, 42.0%	1
	33	chromosome, centromeric region	8 out of 684 genes, 1.2%	79 out of 10456 genes, 0.8%	1
	34	spindle pole	2 out of 684 genes, 0.3%	11 out of 10456 genes, 0.1%	1
	35	membrane part	234 out of 684 genes, 34.2%	3392 out of 10456 genes, 32.4%	1
	36	cell junction	20 out of 684 genes, 2.9%	243 out of 10456 genes, 2.3%	1
	37	receptor complex	4 out of 684 genes, 0.6%	35 out of 10456 genes, 0.3%	1
	38	nuclear ubiquitin ligase complex	3 out of 684 genes, 0.4%	24 out of 10456 genes, 0.2%	1
	39	condensed chromosome kinetochore	2 out of 684 genes, 0.3%	13 out of 10456 genes, 0.1%	1
	40	condensed chromosome, centromeric region	2 out of 684 genes, 0.3%	13 out of 10456 genes, 0.1%	1
	41	secretory granule	11 out of 684 genes, 1.6%	128 out of 10456 genes, 1.2%	1
	42	microtubule	3 out of 684 genes, 0.4%	25 out of 10456 genes, 0.2%	1
	43	anchored to membrane	2 out of 684 genes, 0.3%	14 out of 10456 genes, 0.1%	1
	44	cell-cell adherens junction	2 out of 684 genes, 0.3%	16 out of 10456 genes, 0.2%	1
	45	nonmotile primary cilium	3 out of 684 genes, 0.4%	31 out of 10456 genes, 0.3%	1
	46	cell body	14 out of 684 genes, 2.0%	189 out of 10456 genes, 1.8%	1
	47	anchoring junction	8 out of 684 genes, 1.2%	104 out of 10456 genes, 1.0%	1
	48	cilium	4 out of 684 genes, 0.6%	48 out of 10456 genes, 0.5%	1
	49	intrinsic to endoplasmic reticulum membrane	4 out of 684 genes, 0.6%	48 out of 10456 genes, 0.5%	1
	50	chromatin	7 out of 684 genes, 1.0%	92 out of 10456 genes, 0.9%	1
	51	cell division site	2 out of 684 genes, 0.3%	21 out of 10456 genes, 0.2%	1
	52	cell division site part	2 out of 684 genes, 0.3%	21 out of 10456 genes, 0.2%	1
	53	membrane-bounded vesicle	35 out of 684 genes, 5.1%	514 out of 10456 genes, 4.9%	1
	54	cytoplasmic membrane-bounded vesicle	32 out of 684 genes, 4.7%	469 out of 10456 genes, 4.5%	1
	55	internal side of plasma membrane	4 out of 684 genes, 0.6%	51 out of 10456 genes, 0.5%	1
	56	synapse	6 out of 684 genes, 0.9%	82 out of 10456 genes, 0.8%	1
	57	primary cilium	3 out of 684 genes, 0.4%	38 out of 10456 genes, 0.4%	1
	58	apical junction complex	4 out of 684 genes, 0.6%	53 out of 10456 genes, 0.5%	1
	59	secretory granule membrane	2 out of 684 genes, 0.3%	24 out of 10456 genes, 0.2%	1
	60	lytic vacuole	15 out of 684 genes, 2.2%	220 out of 10456 genes, 2.1%	1
	61	nuclear chromosome	5 out of 684 genes, 0.7%	69 out of 10456 genes, 0.7%	1
	62	cell leading edge	9 out of 684 genes, 1.3%	130 out of 10456 genes, 1.2%	1
	63	centrosome	3 out of 684 genes, 0.4%	40 out of 10456 genes, 0.4%	1
	64	actin cytoskeleton	9 out of 684 genes, 1.3%	132 out of 10456 genes, 1.3%	1
	65	endoplasmic reticulum	15 out of 684 genes, 2.2%	224 out of 10456 genes, 2.1%	1
	66	vesicle	41 out of 684 genes, 6.0%	622 out of 10456 genes, 5.9%	1
	67	protein-lipid complex	2 out of 684 genes, 0.3%	27 out of 10456 genes, 0.3%	1
	68	plasma lipoprotein particle	2 out of 684 genes, 0.3%	27 out of 10456 genes, 0.3%	1
	69	synaptic vesicle	3 out of 684 genes, 0.4%	43 out of 10456 genes, 0.4%	1
	70	cytoplasmic vesicle	35 out of 684 genes, 5.1%	539 out of 10456 genes, 5.2%	1
	71	actin filament bundle	2 out of 684 genes, 0.3%	28 out of 10456 genes, 0.3%	1
	72	extrinsic to plasma membrane	3 out of 684 genes, 0.4%	44 out of 10456 genes, 0.4%	1
	73	I band	3 out of 684 genes, 0.4%	44 out of 10456 genes, 0.4%	1
	74	brush border	2 out of 684 genes, 0.3%	29 out of 10456 genes, 0.3%	1
	75	endoplasmic reticulum part	12 out of 684 genes, 1.8%	189 out of 10456 genes, 1.8%	1
	76	sarcomere	4 out of 684 genes, 0.6%	63 out of 10456 genes, 0.6%	1
	77	contractile fiber part	4 out of 684 genes, 0.6%	64 out of 10456 genes, 0.6%	1
	78	synapse part	3 out of 684 genes, 0.4%	48 out of 10456 genes, 0.5%	1
	79	platelet alpha granule	2 out of 684 genes, 0.3%	33 out of 10456 genes, 0.3%	1
	80	cell projection	36 out of 684 genes, 5.3%	579 out of 10456 genes, 5.5%	1
	81	vacuole	15 out of 684 genes, 2.2%	249 out of 10456 genes, 2.4%	1
	82	extrinsic to membrane	3 out of 684 genes, 0.4%	52 out of 10456 genes, 0.5%	1
	83	nuclear chromosome part	2 out of 684 genes, 0.3%	35 out of 10456 genes, 0.3%	1
	84	non-membrane-bounded organelle	91 out of 684 genes, 13.3%	1453 out of 10456 genes, 13.9%	1
	85	intracellular non-membrane-bounded organelle	91 out of 684 genes, 13.3%	1453 out of 10456 genes, 13.9%	1
	86	intrinsic to Golgi membrane	2 out of 684 genes, 0.3%	37 out of 10456 genes, 0.4%	1
	87	extrinsic to internal side of plasma membrane	2 out of 684 genes, 0.3%	37 out of 10456 genes, 0.4%	1
	88	adherens junction	5 out of 684 genes, 0.7%	91 out of 10456 genes, 0.9%	1
	89	endoplasmic reticulum membrane	6 out of 684 genes, 0.9%	111 out of 10456 genes, 1.1%	1
	90	intrinsic to organelle membrane	6 out of 684 genes, 0.9%	113 out of 10456 genes, 1.1%	1
	91	nuclear outer membrane-endoplasmic reticulum membrane network	6 out of 684 genes, 0.9%	113 out of 10456 genes, 1.1%	1
	92	contractile fiber	5 out of 684 genes, 0.7%	101 out of 10456 genes, 1.0%	1
	93	myofibril	4 out of 684 genes, 0.6%	87 out of 10456 genes, 0.8%	1
	94	nuclear periphery	2 out of 684 genes, 0.3%	50 out of 10456 genes, 0.5%	1
	95	clathrin-coated vesicle	5 out of 684 genes, 0.7%	113 out of 10456 genes, 1.1%	1
	96	pigment granule	3 out of 684 genes, 0.4%	74 out of 10456 genes, 0.7%	1
	97	ubiquitin ligase complex	3 out of 684 genes, 0.4%	75 out of 10456 genes, 0.7%	1
	98	Golgi apparatus part	10 out of 684 genes, 1.5%	207 out of 10456 genes, 2.0%	1
	99	transcription factor complex	2 out of 684 genes, 0.3%	55 out of 10456 genes, 0.5%	1
	100	Golgi apparatus	10 out of 684 genes, 1.5%	212 out of 10456 genes, 2.0%	1
	101	neuron projection	15 out of 684 genes, 2.2%	303 out of 10456 genes, 2.9%	1
	102	cell-substrate adherens junction	3 out of 684 genes, 0.4%	80 out of 10456 genes, 0.8%	1
	103	cell-substrate junction	3 out of 684 genes, 0.4%	80 out of 10456 genes, 0.8%	1
	104	site of polarized growth	2 out of 684 genes, 0.3%	60 out of 10456 genes, 0.6%	1
	105	neuron part	15 out of 684 genes, 2.2%	310 out of 10456 genes, 3.0%	1
	106	dendrite	2 out of 684 genes, 0.3%	67 out of 10456 genes, 0.6%	1
	107	cytoplasmic vesicle membrane	2 out of 684 genes, 0.3%	75 out of 10456 genes, 0.7%	1
	108	cytoplasmic vesicle part	2 out of 684 genes, 0.3%	75 out of 10456 genes, 0.7%	1
	109	vesicle membrane	4 out of 684 genes, 0.6%	126 out of 10456 genes, 1.2%	1
	110	coated vesicle	5 out of 684 genes, 0.7%	154 out of 10456 genes, 1.5%	1
	111	cell projection part	3 out of 684 genes, 0.4%	113 out of 10456 genes, 1.1%	1
	112	microbody	2 out of 684 genes, 0.3%	88 out of 10456 genes, 0.8%	1
	113	nuclear body	5 out of 684 genes, 0.7%	163 out of 10456 genes, 1.6%	1
	114	Golgi membrane	2 out of 684 genes, 0.3%	93 out of 10456 genes, 0.9%	1
	115	lysosome	2 out of 684 genes, 0.3%	99 out of 10456 genes, 0.9%	1
	116	nuclear lumen	75 out of 684 genes, 11.0%	1463 out of 10456 genes, 14.0%	1
	117	membrane-enclosed lumen	77 out of 684 genes, 11.3%	1502 out of 10456 genes, 14.4%	1
	118	intracellular organelle lumen	76 out of 684 genes, 11.1%	1494 out of 10456 genes, 14.3%	1
	119	organelle lumen	76 out of 684 genes, 11.1%	1496 out of 10456 genes, 14.3%	1
	120	protein complex	78 out of 684 genes, 11.4%	1542 out of 10456 genes, 14.7%	1
	121	nucleoplasm part	11 out of 684 genes, 1.6%	330 out of 10456 genes, 3.2%	1
	122	organelle inner membrane	10 out of 684 genes, 1.5%	312 out of 10456 genes, 3.0%	1
	123	nucleoplasm	11 out of 684 genes, 1.6%	336 out of 10456 genes, 3.2%	1
	124	endomembrane system	30 out of 684 genes, 4.4%	736 out of 10456 genes, 7.0%	1
	125	nuclear envelope	2 out of 684 genes, 0.3%	137 out of 10456 genes, 1.3%	1
	126	mitochondrial membrane	3 out of 684 genes, 0.4%	174 out of 10456 genes, 1.7%	1
	127	nuclear part	78 out of 684 genes, 11.4%	1621 out of 10456 genes, 15.5%	1
	128	mitochondrial envelope	5 out of 684 genes, 0.7%	236 out of 10456 genes, 2.3%	1
	129	nucleus	78 out of 684 genes, 11.4%	1644 out of 10456 genes, 15.7%	1
	130	endosome	3 out of 684 genes, 0.4%	207 out of 10456 genes, 2.0%	1
	131	organelle envelope	16 out of 684 genes, 2.3%	557 out of 10456 genes, 5.3%	1
	132	mitochondrial part	9 out of 684 genes, 1.3%	397 out of 10456 genes, 3.8%	1
	133	envelope	16 out of 684 genes, 2.3%	561 out of 10456 genes, 5.4%	1
	134	mitochondrion	9 out of 684 genes, 1.3%	402 out of 10456 genes, 3.8%	1
	135	organelle membrane	46 out of 684 genes, 6.7%	1202 out of 10456 genes, 11.5%	1
	136	cytoplasm	156 out of 684 genes, 22.8%	3161 out of 10456 genes, 30.2%	1
	137	intracellular organelle part	156 out of 684 genes, 22.8%	3166 out of 10456 genes, 30.3%	1
	138	cytoplasmic part	154 out of 684 genes, 22.5%	3146 out of 10456 genes, 30.1%	1
	139	cell	514 out of 684 genes, 75.1%	8608 out of 10456 genes, 82.3%	1
	140	cell part	514 out of 684 genes, 75.1%	8608 out of 10456 genes, 82.3%	1
	141	organelle part	178 out of 684 genes, 26.0%	3612 out of 10456 genes, 34.5%	1
	142	membrane-bounded organelle	337 out of 684 genes, 49.3%	6137 out of 10456 genes, 58.7%	1
	143	intracellular membrane-bounded organelle	332 out of 684 genes, 48.5%	6064 out of 10456 genes, 58.0%	1
	144	macromolecular complex	87 out of 684 genes, 12.7%	2109 out of 10456 genes, 20.2%	1
	145	organelle	371 out of 684 genes, 54.2%	6738 out of 10456 genes, 64.4%	1
	146	intracellular organelle	364 out of 684 genes, 53.2%	6662 out of 10456 genes, 63.7%	1
	147	intracellular	440 out of 684 genes, 64.3%	7942 out of 10456 genes, 76.0%	1
	148	intracellular part	437 out of 684 genes, 63.9%	7905 out of 10456 genes, 75.6%	1

## Sheet: p
	Table_S3 Gene Ontology (GO) assignment for diferentially expressed gene between adipose tissue of adult bovine and adiose tissue of adult heifer
	f: biological process
		Gene Ontology term	Cluster frequency	Genome frequency of use	Corrected P-value
	1	cell communication	208 out of 658 genes, 31.6%	2273 out of 9651 genes, 23.6%	0.00081
	2	signaling	228 out of 658 genes, 34.7%	2541 out of 9651 genes, 26.3%	0.00082
	3	single-organism process	470 out of 658 genes, 71.4%	6062 out of 9651 genes, 62.8%	0.00119
	4	response to organic substance	88 out of 658 genes, 13.4%	790 out of 9651 genes, 8.2%	0.00249
	5	signal transduction	184 out of 658 genes, 28.0%	1990 out of 9651 genes, 20.6%	0.00259
	6	regulation of cellular process	300 out of 658 genes, 45.6%	3575 out of 9651 genes, 37.0%	0.00267
	7	cytokine-mediated signaling pathway	17 out of 658 genes, 2.6%	68 out of 9651 genes, 0.7%	0.0027
	8	cellular response to cytokine stimulus	17 out of 658 genes, 2.6%	68 out of 9651 genes, 0.7%	0.0027
	9	response to steroid hormone stimulus	32 out of 658 genes, 4.9%	202 out of 9651 genes, 2.1%	0.00784
	10	single organism signaling	196 out of 658 genes, 29.8%	2197 out of 9651 genes, 22.8%	0.01231
	11	response to lipid	38 out of 658 genes, 5.8%	268 out of 9651 genes, 2.8%	0.01591
	12	cell surface receptor signaling pathway	117 out of 658 genes, 17.8%	1191 out of 9651 genes, 12.3%	0.02358
	13	cell adhesion	37 out of 658 genes, 5.6%	263 out of 9651 genes, 2.7%	0.02475
	14	biological adhesion	37 out of 658 genes, 5.6%	263 out of 9651 genes, 2.7%	0.02475
	15	defense response	48 out of 658 genes, 7.3%	379 out of 9651 genes, 3.9%	0.02661
	16	single-organism cellular process	391 out of 658 genes, 59.4%	4991 out of 9651 genes, 51.7%	0.03111
	17	response to cytokine stimulus	21 out of 658 genes, 3.2%	116 out of 9651 genes, 1.2%	0.0424
	18	microtubule-based process	25 out of 658 genes, 3.8%	152 out of 9651 genes, 1.6%	0.04275
	19	vasculature development	21 out of 658 genes, 3.2%	118 out of 9651 genes, 1.2%	0.05524
	20	cellular response to chemical stimulus	34 out of 658 genes, 5.2%	242 out of 9651 genes, 2.5%	0.05532
	21	M phase	34 out of 658 genes, 5.2%	246 out of 9651 genes, 2.5%	0.07756
	22	cellular response to organic substance	29 out of 658 genes, 4.4%	196 out of 9651 genes, 2.0%	0.07845
	23	response to organic cyclic compound	38 out of 658 genes, 5.8%	289 out of 9651 genes, 3.0%	0.08748
	24	regulation of biological process	317 out of 658 genes, 48.2%	3959 out of 9651 genes, 41.0%	0.09588
	25	M phase of mitotic cell cycle	30 out of 658 genes, 4.6%	211 out of 9651 genes, 2.2%	0.12448
	26	cell proliferation	64 out of 658 genes, 9.7%	586 out of 9651 genes, 6.1%	0.1287
	27	cellular component movement	45 out of 658 genes, 6.8%	374 out of 9651 genes, 3.9%	0.1668
	28	response to corticosteroid stimulus	17 out of 658 genes, 2.6%	92 out of 9651 genes, 1.0%	0.18189
	29	developmental process	198 out of 658 genes, 30.1%	2333 out of 9651 genes, 24.2%	0.25639
	30	single-multicellular organism process	217 out of 658 genes, 33.0%	2595 out of 9651 genes, 26.9%	0.26636
	31	multicellular organismal process	242 out of 658 genes, 36.8%	2947 out of 9651 genes, 30.5%	0.30155
	32	biological regulation	344 out of 658 genes, 52.3%	4403 out of 9651 genes, 45.6%	0.30531
	33	response to endogenous stimulus	56 out of 658 genes, 8.5%	511 out of 9651 genes, 5.3%	0.32517
	34	cell motility	42 out of 658 genes, 6.4%	353 out of 9651 genes, 3.7%	0.35626
	35	localization of cell	42 out of 658 genes, 6.4%	353 out of 9651 genes, 3.7%	0.35626
	36	angiogenesis	13 out of 658 genes, 2.0%	64 out of 9651 genes, 0.7%	0.41908
	37	response to interleukin-1	3 out of 658 genes, 0.5%	3 out of 9651 genes, 0.0%	0.42067
	38	cellular response to stimulus	190 out of 658 genes, 28.9%	2245 out of 9651 genes, 23.3%	0.43272
	39	cellular developmental process	106 out of 658 genes, 16.1%	1133 out of 9651 genes, 11.7%	0.43711
	40	epithelial to mesenchymal transition	9 out of 658 genes, 1.4%	34 out of 9651 genes, 0.4%	0.4486
	41	microtubule cytoskeleton organization	16 out of 658 genes, 2.4%	90 out of 9651 genes, 0.9%	0.45024
	42	anatomical structure development	172 out of 658 genes, 26.1%	2003 out of 9651 genes, 20.8%	0.45476
	43	blood vessel morphogenesis	14 out of 658 genes, 2.1%	73 out of 9651 genes, 0.8%	0.46741
	44	positive regulation of multicellular organismal process	20 out of 658 genes, 3.0%	127 out of 9651 genes, 1.3%	0.46915
	45	negative regulation of biological process	95 out of 658 genes, 14.4%	999 out of 9651 genes, 10.4%	0.53203
	46	mitotic cell cycle	39 out of 658 genes, 5.9%	327 out of 9651 genes, 3.4%	0.55818
	47	regulation of cell cycle phase transition	9 out of 658 genes, 1.4%	35 out of 9651 genes, 0.4%	0.56789
	48	regulation of mitotic cell cycle phase transition	9 out of 658 genes, 1.4%	35 out of 9651 genes, 0.4%	0.56789
	49	locomotion	58 out of 658 genes, 8.8%	548 out of 9651 genes, 5.7%	0.62386
	50	blood vessel development	15 out of 658 genes, 2.3%	85 out of 9651 genes, 0.9%	0.74244
	51	cell migration	35 out of 658 genes, 5.3%	289 out of 9651 genes, 3.0%	0.82228
	52	cardiovascular system development	26 out of 658 genes, 4.0%	195 out of 9651 genes, 2.0%	0.98202
	53	circulatory system development	26 out of 658 genes, 4.0%	195 out of 9651 genes, 2.0%	0.98202
	54	anatomical structure formation involved in morphogenesis	36 out of 658 genes, 5.5%	303 out of 9651 genes, 3.1%	0.98801
	55	muscle cell migration	7 out of 658 genes, 1.1%	24 out of 9651 genes, 0.2%	1
	56	sister chromatid segregation	8 out of 658 genes, 1.2%	31 out of 9651 genes, 0.3%	1
	57	anatomical structure morphogenesis	81 out of 658 genes, 12.3%	845 out of 9651 genes, 8.8%	1
	58	response to wounding	24 out of 658 genes, 3.6%	177 out of 9651 genes, 1.8%	1
	59	chromosome segregation	9 out of 658 genes, 1.4%	39 out of 9651 genes, 0.4%	1
	60	mesenchymal cell development	9 out of 658 genes, 1.4%	39 out of 9651 genes, 0.4%	1
	61	regulation of mitotic metaphase/anaphase transition	8 out of 658 genes, 1.2%	32 out of 9651 genes, 0.3%	1
	62	negative regulation of DNA binding	8 out of 658 genes, 1.2%	32 out of 9651 genes, 0.3%	1
	63	ossification	15 out of 658 genes, 2.3%	91 out of 9651 genes, 0.9%	1
	64	endothelial cell development	3 out of 658 genes, 0.5%	4 out of 9651 genes, 0.0%	1
	65	neural crest formation	3 out of 658 genes, 0.5%	4 out of 9651 genes, 0.0%	1
	66	acute inflammatory response	11 out of 658 genes, 1.7%	56 out of 9651 genes, 0.6%	1
	67	positive regulation of cytokine production	15 out of 658 genes, 2.3%	92 out of 9651 genes, 1.0%	1
	68	extracellular structure organization	14 out of 658 genes, 2.1%	83 out of 9651 genes, 0.9%	1
	69	immune response	20 out of 658 genes, 3.0%	141 out of 9651 genes, 1.5%	1
	70	cell cycle	64 out of 658 genes, 9.7%	647 out of 9651 genes, 6.7%	1
	71	response to hormone stimulus	40 out of 658 genes, 6.1%	360 out of 9651 genes, 3.7%	1
	72	positive regulation of biosynthetic process	17 out of 658 genes, 2.6%	112 out of 9651 genes, 1.2%	1
	73	multicellular organismal development	152 out of 658 genes, 23.1%	1792 out of 9651 genes, 18.6%	1
	74	antigen processing and presentation	10 out of 658 genes, 1.5%	50 out of 9651 genes, 0.5%	1
	75	regulation of multicellular organismal process	66 out of 658 genes, 10.0%	678 out of 9651 genes, 7.0%	1
	76	regulation of cytokine production	25 out of 658 genes, 3.8%	198 out of 9651 genes, 2.1%	1
	77	mesenchymal cell differentiation	9 out of 658 genes, 1.4%	43 out of 9651 genes, 0.4%	1
	78	regulation of mitosis	10 out of 658 genes, 1.5%	52 out of 9651 genes, 0.5%	1
	79	regulation of nuclear division	10 out of 658 genes, 1.5%	52 out of 9651 genes, 0.5%	1
	80	regulation of cell-substrate adhesion	8 out of 658 genes, 1.2%	36 out of 9651 genes, 0.4%	1
	81	positive regulation of cellular biosynthetic process	13 out of 658 genes, 2.0%	79 out of 9651 genes, 0.8%	1
	82	response to external stimulus	52 out of 658 genes, 7.9%	514 out of 9651 genes, 5.3%	1
	83	positive regulation of biological process	103 out of 658 genes, 15.7%	1165 out of 9651 genes, 12.1%	1
	84	C21-steroid hormone biosynthetic process	3 out of 658 genes, 0.5%	5 out of 9651 genes, 0.1%	1
	85	inflammatory response	15 out of 658 genes, 2.3%	100 out of 9651 genes, 1.0%	1
	86	regulation of developmental process	49 out of 658 genes, 7.4%	486 out of 9651 genes, 5.0%	1
	87	system development	135 out of 658 genes, 20.5%	1602 out of 9651 genes, 16.6%	1
	88	tissue morphogenesis	24 out of 658 genes, 3.6%	196 out of 9651 genes, 2.0%	1
	89	regulation of response to stimulus	83 out of 658 genes, 12.6%	917 out of 9651 genes, 9.5%	1
	90	norepinephrine transport	2 out of 658 genes, 0.3%	2 out of 9651 genes, 0.0%	1
	91	regulation of transcription during mitosis	2 out of 658 genes, 0.3%	2 out of 9651 genes, 0.0%	1
	92	positive regulation of transcription during mitosis	2 out of 658 genes, 0.3%	2 out of 9651 genes, 0.0%	1
	93	norepinephrine secretion	2 out of 658 genes, 0.3%	2 out of 9651 genes, 0.0%	1
	94	regulation of cell division	2 out of 658 genes, 0.3%	2 out of 9651 genes, 0.0%	1
	95	response to glucocorticoid stimulus	7 out of 658 genes, 1.1%	32 out of 9651 genes, 0.3%	1
	96	positive regulation of signal transduction	26 out of 658 genes, 4.0%	224 out of 9651 genes, 2.3%	1
	97	mesenchyme development	9 out of 658 genes, 1.4%	49 out of 9651 genes, 0.5%	1
	98	response to tumor necrosis factor	3 out of 658 genes, 0.5%	6 out of 9651 genes, 0.1%	1
	99	hormone biosynthetic process	3 out of 658 genes, 0.5%	6 out of 9651 genes, 0.1%	1
	100	endothelial cell differentiation	3 out of 658 genes, 0.5%	6 out of 9651 genes, 0.1%	1
	101	response to estrogen stimulus	12 out of 658 genes, 1.8%	77 out of 9651 genes, 0.8%	1
	102	regulation of locomotion	13 out of 658 genes, 2.0%	87 out of 9651 genes, 0.9%	1
	103	cell-cell adhesion	18 out of 658 genes, 2.7%	138 out of 9651 genes, 1.4%	1
	104	nuclear division	14 out of 658 genes, 2.1%	97 out of 9651 genes, 1.0%	1
	105	mitosis	14 out of 658 genes, 2.1%	97 out of 9651 genes, 1.0%	1
	106	negative regulation of cellular process	75 out of 658 genes, 11.4%	830 out of 9651 genes, 8.6%	1
	107	negative regulation of molecular function	30 out of 658 genes, 4.6%	273 out of 9651 genes, 2.8%	1
	108	regulation of cell migration	11 out of 658 genes, 1.7%	69 out of 9651 genes, 0.7%	1
	109	negative regulation of binding	8 out of 658 genes, 1.2%	42 out of 9651 genes, 0.4%	1
	110	endothelial cell migration	4 out of 658 genes, 0.6%	12 out of 9651 genes, 0.1%	1
	111	regulation of DNA binding	10 out of 658 genes, 1.5%	60 out of 9651 genes, 0.6%	1
	112	regulation of cell activation	20 out of 658 genes, 3.0%	162 out of 9651 genes, 1.7%	1
	113	positive regulation of cell communication	26 out of 658 genes, 4.0%	229 out of 9651 genes, 2.4%	1
	114	positive regulation of signaling	26 out of 658 genes, 4.0%	229 out of 9651 genes, 2.4%	1
	115	tissue development	50 out of 658 genes, 7.6%	517 out of 9651 genes, 5.4%	1
	116	positive regulation of cellular process	83 out of 658 genes, 12.6%	942 out of 9651 genes, 9.8%	1
	117	regulation of signal transduction	59 out of 658 genes, 9.0%	633 out of 9651 genes, 6.6%	1
	118	regulation of leukocyte activation	19 out of 658 genes, 2.9%	154 out of 9651 genes, 1.6%	1
	119	muscle cell proliferation	3 out of 658 genes, 0.5%	7 out of 9651 genes, 0.1%	1
	120	regulation of cell motility	11 out of 658 genes, 1.7%	72 out of 9651 genes, 0.7%	1
	121	organelle fission	14 out of 658 genes, 2.1%	102 out of 9651 genes, 1.1%	1
	122	temperature homeostasis	4 out of 658 genes, 0.6%	13 out of 9651 genes, 0.1%	1
	123	C21-steroid hormone metabolic process	4 out of 658 genes, 0.6%	13 out of 9651 genes, 0.1%	1
	124	positive regulation of protein ubiquitination	4 out of 658 genes, 0.6%	13 out of 9651 genes, 0.1%	1
	125	G-protein coupled purinergic receptor signaling pathway	4 out of 658 genes, 0.6%	13 out of 9651 genes, 0.1%	1
	126	response to stress	99 out of 658 genes, 15.0%	1160 out of 9651 genes, 12.0%	1
	127	regulation of cellular component movement	11 out of 658 genes, 1.7%	73 out of 9651 genes, 0.8%	1
	128	cell differentiation	78 out of 658 genes, 11.9%	886 out of 9651 genes, 9.2%	1
	129	negative regulation of multicellular organismal process	14 out of 658 genes, 2.1%	104 out of 9651 genes, 1.1%	1
	130	negative regulation of catalytic activity	22 out of 658 genes, 3.3%	192 out of 9651 genes, 2.0%	1
	131	cell cycle process	55 out of 658 genes, 8.4%	594 out of 9651 genes, 6.2%	1
	132	cell cycle phase	39 out of 658 genes, 5.9%	395 out of 9651 genes, 4.1%	1
	133	extracellular matrix organization	6 out of 658 genes, 0.9%	29 out of 9651 genes, 0.3%	1
	134	negative regulation of mitosis	6 out of 658 genes, 0.9%	29 out of 9651 genes, 0.3%	1
	135	negative regulation of mitotic metaphase/anaphase transition	6 out of 658 genes, 0.9%	29 out of 9651 genes, 0.3%	1
	136	negative regulation of nuclear division	6 out of 658 genes, 0.9%	29 out of 9651 genes, 0.3%	1
	137	negative regulation of cell cycle phase transition	6 out of 658 genes, 0.9%	29 out of 9651 genes, 0.3%	1
	138	negative regulation of mitotic cell cycle phase transition	6 out of 658 genes, 0.9%	29 out of 9651 genes, 0.3%	1
	139	positive regulation of macromolecule metabolic process	27 out of 658 genes, 4.1%	251 out of 9651 genes, 2.6%	1
	140	cell-substrate adhesion	9 out of 658 genes, 1.4%	56 out of 9651 genes, 0.6%	1
	141	regulation of mitotic cell cycle	13 out of 658 genes, 2.0%	96 out of 9651 genes, 1.0%	1
	142	muscle organ development	8 out of 658 genes, 1.2%	47 out of 9651 genes, 0.5%	1
	143	inositol lipid-mediated signaling	8 out of 658 genes, 1.2%	47 out of 9651 genes, 0.5%	1
	144	mesodermal cell fate commitment	2 out of 658 genes, 0.3%	3 out of 9651 genes, 0.0%	1
	145	regulation of systemic arterial blood pressure by carotid sinus baroreceptor feedback	2 out of 658 genes, 0.3%	3 out of 9651 genes, 0.0%	1
	146	regulation of systemic arterial blood pressure by baroreceptor feedback	2 out of 658 genes, 0.3%	3 out of 9651 genes, 0.0%	1
	147	mitotic spindle organization	2 out of 658 genes, 0.3%	3 out of 9651 genes, 0.0%	1
	148	regulation of exit from mitosis	2 out of 658 genes, 0.3%	3 out of 9651 genes, 0.0%	1
	149	actin filament-based movement	2 out of 658 genes, 0.3%	3 out of 9651 genes, 0.0%	1
	150	fever generation	3 out of 658 genes, 0.5%	8 out of 9651 genes, 0.1%	1
	151	endothelium development	3 out of 658 genes, 0.5%	8 out of 9651 genes, 0.1%	1
	152	positive regulation of metabolic process	37 out of 658 genes, 5.6%	374 out of 9651 genes, 3.9%	1
	153	regulation of signaling	68 out of 658 genes, 10.3%	768 out of 9651 genes, 8.0%	1
	154	morphogenesis of a branching epithelium	9 out of 658 genes, 1.4%	57 out of 9651 genes, 0.6%	1
	155	negative regulation of organelle organization	10 out of 658 genes, 1.5%	67 out of 9651 genes, 0.7%	1
	156	regulation of cell communication	68 out of 658 genes, 10.3%	770 out of 9651 genes, 8.0%	1
	157	myeloid leukocyte activation	7 out of 658 genes, 1.1%	39 out of 9651 genes, 0.4%	1
	158	regulation of smoothened signaling pathway	4 out of 658 genes, 0.6%	15 out of 9651 genes, 0.2%	1
	159	learning or memory	10 out of 658 genes, 1.5%	68 out of 9651 genes, 0.7%	1
	160	leukocyte chemotaxis	6 out of 658 genes, 0.9%	31 out of 9651 genes, 0.3%	1
	161	cell chemotaxis	6 out of 658 genes, 0.9%	31 out of 9651 genes, 0.3%	1
	162	renal system development	7 out of 658 genes, 1.1%	40 out of 9651 genes, 0.4%	1
	163	immune effector process	16 out of 658 genes, 2.4%	132 out of 9651 genes, 1.4%	1
	164	cognition	10 out of 658 genes, 1.5%	69 out of 9651 genes, 0.7%	1
	165	hemostasis	31 out of 658 genes, 4.7%	308 out of 9651 genes, 3.2%	1
	166	sprouting angiogenesis	3 out of 658 genes, 0.5%	9 out of 9651 genes, 0.1%	1
	167	arginine metabolic process	3 out of 658 genes, 0.5%	9 out of 9651 genes, 0.1%	1
	168	catecholamine secretion	3 out of 658 genes, 0.5%	9 out of 9651 genes, 0.1%	1
	169	positive regulation of RNA metabolic process	3 out of 658 genes, 0.5%	9 out of 9651 genes, 0.1%	1
	170	vascular process in circulatory system	9 out of 658 genes, 1.4%	60 out of 9651 genes, 0.6%	1
	171	leukocyte migration	7 out of 658 genes, 1.1%	41 out of 9651 genes, 0.4%	1
	172	positive regulation of cyclic nucleotide biosynthetic process	4 out of 658 genes, 0.6%	16 out of 9651 genes, 0.2%	1
	173	positive regulation of nucleotide biosynthetic process	4 out of 658 genes, 0.6%	16 out of 9651 genes, 0.2%	1
	174	regulation of cAMP metabolic process	4 out of 658 genes, 0.6%	16 out of 9651 genes, 0.2%	1
	175	positive regulation of cAMP metabolic process	4 out of 658 genes, 0.6%	16 out of 9651 genes, 0.2%	1
	176	regulation of cAMP biosynthetic process	4 out of 658 genes, 0.6%	16 out of 9651 genes, 0.2%	1
	177	positive regulation of cAMP biosynthetic process	4 out of 658 genes, 0.6%	16 out of 9651 genes, 0.2%	1
	178	regulation of adenylate cyclase activity	4 out of 658 genes, 0.6%	16 out of 9651 genes, 0.2%	1
	179	positive regulation of adenylate cyclase activity	4 out of 658 genes, 0.6%	16 out of 9651 genes, 0.2%	1
	180	positive regulation of lyase activity	4 out of 658 genes, 0.6%	16 out of 9651 genes, 0.2%	1
	181	positive regulation of purine nucleotide biosynthetic process	4 out of 658 genes, 0.6%	16 out of 9651 genes, 0.2%	1
	182	positive regulation of purine nucleotide metabolic process	4 out of 658 genes, 0.6%	16 out of 9651 genes, 0.2%	1
	183	mitotic sister chromatid segregation	5 out of 658 genes, 0.8%	24 out of 9651 genes, 0.2%	1
	184	urogenital system development	8 out of 658 genes, 1.2%	51 out of 9651 genes, 0.5%	1
	185	regulation of catalytic activity	57 out of 658 genes, 8.7%	640 out of 9651 genes, 6.6%	1
	186	enzyme linked receptor protein signaling pathway	46 out of 658 genes, 7.0%	499 out of 9651 genes, 5.2%	1
	187	defense response to bacterium	7 out of 658 genes, 1.1%	42 out of 9651 genes, 0.4%	1
	188	regulation of cellular component organization	32 out of 658 genes, 4.9%	325 out of 9651 genes, 3.4%	1
	189	positive regulation of macromolecule biosynthetic process	10 out of 658 genes, 1.5%	72 out of 9651 genes, 0.7%	1
	190	regulation of cell cycle process	12 out of 658 genes, 1.8%	93 out of 9651 genes, 1.0%	1
	191	response to other organism	24 out of 658 genes, 3.6%	230 out of 9651 genes, 2.4%	1
	192	positive regulation of cyclic nucleotide metabolic process	4 out of 658 genes, 0.6%	17 out of 9651 genes, 0.2%	1
	193	purinergic receptor signaling pathway	4 out of 658 genes, 0.6%	17 out of 9651 genes, 0.2%	1
	194	positive regulation of nucleotide metabolic process	4 out of 658 genes, 0.6%	17 out of 9651 genes, 0.2%	1
	195	regulation of lyase activity	4 out of 658 genes, 0.6%	17 out of 9651 genes, 0.2%	1
	196	tube development	19 out of 658 genes, 2.9%	172 out of 9651 genes, 1.8%	1
	197	lymph vessel development	2 out of 658 genes, 0.3%	4 out of 9651 genes, 0.0%	1
	198	organ or tissue specific immune response	2 out of 658 genes, 0.3%	4 out of 9651 genes, 0.0%	1
	199	zymogen activation	2 out of 658 genes, 0.3%	4 out of 9651 genes, 0.0%	1
	200	response to hydroperoxide	2 out of 658 genes, 0.3%	4 out of 9651 genes, 0.0%	1
	201	positive regulation of striated muscle contraction	2 out of 658 genes, 0.3%	4 out of 9651 genes, 0.0%	1
	202	epidermis morphogenesis	2 out of 658 genes, 0.3%	4 out of 9651 genes, 0.0%	1
	203	regulation of binding	15 out of 658 genes, 2.3%	127 out of 9651 genes, 1.3%	1
	204	neurological system process involved in regulation of systemic arterial blood pressure	3 out of 658 genes, 0.5%	10 out of 9651 genes, 0.1%	1
	205	myeloid leukocyte mediated immunity	3 out of 658 genes, 0.5%	10 out of 9651 genes, 0.1%	1
	206	acute-phase response	3 out of 658 genes, 0.5%	10 out of 9651 genes, 0.1%	1
	207	heat generation	3 out of 658 genes, 0.5%	10 out of 9651 genes, 0.1%	1
	208	cofactor transport	3 out of 658 genes, 0.5%	10 out of 9651 genes, 0.1%	1
	209	cell fate commitment	11 out of 658 genes, 1.7%	84 out of 9651 genes, 0.9%	1
	210	regulation of phosphate metabolic process	44 out of 658 genes, 6.7%	481 out of 9651 genes, 5.0%	1
	211	regulation of phosphorus metabolic process	44 out of 658 genes, 6.7%	481 out of 9651 genes, 5.0%	1
	212	regulation of molecular function	72 out of 658 genes, 10.9%	847 out of 9651 genes, 8.8%	1
	213	response to biotic stimulus	25 out of 658 genes, 3.8%	245 out of 9651 genes, 2.5%	1
	214	kidney development	6 out of 658 genes, 0.9%	35 out of 9651 genes, 0.4%	1
	215	response to nutrient levels	17 out of 658 genes, 2.6%	152 out of 9651 genes, 1.6%	1
	216	regulation of cyclic nucleotide biosynthetic process	4 out of 658 genes, 0.6%	18 out of 9651 genes, 0.2%	1
	217	regulation of nucleotide biosynthetic process	4 out of 658 genes, 0.6%	18 out of 9651 genes, 0.2%	1
	218	regulation of purine nucleotide biosynthetic process	4 out of 658 genes, 0.6%	18 out of 9651 genes, 0.2%	1
	219	positive regulation of cellular metabolic process	31 out of 658 genes, 4.7%	321 out of 9651 genes, 3.3%	1
	220	regulation of vasculature development	7 out of 658 genes, 1.1%	45 out of 9651 genes, 0.5%	1
	221	cellular response to growth factor stimulus	9 out of 658 genes, 1.4%	65 out of 9651 genes, 0.7%	1
	222	positive regulation of locomotion	8 out of 658 genes, 1.2%	55 out of 9651 genes, 0.6%	1
	223	response to extracellular stimulus	18 out of 658 genes, 2.7%	165 out of 9651 genes, 1.7%	1
	224	circulatory system process	17 out of 658 genes, 2.6%	154 out of 9651 genes, 1.6%	1
	225	regulation of endothelial cell migration	6 out of 658 genes, 0.9%	36 out of 9651 genes, 0.4%	1
	226	negative regulation of cell cycle process	6 out of 658 genes, 0.9%	36 out of 9651 genes, 0.4%	1
	227	hormone metabolic process	5 out of 658 genes, 0.8%	27 out of 9651 genes, 0.3%	1
	228	alpha-amino acid metabolic process	12 out of 658 genes, 1.8%	98 out of 9651 genes, 1.0%	1
	229	G-protein coupled receptor signaling pathway	25 out of 658 genes, 3.8%	250 out of 9651 genes, 2.6%	1
	230	response to fatty acid	3 out of 658 genes, 0.5%	11 out of 9651 genes, 0.1%	1
	231	smooth muscle cell migration	4 out of 658 genes, 0.6%	19 out of 9651 genes, 0.2%	1
	232	positive regulation of Ras GTPase activity	4 out of 658 genes, 0.6%	19 out of 9651 genes, 0.2%	1
	233	positive regulation of Rho GTPase activity	4 out of 658 genes, 0.6%	19 out of 9651 genes, 0.2%	1
	234	cellular hormone metabolic process	4 out of 658 genes, 0.6%	19 out of 9651 genes, 0.2%	1
	235	positive regulation of GTPase activity	4 out of 658 genes, 0.6%	19 out of 9651 genes, 0.2%	1
	236	organ morphogenesis	31 out of 658 genes, 4.7%	326 out of 9651 genes, 3.4%	1
	237	transmembrane receptor protein serine/threonine kinase signaling pathway	15 out of 658 genes, 2.3%	133 out of 9651 genes, 1.4%	1
	238	regulation of multicellular organismal development	28 out of 658 genes, 4.3%	289 out of 9651 genes, 3.0%	1
	239	response to ionizing radiation	6 out of 658 genes, 0.9%	37 out of 9651 genes, 0.4%	1
	240	branching morphogenesis of an epithelial tube	6 out of 658 genes, 0.9%	37 out of 9651 genes, 0.4%	1
	241	cell development	35 out of 658 genes, 5.3%	377 out of 9651 genes, 3.9%	1
	242	positive regulation of catalytic activity	22 out of 658 genes, 3.3%	216 out of 9651 genes, 2.2%	1
	243	regulation of cytokine biosynthetic process	8 out of 658 genes, 1.2%	57 out of 9651 genes, 0.6%	1
	244	regulation of cyclase activity	5 out of 658 genes, 0.8%	28 out of 9651 genes, 0.3%	1
	245	fat cell differentiation	5 out of 658 genes, 0.8%	28 out of 9651 genes, 0.3%	1
	246	antigen processing and presentation of peptide antigen	5 out of 658 genes, 0.8%	28 out of 9651 genes, 0.3%	1
	247	muscle organ morphogenesis	5 out of 658 genes, 0.8%	28 out of 9651 genes, 0.3%	1
	248	positive regulation of secretion	5 out of 658 genes, 0.8%	28 out of 9651 genes, 0.3%	1
	249	muscle tissue morphogenesis	5 out of 658 genes, 0.8%	28 out of 9651 genes, 0.3%	1
	250	cell migration involved in sprouting angiogenesis	2 out of 658 genes, 0.3%	5 out of 9651 genes, 0.1%	1
	251	vesicle docking involved in exocytosis	2 out of 658 genes, 0.3%	5 out of 9651 genes, 0.1%	1
	252	striated muscle cell proliferation	2 out of 658 genes, 0.3%	5 out of 9651 genes, 0.1%	1
	253	response to interferon-gamma	2 out of 658 genes, 0.3%	5 out of 9651 genes, 0.1%	1
	254	blood vessel endothelial cell migration	2 out of 658 genes, 0.3%	5 out of 9651 genes, 0.1%	1
	255	vesicle docking	2 out of 658 genes, 0.3%	5 out of 9651 genes, 0.1%	1
	256	positive regulation of ligase activity	2 out of 658 genes, 0.3%	5 out of 9651 genes, 0.1%	1
	257	positive regulation of ubiquitin-protein ligase activity	2 out of 658 genes, 0.3%	5 out of 9651 genes, 0.1%	1
	258	cellular response to lipid	2 out of 658 genes, 0.3%	5 out of 9651 genes, 0.1%	1
	259	negative regulation of transferase activity	8 out of 658 genes, 1.2%	58 out of 9651 genes, 0.6%	1
	260	cell death	53 out of 658 genes, 8.1%	614 out of 9651 genes, 6.4%	1
	261	death	53 out of 658 genes, 8.1%	614 out of 9651 genes, 6.4%	1
	262	endothelial cell proliferation	7 out of 658 genes, 1.1%	48 out of 9651 genes, 0.5%	1
	263	regulation of cell proliferation	22 out of 658 genes, 3.3%	219 out of 9651 genes, 2.3%	1
	264	regulation of cell cycle	28 out of 658 genes, 4.3%	293 out of 9651 genes, 3.0%	1
	265	serine family amino acid metabolic process	4 out of 658 genes, 0.6%	20 out of 9651 genes, 0.2%	1
	266	regulation of cyclic nucleotide metabolic process	4 out of 658 genes, 0.6%	20 out of 9651 genes, 0.2%	1
	267	positive regulation of cyclase activity	4 out of 658 genes, 0.6%	20 out of 9651 genes, 0.2%	1
	268	regulation of hormone levels	13 out of 658 genes, 2.0%	113 out of 9651 genes, 1.2%	1
	269	protein processing	3 out of 658 genes, 0.5%	12 out of 9651 genes, 0.1%	1
	270	negative regulation of blood coagulation	3 out of 658 genes, 0.5%	12 out of 9651 genes, 0.1%	1
	271	negative regulation of coagulation	3 out of 658 genes, 0.5%	12 out of 9651 genes, 0.1%	1
	272	negative regulation of hemostasis	3 out of 658 genes, 0.5%	12 out of 9651 genes, 0.1%	1
	273	respiratory tube development	9 out of 658 genes, 1.4%	69 out of 9651 genes, 0.7%	1
	274	positive regulation of Wnt receptor signaling pathway	5 out of 658 genes, 0.8%	29 out of 9651 genes, 0.3%	1
	275	cell activation	32 out of 658 genes, 4.9%	345 out of 9651 genes, 3.6%	1
	276	response to bacterium	15 out of 658 genes, 2.3%	137 out of 9651 genes, 1.4%	1
	277	positive regulation of response to stimulus	37 out of 658 genes, 5.6%	409 out of 9651 genes, 4.2%	1
	278	single-organism developmental process	105 out of 658 genes, 16.0%	1321 out of 9651 genes, 13.7%	1
	279	regulation of growth	10 out of 658 genes, 1.5%	81 out of 9651 genes, 0.8%	1
	280	regulation of response to external stimulus	11 out of 658 genes, 1.7%	93 out of 9651 genes, 1.0%	1
	281	negative regulation of cytokine production	9 out of 658 genes, 1.4%	71 out of 9651 genes, 0.7%	1
	282	Rho protein signal transduction	6 out of 658 genes, 0.9%	40 out of 9651 genes, 0.4%	1
	283	positive regulation of cytokine biosynthetic process	6 out of 658 genes, 0.9%	40 out of 9651 genes, 0.4%	1
	284	negative regulation of biosynthetic process	18 out of 658 genes, 2.7%	175 out of 9651 genes, 1.8%	1
	285	programmed cell death	50 out of 658 genes, 7.6%	584 out of 9651 genes, 6.1%	1
	286	cyclic-nucleotide-mediated signaling	3 out of 658 genes, 0.5%	13 out of 9651 genes, 0.1%	1
	287	regulation of positive chemotaxis	3 out of 658 genes, 0.5%	13 out of 9651 genes, 0.1%	1
	288	positive regulation of positive chemotaxis	3 out of 658 genes, 0.5%	13 out of 9651 genes, 0.1%	1
	289	positive regulation of cell proliferation	13 out of 658 genes, 2.0%	117 out of 9651 genes, 1.2%	1
	290	regulation of anatomical structure morphogenesis	13 out of 658 genes, 2.0%	117 out of 9651 genes, 1.2%	1
	291	morphogenesis of a branching structure	9 out of 658 genes, 1.4%	72 out of 9651 genes, 0.7%	1
	292	BMP signaling pathway	5 out of 658 genes, 0.8%	31 out of 9651 genes, 0.3%	1
	293	positive regulation of endocytosis	5 out of 658 genes, 0.8%	31 out of 9651 genes, 0.3%	1
	294	tissue remodeling	5 out of 658 genes, 0.8%	31 out of 9651 genes, 0.3%	1
	295	regulation of immune system process	37 out of 658 genes, 5.6%	416 out of 9651 genes, 4.3%	1
	296	formation of primary germ layer	6 out of 658 genes, 0.9%	41 out of 9651 genes, 0.4%	1
	297	positive regulation of cell migration	6 out of 658 genes, 0.9%	41 out of 9651 genes, 0.4%	1
	298	positive regulation of cellular component movement	6 out of 658 genes, 0.9%	41 out of 9651 genes, 0.4%	1
	299	positive regulation of cell motility	6 out of 658 genes, 0.9%	41 out of 9651 genes, 0.4%	1
	300	regulation of systemic arterial blood pressure by norepinephrine-epinephrine	2 out of 658 genes, 0.3%	6 out of 9651 genes, 0.1%	1
	301	regulation of cholesterol esterification	2 out of 658 genes, 0.3%	6 out of 9651 genes, 0.1%	1
	302	positive regulation of Rac GTPase activity	2 out of 658 genes, 0.3%	6 out of 9651 genes, 0.1%	1
	303	detection of chemical stimulus involved in sensory perception	2 out of 658 genes, 0.3%	6 out of 9651 genes, 0.1%	1
	304	detection of chemical stimulus involved in sensory perception of taste	2 out of 658 genes, 0.3%	6 out of 9651 genes, 0.1%	1
	305	centrosome organization	2 out of 658 genes, 0.3%	6 out of 9651 genes, 0.1%	1
	306	cell fate commitment involved in formation of primary germ layer	2 out of 658 genes, 0.3%	6 out of 9651 genes, 0.1%	1
	307	negative regulation of lymphocyte apoptotic process	2 out of 658 genes, 0.3%	6 out of 9651 genes, 0.1%	1
	308	negative regulation of leukocyte apoptotic process	2 out of 658 genes, 0.3%	6 out of 9651 genes, 0.1%	1
	309	microtubule polymerization or depolymerization	4 out of 658 genes, 0.6%	22 out of 9651 genes, 0.2%	1
	310	cardiac muscle tissue morphogenesis	4 out of 658 genes, 0.6%	22 out of 9651 genes, 0.2%	1
	311	negative regulation of protein metabolic process	9 out of 658 genes, 1.4%	73 out of 9651 genes, 0.8%	1
	312	regulation of body fluid levels	32 out of 658 genes, 4.9%	353 out of 9651 genes, 3.7%	1
	313	regulation of cell differentiation	33 out of 658 genes, 5.0%	366 out of 9651 genes, 3.8%	1
	314	negative regulation of cellular component organization	11 out of 658 genes, 1.7%	96 out of 9651 genes, 1.0%	1
	315	cell cycle phase transition	5 out of 658 genes, 0.8%	32 out of 9651 genes, 0.3%	1
	316	mitotic cell cycle phase transition	5 out of 658 genes, 0.8%	32 out of 9651 genes, 0.3%	1
	317	protein activation cascade	5 out of 658 genes, 0.8%	32 out of 9651 genes, 0.3%	1
	318	regulation of cell adhesion	9 out of 658 genes, 1.4%	74 out of 9651 genes, 0.8%	1
	319	cellular component morphogenesis	25 out of 658 genes, 3.8%	267 out of 9651 genes, 2.8%	1
	320	mesoderm formation	3 out of 658 genes, 0.5%	14 out of 9651 genes, 0.1%	1
	321	regulation of striated muscle contraction	3 out of 658 genes, 0.5%	14 out of 9651 genes, 0.1%	1
	322	sphingoid metabolic process	3 out of 658 genes, 0.5%	14 out of 9651 genes, 0.1%	1
	323	catecholamine transport	3 out of 658 genes, 0.5%	14 out of 9651 genes, 0.1%	1
	324	organ development	85 out of 658 genes, 12.9%	1067 out of 9651 genes, 11.1%	1
	325	regulation of cell-matrix adhesion	4 out of 658 genes, 0.6%	23 out of 9651 genes, 0.2%	1
	326	regulation of blood coagulation	4 out of 658 genes, 0.6%	23 out of 9651 genes, 0.2%	1
	327	regulation of hemostasis	4 out of 658 genes, 0.6%	23 out of 9651 genes, 0.2%	1
	328	epithelium development	20 out of 658 genes, 3.0%	206 out of 9651 genes, 2.1%	1
	329	negative regulation of hydrolase activity	12 out of 658 genes, 1.8%	110 out of 9651 genes, 1.1%	1
	330	morphogenesis of an epithelium	15 out of 658 genes, 2.3%	146 out of 9651 genes, 1.5%	1
	331	regulation of organelle organization	15 out of 658 genes, 2.3%	146 out of 9651 genes, 1.5%	1
	332	steroid biosynthetic process	7 out of 658 genes, 1.1%	54 out of 9651 genes, 0.6%	1
	333	negative regulation of kinase activity	7 out of 658 genes, 1.1%	54 out of 9651 genes, 0.6%	1
	334	negative regulation of macromolecule biosynthetic process	16 out of 658 genes, 2.4%	159 out of 9651 genes, 1.6%	1
	335	response to growth factor stimulus	10 out of 658 genes, 1.5%	88 out of 9651 genes, 0.9%	1
	336	regulation of protein stability	6 out of 658 genes, 0.9%	44 out of 9651 genes, 0.5%	1
	337	regulation of angiogenesis	6 out of 658 genes, 0.9%	44 out of 9651 genes, 0.5%	1
	338	epithelial cell proliferation	9 out of 658 genes, 1.4%	77 out of 9651 genes, 0.8%	1
	339	acute inflammatory response to antigenic stimulus	2 out of 658 genes, 0.3%	7 out of 9651 genes, 0.1%	1
	340	chronic inflammatory response	2 out of 658 genes, 0.3%	7 out of 9651 genes, 0.1%	1
	341	L-serine metabolic process	2 out of 658 genes, 0.3%	7 out of 9651 genes, 0.1%	1
	342	purine nucleoside diphosphate metabolic process	2 out of 658 genes, 0.3%	7 out of 9651 genes, 0.1%	1
	343	positive regulation of mast cell activation	2 out of 658 genes, 0.3%	7 out of 9651 genes, 0.1%	1
	344	positive regulation of mast cell activation involved in immune response	2 out of 658 genes, 0.3%	7 out of 9651 genes, 0.1%	1
	345	positive regulation of blood pressure	2 out of 658 genes, 0.3%	7 out of 9651 genes, 0.1%	1
	346	protein tetramerization	2 out of 658 genes, 0.3%	7 out of 9651 genes, 0.1%	1
	347	regulation of epithelial cell proliferation	3 out of 658 genes, 0.5%	15 out of 9651 genes, 0.2%	1
	348	positive regulation of cellular component organization	11 out of 658 genes, 1.7%	100 out of 9651 genes, 1.0%	1
	349	positive regulation of hydrolase activity	11 out of 658 genes, 1.7%	100 out of 9651 genes, 1.0%	1
	350	regulation of purine nucleotide metabolic process	15 out of 658 genes, 2.3%	148 out of 9651 genes, 1.5%	1
	351	cellular process involved in reproduction	9 out of 658 genes, 1.4%	78 out of 9651 genes, 0.8%	1
	352	single-organism behavior	14 out of 658 genes, 2.1%	137 out of 9651 genes, 1.4%	1
	353	positive regulation of protein metabolic process	20 out of 658 genes, 3.0%	211 out of 9651 genes, 2.2%	1
	354	regulation of phosphorylation	30 out of 658 genes, 4.6%	339 out of 9651 genes, 3.5%	1
	355	adaptive immune response	8 out of 658 genes, 1.2%	67 out of 9651 genes, 0.7%	1
	356	adaptive immune response based on somatic recombination of immune receptors built from immunoglobulin superfamily domains	8 out of 658 genes, 1.2%	67 out of 9651 genes, 0.7%	1
	357	leukocyte activation	19 out of 658 genes, 2.9%	199 out of 9651 genes, 2.1%	1
	358	response to lipopolysaccharide	4 out of 658 genes, 0.6%	25 out of 9651 genes, 0.3%	1
	359	regulation of coagulation	4 out of 658 genes, 0.6%	25 out of 9651 genes, 0.3%	1
	360	regulation of wound healing	4 out of 658 genes, 0.6%	25 out of 9651 genes, 0.3%	1
	361	regulation of transferase activity	20 out of 658 genes, 3.0%	213 out of 9651 genes, 2.2%	1
	362	response to radiation	15 out of 658 genes, 2.3%	151 out of 9651 genes, 1.6%	1
	363	regulation of muscle contraction	6 out of 658 genes, 0.9%	46 out of 9651 genes, 0.5%	1
	364	positive regulation of gene expression	3 out of 658 genes, 0.5%	16 out of 9651 genes, 0.2%	1
	365	response to isoquinoline alkaloid	3 out of 658 genes, 0.5%	16 out of 9651 genes, 0.2%	1
	366	regulation of symbiosis, encompassing mutualism through parasitism	3 out of 658 genes, 0.5%	16 out of 9651 genes, 0.2%	1
	367	regulation of growth of symbiont in host	3 out of 658 genes, 0.5%	16 out of 9651 genes, 0.2%	1
	368	mesoderm morphogenesis	3 out of 658 genes, 0.5%	16 out of 9651 genes, 0.2%	1
	369	cytoskeleton organization	29 out of 658 genes, 4.4%	329 out of 9651 genes, 3.4%	1
	370	response to peptide hormone stimulus	12 out of 658 genes, 1.8%	115 out of 9651 genes, 1.2%	1
	371	negative regulation of cellular metabolic process	20 out of 658 genes, 3.0%	214 out of 9651 genes, 2.2%	1
	372	cell morphogenesis involved in differentiation	16 out of 658 genes, 2.4%	164 out of 9651 genes, 1.7%	1
	373	negative regulation of response to stimulus	18 out of 658 genes, 2.7%	189 out of 9651 genes, 2.0%	1
	374	negative regulation of macromolecule metabolic process	22 out of 658 genes, 3.3%	240 out of 9651 genes, 2.5%	1
	375	nervous system development	49 out of 658 genes, 7.4%	596 out of 9651 genes, 6.2%	1
	376	muscle structure development	11 out of 658 genes, 1.7%	104 out of 9651 genes, 1.1%	1
	377	response to peptide	12 out of 658 genes, 1.8%	116 out of 9651 genes, 1.2%	1
	378	non-canonical Wnt receptor signaling pathway	4 out of 658 genes, 0.6%	26 out of 9651 genes, 0.3%	1
	379	glutamine family amino acid metabolic process	6 out of 658 genes, 0.9%	47 out of 9651 genes, 0.5%	1
	380	regulation of nucleotide metabolic process	15 out of 658 genes, 2.3%	153 out of 9651 genes, 1.6%	1
	381	myeloid dendritic cell activation	2 out of 658 genes, 0.3%	8 out of 9651 genes, 0.1%	1
	382	embryonic placenta development	2 out of 658 genes, 0.3%	8 out of 9651 genes, 0.1%	1
	383	urea metabolic process	2 out of 658 genes, 0.3%	8 out of 9651 genes, 0.1%	1
	384	negative regulation of microtubule polymerization or depolymerization	2 out of 658 genes, 0.3%	8 out of 9651 genes, 0.1%	1
	385	spindle checkpoint	2 out of 658 genes, 0.3%	8 out of 9651 genes, 0.1%	1
	386	regulation of mast cell activation	2 out of 658 genes, 0.3%	8 out of 9651 genes, 0.1%	1
	387	regulation of mast cell activation involved in immune response	2 out of 658 genes, 0.3%	8 out of 9651 genes, 0.1%	1
	388	positive regulation of transcription, DNA-dependent	2 out of 658 genes, 0.3%	8 out of 9651 genes, 0.1%	1
	389	positive regulation of muscle contraction	2 out of 658 genes, 0.3%	8 out of 9651 genes, 0.1%	1
	390	mesodermal cell differentiation	2 out of 658 genes, 0.3%	8 out of 9651 genes, 0.1%	1
	391	oligodendrocyte differentiation	2 out of 658 genes, 0.3%	8 out of 9651 genes, 0.1%	1
	392	positive regulation of protein secretion	2 out of 658 genes, 0.3%	8 out of 9651 genes, 0.1%	1
	393	sensory perception of taste	2 out of 658 genes, 0.3%	8 out of 9651 genes, 0.1%	1
	394	response to calcium ion	2 out of 658 genes, 0.3%	8 out of 9651 genes, 0.1%	1
	395	cell differentiation involved in embryonic placenta development	2 out of 658 genes, 0.3%	8 out of 9651 genes, 0.1%	1
	396	regulation of lymphocyte apoptotic process	2 out of 658 genes, 0.3%	8 out of 9651 genes, 0.1%	1
	397	response to lipoteichoic acid	2 out of 658 genes, 0.3%	8 out of 9651 genes, 0.1%	1
	398	regulation of leukocyte apoptotic process	2 out of 658 genes, 0.3%	8 out of 9651 genes, 0.1%	1
	399	regulation of transcription from RNA polymerase II promoter	38 out of 658 genes, 5.8%	452 out of 9651 genes, 4.7%	1
	400	amine metabolic process	7 out of 658 genes, 1.1%	59 out of 9651 genes, 0.6%	1
	401	ovulation cycle process	7 out of 658 genes, 1.1%	59 out of 9651 genes, 0.6%	1
	402	ovulation cycle	7 out of 658 genes, 1.1%	59 out of 9651 genes, 0.6%	1
	403	regulation of vasoconstriction	3 out of 658 genes, 0.5%	17 out of 9651 genes, 0.2%	1
	404	vasodilation	3 out of 658 genes, 0.5%	17 out of 9651 genes, 0.2%	1
	405	response to molecule of bacterial origin	12 out of 658 genes, 1.8%	118 out of 9651 genes, 1.2%	1
	406	epithelial cell development	4 out of 658 genes, 0.6%	27 out of 9651 genes, 0.3%	1
	407	regulation of Rho GTPase activity	4 out of 658 genes, 0.6%	27 out of 9651 genes, 0.3%	1
	408	regulation of Rho protein signal transduction	4 out of 658 genes, 0.6%	27 out of 9651 genes, 0.3%	1
	409	negative regulation of cellular biosynthetic process	15 out of 658 genes, 2.3%	156 out of 9651 genes, 1.6%	1
	410	regulation of GTP catabolic process	11 out of 658 genes, 1.7%	107 out of 9651 genes, 1.1%	1
	411	chemotaxis	24 out of 658 genes, 3.6%	271 out of 9651 genes, 2.8%	1
	412	taxis	24 out of 658 genes, 3.6%	271 out of 9651 genes, 2.8%	1
	413	regulation of endocytosis	7 out of 658 genes, 1.1%	60 out of 9651 genes, 0.6%	1
	414	regulation of lipase activity	7 out of 658 genes, 1.1%	60 out of 9651 genes, 0.6%	1
	415	reactive oxygen species metabolic process	5 out of 658 genes, 0.8%	38 out of 9651 genes, 0.4%	1
	416	regulation of muscle system process	6 out of 658 genes, 0.9%	49 out of 9651 genes, 0.5%	1
	417	regulation of kinase activity	19 out of 658 genes, 2.9%	208 out of 9651 genes, 2.2%	1
	418	response to abiotic stimulus	25 out of 658 genes, 3.8%	286 out of 9651 genes, 3.0%	1
	419	G1/S transition of mitotic cell cycle	4 out of 658 genes, 0.6%	28 out of 9651 genes, 0.3%	1
	420	negative regulation of leukocyte activation	3 out of 658 genes, 0.5%	18 out of 9651 genes, 0.2%	1
	421	cell recognition	3 out of 658 genes, 0.5%	18 out of 9651 genes, 0.2%	1
	422	gas transport	3 out of 658 genes, 0.5%	18 out of 9651 genes, 0.2%	1
	423	regulation of microtubule polymerization or depolymerization	3 out of 658 genes, 0.5%	18 out of 9651 genes, 0.2%	1
	424	hydrogen peroxide metabolic process	3 out of 658 genes, 0.5%	18 out of 9651 genes, 0.2%	1
	425	negative regulation of cell activation	3 out of 658 genes, 0.5%	18 out of 9651 genes, 0.2%	1
	426	sphingomyelin metabolic process	2 out of 658 genes, 0.3%	9 out of 9651 genes, 0.1%	1
	427	axon cargo transport	2 out of 658 genes, 0.3%	9 out of 9651 genes, 0.1%	1
	428	protein complex localization	2 out of 658 genes, 0.3%	9 out of 9651 genes, 0.1%	1
	429	interleukin-1 beta production	2 out of 658 genes, 0.3%	9 out of 9651 genes, 0.1%	1
	430	positive regulation of behavior	5 out of 658 genes, 0.8%	39 out of 9651 genes, 0.4%	1
	431	positive regulation of chemotaxis	5 out of 658 genes, 0.8%	39 out of 9651 genes, 0.4%	1
	432	regulation of hydrolase activity	29 out of 658 genes, 4.4%	340 out of 9651 genes, 3.5%	1
	433	cell morphogenesis	19 out of 658 genes, 2.9%	210 out of 9651 genes, 2.2%	1
	434	blood circulation	12 out of 658 genes, 1.8%	122 out of 9651 genes, 1.3%	1
	435	negative regulation of apoptotic process	18 out of 658 genes, 2.7%	198 out of 9651 genes, 2.1%	1
	436	negative regulation of programmed cell death	18 out of 658 genes, 2.7%	198 out of 9651 genes, 2.1%	1
	437	negative regulation of cell death	18 out of 658 genes, 2.7%	198 out of 9651 genes, 2.1%	1
	438	negative regulation of metabolic process	25 out of 658 genes, 3.8%	289 out of 9651 genes, 3.0%	1
	439	negative regulation of cell proliferation	8 out of 658 genes, 1.2%	74 out of 9651 genes, 0.8%	1
	440	regulation of Wnt receptor signaling pathway	8 out of 658 genes, 1.2%	74 out of 9651 genes, 0.8%	1
	441	regulation of GTPase activity	10 out of 658 genes, 1.5%	98 out of 9651 genes, 1.0%	1
	442	hormone transport	9 out of 658 genes, 1.4%	86 out of 9651 genes, 0.9%	1
	443	gastrulation	6 out of 658 genes, 0.9%	51 out of 9651 genes, 0.5%	1
	444	neuromuscular process	4 out of 658 genes, 0.6%	29 out of 9651 genes, 0.3%	1
	445	regulation of lymphocyte activation	13 out of 658 genes, 2.0%	136 out of 9651 genes, 1.4%	1
	446	nucleoside diphosphate metabolic process	3 out of 658 genes, 0.5%	19 out of 9651 genes, 0.2%	1
	447	monoamine transport	3 out of 658 genes, 0.5%	19 out of 9651 genes, 0.2%	1
	448	actomyosin structure organization	3 out of 658 genes, 0.5%	19 out of 9651 genes, 0.2%	1
	449	negative regulation of cytokine biosynthetic process	3 out of 658 genes, 0.5%	19 out of 9651 genes, 0.2%	1
	450	response to organic nitrogen	17 out of 658 genes, 2.6%	187 out of 9651 genes, 1.9%	1
	451	regulation of cell death	36 out of 658 genes, 5.5%	438 out of 9651 genes, 4.5%	1
	452	regulation of intracellular protein kinase cascade	20 out of 658 genes, 3.0%	226 out of 9651 genes, 2.3%	1
	453	behavior	21 out of 658 genes, 3.2%	240 out of 9651 genes, 2.5%	1
	454	negative regulation of immune system process	5 out of 658 genes, 0.8%	41 out of 9651 genes, 0.4%	1
	455	regulation of leukocyte migration	4 out of 658 genes, 0.6%	30 out of 9651 genes, 0.3%	1
	456	ethanolamine-containing compound metabolic process	4 out of 658 genes, 0.6%	30 out of 9651 genes, 0.3%	1
	457	placenta development	2 out of 658 genes, 0.3%	10 out of 9651 genes, 0.1%	1
	458	cell-cell recognition	2 out of 658 genes, 0.3%	10 out of 9651 genes, 0.1%	1
	459	regulation of synaptic transmission, GABAergic	2 out of 658 genes, 0.3%	10 out of 9651 genes, 0.1%	1
	460	T cell differentiation in thymus	2 out of 658 genes, 0.3%	10 out of 9651 genes, 0.1%	1
	461	sperm-egg recognition	2 out of 658 genes, 0.3%	10 out of 9651 genes, 0.1%	1
	462	alpha-beta T cell differentiation	2 out of 658 genes, 0.3%	10 out of 9651 genes, 0.1%	1
	463	positive regulation of epithelial cell proliferation	2 out of 658 genes, 0.3%	10 out of 9651 genes, 0.1%	1
	464	trabecula formation	2 out of 658 genes, 0.3%	10 out of 9651 genes, 0.1%	1
	465	trabecula morphogenesis	2 out of 658 genes, 0.3%	10 out of 9651 genes, 0.1%	1
	466	nitrogen cycle metabolic process	2 out of 658 genes, 0.3%	10 out of 9651 genes, 0.1%	1
	467	negative regulation of cellular protein metabolic process	6 out of 658 genes, 0.9%	53 out of 9651 genes, 0.5%	1
	468	proteoglycan metabolic process	3 out of 658 genes, 0.5%	20 out of 9651 genes, 0.2%	1
	469	mesoderm development	3 out of 658 genes, 0.5%	20 out of 9651 genes, 0.2%	1
	470	skeletal muscle organ development	3 out of 658 genes, 0.5%	20 out of 9651 genes, 0.2%	1
	471	multicellular organismal homeostasis	8 out of 658 genes, 1.2%	77 out of 9651 genes, 0.8%	1
	472	regulation of neuron projection development	5 out of 658 genes, 0.8%	42 out of 9651 genes, 0.4%	1
	473	positive regulation of molecular function	27 out of 658 genes, 4.1%	323 out of 9651 genes, 3.3%	1
	474	regulation of cytokine-mediated signaling pathway	4 out of 658 genes, 0.6%	31 out of 9651 genes, 0.3%	1
	475	cardiac muscle tissue development	4 out of 658 genes, 0.6%	31 out of 9651 genes, 0.3%	1
	476	regulation of response to cytokine stimulus	4 out of 658 genes, 0.6%	31 out of 9651 genes, 0.3%	1
	477	regulation of secretion	11 out of 658 genes, 1.7%	115 out of 9651 genes, 1.2%	1
	478	regulation of B cell activation	6 out of 658 genes, 0.9%	54 out of 9651 genes, 0.6%	1
	479	cell growth	15 out of 658 genes, 2.3%	166 out of 9651 genes, 1.7%	1
	480	hematopoietic or lymphoid organ development	18 out of 658 genes, 2.7%	206 out of 9651 genes, 2.1%	1
	481	regulation of lymphocyte differentiation	5 out of 658 genes, 0.8%	43 out of 9651 genes, 0.4%	1
	482	G-protein coupled receptor signaling pathway, coupled to cyclic nucleotide second messenger	8 out of 658 genes, 1.2%	79 out of 9651 genes, 0.8%	1
	483	regulation of vesicle-mediated transport	8 out of 658 genes, 1.2%	79 out of 9651 genes, 0.8%	1
	484	macrophage derived foam cell differentiation	3 out of 658 genes, 0.5%	21 out of 9651 genes, 0.2%	1
	485	cell maturation	3 out of 658 genes, 0.5%	21 out of 9651 genes, 0.2%	1
	486	response to protozoan	2 out of 658 genes, 0.3%	11 out of 9651 genes, 0.1%	1
	487	myeloid cell activation involved in immune response	2 out of 658 genes, 0.3%	11 out of 9651 genes, 0.1%	1
	488	negative regulation of cell migration	2 out of 658 genes, 0.3%	11 out of 9651 genes, 0.1%	1
	489	tyrosine phosphorylation of Stat3 protein	2 out of 658 genes, 0.3%	11 out of 9651 genes, 0.1%	1
	490	regulation of B cell differentiation	2 out of 658 genes, 0.3%	11 out of 9651 genes, 0.1%	1
	491	negative regulation of cellular component movement	2 out of 658 genes, 0.3%	11 out of 9651 genes, 0.1%	1
	492	negative regulation of cell motility	2 out of 658 genes, 0.3%	11 out of 9651 genes, 0.1%	1
	493	cell junction assembly	6 out of 658 genes, 0.9%	55 out of 9651 genes, 0.6%	1
	494	leukocyte homeostasis	4 out of 658 genes, 0.6%	32 out of 9651 genes, 0.3%	1
	495	regulation of peptidase activity	11 out of 658 genes, 1.7%	117 out of 9651 genes, 1.2%	1
	496	regulation of programmed cell death	34 out of 658 genes, 5.2%	423 out of 9651 genes, 4.4%	1
	497	tissue homeostasis	5 out of 658 genes, 0.8%	44 out of 9651 genes, 0.5%	1
	498	regulation of chemotaxis	5 out of 658 genes, 0.8%	44 out of 9651 genes, 0.5%	1
	499	cellular biogenic amine metabolic process	6 out of 658 genes, 0.9%	56 out of 9651 genes, 0.6%	1
	500	cellular amine metabolic process	6 out of 658 genes, 0.9%	56 out of 9651 genes, 0.6%	1
	501	regulation of behavior	6 out of 658 genes, 0.9%	56 out of 9651 genes, 0.6%	1
	502	positive regulation of transport	11 out of 658 genes, 1.7%	118 out of 9651 genes, 1.2%	1
	503	negative regulation of developmental process	12 out of 658 genes, 1.8%	131 out of 9651 genes, 1.4%	1
	504	negative regulation of peptidase activity	9 out of 658 genes, 1.4%	93 out of 9651 genes, 1.0%	1
	505	epithelial tube morphogenesis	9 out of 658 genes, 1.4%	93 out of 9651 genes, 1.0%	1
	506	regulation of cell projection organization	8 out of 658 genes, 1.2%	81 out of 9651 genes, 0.8%	1
	507	regulation of systemic arterial blood pressure mediated by a chemical signal	3 out of 658 genes, 0.5%	22 out of 9651 genes, 0.2%	1
	508	cellular protein complex disassembly	3 out of 658 genes, 0.5%	22 out of 9651 genes, 0.2%	1
	509	response to alcohol	3 out of 658 genes, 0.5%	22 out of 9651 genes, 0.2%	1
	510	positive regulation of phospholipase activity	5 out of 658 genes, 0.8%	45 out of 9651 genes, 0.5%	1
	511	regulation of tube size	5 out of 658 genes, 0.8%	45 out of 9651 genes, 0.5%	1
	512	regulation of blood vessel size	5 out of 658 genes, 0.8%	45 out of 9651 genes, 0.5%	1
	513	positive regulation of lipase activity	5 out of 658 genes, 0.8%	45 out of 9651 genes, 0.5%	1
	514	sphingolipid metabolic process	6 out of 658 genes, 0.9%	57 out of 9651 genes, 0.6%	1
	515	response to oxygen-containing compound	23 out of 658 genes, 3.5%	278 out of 9651 genes, 2.9%	1
	516	glycerophospholipid metabolic process	8 out of 658 genes, 1.2%	82 out of 9651 genes, 0.8%	1
	517	T cell mediated immunity	2 out of 658 genes, 0.3%	12 out of 9651 genes, 0.1%	1
	518	positive regulation of endothelial cell migration	2 out of 658 genes, 0.3%	12 out of 9651 genes, 0.1%	1
	519	membrane docking	2 out of 658 genes, 0.3%	12 out of 9651 genes, 0.1%	1
	520	proteoglycan biosynthetic process	2 out of 658 genes, 0.3%	12 out of 9651 genes, 0.1%	1
	521	regulation of NF-kappaB import into nucleus	2 out of 658 genes, 0.3%	12 out of 9651 genes, 0.1%	1
	522	regulation of I-kappaB kinase/NF-kappaB cascade	2 out of 658 genes, 0.3%	12 out of 9651 genes, 0.1%	1
	523	innate immune response	2 out of 658 genes, 0.3%	12 out of 9651 genes, 0.1%	1
	524	alpha-beta T cell activation	2 out of 658 genes, 0.3%	12 out of 9651 genes, 0.1%	1
	525	skeletal muscle fiber development	2 out of 658 genes, 0.3%	12 out of 9651 genes, 0.1%	1
	526	alpha-amino acid catabolic process	2 out of 658 genes, 0.3%	12 out of 9651 genes, 0.1%	1
	527	immune system development	19 out of 658 genes, 2.9%	225 out of 9651 genes, 2.3%	1
	528	phosphorylation	17 out of 658 genes, 2.6%	199 out of 9651 genes, 2.1%	1
	529	negative regulation of cytoskeleton organization	4 out of 658 genes, 0.6%	34 out of 9651 genes, 0.4%	1
	530	negative regulation of cell differentiation	11 out of 658 genes, 1.7%	121 out of 9651 genes, 1.3%	1
	531	response to insulin stimulus	5 out of 658 genes, 0.8%	46 out of 9651 genes, 0.5%	1
	532	regulation of neuron differentiation	5 out of 658 genes, 0.8%	46 out of 9651 genes, 0.5%	1
	533	spindle organization	3 out of 658 genes, 0.5%	23 out of 9651 genes, 0.2%	1
	534	regulation of steroid metabolic process	3 out of 658 genes, 0.5%	23 out of 9651 genes, 0.2%	1
	535	protein complex disassembly	3 out of 658 genes, 0.5%	23 out of 9651 genes, 0.2%	1
	536	foam cell differentiation	3 out of 658 genes, 0.5%	23 out of 9651 genes, 0.2%	1
	537	neurological system process	39 out of 658 genes, 5.9%	499 out of 9651 genes, 5.2%	1
	538	leukocyte mediated immunity	7 out of 658 genes, 1.1%	71 out of 9651 genes, 0.7%	1
	539	cellular response to endogenous stimulus	10 out of 658 genes, 1.5%	109 out of 9651 genes, 1.1%	1
	540	phospholipid metabolic process	12 out of 658 genes, 1.8%	135 out of 9651 genes, 1.4%	1
	541	regulation of blood pressure	6 out of 658 genes, 0.9%	59 out of 9651 genes, 0.6%	1
	542	peptide transport	8 out of 658 genes, 1.2%	84 out of 9651 genes, 0.9%	1
	543	meiosis	4 out of 658 genes, 0.6%	35 out of 9651 genes, 0.4%	1
	544	cellular component disassembly	4 out of 658 genes, 0.6%	35 out of 9651 genes, 0.4%	1
	545	adult behavior	4 out of 658 genes, 0.6%	35 out of 9651 genes, 0.4%	1
	546	meiotic cell cycle	4 out of 658 genes, 0.6%	35 out of 9651 genes, 0.4%	1
	547	M phase of meiotic cell cycle	4 out of 658 genes, 0.6%	35 out of 9651 genes, 0.4%	1
	548	transforming growth factor beta receptor signaling pathway	5 out of 658 genes, 0.8%	47 out of 9651 genes, 0.5%	1
	549	negative regulation of Wnt receptor signaling pathway	5 out of 658 genes, 0.8%	47 out of 9651 genes, 0.5%	1
	550	positive regulation of response to external stimulus	5 out of 658 genes, 0.8%	47 out of 9651 genes, 0.5%	1
	551	homeostasis of number of cells	5 out of 658 genes, 0.8%	47 out of 9651 genes, 0.5%	1
	552	response to transforming growth factor beta stimulus	5 out of 658 genes, 0.8%	47 out of 9651 genes, 0.5%	1
	553	cellular response to transforming growth factor beta stimulus	5 out of 658 genes, 0.8%	47 out of 9651 genes, 0.5%	1
	554	regulation of protein metabolic process	38 out of 658 genes, 5.8%	488 out of 9651 genes, 5.1%	1
	555	response to nitrogen compound	17 out of 658 genes, 2.6%	202 out of 9651 genes, 2.1%	1
	556	positive regulation of nucleobase-containing compound metabolic process	7 out of 658 genes, 1.1%	72 out of 9651 genes, 0.7%	1
	557	indolalkylamine metabolic process	2 out of 658 genes, 0.3%	13 out of 9651 genes, 0.1%	1
	558	positive regulation of protein complex assembly	2 out of 658 genes, 0.3%	13 out of 9651 genes, 0.1%	1
	559	interleukin-1 production	2 out of 658 genes, 0.3%	13 out of 9651 genes, 0.1%	1
	560	negative regulation of locomotion	2 out of 658 genes, 0.3%	13 out of 9651 genes, 0.1%	1
	561	detection of stimulus involved in sensory perception	2 out of 658 genes, 0.3%	13 out of 9651 genes, 0.1%	1
	562	regulation of lipoprotein lipase activity	2 out of 658 genes, 0.3%	13 out of 9651 genes, 0.1%	1
	563	nephron development	2 out of 658 genes, 0.3%	13 out of 9651 genes, 0.1%	1
	564	tyrosine phosphorylation of STAT protein	3 out of 658 genes, 0.5%	24 out of 9651 genes, 0.2%	1
	565	regulation of cell killing	3 out of 658 genes, 0.5%	24 out of 9651 genes, 0.2%	1
	566	regulation of microtubule cytoskeleton organization	3 out of 658 genes, 0.5%	24 out of 9651 genes, 0.2%	1
	567	posttranscriptional regulation of gene expression	11 out of 658 genes, 1.7%	124 out of 9651 genes, 1.3%	1
	568	positive regulation of immune effector process	5 out of 658 genes, 0.8%	48 out of 9651 genes, 0.5%	1
	569	regulation of phospholipase activity	5 out of 658 genes, 0.8%	48 out of 9651 genes, 0.5%	1
	570	regulation of metabolic process	132 out of 658 genes, 20.1%	1823 out of 9651 genes, 18.9%	1
	571	regulation of insulin secretion	4 out of 658 genes, 0.6%	36 out of 9651 genes, 0.4%	1
	572	sensory perception of light stimulus	12 out of 658 genes, 1.8%	138 out of 9651 genes, 1.4%	1
	573	tube morphogenesis	9 out of 658 genes, 1.4%	99 out of 9651 genes, 1.0%	1
	574	intracellular protein kinase cascade	25 out of 658 genes, 3.8%	314 out of 9651 genes, 3.3%	1
	575	positive regulation of nitrogen compound metabolic process	7 out of 658 genes, 1.1%	74 out of 9651 genes, 0.8%	1
	576	organic hydroxy compound transport	5 out of 658 genes, 0.8%	49 out of 9651 genes, 0.5%	1
	577	positive regulation of leukocyte migration	3 out of 658 genes, 0.5%	25 out of 9651 genes, 0.3%	1
	578	glycosaminoglycan metabolic process	3 out of 658 genes, 0.5%	25 out of 9651 genes, 0.3%	1
	579	negative regulation of defense response	3 out of 658 genes, 0.5%	25 out of 9651 genes, 0.3%	1
	580	protein maturation	3 out of 658 genes, 0.5%	25 out of 9651 genes, 0.3%	1
	581	ameboidal cell migration	4 out of 658 genes, 0.6%	37 out of 9651 genes, 0.4%	1
	582	production of molecular mediator of immune response	4 out of 658 genes, 0.6%	37 out of 9651 genes, 0.4%	1
	583	one-carbon metabolic process	4 out of 658 genes, 0.6%	37 out of 9651 genes, 0.4%	1
	584	humoral immune response	4 out of 658 genes, 0.6%	37 out of 9651 genes, 0.4%	1
	585	response to vitamin A	4 out of 658 genes, 0.6%	37 out of 9651 genes, 0.4%	1
	586	maintenance of location	4 out of 658 genes, 0.6%	37 out of 9651 genes, 0.4%	1
	587	microtubule depolymerization	2 out of 658 genes, 0.3%	14 out of 9651 genes, 0.1%	1
	588	fibroblast growth factor receptor signaling pathway	2 out of 658 genes, 0.3%	14 out of 9651 genes, 0.1%	1
	589	regulation of epithelial cell differentiation	2 out of 658 genes, 0.3%	14 out of 9651 genes, 0.1%	1
	590	positive regulation of type I interferon production	2 out of 658 genes, 0.3%	14 out of 9651 genes, 0.1%	1
	591	protein localization to chromosome	2 out of 658 genes, 0.3%	14 out of 9651 genes, 0.1%	1
	592	regulation of CD4-positive, alpha-beta T cell differentiation	2 out of 658 genes, 0.3%	14 out of 9651 genes, 0.1%	1
	593	cellular response to fibroblast growth factor stimulus	2 out of 658 genes, 0.3%	14 out of 9651 genes, 0.1%	1
	594	response to fibroblast growth factor stimulus	2 out of 658 genes, 0.3%	14 out of 9651 genes, 0.1%	1
	595	regulation of CD4-positive, alpha-beta T cell activation	2 out of 658 genes, 0.3%	14 out of 9651 genes, 0.1%	1
	596	regulation of nucleoside metabolic process	11 out of 658 genes, 1.7%	127 out of 9651 genes, 1.3%	1
	597	peptide secretion	7 out of 658 genes, 1.1%	75 out of 9651 genes, 0.8%	1
	598	eye development	8 out of 658 genes, 1.2%	88 out of 9651 genes, 0.9%	1
	599	T cell differentiation	5 out of 658 genes, 0.8%	50 out of 9651 genes, 0.5%	1
	600	regulation of lymphocyte proliferation	5 out of 658 genes, 0.8%	50 out of 9651 genes, 0.5%	1
	601	negative regulation of protein phosphorylation	4 out of 658 genes, 0.6%	38 out of 9651 genes, 0.4%	1
	602	regulation of systemic arterial blood pressure	4 out of 658 genes, 0.6%	38 out of 9651 genes, 0.4%	1
	603	negative regulation of phosphorus metabolic process	4 out of 658 genes, 0.6%	38 out of 9651 genes, 0.4%	1
	604	gliogenesis	4 out of 658 genes, 0.6%	38 out of 9651 genes, 0.4%	1
	605	negative regulation of phosphorylation	4 out of 658 genes, 0.6%	38 out of 9651 genes, 0.4%	1
	606	negative regulation of phosphate metabolic process	4 out of 658 genes, 0.6%	38 out of 9651 genes, 0.4%	1
	607	detection of chemical stimulus	3 out of 658 genes, 0.5%	26 out of 9651 genes, 0.3%	1
	608	peptidyl-tyrosine phosphorylation	3 out of 658 genes, 0.5%	26 out of 9651 genes, 0.3%	1
	609	peptidyl-tyrosine modification	3 out of 658 genes, 0.5%	26 out of 9651 genes, 0.3%	1
	610	hair cycle process	3 out of 658 genes, 0.5%	26 out of 9651 genes, 0.3%	1
	611	regulation of organ morphogenesis	3 out of 658 genes, 0.5%	26 out of 9651 genes, 0.3%	1
	612	inorganic anion transport	7 out of 658 genes, 1.1%	76 out of 9651 genes, 0.8%	1
	613	positive regulation of leukocyte activation	8 out of 658 genes, 1.2%	89 out of 9651 genes, 0.9%	1
	614	amide transport	8 out of 658 genes, 1.2%	89 out of 9651 genes, 0.9%	1
	615	positive regulation of cell activation	8 out of 658 genes, 1.2%	89 out of 9651 genes, 0.9%	1
	616	intracellular signal transduction	57 out of 658 genes, 8.7%	767 out of 9651 genes, 7.9%	1
	617	regulation of action potential	5 out of 658 genes, 0.8%	51 out of 9651 genes, 0.5%	1
	618	positive regulation of phosphorus metabolic process	14 out of 658 genes, 2.1%	170 out of 9651 genes, 1.8%	1
	619	positive regulation of phosphate metabolic process	14 out of 658 genes, 2.1%	170 out of 9651 genes, 1.8%	1
	620	nucleosome organization	6 out of 658 genes, 0.9%	64 out of 9651 genes, 0.7%	1
	621	regulation of localization	33 out of 658 genes, 5.0%	432 out of 9651 genes, 4.5%	1
	622	regulation of nucleotide catabolic process	11 out of 658 genes, 1.7%	130 out of 9651 genes, 1.3%	1
	623	regulation of purine nucleotide catabolic process	11 out of 658 genes, 1.7%	130 out of 9651 genes, 1.3%	1
	624	reproduction	48 out of 658 genes, 7.3%	643 out of 9651 genes, 6.7%	1
	625	fat-soluble vitamin metabolic process	2 out of 658 genes, 0.3%	15 out of 9651 genes, 0.2%	1
	626	regulation of smooth muscle contraction	2 out of 658 genes, 0.3%	15 out of 9651 genes, 0.2%	1
	627	cranial nerve development	2 out of 658 genes, 0.3%	15 out of 9651 genes, 0.2%	1
	628	plasma lipoprotein particle clearance	2 out of 658 genes, 0.3%	15 out of 9651 genes, 0.2%	1
	629	phosphatidylcholine metabolic process	2 out of 658 genes, 0.3%	15 out of 9651 genes, 0.2%	1
	630	cellular response to oxygen-containing compound	2 out of 658 genes, 0.3%	15 out of 9651 genes, 0.2%	1
	631	eye morphogenesis	4 out of 658 genes, 0.6%	39 out of 9651 genes, 0.4%	1
	632	interphase of mitotic cell cycle	4 out of 658 genes, 0.6%	39 out of 9651 genes, 0.4%	1
	633	negative regulation of transcription, DNA-dependent	10 out of 658 genes, 1.5%	117 out of 9651 genes, 1.2%	1
	634	positive regulation of protein modification process	14 out of 658 genes, 2.1%	171 out of 9651 genes, 1.8%	1
	635	lymphocyte homeostasis	3 out of 658 genes, 0.5%	27 out of 9651 genes, 0.3%	1
	636	molting cycle process	3 out of 658 genes, 0.5%	27 out of 9651 genes, 0.3%	1
	637	hair cycle	3 out of 658 genes, 0.5%	27 out of 9651 genes, 0.3%	1
	638	inner ear development	3 out of 658 genes, 0.5%	27 out of 9651 genes, 0.3%	1
	639	regulation of T cell activation	6 out of 658 genes, 0.9%	65 out of 9651 genes, 0.7%	1
	640	protein-DNA complex subunit organization	6 out of 658 genes, 0.9%	65 out of 9651 genes, 0.7%	1
	641	positive regulation of cellular protein metabolic process	14 out of 658 genes, 2.1%	172 out of 9651 genes, 1.8%	1
	642	regulation of protein modification process	29 out of 658 genes, 4.4%	380 out of 9651 genes, 3.9%	1
	643	regulation of peptide secretion	4 out of 658 genes, 0.6%	40 out of 9651 genes, 0.4%	1
	644	protein modification by small protein removal	4 out of 658 genes, 0.6%	40 out of 9651 genes, 0.4%	1
	645	regulation of peptide transport	4 out of 658 genes, 0.6%	40 out of 9651 genes, 0.4%	1
	646	regulation of peptide hormone secretion	4 out of 658 genes, 0.6%	40 out of 9651 genes, 0.4%	1
	647	regulation of biological quality	93 out of 658 genes, 14.1%	1290 out of 9651 genes, 13.4%	1
	648	skeletal system development	6 out of 658 genes, 0.9%	66 out of 9651 genes, 0.7%	1
	649	heart morphogenesis	6 out of 658 genes, 0.9%	66 out of 9651 genes, 0.7%	1
	650	system process	56 out of 658 genes, 8.5%	763 out of 9651 genes, 7.9%	1
	651	regulation of protein phosphorylation	23 out of 658 genes, 3.5%	298 out of 9651 genes, 3.1%	1
	652	JAK-STAT cascade	3 out of 658 genes, 0.5%	28 out of 9651 genes, 0.3%	1
	653	single fertilization	3 out of 658 genes, 0.5%	28 out of 9651 genes, 0.3%	1
	654	regulation of proteolysis	3 out of 658 genes, 0.5%	28 out of 9651 genes, 0.3%	1
	655	macromolecular complex disassembly	3 out of 658 genes, 0.5%	28 out of 9651 genes, 0.3%	1
	656	response to hypoxia	2 out of 658 genes, 0.3%	16 out of 9651 genes, 0.2%	1
	657	negative regulation of myeloid leukocyte differentiation	2 out of 658 genes, 0.3%	16 out of 9651 genes, 0.2%	1
	658	neurotransmitter secretion	2 out of 658 genes, 0.3%	16 out of 9651 genes, 0.2%	1
	659	regulation of lipid storage	2 out of 658 genes, 0.3%	16 out of 9651 genes, 0.2%	1
	660	amine transport	2 out of 658 genes, 0.3%	16 out of 9651 genes, 0.2%	1
	661	stem cell maintenance	2 out of 658 genes, 0.3%	16 out of 9651 genes, 0.2%	1
	662	response to decreased oxygen levels	2 out of 658 genes, 0.3%	16 out of 9651 genes, 0.2%	1
	663	indole-containing compound metabolic process	2 out of 658 genes, 0.3%	16 out of 9651 genes, 0.2%	1
	664	stem cell development	2 out of 658 genes, 0.3%	16 out of 9651 genes, 0.2%	1
	665	reproductive process	45 out of 658 genes, 6.8%	609 out of 9651 genes, 6.3%	1
	666	positive regulation of phospholipase C activity	4 out of 658 genes, 0.6%	41 out of 9651 genes, 0.4%	1
	667	developmental maturation	4 out of 658 genes, 0.6%	41 out of 9651 genes, 0.4%	1
	668	endocrine system development	4 out of 658 genes, 0.6%	41 out of 9651 genes, 0.4%	1
	669	regulation of phospholipase C activity	4 out of 658 genes, 0.6%	41 out of 9651 genes, 0.4%	1
	670	rhythmic process	9 out of 658 genes, 1.4%	107 out of 9651 genes, 1.1%	1
	671	regulation of mononuclear cell proliferation	5 out of 658 genes, 0.8%	54 out of 9651 genes, 0.6%	1
	672	negative regulation of signal transduction	12 out of 658 genes, 1.8%	148 out of 9651 genes, 1.5%	1
	673	heart development	8 out of 658 genes, 1.2%	94 out of 9651 genes, 1.0%	1
	674	embryonic organ development	10 out of 658 genes, 1.5%	121 out of 9651 genes, 1.3%	1
	675	hormone secretion	7 out of 658 genes, 1.1%	81 out of 9651 genes, 0.8%	1
	676	negative regulation of transcription from RNA polymerase II promoter	9 out of 658 genes, 1.4%	108 out of 9651 genes, 1.1%	1
	677	neuron-neuron synaptic transmission	3 out of 658 genes, 0.5%	29 out of 9651 genes, 0.3%	1
	678	regulation of microtubule-based process	3 out of 658 genes, 0.5%	29 out of 9651 genes, 0.3%	1
	679	molting cycle	3 out of 658 genes, 0.5%	29 out of 9651 genes, 0.3%	1
	680	maintenance of protein location	3 out of 658 genes, 0.5%	29 out of 9651 genes, 0.3%	1
	681	G1 phase	3 out of 658 genes, 0.5%	29 out of 9651 genes, 0.3%	1
	682	connective tissue development	3 out of 658 genes, 0.5%	29 out of 9651 genes, 0.3%	1
	683	regulation of Ras GTPase activity	6 out of 658 genes, 0.9%	68 out of 9651 genes, 0.7%	1
	684	response to vitamin	6 out of 658 genes, 0.9%	68 out of 9651 genes, 0.7%	1
	685	regulation of leukocyte proliferation	5 out of 658 genes, 0.8%	55 out of 9651 genes, 0.6%	1
	686	negative regulation of protein modification process	4 out of 658 genes, 0.6%	42 out of 9651 genes, 0.4%	1
	687	multicellular organism growth	4 out of 658 genes, 0.6%	42 out of 9651 genes, 0.4%	1
	688	regulation of synaptic plasticity	4 out of 658 genes, 0.6%	42 out of 9651 genes, 0.4%	1
	689	cell fate determination	2 out of 658 genes, 0.3%	17 out of 9651 genes, 0.2%	1
	690	hair follicle development	2 out of 658 genes, 0.3%	17 out of 9651 genes, 0.2%	1
	691	regulation of organ formation	2 out of 658 genes, 0.3%	17 out of 9651 genes, 0.2%	1
	692	cardiac chamber morphogenesis	2 out of 658 genes, 0.3%	17 out of 9651 genes, 0.2%	1
	693	cell-substrate junction assembly	2 out of 658 genes, 0.3%	17 out of 9651 genes, 0.2%	1
	694	skeletal muscle tissue development	2 out of 658 genes, 0.3%	17 out of 9651 genes, 0.2%	1
	695	response to purine-containing compound	2 out of 658 genes, 0.3%	17 out of 9651 genes, 0.2%	1
	696	nerve development	2 out of 658 genes, 0.3%	17 out of 9651 genes, 0.2%	1
	697	regulation of type I interferon production	2 out of 658 genes, 0.3%	17 out of 9651 genes, 0.2%	1
	698	regulation of alpha-beta T cell differentiation	2 out of 658 genes, 0.3%	17 out of 9651 genes, 0.2%	1
	699	digestive tract development	2 out of 658 genes, 0.3%	17 out of 9651 genes, 0.2%	1
	700	digestive system development	2 out of 658 genes, 0.3%	17 out of 9651 genes, 0.2%	1
	701	regulation of biosynthetic process	68 out of 658 genes, 10.3%	943 out of 9651 genes, 9.8%	1
	702	negative regulation of RNA metabolic process	10 out of 658 genes, 1.5%	123 out of 9651 genes, 1.3%	1
	703	regulation of cell development	10 out of 658 genes, 1.5%	123 out of 9651 genes, 1.3%	1
	704	negative regulation of cellular macromolecule biosynthetic process	10 out of 658 genes, 1.5%	123 out of 9651 genes, 1.3%	1
	705	T cell activation	8 out of 658 genes, 1.2%	96 out of 9651 genes, 1.0%	1
	706	positive regulation of intracellular protein kinase cascade	11 out of 658 genes, 1.7%	137 out of 9651 genes, 1.4%	1
	707	secretion by cell	18 out of 658 genes, 2.7%	234 out of 9651 genes, 2.4%	1
	708	regulation of B cell proliferation	3 out of 658 genes, 0.5%	30 out of 9651 genes, 0.3%	1
	709	muscle fiber development	3 out of 658 genes, 0.5%	30 out of 9651 genes, 0.3%	1
	710	peptide hormone secretion	6 out of 658 genes, 0.9%	70 out of 9651 genes, 0.7%	1
	711	lymphocyte activation	13 out of 658 genes, 2.0%	166 out of 9651 genes, 1.7%	1
	712	negative regulation of nucleobase-containing compound metabolic process	10 out of 658 genes, 1.5%	125 out of 9651 genes, 1.3%	1
	713	negative regulation of nitrogen compound metabolic process	10 out of 658 genes, 1.5%	125 out of 9651 genes, 1.3%	1
	714	regulation of protein ubiquitination	7 out of 658 genes, 1.1%	84 out of 9651 genes, 0.9%	1
	715	regulation of neurogenesis	7 out of 658 genes, 1.1%	84 out of 9651 genes, 0.9%	1
	716	transmembrane receptor protein tyrosine kinase signaling pathway	24 out of 658 genes, 3.6%	321 out of 9651 genes, 3.3%	1
	717	embryo development	29 out of 658 genes, 4.4%	392 out of 9651 genes, 4.1%	1
	718	negative regulation of protein kinase activity	2 out of 658 genes, 0.3%	18 out of 9651 genes, 0.2%	1
	719	memory	2 out of 658 genes, 0.3%	18 out of 9651 genes, 0.2%	1
	720	aspartate family amino acid metabolic process	2 out of 658 genes, 0.3%	18 out of 9651 genes, 0.2%	1
	721	protein secretion	2 out of 658 genes, 0.3%	18 out of 9651 genes, 0.2%	1
	722	microtubule-based transport	2 out of 658 genes, 0.3%	18 out of 9651 genes, 0.2%	1
	723	cytoskeleton-dependent intracellular transport	2 out of 658 genes, 0.3%	18 out of 9651 genes, 0.2%	1
	724	microtubule organizing center organization	2 out of 658 genes, 0.3%	18 out of 9651 genes, 0.2%	1
	725	mechanoreceptor differentiation	2 out of 658 genes, 0.3%	18 out of 9651 genes, 0.2%	1
	726	protein depolymerization	2 out of 658 genes, 0.3%	18 out of 9651 genes, 0.2%	1
	727	response to oxygen levels	2 out of 658 genes, 0.3%	18 out of 9651 genes, 0.2%	1
	728	maintenance of protein localization in organelle	2 out of 658 genes, 0.3%	18 out of 9651 genes, 0.2%	1
	729	negative regulation of signaling	12 out of 658 genes, 1.8%	153 out of 9651 genes, 1.6%	1
	730	regulation of apoptotic process	24 out of 658 genes, 3.6%	322 out of 9651 genes, 3.3%	1
	731	cell activation involved in immune response	3 out of 658 genes, 0.5%	31 out of 9651 genes, 0.3%	1
	732	leukocyte activation involved in immune response	3 out of 658 genes, 0.5%	31 out of 9651 genes, 0.3%	1
	733	regulation of protein complex assembly	3 out of 658 genes, 0.5%	31 out of 9651 genes, 0.3%	1
	734	response to alkaloid	3 out of 658 genes, 0.5%	31 out of 9651 genes, 0.3%	1
	735	maintenance of location in cell	3 out of 658 genes, 0.5%	31 out of 9651 genes, 0.3%	1
	736	actin filament-based process	11 out of 658 genes, 1.7%	140 out of 9651 genes, 1.5%	1
	737	response to oxidative stress	7 out of 658 genes, 1.1%	85 out of 9651 genes, 0.9%	1
	738	growth	23 out of 658 genes, 3.5%	310 out of 9651 genes, 3.2%	1
	739	negative regulation of cell communication	12 out of 658 genes, 1.8%	155 out of 9651 genes, 1.6%	1
	740	Wnt receptor signaling pathway	6 out of 658 genes, 0.9%	72 out of 9651 genes, 0.7%	1
	741	epithelial cell differentiation	6 out of 658 genes, 0.9%	72 out of 9651 genes, 0.7%	1
	742	muscle cell development	4 out of 658 genes, 0.6%	45 out of 9651 genes, 0.5%	1
	743	regulation of nervous system development	7 out of 658 genes, 1.1%	86 out of 9651 genes, 0.9%	1
	744	regulation of synaptic transmission	8 out of 658 genes, 1.2%	100 out of 9651 genes, 1.0%	1
	745	terpenoid metabolic process	3 out of 658 genes, 0.5%	32 out of 9651 genes, 0.3%	1
	746	feeding behavior	3 out of 658 genes, 0.5%	32 out of 9651 genes, 0.3%	1
	747	multicellular organismal reproductive process	21 out of 658 genes, 3.2%	283 out of 9651 genes, 2.9%	1
	748	inflammatory response to antigenic stimulus	2 out of 658 genes, 0.3%	19 out of 9651 genes, 0.2%	1
	749	renal system process	2 out of 658 genes, 0.3%	19 out of 9651 genes, 0.2%	1
	750	cardiac chamber development	2 out of 658 genes, 0.3%	19 out of 9651 genes, 0.2%	1
	751	smooth muscle contraction	2 out of 658 genes, 0.3%	19 out of 9651 genes, 0.2%	1
	752	complement activation	2 out of 658 genes, 0.3%	19 out of 9651 genes, 0.2%	1
	753	meiosis I	2 out of 658 genes, 0.3%	19 out of 9651 genes, 0.2%	1
	754	regulation of actin filament depolymerization	2 out of 658 genes, 0.3%	19 out of 9651 genes, 0.2%	1
	755	negative regulation of actin filament depolymerization	2 out of 658 genes, 0.3%	19 out of 9651 genes, 0.2%	1
	756	negative regulation of response to external stimulus	2 out of 658 genes, 0.3%	19 out of 9651 genes, 0.2%	1
	757	B cell activation	2 out of 658 genes, 0.3%	19 out of 9651 genes, 0.2%	1
	758	negative regulation of protein complex disassembly	2 out of 658 genes, 0.3%	19 out of 9651 genes, 0.2%	1
	759	regulation of alpha-beta T cell activation	2 out of 658 genes, 0.3%	19 out of 9651 genes, 0.2%	1
	760	positive regulation of protein transport	2 out of 658 genes, 0.3%	19 out of 9651 genes, 0.2%	1
	761	regulation of protein depolymerization	2 out of 658 genes, 0.3%	19 out of 9651 genes, 0.2%	1
	762	negative regulation of protein depolymerization	2 out of 658 genes, 0.3%	19 out of 9651 genes, 0.2%	1
	763	in utero embryonic development	5 out of 658 genes, 0.8%	59 out of 9651 genes, 0.6%	1
	764	regulation of homeostatic process	6 out of 658 genes, 0.9%	73 out of 9651 genes, 0.8%	1
	765	multicellular organism reproduction	21 out of 658 genes, 3.2%	284 out of 9651 genes, 2.9%	1
	766	glycerolipid metabolic process	11 out of 658 genes, 1.7%	143 out of 9651 genes, 1.5%	1
	767	sensory perception of chemical stimulus	4 out of 658 genes, 0.6%	46 out of 9651 genes, 0.5%	1
	768	insulin secretion	4 out of 658 genes, 0.6%	46 out of 9651 genes, 0.5%	1
	769	cell projection organization	16 out of 658 genes, 2.4%	214 out of 9651 genes, 2.2%	1
	770	regulation of hormone secretion	5 out of 658 genes, 0.8%	60 out of 9651 genes, 0.6%	1
	771	negative regulation of gene expression	12 out of 658 genes, 1.8%	158 out of 9651 genes, 1.6%	1
	772	regulation of system process	17 out of 658 genes, 2.6%	229 out of 9651 genes, 2.4%	1
	773	positive regulation of leukocyte chemotaxis	2 out of 658 genes, 0.3%	20 out of 9651 genes, 0.2%	1
	774	fatty acid biosynthetic process	2 out of 658 genes, 0.3%	20 out of 9651 genes, 0.2%	1
	775	microtubule-based movement	2 out of 658 genes, 0.3%	20 out of 9651 genes, 0.2%	1
	776	visual behavior	2 out of 658 genes, 0.3%	20 out of 9651 genes, 0.2%	1
	777	lipid storage	2 out of 658 genes, 0.3%	20 out of 9651 genes, 0.2%	1
	778	biomineral tissue development	2 out of 658 genes, 0.3%	20 out of 9651 genes, 0.2%	1
	779	positive regulation of cell killing	2 out of 658 genes, 0.3%	20 out of 9651 genes, 0.2%	1
	780	regulation of generation of precursor metabolites and energy	2 out of 658 genes, 0.3%	20 out of 9651 genes, 0.2%	1
	781	regulation of mRNA stability	2 out of 658 genes, 0.3%	20 out of 9651 genes, 0.2%	1
	782	single-organism reproductive behavior	2 out of 658 genes, 0.3%	20 out of 9651 genes, 0.2%	1
	783	membrane depolarization	2 out of 658 genes, 0.3%	20 out of 9651 genes, 0.2%	1
	784	monocarboxylic acid biosynthetic process	2 out of 658 genes, 0.3%	20 out of 9651 genes, 0.2%	1
	785	morphogenesis of embryonic epithelium	4 out of 658 genes, 0.6%	47 out of 9651 genes, 0.5%	1
	786	steroid metabolic process	12 out of 658 genes, 1.8%	159 out of 9651 genes, 1.6%	1
	787	anatomical structure homeostasis	6 out of 658 genes, 0.9%	75 out of 9651 genes, 0.8%	1
	788	regulation of cellular localization	13 out of 658 genes, 2.0%	174 out of 9651 genes, 1.8%	1
	789	regulation of cellular biosynthetic process	64 out of 658 genes, 9.7%	909 out of 9651 genes, 9.4%	1
	790	glial cell differentiation	3 out of 658 genes, 0.5%	34 out of 9651 genes, 0.4%	1
	791	hindbrain development	3 out of 658 genes, 0.5%	34 out of 9651 genes, 0.4%	1
	792	cell cycle checkpoint	4 out of 658 genes, 0.6%	48 out of 9651 genes, 0.5%	1
	793	cellular amide metabolic process	4 out of 658 genes, 0.6%	48 out of 9651 genes, 0.5%	1
	794	response to light stimulus	7 out of 658 genes, 1.1%	90 out of 9651 genes, 0.9%	1
	795	striated muscle tissue development	7 out of 658 genes, 1.1%	90 out of 9651 genes, 0.9%	1
	796	response to nutrient	6 out of 658 genes, 0.9%	76 out of 9651 genes, 0.8%	1
	797	regulation of MAPK cascade	11 out of 658 genes, 1.7%	147 out of 9651 genes, 1.5%	1
	798	retinoid metabolic process	2 out of 658 genes, 0.3%	21 out of 9651 genes, 0.2%	1
	799	superoxide metabolic process	2 out of 658 genes, 0.3%	21 out of 9651 genes, 0.2%	1
	800	neurotransmitter transport	2 out of 658 genes, 0.3%	21 out of 9651 genes, 0.2%	1
	801	regulation of protein complex disassembly	2 out of 658 genes, 0.3%	21 out of 9651 genes, 0.2%	1
	802	regulation of RNA stability	2 out of 658 genes, 0.3%	21 out of 9651 genes, 0.2%	1
	803	regulation of cytoskeleton organization	6 out of 658 genes, 0.9%	77 out of 9651 genes, 0.8%	1
	804	regulation of T cell differentiation	3 out of 658 genes, 0.5%	35 out of 9651 genes, 0.4%	1
	805	pyrimidine-containing compound metabolic process	3 out of 658 genes, 0.5%	35 out of 9651 genes, 0.4%	1
	806	aminoglycan metabolic process	4 out of 658 genes, 0.6%	49 out of 9651 genes, 0.5%	1
	807	MAPK cascade	9 out of 658 genes, 1.4%	120 out of 9651 genes, 1.2%	1
	808	lipid biosynthetic process	9 out of 658 genes, 1.4%	120 out of 9651 genes, 1.2%	1
	809	sensory organ development	12 out of 658 genes, 1.8%	163 out of 9651 genes, 1.7%	1
	810	lymphocyte differentiation	7 out of 658 genes, 1.1%	92 out of 9651 genes, 1.0%	1
	811	regulation of cellular metabolic process	102 out of 658 genes, 15.5%	1471 out of 9651 genes, 15.2%	1
	812	cytosolic calcium ion homeostasis	6 out of 658 genes, 0.9%	78 out of 9651 genes, 0.8%	1
	813	lymphocyte mediated immunity	5 out of 658 genes, 0.8%	64 out of 9651 genes, 0.7%	1
	814	regulation of multi-organism process	5 out of 658 genes, 0.8%	64 out of 9651 genes, 0.7%	1
	815	regulation of immune effector process	8 out of 658 genes, 1.2%	107 out of 9651 genes, 1.1%	1
	816	regulation of cyclin-dependent protein serine/threonine kinase activity	2 out of 658 genes, 0.3%	22 out of 9651 genes, 0.2%	1
	817	DNA catabolic process, endonucleolytic	2 out of 658 genes, 0.3%	22 out of 9651 genes, 0.2%	1
	818	regulation of leukocyte mediated cytotoxicity	2 out of 658 genes, 0.3%	22 out of 9651 genes, 0.2%	1
	819	adult locomotory behavior	2 out of 658 genes, 0.3%	22 out of 9651 genes, 0.2%	1
	820	metencephalon development	2 out of 658 genes, 0.3%	22 out of 9651 genes, 0.2%	1
	821	regulation of T cell proliferation	2 out of 658 genes, 0.3%	22 out of 9651 genes, 0.2%	1
	822	response to drug	2 out of 658 genes, 0.3%	22 out of 9651 genes, 0.2%	1
	823	negative regulation of myeloid cell differentiation	2 out of 658 genes, 0.3%	22 out of 9651 genes, 0.2%	1
	824	stem cell differentiation	2 out of 658 genes, 0.3%	22 out of 9651 genes, 0.2%	1
	825	regulation of muscle cell differentiation	2 out of 658 genes, 0.3%	22 out of 9651 genes, 0.2%	1
	826	ceramide metabolic process	3 out of 658 genes, 0.5%	36 out of 9651 genes, 0.4%	1
	827	diencephalon development	3 out of 658 genes, 0.5%	36 out of 9651 genes, 0.4%	1
	828	regulation of macromolecule biosynthetic process	62 out of 658 genes, 9.4%	891 out of 9651 genes, 9.2%	1
	829	regulation of immune response	14 out of 658 genes, 2.1%	194 out of 9651 genes, 2.0%	1
	830	synaptic transmission	9 out of 658 genes, 1.4%	122 out of 9651 genes, 1.3%	1
	831	lipid localization	9 out of 658 genes, 1.4%	122 out of 9651 genes, 1.3%	1
	832	actin cytoskeleton organization	10 out of 658 genes, 1.5%	137 out of 9651 genes, 1.4%	1
	833	induction of programmed cell death	14 out of 658 genes, 2.1%	195 out of 9651 genes, 2.0%	1
	834	sensory perception	20 out of 658 genes, 3.0%	282 out of 9651 genes, 2.9%	1
	835	Ras protein signal transduction	7 out of 658 genes, 1.1%	94 out of 9651 genes, 1.0%	1
	836	developmental growth	4 out of 658 genes, 0.6%	51 out of 9651 genes, 0.5%	1
	837	exocytosis	9 out of 658 genes, 1.4%	123 out of 9651 genes, 1.3%	1
	838	regulation of catabolic process	17 out of 658 genes, 2.6%	239 out of 9651 genes, 2.5%	1
	839	cellular component organization	123 out of 658 genes, 18.7%	1786 out of 9651 genes, 18.5%	1
	840	development of primary sexual characteristics	6 out of 658 genes, 0.9%	80 out of 9651 genes, 0.8%	1
	841	regulation of anatomical structure size	8 out of 658 genes, 1.2%	109 out of 9651 genes, 1.1%	1
	842	immunoglobulin production	2 out of 658 genes, 0.3%	23 out of 9651 genes, 0.2%	1
	843	positive regulation of peptidase activity	2 out of 658 genes, 0.3%	23 out of 9651 genes, 0.2%	1
	844	regulation of striated muscle tissue development	2 out of 658 genes, 0.3%	23 out of 9651 genes, 0.2%	1
	845	cellular response to nutrient levels	2 out of 658 genes, 0.3%	23 out of 9651 genes, 0.2%	1
	846	regulation of transcription factor import into nucleus	2 out of 658 genes, 0.3%	23 out of 9651 genes, 0.2%	1
	847	apoptotic signaling pathway	2 out of 658 genes, 0.3%	23 out of 9651 genes, 0.2%	1
	848	regulation of execution phase of apoptosis	2 out of 658 genes, 0.3%	23 out of 9651 genes, 0.2%	1
	849	regulation of muscle tissue development	2 out of 658 genes, 0.3%	23 out of 9651 genes, 0.2%	1
	850	regulation of Ras protein signal transduction	7 out of 658 genes, 1.1%	95 out of 9651 genes, 1.0%	1
	851	apoptotic process	28 out of 658 genes, 4.3%	401 out of 9651 genes, 4.2%	1
	852	detection of stimulus	4 out of 658 genes, 0.6%	52 out of 9651 genes, 0.5%	1
	853	cell junction organization	8 out of 658 genes, 1.2%	110 out of 9651 genes, 1.1%	1
	854	regulation of cellular protein metabolic process	29 out of 658 genes, 4.4%	416 out of 9651 genes, 4.3%	1
	855	membrane lipid metabolic process	7 out of 658 genes, 1.1%	96 out of 9651 genes, 1.0%	1
	856	regulation of small GTPase mediated signal transduction	7 out of 658 genes, 1.1%	96 out of 9651 genes, 1.0%	1
	857	muscle tissue development	7 out of 658 genes, 1.1%	96 out of 9651 genes, 1.0%	1
	858	regulation of cellular catabolic process	14 out of 658 genes, 2.1%	198 out of 9651 genes, 2.1%	1
	859	second-messenger-mediated signaling	3 out of 658 genes, 0.5%	38 out of 9651 genes, 0.4%	1
	860	regulation of protein import into nucleus	3 out of 658 genes, 0.5%	38 out of 9651 genes, 0.4%	1
	861	striated muscle cell development	3 out of 658 genes, 0.5%	38 out of 9651 genes, 0.4%	1
	862	regulation of protein localization to nucleus	3 out of 658 genes, 0.5%	38 out of 9651 genes, 0.4%	1
	863	regulation of primary metabolic process	97 out of 658 genes, 14.7%	1413 out of 9651 genes, 14.6%	1
	864	multi-organism process	37 out of 658 genes, 5.6%	535 out of 9651 genes, 5.5%	1
	865	response to reactive oxygen species	4 out of 658 genes, 0.6%	53 out of 9651 genes, 0.5%	1
	866	secretion	20 out of 658 genes, 3.0%	287 out of 9651 genes, 3.0%	1
	867	regulation of leukocyte chemotaxis	2 out of 658 genes, 0.3%	24 out of 9651 genes, 0.2%	1
	868	aminoglycan biosynthetic process	2 out of 658 genes, 0.3%	24 out of 9651 genes, 0.2%	1
	869	regulation of carbohydrate metabolic process	2 out of 658 genes, 0.3%	24 out of 9651 genes, 0.2%	1
	870	axon guidance	2 out of 658 genes, 0.3%	24 out of 9651 genes, 0.2%	1
	871	apoptotic mitochondrial changes	2 out of 658 genes, 0.3%	24 out of 9651 genes, 0.2%	1
	872	regulation of cellular carbohydrate metabolic process	2 out of 658 genes, 0.3%	24 out of 9651 genes, 0.2%	1
	873	negative regulation of cell development	2 out of 658 genes, 0.3%	24 out of 9651 genes, 0.2%	1
	874	positive regulation of cytoskeleton organization	2 out of 658 genes, 0.3%	24 out of 9651 genes, 0.2%	1
	875	anion transport	15 out of 658 genes, 2.3%	214 out of 9651 genes, 2.2%	1
	876	regulation of response to stress	17 out of 658 genes, 2.6%	244 out of 9651 genes, 2.5%	1
	877	regulation of myeloid leukocyte differentiation	3 out of 658 genes, 0.5%	39 out of 9651 genes, 0.4%	1
	878	lymphocyte costimulation	3 out of 658 genes, 0.5%	39 out of 9651 genes, 0.4%	1
	879	regulation of protein binding	3 out of 658 genes, 0.5%	39 out of 9651 genes, 0.4%	1
	880	epidermis development	6 out of 658 genes, 0.9%	83 out of 9651 genes, 0.9%	1
	881	small GTPase mediated signal transduction	10 out of 658 genes, 1.5%	142 out of 9651 genes, 1.5%	1
	882	regulation of transport	24 out of 658 genes, 3.6%	348 out of 9651 genes, 3.6%	1
	883	pattern specification process	12 out of 658 genes, 1.8%	172 out of 9651 genes, 1.8%	1
	884	negative regulation of cell cycle	9 out of 658 genes, 1.4%	128 out of 9651 genes, 1.3%	1
	885	humoral immune response mediated by circulating immunoglobulin	2 out of 658 genes, 0.3%	25 out of 9651 genes, 0.3%	1
	886	diterpenoid metabolic process	2 out of 658 genes, 0.3%	25 out of 9651 genes, 0.3%	1
	887	cellular response to extracellular stimulus	2 out of 658 genes, 0.3%	25 out of 9651 genes, 0.3%	1
	888	diol metabolic process	2 out of 658 genes, 0.3%	25 out of 9651 genes, 0.3%	1
	889	wound healing	2 out of 658 genes, 0.3%	25 out of 9651 genes, 0.3%	1
	890	positive regulation of T cell differentiation	2 out of 658 genes, 0.3%	25 out of 9651 genes, 0.3%	1
	891	positive regulation of lymphocyte differentiation	2 out of 658 genes, 0.3%	25 out of 9651 genes, 0.3%	1
	892	regulation of muscle organ development	2 out of 658 genes, 0.3%	25 out of 9651 genes, 0.3%	1
	893	cellular response to external stimulus	2 out of 658 genes, 0.3%	25 out of 9651 genes, 0.3%	1
	894	single organism reproductive process	22 out of 658 genes, 3.3%	320 out of 9651 genes, 3.3%	1
	895	regulation of RNA metabolic process	53 out of 658 genes, 8.1%	776 out of 9651 genes, 8.0%	1
	896	neurogenesis	20 out of 658 genes, 3.0%	291 out of 9651 genes, 3.0%	1
	897	leukocyte differentiation	8 out of 658 genes, 1.2%	114 out of 9651 genes, 1.2%	1
	898	regulation of macromolecule metabolic process	92 out of 658 genes, 14.0%	1350 out of 9651 genes, 14.0%	1
	899	axonogenesis	4 out of 658 genes, 0.6%	55 out of 9651 genes, 0.6%	1
	900	mononuclear cell proliferation	4 out of 658 genes, 0.6%	55 out of 9651 genes, 0.6%	1
	901	regulation of protein transport	5 out of 658 genes, 0.8%	70 out of 9651 genes, 0.7%	1
	902	regulation of establishment of protein localization	5 out of 658 genes, 0.8%	70 out of 9651 genes, 0.7%	1
	903	protein phosphorylation	11 out of 658 genes, 1.7%	160 out of 9651 genes, 1.7%	1
	904	regulation of transcription, DNA-dependent	52 out of 658 genes, 7.9%	766 out of 9651 genes, 7.9%	1
	905	embryonic epithelial tube formation	3 out of 658 genes, 0.5%	41 out of 9651 genes, 0.4%	1
	906	odontogenesis	3 out of 658 genes, 0.5%	41 out of 9651 genes, 0.4%	1
	907	epithelial tube formation	3 out of 658 genes, 0.5%	41 out of 9651 genes, 0.4%	1
	908	response to hexose stimulus	4 out of 658 genes, 0.6%	56 out of 9651 genes, 0.6%	1
	909	response to monosaccharide stimulus	4 out of 658 genes, 0.6%	56 out of 9651 genes, 0.6%	1
	910	limb morphogenesis	5 out of 658 genes, 0.8%	71 out of 9651 genes, 0.7%	1
	911	limb development	5 out of 658 genes, 0.8%	71 out of 9651 genes, 0.7%	1
	912	cell killing	2 out of 658 genes, 0.3%	26 out of 9651 genes, 0.3%	1
	913	axis specification	2 out of 658 genes, 0.3%	26 out of 9651 genes, 0.3%	1
	914	reproductive behavior	2 out of 658 genes, 0.3%	26 out of 9651 genes, 0.3%	1
	915	maintenance of protein location in cell	2 out of 658 genes, 0.3%	26 out of 9651 genes, 0.3%	1
	916	regulation of lipid biosynthetic process	2 out of 658 genes, 0.3%	26 out of 9651 genes, 0.3%	1
	917	regulation of neuronal synaptic plasticity	2 out of 658 genes, 0.3%	26 out of 9651 genes, 0.3%	1
	918	cyclic purine nucleotide metabolic process	2 out of 658 genes, 0.3%	26 out of 9651 genes, 0.3%	1
	919	positive regulation of immune system process	18 out of 658 genes, 2.7%	265 out of 9651 genes, 2.7%	1
	920	positive regulation of programmed cell death	15 out of 658 genes, 2.3%	221 out of 9651 genes, 2.3%	1
	921	cell part morphogenesis	7 out of 658 genes, 1.1%	102 out of 9651 genes, 1.1%	1
	922	cell projection morphogenesis	7 out of 658 genes, 1.1%	102 out of 9651 genes, 1.1%	1
	923	regulation of transmission of nerve impulse	8 out of 658 genes, 1.2%	117 out of 9651 genes, 1.2%	1
	924	cellular metal ion homeostasis	13 out of 658 genes, 2.0%	192 out of 9651 genes, 2.0%	1
	925	cellular protein catabolic process	16 out of 658 genes, 2.4%	237 out of 9651 genes, 2.5%	1
	926	proteolysis involved in cellular protein catabolic process	16 out of 658 genes, 2.4%	237 out of 9651 genes, 2.5%	1
	927	regulation of RNA biosynthetic process	52 out of 658 genes, 7.9%	771 out of 9651 genes, 8.0%	1
	928	cyclic nucleotide biosynthetic process	2 out of 658 genes, 0.3%	27 out of 9651 genes, 0.3%	1
	929	developmental growth involved in morphogenesis	2 out of 658 genes, 0.3%	27 out of 9651 genes, 0.3%	1
	930	regulation of innate immune response	6 out of 658 genes, 0.9%	88 out of 9651 genes, 0.9%	1
	931	positive regulation of cell death	15 out of 658 genes, 2.3%	223 out of 9651 genes, 2.3%	1
	932	regulation of cellular component biogenesis	5 out of 658 genes, 0.8%	73 out of 9651 genes, 0.8%	1
	933	gonad development	4 out of 658 genes, 0.6%	58 out of 9651 genes, 0.6%	1
	934	positive regulation of catabolic process	4 out of 658 genes, 0.6%	58 out of 9651 genes, 0.6%	1
	935	gland development	4 out of 658 genes, 0.6%	58 out of 9651 genes, 0.6%	1
	936	leukocyte proliferation	4 out of 658 genes, 0.6%	58 out of 9651 genes, 0.6%	1
	937	chromosome organization	24 out of 658 genes, 3.6%	358 out of 9651 genes, 3.7%	1
	938	regionalization	10 out of 658 genes, 1.5%	149 out of 9651 genes, 1.5%	1
	939	response to acid	3 out of 658 genes, 0.5%	43 out of 9651 genes, 0.4%	1
	940	fertilization	3 out of 658 genes, 0.5%	43 out of 9651 genes, 0.4%	1
	941	regulation of intracellular protein transport	3 out of 658 genes, 0.5%	43 out of 9651 genes, 0.4%	1
	942	sex differentiation	6 out of 658 genes, 0.9%	89 out of 9651 genes, 0.9%	1
	943	cell-cell signaling	26 out of 658 genes, 4.0%	389 out of 9651 genes, 4.0%	1
	944	regulation of protein localization	5 out of 658 genes, 0.8%	74 out of 9651 genes, 0.8%	1
	945	protein dephosphorylation	2 out of 658 genes, 0.3%	28 out of 9651 genes, 0.3%	1
	946	detection of external stimulus	2 out of 658 genes, 0.3%	28 out of 9651 genes, 0.3%	1
	947	sterol transport	2 out of 658 genes, 0.3%	28 out of 9651 genes, 0.3%	1
	948	regulation of protein secretion	2 out of 658 genes, 0.3%	28 out of 9651 genes, 0.3%	1
	949	cell division	2 out of 658 genes, 0.3%	28 out of 9651 genes, 0.3%	1
	950	chordate embryonic development	14 out of 658 genes, 2.1%	211 out of 9651 genes, 2.2%	1
	951	'de novo' protein folding	3 out of 658 genes, 0.5%	44 out of 9651 genes, 0.5%	1
	952	cell projection assembly	3 out of 658 genes, 0.5%	44 out of 9651 genes, 0.5%	1
	953	toll-like receptor signaling pathway	5 out of 658 genes, 0.8%	75 out of 9651 genes, 0.8%	1
	954	regulation of membrane potential	7 out of 658 genes, 1.1%	106 out of 9651 genes, 1.1%	1
	955	cyclic nucleotide metabolic process	2 out of 658 genes, 0.3%	29 out of 9651 genes, 0.3%	1
	956	positive regulation of cell projection organization	2 out of 658 genes, 0.3%	29 out of 9651 genes, 0.3%	1
	957	positive regulation of DNA binding	2 out of 658 genes, 0.3%	29 out of 9651 genes, 0.3%	1
	958	regulation of plasma lipoprotein particle levels	2 out of 658 genes, 0.3%	29 out of 9651 genes, 0.3%	1
	959	tube formation	3 out of 658 genes, 0.5%	45 out of 9651 genes, 0.5%	1
	960	regulation of protein kinase activity	10 out of 658 genes, 1.5%	153 out of 9651 genes, 1.6%	1
	961	embryo development ending in birth or egg hatching	14 out of 658 genes, 2.1%	214 out of 9651 genes, 2.2%	1
	962	sulfur compound metabolic process	6 out of 658 genes, 0.9%	92 out of 9651 genes, 1.0%	1
	963	cellular calcium ion homeostasis	6 out of 658 genes, 0.9%	92 out of 9651 genes, 1.0%	1
	964	calcium ion homeostasis	6 out of 658 genes, 0.9%	92 out of 9651 genes, 1.0%	1
	965	metal ion homeostasis	13 out of 658 genes, 2.0%	199 out of 9651 genes, 2.1%	1
	966	regulation of neurological system process	8 out of 658 genes, 1.2%	123 out of 9651 genes, 1.3%	1
	967	appendage morphogenesis	5 out of 658 genes, 0.8%	77 out of 9651 genes, 0.8%	1
	968	positive regulation of lymphocyte activation	5 out of 658 genes, 0.8%	77 out of 9651 genes, 0.8%	1
	969	ion homeostasis	23 out of 658 genes, 3.5%	351 out of 9651 genes, 3.6%	1
	970	B cell mediated immunity	3 out of 658 genes, 0.5%	46 out of 9651 genes, 0.5%	1
	971	regulation of nucleocytoplasmic transport	3 out of 658 genes, 0.5%	46 out of 9651 genes, 0.5%	1
	972	regulation of ion homeostasis	3 out of 658 genes, 0.5%	46 out of 9651 genes, 0.5%	1
	973	positive regulation of organelle organization	2 out of 658 genes, 0.3%	30 out of 9651 genes, 0.3%	1
	974	response to carbohydrate stimulus	4 out of 658 genes, 0.6%	62 out of 9651 genes, 0.6%	1
	975	muscle cell differentiation	5 out of 658 genes, 0.8%	78 out of 9651 genes, 0.8%	1
	976	cellular amino acid metabolic process	18 out of 658 genes, 2.7%	278 out of 9651 genes, 2.9%	1
	977	protein catabolic process	16 out of 658 genes, 2.4%	248 out of 9651 genes, 2.6%	1
	978	anterior/posterior pattern specification	3 out of 658 genes, 0.5%	47 out of 9651 genes, 0.5%	1
	979	T cell proliferation	3 out of 658 genes, 0.5%	47 out of 9651 genes, 0.5%	1
	980	dicarboxylic acid metabolic process	3 out of 658 genes, 0.5%	47 out of 9651 genes, 0.5%	1
	981	cytokine production	4 out of 658 genes, 0.6%	63 out of 9651 genes, 0.7%	1
	982	negative regulation of transport	4 out of 658 genes, 0.6%	63 out of 9651 genes, 0.7%	1
	983	pattern recognition receptor signaling pathway	5 out of 658 genes, 0.8%	79 out of 9651 genes, 0.8%	1
	984	neural tube formation	2 out of 658 genes, 0.3%	31 out of 9651 genes, 0.3%	1
	985	response to UV	2 out of 658 genes, 0.3%	31 out of 9651 genes, 0.3%	1
	986	response to mechanical stimulus	2 out of 658 genes, 0.3%	31 out of 9651 genes, 0.3%	1
	987	primary neural tube formation	2 out of 658 genes, 0.3%	31 out of 9651 genes, 0.3%	1
	988	tetrapyrrole metabolic process	2 out of 658 genes, 0.3%	31 out of 9651 genes, 0.3%	1
	989	negative regulation of MAPK cascade	2 out of 658 genes, 0.3%	31 out of 9651 genes, 0.3%	1
	990	response to metal ion	8 out of 658 genes, 1.2%	126 out of 9651 genes, 1.3%	1
	991	positive regulation of protein phosphorylation	10 out of 658 genes, 1.5%	157 out of 9651 genes, 1.6%	1
	992	transmission of nerve impulse	10 out of 658 genes, 1.5%	157 out of 9651 genes, 1.6%	1
	993	multicellular organismal signaling	10 out of 658 genes, 1.5%	157 out of 9651 genes, 1.6%	1
	994	positive regulation of phosphorylation	10 out of 658 genes, 1.5%	157 out of 9651 genes, 1.6%	1
	995	embryonic morphogenesis	15 out of 658 genes, 2.3%	234 out of 9651 genes, 2.4%	1
	996	hemopoiesis	10 out of 658 genes, 1.5%	158 out of 9651 genes, 1.6%	1
	997	regulation of lipid metabolic process	4 out of 658 genes, 0.6%	64 out of 9651 genes, 0.7%	1
	998	cellular response to hormone stimulus	3 out of 658 genes, 0.5%	48 out of 9651 genes, 0.5%	1
	999	regulation of gene expression, epigenetic	3 out of 658 genes, 0.5%	48 out of 9651 genes, 0.5%	1
	1000	positive regulation of binding	3 out of 658 genes, 0.5%	48 out of 9651 genes, 0.5%	1
	1001	gamete generation	14 out of 658 genes, 2.1%	220 out of 9651 genes, 2.3%	1
	1002	generation of neurons	17 out of 658 genes, 2.6%	266 out of 9651 genes, 2.8%	1
	1003	cellular divalent inorganic cation homeostasis	6 out of 658 genes, 0.9%	96 out of 9651 genes, 1.0%	1
	1004	divalent inorganic cation homeostasis	6 out of 658 genes, 0.9%	96 out of 9651 genes, 1.0%	1
	1005	DNA catabolic process	2 out of 658 genes, 0.3%	32 out of 9651 genes, 0.3%	1
	1006	cellular amino acid catabolic process	2 out of 658 genes, 0.3%	32 out of 9651 genes, 0.3%	1
	1007	nucleic acid phosphodiester bond hydrolysis	2 out of 658 genes, 0.3%	32 out of 9651 genes, 0.3%	1
	1008	I-kappaB kinase/NF-kappaB cascade	8 out of 658 genes, 1.2%	128 out of 9651 genes, 1.3%	1
	1009	proteolysis	19 out of 658 genes, 2.9%	298 out of 9651 genes, 3.1%	1
	1010	positive regulation of developmental process	11 out of 658 genes, 1.7%	175 out of 9651 genes, 1.8%	1
	1011	actin filament organization	4 out of 658 genes, 0.6%	65 out of 9651 genes, 0.7%	1
	1012	neuron projection morphogenesis	4 out of 658 genes, 0.6%	65 out of 9651 genes, 0.7%	1
	1013	regulation of nitrogen compound metabolic process	66 out of 658 genes, 10.0%	1007 out of 9651 genes, 10.4%	1
	1014	regulation of defense response	12 out of 658 genes, 1.8%	191 out of 9651 genes, 2.0%	1
	1015	cell morphogenesis involved in neuron differentiation	6 out of 658 genes, 0.9%	98 out of 9651 genes, 1.0%	1
	1016	regulation of actin polymerization or depolymerization	2 out of 658 genes, 0.3%	33 out of 9651 genes, 0.3%	1
	1017	cellular component assembly involved in morphogenesis	2 out of 658 genes, 0.3%	33 out of 9651 genes, 0.3%	1
	1018	camera-type eye development	2 out of 658 genes, 0.3%	33 out of 9651 genes, 0.3%	1
	1019	regulation of nucleobase-containing compound metabolic process	65 out of 658 genes, 9.9%	996 out of 9651 genes, 10.3%	1
	1020	activation of innate immune response	5 out of 658 genes, 0.8%	83 out of 9651 genes, 0.9%	1
	1021	innate immune response-activating signal transduction	5 out of 658 genes, 0.8%	83 out of 9651 genes, 0.9%	1
	1022	appendage development	5 out of 658 genes, 0.8%	83 out of 9651 genes, 0.9%	1
	1023	protein localization to organelle	8 out of 658 genes, 1.2%	131 out of 9651 genes, 1.4%	1
	1024	cellular ion homeostasis	20 out of 658 genes, 3.0%	318 out of 9651 genes, 3.3%	1
	1025	homeostatic process	41 out of 658 genes, 6.2%	638 out of 9651 genes, 6.6%	1
	1026	protein lipidation	2 out of 658 genes, 0.3%	34 out of 9651 genes, 0.4%	1
	1027	germ cell development	2 out of 658 genes, 0.3%	34 out of 9651 genes, 0.4%	1
	1028	epidermal cell differentiation	2 out of 658 genes, 0.3%	34 out of 9651 genes, 0.4%	1
	1029	dephosphorylation	2 out of 658 genes, 0.3%	34 out of 9651 genes, 0.4%	1
	1030	lipoprotein biosynthetic process	2 out of 658 genes, 0.3%	34 out of 9651 genes, 0.4%	1
	1031	modification-dependent protein catabolic process	14 out of 658 genes, 2.1%	226 out of 9651 genes, 2.3%	1
	1032	modification-dependent macromolecule catabolic process	14 out of 658 genes, 2.1%	226 out of 9651 genes, 2.3%	1
	1033	isoprenoid metabolic process	3 out of 658 genes, 0.5%	51 out of 9651 genes, 0.5%	1
	1034	regulation of actin cytoskeleton organization	3 out of 658 genes, 0.5%	51 out of 9651 genes, 0.5%	1
	1035	lymphocyte proliferation	3 out of 658 genes, 0.5%	51 out of 9651 genes, 0.5%	1
	1036	striated muscle cell differentiation	3 out of 658 genes, 0.5%	51 out of 9651 genes, 0.5%	1
	1037	cellular component organization or biogenesis	124 out of 658 genes, 18.8%	1882 out of 9651 genes, 19.5%	1
	1038	positive regulation of MAPK cascade	5 out of 658 genes, 0.8%	84 out of 9651 genes, 0.9%	1
	1039	organonitrogen compound catabolic process	4 out of 658 genes, 0.6%	68 out of 9651 genes, 0.7%	1
	1040	cation homeostasis	15 out of 658 genes, 2.3%	243 out of 9651 genes, 2.5%	1
	1041	response to inorganic substance	9 out of 658 genes, 1.4%	149 out of 9651 genes, 1.5%	1
	1042	cellular cation homeostasis	13 out of 658 genes, 2.0%	212 out of 9651 genes, 2.2%	1
	1043	nucleotide biosynthetic process	5 out of 658 genes, 0.8%	85 out of 9651 genes, 0.9%	1
	1044	positive regulation of innate immune response	5 out of 658 genes, 0.8%	85 out of 9651 genes, 0.9%	1
	1045	organic acid biosynthetic process	3 out of 658 genes, 0.5%	52 out of 9651 genes, 0.5%	1
	1046	regulation of actin filament-based process	3 out of 658 genes, 0.5%	52 out of 9651 genes, 0.5%	1
	1047	carboxylic acid biosynthetic process	3 out of 658 genes, 0.5%	52 out of 9651 genes, 0.5%	1
	1048	hormone-mediated signaling pathway	2 out of 658 genes, 0.3%	35 out of 9651 genes, 0.4%	1
	1049	neural tube development	2 out of 658 genes, 0.3%	35 out of 9651 genes, 0.4%	1
	1050	cellular process involved in reproduction in multicellular organism	2 out of 658 genes, 0.3%	35 out of 9651 genes, 0.4%	1
	1051	positive regulation of cellular catabolic process	2 out of 658 genes, 0.3%	35 out of 9651 genes, 0.4%	1
	1052	regulation of ubiquitin-protein ligase activity involved in mitotic cell cycle	4 out of 658 genes, 0.6%	69 out of 9651 genes, 0.7%	1
	1053	positive regulation of defense response	7 out of 658 genes, 1.1%	118 out of 9651 genes, 1.2%	1
	1054	regulation of protein serine/threonine kinase activity	6 out of 658 genes, 0.9%	102 out of 9651 genes, 1.1%	1
	1055	regulation of gene expression	60 out of 658 genes, 9.1%	933 out of 9651 genes, 9.7%	1
	1056	monocarboxylic acid transport	2 out of 658 genes, 0.3%	36 out of 9651 genes, 0.4%	1
	1057	symbiosis, encompassing mutualism through parasitism	2 out of 658 genes, 0.3%	36 out of 9651 genes, 0.4%	1
	1058	positive regulation of T cell activation	2 out of 658 genes, 0.3%	36 out of 9651 genes, 0.4%	1
	1059	regulation of cellular macromolecule biosynthetic process	53 out of 658 genes, 8.1%	830 out of 9651 genes, 8.6%	1
	1060	generation of a signal involved in cell-cell signaling	7 out of 658 genes, 1.1%	120 out of 9651 genes, 1.2%	1
	1061	signal release	7 out of 658 genes, 1.1%	120 out of 9651 genes, 1.2%	1
	1062	regulation of ion transport	6 out of 658 genes, 0.9%	104 out of 9651 genes, 1.1%	1
	1063	cellular chemical homeostasis	20 out of 658 genes, 3.0%	326 out of 9651 genes, 3.4%	1
	1064	cellular modified amino acid metabolic process	4 out of 658 genes, 0.6%	71 out of 9651 genes, 0.7%	1
	1065	small molecule biosynthetic process	4 out of 658 genes, 0.6%	71 out of 9651 genes, 0.7%	1
	1066	single-organism biosynthetic process	4 out of 658 genes, 0.6%	71 out of 9651 genes, 0.7%	1
	1067	reproductive structure development	4 out of 658 genes, 0.6%	71 out of 9651 genes, 0.7%	1
	1068	regulation of ubiquitin-protein ligase activity	4 out of 658 genes, 0.6%	71 out of 9651 genes, 0.7%	1
	1069	reproductive system development	4 out of 658 genes, 0.6%	71 out of 9651 genes, 0.7%	1
	1070	organelle organization	64 out of 658 genes, 9.7%	998 out of 9651 genes, 10.3%	1
	1071	negative regulation of catabolic process	2 out of 658 genes, 0.3%	37 out of 9651 genes, 0.4%	1
	1072	phosphatidylinositol metabolic process	2 out of 658 genes, 0.3%	37 out of 9651 genes, 0.4%	1
	1073	organic anion transport	8 out of 658 genes, 1.2%	138 out of 9651 genes, 1.4%	1
	1074	regulation of ligase activity	4 out of 658 genes, 0.6%	72 out of 9651 genes, 0.7%	1
	1075	adenylate cyclase-modulating G-protein coupled receptor signaling pathway	3 out of 658 genes, 0.5%	55 out of 9651 genes, 0.6%	1
	1076	regulation of myeloid cell differentiation	3 out of 658 genes, 0.5%	55 out of 9651 genes, 0.6%	1
	1077	proteasomal ubiquitin-dependent protein catabolic process	6 out of 658 genes, 0.9%	106 out of 9651 genes, 1.1%	1
	1078	regulation of actin filament length	2 out of 658 genes, 0.3%	38 out of 9651 genes, 0.4%	1
	1079	ion transport	38 out of 658 genes, 5.8%	611 out of 9651 genes, 6.3%	1
	1080	tRNA aminoacylation for protein translation	2 out of 658 genes, 0.3%	39 out of 9651 genes, 0.4%	1
	1081	triglyceride metabolic process	2 out of 658 genes, 0.3%	39 out of 9651 genes, 0.4%	1
	1082	regulation of heart contraction	2 out of 658 genes, 0.3%	39 out of 9651 genes, 0.4%	1
	1083	regulation of metal ion transport	2 out of 658 genes, 0.3%	39 out of 9651 genes, 0.4%	1
	1084	immunoglobulin mediated immune response	2 out of 658 genes, 0.3%	39 out of 9651 genes, 0.4%	1
	1085	amino acid activation	2 out of 658 genes, 0.3%	39 out of 9651 genes, 0.4%	1
	1086	tRNA aminoacylation	2 out of 658 genes, 0.3%	39 out of 9651 genes, 0.4%	1
	1087	interspecies interaction between organisms	2 out of 658 genes, 0.3%	39 out of 9651 genes, 0.4%	1
	1088	organonitrogen compound metabolic process	40 out of 658 genes, 6.1%	643 out of 9651 genes, 6.7%	1
	1089	male gamete generation	10 out of 658 genes, 1.5%	174 out of 9651 genes, 1.8%	1
	1090	lipid transport	4 out of 658 genes, 0.6%	75 out of 9651 genes, 0.8%	1
	1091	carbohydrate transport	3 out of 658 genes, 0.5%	58 out of 9651 genes, 0.6%	1
	1092	lipoprotein metabolic process	2 out of 658 genes, 0.3%	40 out of 9651 genes, 0.4%	1
	1093	positive regulation of kinase activity	5 out of 658 genes, 0.8%	93 out of 9651 genes, 1.0%	1
	1094	proteasomal protein catabolic process	6 out of 658 genes, 0.9%	110 out of 9651 genes, 1.1%	1
	1095	amino acid transport	4 out of 658 genes, 0.6%	76 out of 9651 genes, 0.8%	1
	1096	sexual reproduction	16 out of 658 genes, 2.4%	273 out of 9651 genes, 2.8%	1
	1097	neutral lipid metabolic process	3 out of 658 genes, 0.5%	59 out of 9651 genes, 0.6%	1
	1098	acylglycerol metabolic process	3 out of 658 genes, 0.5%	59 out of 9651 genes, 0.6%	1
	1099	positive regulation of transferase activity	5 out of 658 genes, 0.8%	94 out of 9651 genes, 1.0%	1
	1100	regulation of intracellular transport	4 out of 658 genes, 0.6%	77 out of 9651 genes, 0.8%	1
	1101	gene silencing	2 out of 658 genes, 0.3%	41 out of 9651 genes, 0.4%	1
	1102	regulation of ion transmembrane transporter activity	2 out of 658 genes, 0.3%	41 out of 9651 genes, 0.4%	1
	1103	neuron development	8 out of 658 genes, 1.2%	145 out of 9651 genes, 1.5%	1
	1104	protein complex subunit organization	23 out of 658 genes, 3.5%	386 out of 9651 genes, 4.0%	1
	1105	chemical homeostasis	27 out of 658 genes, 4.1%	449 out of 9651 genes, 4.7%	1
	1106	central nervous system development	17 out of 658 genes, 2.6%	292 out of 9651 genes, 3.0%	1
	1107	aging	2 out of 658 genes, 0.3%	42 out of 9651 genes, 0.4%	1
	1108	regulation of transmembrane transporter activity	2 out of 658 genes, 0.3%	42 out of 9651 genes, 0.4%	1
	1109	lipid homeostasis	2 out of 658 genes, 0.3%	42 out of 9651 genes, 0.4%	1
	1110	metal ion transport	20 out of 658 genes, 3.0%	341 out of 9651 genes, 3.5%	1
	1111	muscle contraction	4 out of 658 genes, 0.6%	79 out of 9651 genes, 0.8%	1
	1112	regulation of MAP kinase activity	4 out of 658 genes, 0.6%	79 out of 9651 genes, 0.8%	1
	1113	negative regulation of intracellular protein kinase cascade	2 out of 658 genes, 0.3%	43 out of 9651 genes, 0.4%	1
	1114	induction of apoptosis	4 out of 658 genes, 0.6%	80 out of 9651 genes, 0.8%	1
	1115	activation of immune response	8 out of 658 genes, 1.2%	149 out of 9651 genes, 1.5%	1
	1116	protein folding	3 out of 658 genes, 0.5%	63 out of 9651 genes, 0.7%	1
	1117	protein import into nucleus	3 out of 658 genes, 0.5%	63 out of 9651 genes, 0.7%	1
	1118	protein localization to nucleus	3 out of 658 genes, 0.5%	63 out of 9651 genes, 0.7%	1
	1119	ear development	3 out of 658 genes, 0.5%	63 out of 9651 genes, 0.7%	1
	1120	protein targeting to nucleus	3 out of 658 genes, 0.5%	63 out of 9651 genes, 0.7%	1
	1121	purine-containing compound metabolic process	5 out of 658 genes, 0.8%	99 out of 9651 genes, 1.0%	1
	1122	cation transport	23 out of 658 genes, 3.5%	396 out of 9651 genes, 4.1%	1
	1123	endocytosis	5 out of 658 genes, 0.8%	100 out of 9651 genes, 1.0%	1
	1124	regulation of cellular component size	3 out of 658 genes, 0.5%	64 out of 9651 genes, 0.7%	1
	1125	nuclear import	3 out of 658 genes, 0.5%	64 out of 9651 genes, 0.7%	1
	1126	embryonic limb morphogenesis	2 out of 658 genes, 0.3%	45 out of 9651 genes, 0.5%	1
	1127	embryonic appendage morphogenesis	2 out of 658 genes, 0.3%	45 out of 9651 genes, 0.5%	1
	1128	protein homooligomerization	2 out of 658 genes, 0.3%	45 out of 9651 genes, 0.5%	1
	1129	purine nucleotide metabolic process	4 out of 658 genes, 0.6%	83 out of 9651 genes, 0.9%	1
	1130	fatty acid metabolic process	8 out of 658 genes, 1.2%	153 out of 9651 genes, 1.6%	1
	1131	oxoacid metabolic process	33 out of 658 genes, 5.0%	557 out of 9651 genes, 5.8%	1
	1132	purine nucleotide biosynthetic process	3 out of 658 genes, 0.5%	65 out of 9651 genes, 0.7%	1
	1133	developmental process involved in reproduction	11 out of 658 genes, 1.7%	204 out of 9651 genes, 2.1%	1
	1134	hexose transport	2 out of 658 genes, 0.3%	46 out of 9651 genes, 0.5%	1
	1135	neuron projection development	4 out of 658 genes, 0.6%	84 out of 9651 genes, 0.9%	1
	1136	small molecule catabolic process	4 out of 658 genes, 0.6%	84 out of 9651 genes, 0.9%	1
	1137	single-organism catabolic process	4 out of 658 genes, 0.6%	84 out of 9651 genes, 0.9%	1
	1138	neuron differentiation	10 out of 658 genes, 1.5%	188 out of 9651 genes, 1.9%	1
	1139	cellular process	502 out of 658 genes, 76.3%	7502 out of 9651 genes, 77.7%	1
	1140	transition metal ion transport	3 out of 658 genes, 0.5%	66 out of 9651 genes, 0.7%	1
	1141	positive regulation of immune response	8 out of 658 genes, 1.2%	155 out of 9651 genes, 1.6%	1
	1142	locomotory behavior	2 out of 658 genes, 0.3%	47 out of 9651 genes, 0.5%	1
	1143	purine ribonucleotide biosynthetic process	2 out of 658 genes, 0.3%	47 out of 9651 genes, 0.5%	1
	1144	monosaccharide transport	2 out of 658 genes, 0.3%	47 out of 9651 genes, 0.5%	1
	1145	protein ubiquitination	8 out of 658 genes, 1.2%	156 out of 9651 genes, 1.6%	1
	1146	positive regulation of cell differentiation	8 out of 658 genes, 1.2%	156 out of 9651 genes, 1.6%	1
	1147	protein import	3 out of 658 genes, 0.5%	67 out of 9651 genes, 0.7%	1
	1148	cellular lipid metabolic process	25 out of 658 genes, 3.8%	436 out of 9651 genes, 4.5%	1
	1149	organic acid metabolic process	33 out of 658 genes, 5.0%	564 out of 9651 genes, 5.8%	1
	1150	ribonucleotide biosynthetic process	2 out of 658 genes, 0.3%	48 out of 9651 genes, 0.5%	1
	1151	regulation of ion transmembrane transport	2 out of 658 genes, 0.3%	48 out of 9651 genes, 0.5%	1
	1152	peptidyl-amino acid modification	7 out of 658 genes, 1.1%	140 out of 9651 genes, 1.5%	1
	1153	protein localization	31 out of 658 genes, 4.7%	534 out of 9651 genes, 5.5%	1
	1154	DNA replication	4 out of 658 genes, 0.6%	87 out of 9651 genes, 0.9%	1
	1155	cellular homeostasis	23 out of 658 genes, 3.5%	407 out of 9651 genes, 4.2%	1
	1156	myeloid cell differentiation	2 out of 658 genes, 0.3%	49 out of 9651 genes, 0.5%	1
	1157	regulation of transporter activity	2 out of 658 genes, 0.3%	49 out of 9651 genes, 0.5%	1
	1158	regulation of transmembrane transport	2 out of 658 genes, 0.3%	49 out of 9651 genes, 0.5%	1
	1159	cellular protein complex assembly	5 out of 658 genes, 0.8%	106 out of 9651 genes, 1.1%	1
	1160	positive regulation of apoptotic process	5 out of 658 genes, 0.8%	107 out of 9651 genes, 1.1%	1
	1161	organic acid transport	6 out of 658 genes, 0.9%	125 out of 9651 genes, 1.3%	1
	1162	carboxylic acid transport	6 out of 658 genes, 0.9%	125 out of 9651 genes, 1.3%	1
	1163	purine ribonucleotide metabolic process	2 out of 658 genes, 0.3%	50 out of 9651 genes, 0.5%	1
	1164	cellular macromolecule catabolic process	19 out of 658 genes, 2.9%	345 out of 9651 genes, 3.6%	1
	1165	sensory perception of mechanical stimulus	3 out of 658 genes, 0.5%	70 out of 9651 genes, 0.7%	1
	1166	vitamin metabolic process	2 out of 658 genes, 0.3%	51 out of 9651 genes, 0.5%	1
	1167	ribonucleotide metabolic process	2 out of 658 genes, 0.3%	51 out of 9651 genes, 0.5%	1
	1168	ribose phosphate biosynthetic process	2 out of 658 genes, 0.3%	51 out of 9651 genes, 0.5%	1
	1169	nitrogen compound transport	17 out of 658 genes, 2.6%	315 out of 9651 genes, 3.3%	1
	1170	macromolecule catabolic process	21 out of 658 genes, 3.2%	382 out of 9651 genes, 4.0%	1
	1171	purine-containing compound biosynthetic process	3 out of 658 genes, 0.5%	72 out of 9651 genes, 0.7%	1
	1172	cell-cell junction organization	2 out of 658 genes, 0.3%	52 out of 9651 genes, 0.5%	1
	1173	protein oligomerization	8 out of 658 genes, 1.2%	164 out of 9651 genes, 1.7%	1
	1174	carboxylic acid metabolic process	31 out of 658 genes, 4.7%	545 out of 9651 genes, 5.6%	1
	1175	ubiquitin-dependent protein catabolic process	7 out of 658 genes, 1.1%	147 out of 9651 genes, 1.5%	1
	1176	cell cycle arrest	5 out of 658 genes, 0.8%	111 out of 9651 genes, 1.2%	1
	1177	immune response-activating signal transduction	6 out of 658 genes, 0.9%	130 out of 9651 genes, 1.3%	1
	1178	alcohol metabolic process	8 out of 658 genes, 1.2%	166 out of 9651 genes, 1.7%	1
	1179	organonitrogen compound biosynthetic process	8 out of 658 genes, 1.2%	166 out of 9651 genes, 1.7%	1
	1180	forebrain development	5 out of 658 genes, 0.8%	112 out of 9651 genes, 1.2%	1
	1181	immune response-regulating signaling pathway	6 out of 658 genes, 0.9%	131 out of 9651 genes, 1.4%	1
	1182	ribose phosphate metabolic process	2 out of 658 genes, 0.3%	54 out of 9651 genes, 0.6%	1
	1183	regulation of neurotransmitter levels	3 out of 658 genes, 0.5%	76 out of 9651 genes, 0.8%	1
	1184	nucleobase metabolic process	2 out of 658 genes, 0.3%	56 out of 9651 genes, 0.6%	1
	1185	carboxylic acid catabolic process	3 out of 658 genes, 0.5%	77 out of 9651 genes, 0.8%	1
	1186	localization	160 out of 658 genes, 24.3%	2550 out of 9651 genes, 26.4%	1
	1187	lipid metabolic process	36 out of 658 genes, 5.5%	639 out of 9651 genes, 6.6%	1
	1188	positive regulation of sequence-specific DNA binding transcription factor activity	2 out of 658 genes, 0.3%	57 out of 9651 genes, 0.6%	1
	1189	protein modification by small protein conjugation or removal	15 out of 658 genes, 2.3%	294 out of 9651 genes, 3.0%	1
	1190	organic acid catabolic process	3 out of 658 genes, 0.5%	79 out of 9651 genes, 0.8%	1
	1191	embryonic organ morphogenesis	4 out of 658 genes, 0.6%	99 out of 9651 genes, 1.0%	1
	1192	mitochondrion organization	2 out of 658 genes, 0.3%	59 out of 9651 genes, 0.6%	1
	1193	glycoprotein metabolic process	6 out of 658 genes, 0.9%	139 out of 9651 genes, 1.4%	1
	1194	DNA-dependent transcription, termination	2 out of 658 genes, 0.3%	60 out of 9651 genes, 0.6%	1
	1195	protein complex assembly	15 out of 658 genes, 2.3%	301 out of 9651 genes, 3.1%	1
	1196	protein complex biogenesis	15 out of 658 genes, 2.3%	301 out of 9651 genes, 3.1%	1
	1197	organic hydroxy compound metabolic process	9 out of 658 genes, 1.4%	197 out of 9651 genes, 2.0%	1
	1198	protein acylation	2 out of 658 genes, 0.3%	62 out of 9651 genes, 0.6%	1
	1199	macromolecule localization	42 out of 658 genes, 6.4%	751 out of 9651 genes, 7.8%	1
	1200	organelle localization	2 out of 658 genes, 0.3%	64 out of 9651 genes, 0.7%	1
	1201	macromolecular complex subunit organization	31 out of 658 genes, 4.7%	579 out of 9651 genes, 6.0%	1
	1202	transcription, DNA-dependent	30 out of 658 genes, 4.6%	566 out of 9651 genes, 5.9%	1
	1203	RNA biosynthetic process	30 out of 658 genes, 4.6%	566 out of 9651 genes, 5.9%	1
	1204	glycoprotein biosynthetic process	4 out of 658 genes, 0.6%	109 out of 9651 genes, 1.1%	1
	1205	intracellular receptor mediated signaling pathway	2 out of 658 genes, 0.3%	66 out of 9651 genes, 0.7%	1
	1206	nucleotide metabolic process	6 out of 658 genes, 0.9%	150 out of 9651 genes, 1.6%	1
	1207	chromatin organization	13 out of 658 genes, 2.0%	280 out of 9651 genes, 2.9%	1
	1208	nucleoside phosphate biosynthetic process	6 out of 658 genes, 0.9%	151 out of 9651 genes, 1.6%	1
	1209	brain development	7 out of 658 genes, 1.1%	173 out of 9651 genes, 1.8%	1
	1210	DNA-dependent transcription, elongation	2 out of 658 genes, 0.3%	70 out of 9651 genes, 0.7%	1
	1211	divalent metal ion transport	3 out of 658 genes, 0.5%	93 out of 9651 genes, 1.0%	1
	1212	divalent inorganic cation transport	3 out of 658 genes, 0.5%	93 out of 9651 genes, 1.0%	1
	1213	cellular protein localization	13 out of 658 genes, 2.0%	286 out of 9651 genes, 3.0%	1
	1214	cellular macromolecule localization	13 out of 658 genes, 2.0%	286 out of 9651 genes, 3.0%	1
	1215	muscle system process	5 out of 658 genes, 0.8%	140 out of 9651 genes, 1.5%	1
	1216	cellular protein modification process	69 out of 658 genes, 10.5%	1223 out of 9651 genes, 12.7%	1
	1217	protein modification process	69 out of 658 genes, 10.5%	1223 out of 9651 genes, 12.7%	1
	1218	organophosphate biosynthetic process	7 out of 658 genes, 1.1%	181 out of 9651 genes, 1.9%	1
	1219	phosphate-containing compound metabolic process	56 out of 658 genes, 8.5%	1018 out of 9651 genes, 10.5%	1
	1220	protein modification by small protein conjugation	11 out of 658 genes, 1.7%	259 out of 9651 genes, 2.7%	1
	1221	nucleoside phosphate catabolic process	13 out of 658 genes, 2.0%	296 out of 9651 genes, 3.1%	1
	1222	monocarboxylic acid metabolic process	9 out of 658 genes, 1.4%	222 out of 9651 genes, 2.3%	1
	1223	organophosphate catabolic process	13 out of 658 genes, 2.0%	297 out of 9651 genes, 3.1%	1
	1224	positive regulation of protein kinase activity	2 out of 658 genes, 0.3%	77 out of 9651 genes, 0.8%	1
	1225	cellular component assembly	26 out of 658 genes, 4.0%	530 out of 9651 genes, 5.5%	1
	1226	sterol metabolic process	2 out of 658 genes, 0.3%	79 out of 9651 genes, 0.8%	1
	1227	coenzyme metabolic process	4 out of 658 genes, 0.6%	127 out of 9651 genes, 1.3%	1
	1228	regulation of sequence-specific DNA binding transcription factor activity	2 out of 658 genes, 0.3%	81 out of 9651 genes, 0.8%	1
	1229	phosphorus metabolic process	58 out of 658 genes, 8.8%	1067 out of 9651 genes, 11.1%	1
	1230	cellular macromolecular complex assembly	5 out of 658 genes, 0.8%	149 out of 9651 genes, 1.5%	1
	1231	interphase	5 out of 658 genes, 0.8%	149 out of 9651 genes, 1.5%	1
	1232	carbohydrate derivative biosynthetic process	7 out of 658 genes, 1.1%	190 out of 9651 genes, 2.0%	1
	1233	single-organism transport	75 out of 658 genes, 11.4%	1342 out of 9651 genes, 13.9%	1
	1234	macromolecule modification	73 out of 658 genes, 11.1%	1314 out of 9651 genes, 13.6%	1
	1235	organic cyclic compound biosynthetic process	41 out of 658 genes, 6.2%	793 out of 9651 genes, 8.2%	1
	1236	carbohydrate derivative metabolic process	13 out of 658 genes, 2.0%	309 out of 9651 genes, 3.2%	1
	1237	glucose metabolic process	2 out of 658 genes, 0.3%	84 out of 9651 genes, 0.9%	1
	1238	DNA metabolic process	20 out of 658 genes, 3.0%	440 out of 9651 genes, 4.6%	1
	1239	cellular catabolic process	39 out of 658 genes, 5.9%	768 out of 9651 genes, 8.0%	1
	1240	cellular nitrogen compound biosynthetic process	39 out of 658 genes, 5.9%	770 out of 9651 genes, 8.0%	1
	1241	nucleobase-containing compound biosynthetic process	36 out of 658 genes, 5.5%	721 out of 9651 genes, 7.5%	1
	1242	cofactor metabolic process	5 out of 658 genes, 0.8%	159 out of 9651 genes, 1.6%	1
	1243	heterocycle biosynthetic process	37 out of 658 genes, 5.6%	745 out of 9651 genes, 7.7%	1
	1244	multi-organism reproductive process	4 out of 658 genes, 0.6%	139 out of 9651 genes, 1.4%	1
	1245	protein metabolic process	121 out of 658 genes, 18.4%	2102 out of 9651 genes, 21.8%	1
	1246	vesicle-mediated transport	20 out of 658 genes, 3.0%	454 out of 9651 genes, 4.7%	1
	1247	viral reproduction	3 out of 658 genes, 0.5%	119 out of 9651 genes, 1.2%	1
	1248	viral reproductive process	3 out of 658 genes, 0.5%	119 out of 9651 genes, 1.2%	1
	1249	cellular localization	39 out of 658 genes, 5.9%	788 out of 9651 genes, 8.2%	1
	1250	tRNA metabolic process	2 out of 658 genes, 0.3%	95 out of 9651 genes, 1.0%	1
	1251	aromatic compound biosynthetic process	36 out of 658 genes, 5.5%	742 out of 9651 genes, 7.7%	1
	1252	nucleocytoplasmic transport	3 out of 658 genes, 0.5%	122 out of 9651 genes, 1.3%	1
	1253	multi-organism cellular process	3 out of 658 genes, 0.5%	122 out of 9651 genes, 1.3%	1
	1254	ribonucleoside triphosphate catabolic process	10 out of 658 genes, 1.5%	274 out of 9651 genes, 2.8%	1
	1255	purine ribonucleoside triphosphate catabolic process	10 out of 658 genes, 1.5%	274 out of 9651 genes, 2.8%	1
	1256	cellular membrane organization	2 out of 658 genes, 0.3%	98 out of 9651 genes, 1.0%	1
	1257	macromolecular complex assembly	18 out of 658 genes, 2.7%	427 out of 9651 genes, 4.4%	1
	1258	aromatic compound catabolic process	17 out of 658 genes, 2.6%	409 out of 9651 genes, 4.2%	1
	1259	nucleoside triphosphate catabolic process	10 out of 658 genes, 1.5%	275 out of 9651 genes, 2.8%	1
	1260	purine nucleoside triphosphate catabolic process	10 out of 658 genes, 1.5%	275 out of 9651 genes, 2.8%	1
	1261	membrane organization	2 out of 658 genes, 0.3%	99 out of 9651 genes, 1.0%	1
	1262	protein targeting	5 out of 658 genes, 0.8%	172 out of 9651 genes, 1.8%	1
	1263	heterocycle catabolic process	17 out of 658 genes, 2.6%	411 out of 9651 genes, 4.3%	1
	1264	cellular nitrogen compound catabolic process	17 out of 658 genes, 2.6%	413 out of 9651 genes, 4.3%	1
	1265	nucleobase-containing compound catabolic process	16 out of 658 genes, 2.4%	397 out of 9651 genes, 4.1%	1
	1266	catabolic process	44 out of 658 genes, 6.7%	893 out of 9651 genes, 9.3%	1
	1267	organic cyclic compound catabolic process	17 out of 658 genes, 2.6%	419 out of 9651 genes, 4.3%	1
	1268	ion transmembrane transport	3 out of 658 genes, 0.5%	131 out of 9651 genes, 1.4%	1
	1269	organophosphate metabolic process	30 out of 658 genes, 4.6%	666 out of 9651 genes, 6.9%	1
	1270	cellular component biogenesis	28 out of 658 genes, 4.3%	631 out of 9651 genes, 6.5%	1
	1271	pancreas development	2 out of 658 genes, 0.3%	110 out of 9651 genes, 1.1%	1
	1272	transmembrane transport	3 out of 658 genes, 0.5%	139 out of 9651 genes, 1.4%	1
	1273	nuclear transport	3 out of 658 genes, 0.5%	140 out of 9651 genes, 1.5%	1
	1274	purine ribonucleoside triphosphate metabolic process	11 out of 658 genes, 1.7%	319 out of 9651 genes, 3.3%	1
	1275	ribonucleoside triphosphate metabolic process	11 out of 658 genes, 1.7%	320 out of 9651 genes, 3.3%	1
	1276	cytoplasmic transport	3 out of 658 genes, 0.5%	143 out of 9651 genes, 1.5%	1
	1277	purine nucleoside triphosphate metabolic process	11 out of 658 genes, 1.7%	322 out of 9651 genes, 3.3%	1
	1278	hexose metabolic process	4 out of 658 genes, 0.6%	169 out of 9651 genes, 1.8%	1
	1279	organic substance catabolic process	38 out of 658 genes, 5.8%	825 out of 9651 genes, 8.5%	1
	1280	covalent chromatin modification	2 out of 658 genes, 0.3%	118 out of 9651 genes, 1.2%	1
	1281	histone modification	2 out of 658 genes, 0.3%	118 out of 9651 genes, 1.2%	1
	1282	DNA repair	3 out of 658 genes, 0.5%	146 out of 9651 genes, 1.5%	1
	1283	energy derivation by oxidation of organic compounds	4 out of 658 genes, 0.6%	173 out of 9651 genes, 1.8%	1
	1284	small molecule metabolic process	64 out of 658 genes, 9.7%	1275 out of 9651 genes, 13.2%	1
	1285	nucleoside triphosphate metabolic process	11 out of 658 genes, 1.7%	329 out of 9651 genes, 3.4%	1
	1286	monosaccharide metabolic process	4 out of 658 genes, 0.6%	182 out of 9651 genes, 1.9%	1
	1287	intracellular protein transport	5 out of 658 genes, 0.8%	209 out of 9651 genes, 2.2%	1
	1288	organic substance transport	37 out of 658 genes, 5.6%	837 out of 9651 genes, 8.7%	1
	1289	ncRNA metabolic process	2 out of 658 genes, 0.3%	132 out of 9651 genes, 1.4%	1
	1290	establishment of localization in cell	30 out of 658 genes, 4.6%	712 out of 9651 genes, 7.4%	1
	1291	protein transport	14 out of 658 genes, 2.1%	410 out of 9651 genes, 4.2%	1
	1292	macromolecule biosynthetic process	49 out of 658 genes, 7.4%	1055 out of 9651 genes, 10.9%	1
	1293	establishment of protein localization	14 out of 658 genes, 2.1%	413 out of 9651 genes, 4.3%	1
	1294	ribonucleoprotein complex biogenesis	2 out of 658 genes, 0.3%	138 out of 9651 genes, 1.4%	1
	1295	biosynthetic process	71 out of 658 genes, 10.8%	1438 out of 9651 genes, 14.9%	1
	1296	cellular response to stress	11 out of 658 genes, 1.7%	355 out of 9651 genes, 3.7%	1
	1297	chromatin modification	3 out of 658 genes, 0.5%	168 out of 9651 genes, 1.7%	1
	1298	nucleoside phosphate metabolic process	18 out of 658 genes, 2.7%	499 out of 9651 genes, 5.2%	1
	1299	transport	103 out of 658 genes, 15.7%	1968 out of 9651 genes, 20.4%	1
	1300	cellular biosynthetic process	64 out of 658 genes, 9.7%	1327 out of 9651 genes, 13.7%	1
	1301	nucleobase-containing small molecule metabolic process	19 out of 658 genes, 2.9%	525 out of 9651 genes, 5.4%	1
	1302	cellular macromolecule biosynthetic process	46 out of 658 genes, 7.0%	1029 out of 9651 genes, 10.7%	1
	1303	oxidation-reduction process	5 out of 658 genes, 0.8%	232 out of 9651 genes, 2.4%	1
	1304	translation	6 out of 658 genes, 0.9%	260 out of 9651 genes, 2.7%	1
	1305	generation of precursor metabolites and energy	5 out of 658 genes, 0.8%	244 out of 9651 genes, 2.5%	1
	1306	response to DNA damage stimulus	5 out of 658 genes, 0.8%	244 out of 9651 genes, 2.5%	1
	1307	establishment of localization	113 out of 658 genes, 17.2%	2185 out of 9651 genes, 22.6%	1
	1308	organic substance biosynthetic process	64 out of 658 genes, 9.7%	1376 out of 9651 genes, 14.3%	1
	1309	single-organism carbohydrate metabolic process	6 out of 658 genes, 0.9%	277 out of 9651 genes, 2.9%	1
	1310	single-organism metabolic process	86 out of 658 genes, 13.1%	1764 out of 9651 genes, 18.3%	1
	1311	cellular protein metabolic process	83 out of 658 genes, 12.6%	1715 out of 9651 genes, 17.8%	1
	1312	mRNA metabolic process	2 out of 658 genes, 0.3%	179 out of 9651 genes, 1.9%	1
	1313	carbohydrate metabolic process	7 out of 658 genes, 1.1%	332 out of 9651 genes, 3.4%	1
	1314	macromolecule metabolic process	186 out of 658 genes, 28.3%	3524 out of 9651 genes, 36.5%	1
	1315	intracellular transport	11 out of 658 genes, 1.7%	481 out of 9651 genes, 5.0%	1
	1316	nitrogen compound metabolic process	106 out of 658 genes, 16.1%	2310 out of 9651 genes, 23.9%	1
	1317	RNA metabolic process	34 out of 658 genes, 5.2%	1032 out of 9651 genes, 10.7%	1
	1318	gene expression	46 out of 658 genes, 7.0%	1278 out of 9651 genes, 13.2%	1
	1319	cellular macromolecule metabolic process	140 out of 658 genes, 21.3%	2929 out of 9651 genes, 30.3%	1
	1320	nucleic acid metabolic process	51 out of 658 genes, 7.8%	1401 out of 9651 genes, 14.5%	1
	1321	primary metabolic process	237 out of 658 genes, 36.0%	4484 out of 9651 genes, 46.5%	1
	1322	cellular nitrogen compound metabolic process	83 out of 658 genes, 12.6%	2023 out of 9651 genes, 21.0%	1
	1323	metabolic process	292 out of 658 genes, 44.4%	5352 out of 9651 genes, 55.5%	1
	1324	RNA processing	2 out of 658 genes, 0.3%	334 out of 9651 genes, 3.5%	1
	1325	heterocycle metabolic process	75 out of 658 genes, 11.4%	1936 out of 9651 genes, 20.1%	1
	1326	organic cyclic compound metabolic process	84 out of 658 genes, 12.8%	2112 out of 9651 genes, 21.9%	1
	1327	cellular metabolic process	224 out of 658 genes, 34.0%	4399 out of 9651 genes, 45.6%	1
	1328	cellular aromatic compound metabolic process	75 out of 658 genes, 11.4%	1963 out of 9651 genes, 20.3%	1
	1329	nucleobase-containing compound metabolic process	69 out of 658 genes, 10.5%	1866 out of 9651 genes, 19.3%	1
	1330	organic substance metabolic process	249 out of 658 genes, 37.8%	4784 out of 9651 genes, 49.6%	1
