# Supplementary material for: Characterization of Transcriptional Complexity during Adipose Tissue Development in Bovines of Different Ages and Sexes
Source: PLoS One. 2014 Jul 1;9(7):e101261. doi: 10.1371/journal.pone.0101261 (PMC4077742; doi:10.1371/journal.pone.0101261)
Supplement: Table S4 — Gene Ontology assignment for diferentially expressed gene between adipose tissue of adult bovine and adiose tissue of adult heifer. (XLS) [file pone.0101261.s007.xls]

## Sheet: f
	Table S4 Gene Ontology (GO) assignment for diferentially expressed gene between adipose tissue of adult bovine and adiose tissue of adult steer
	f: molecular function
		Gene Ontology term	Cluster frequency	Genome frequency of use	Corrected P-value
	1	carbohydrate derivative binding	25 out of 1126 genes, 2.2%	96 out of 9846 genes, 1.0%	0.02149
	2	receptor activity	99 out of 1126 genes, 8.8%	594 out of 9846 genes, 6.0%	0.02174
	3	kinase regulator activity	21 out of 1126 genes, 1.9%	85 out of 9846 genes, 0.9%	0.18155
	4	protein kinase regulator activity	19 out of 1126 genes, 1.7%	76 out of 9846 genes, 0.8%	0.28531
	5	molecular transducer activity	149 out of 1126 genes, 13.2%	1031 out of 9846 genes, 10.5%	0.41556
	6	signal transducer activity	125 out of 1126 genes, 11.1%	847 out of 9846 genes, 8.6%	0.49325
	7	NADH dehydrogenase activity	10 out of 1126 genes, 0.9%	30 out of 9846 genes, 0.3%	0.51509
	8	NADH dehydrogenase quinone) activity	10 out of 1126 genes, 0.9%	30 out of 9846 genes, 0.3%	0.51509
	9	ligase regulator activity	3 out of 1126 genes, 0.3%	3 out of 9846 genes, 0.0%	0.59834
	10	oxidoreductase activity, acting on NADP)H, quinone or similar compound as acceptor	11 out of 1126 genes, 1.0%	36 out of 9846 genes, 0.4%	0.6686
	11	receptor binding	98 out of 1126 genes, 8.7%	647 out of 9846 genes, 6.6%	0.7376
	12	monosaccharide transmembrane transporter activity	6 out of 1126 genes, 0.5%	13 out of 9846 genes, 0.1%	0.7453
	13	hexose transmembrane transporter activity	6 out of 1126 genes, 0.5%	13 out of 9846 genes, 0.1%	0.7453
	14	prostaglandin receptor activity	4 out of 1126 genes, 0.4%	6 out of 9846 genes, 0.1%	0.84608
	15	sugar transmembrane transporter activity	7 out of 1126 genes, 0.6%	18 out of 9846 genes, 0.2%	1
	16	transmembrane signaling receptor activity	74 out of 1126 genes, 6.6%	473 out of 9846 genes, 4.8%	1
	17	cytokine activity	10 out of 1126 genes, 0.9%	33 out of 9846 genes, 0.3%	1
	18	nucleic acid binding transcription factor activity	89 out of 1126 genes, 7.9%	590 out of 9846 genes, 6.0%	1
	19	oxidoreductase activity	76 out of 1126 genes, 6.7%	494 out of 9846 genes, 5.0%	1
	20	protein tyrosine kinase activity	17 out of 1126 genes, 1.5%	75 out of 9846 genes, 0.8%	1
	21	icosanoid receptor activity	4 out of 1126 genes, 0.4%	7 out of 9846 genes, 0.1%	1
	22	prostanoid receptor activity	4 out of 1126 genes, 0.4%	7 out of 9846 genes, 0.1%	1
	23	signaling receptor activity	79 out of 1126 genes, 7.0%	520 out of 9846 genes, 5.3%	1
	24	hydrogen ion transmembrane transporter activity	9 out of 1126 genes, 0.8%	30 out of 9846 genes, 0.3%	1
	25	G-protein coupled chemoattractant receptor activity	7 out of 1126 genes, 0.6%	21 out of 9846 genes, 0.2%	1
	26	heme-copper terminal oxidase activity	7 out of 1126 genes, 0.6%	21 out of 9846 genes, 0.2%	1
	27	identical protein binding	57 out of 1126 genes, 5.1%	363 out of 9846 genes, 3.7%	1
	28	transmembrane receptor protein tyrosine kinase activity	9 out of 1126 genes, 0.8%	32 out of 9846 genes, 0.3%	1
	29	protein binding	378 out of 1126 genes, 33.6%	2996 out of 9846 genes, 30.4%	1
	30	growth factor binding	13 out of 1126 genes, 1.2%	56 out of 9846 genes, 0.6%	1
	31	carbohydrate transmembrane transporter activity	7 out of 1126 genes, 0.6%	23 out of 9846 genes, 0.2%	1
	32	malate dehydrogenase activity	3 out of 1126 genes, 0.3%	5 out of 9846 genes, 0.1%	1
	33	secondary active oligopeptide transmembrane transporter activity	2 out of 1126 genes, 0.2%	2 out of 9846 genes, 0.0%	1
	34	oxidoreductase activity, acting on CH or CH2 groups, NAD or NADP as acceptor	2 out of 1126 genes, 0.2%	2 out of 9846 genes, 0.0%	1
	35	oligopeptide transmembrane transporter activity	2 out of 1126 genes, 0.2%	2 out of 9846 genes, 0.0%	1
	36	GTPase regulator activity	34 out of 1126 genes, 3.0%	202 out of 9846 genes, 2.1%	1
	37	nucleoside-triphosphatase regulator activity	34 out of 1126 genes, 3.0%	202 out of 9846 genes, 2.1%	1
	38	peptide transporter activity	4 out of 1126 genes, 0.4%	9 out of 9846 genes, 0.1%	1
	39	amide transmembrane transporter activity	4 out of 1126 genes, 0.4%	9 out of 9846 genes, 0.1%	1
	40	binding, bridging	12 out of 1126 genes, 1.1%	53 out of 9846 genes, 0.5%	1
	41	carbohydrate transporter activity	7 out of 1126 genes, 0.6%	24 out of 9846 genes, 0.2%	1
	42	cytokine receptor binding	20 out of 1126 genes, 1.8%	106 out of 9846 genes, 1.1%	1
	43	oxidoreductase activity, acting on NAD	13 out of 1126 genes, 1.2%	60 out of 9846 genes, 0.6%	1
	44	glucose transmembrane transporter activity	4 out of 1126 genes, 0.4%	10 out of 9846 genes, 0.1%	1
	45	protein tyrosine/serine/threonine phosphatase activity	4 out of 1126 genes, 0.4%	10 out of 9846 genes, 0.1%	1
	46	motor activity	11 out of 1126 genes, 1.0%	49 out of 9846 genes, 0.5%	1
	47	oxidoreductase activity, acting on CH or CH2 groups	3 out of 1126 genes, 0.3%	6 out of 9846 genes, 0.1%	1
	48	small GTPase regulator activity	26 out of 1126 genes, 2.3%	152 out of 9846 genes, 1.5%	1
	49	protein binding, bridging	11 out of 1126 genes, 1.0%	50 out of 9846 genes, 0.5%	1
	50	cytokine receptor activity	10 out of 1126 genes, 0.9%	45 out of 9846 genes, 0.5%	1
	51	glycoprotein binding	4 out of 1126 genes, 0.4%	11 out of 9846 genes, 0.1%	1
	52	oxidoreductase activity, acting on paired donors, with incorporation or reduction of molecular oxygen, NAD	6 out of 1126 genes, 0.5%	22 out of 9846 genes, 0.2%	1
	53	transferase activity, transferring acyl groups	25 out of 1126 genes, 2.2%	151 out of 9846 genes, 1.5%	1
	54	beta-adrenergic receptor activity	2 out of 1126 genes, 0.2%	3 out of 9846 genes, 0.0%	1
	55	oligopeptide transporter activity	2 out of 1126 genes, 0.2%	3 out of 9846 genes, 0.0%	1
	56	protein tyrosine kinase activator activity	2 out of 1126 genes, 0.2%	3 out of 9846 genes, 0.0%	1
	57	fatty acid synthase activity	3 out of 1126 genes, 0.3%	7 out of 9846 genes, 0.1%	1
	58	chemokine receptor binding	3 out of 1126 genes, 0.3%	7 out of 9846 genes, 0.1%	1
	59	proteoglycan binding	3 out of 1126 genes, 0.3%	7 out of 9846 genes, 0.1%	1
	60	transferase activity, transferring amino-acyl groups	4 out of 1126 genes, 0.4%	12 out of 9846 genes, 0.1%	1
	61	intramolecular oxidoreductase activity, transposing C=C bonds	4 out of 1126 genes, 0.4%	12 out of 9846 genes, 0.1%	1
	62	enzyme regulator activity	84 out of 1126 genes, 7.5%	614 out of 9846 genes, 6.2%	1
	63	acid-thiol ligase activity	3 out of 1126 genes, 0.3%	8 out of 9846 genes, 0.1%	1
	64	growth factor receptor binding	8 out of 1126 genes, 0.7%	37 out of 9846 genes, 0.4%	1
	65	Ras guanyl-nucleotide exchange factor activity	9 out of 1126 genes, 0.8%	44 out of 9846 genes, 0.4%	1
	66	guanyl-nucleotide exchange factor activity	9 out of 1126 genes, 0.8%	45 out of 9846 genes, 0.5%	1
	67	S-methyltransferase activity	2 out of 1126 genes, 0.2%	4 out of 9846 genes, 0.0%	1
	68	uridine nucleotide receptor activity	2 out of 1126 genes, 0.2%	4 out of 9846 genes, 0.0%	1
	69	C-acetyltransferase activity	2 out of 1126 genes, 0.2%	4 out of 9846 genes, 0.0%	1
	70	oxidoreductase activity, oxidizing metal ions, NAD or NADP as acceptor	2 out of 1126 genes, 0.2%	4 out of 9846 genes, 0.0%	1
	71	angiotensin receptor binding	2 out of 1126 genes, 0.2%	4 out of 9846 genes, 0.0%	1
	72	long-chain fatty acid binding	2 out of 1126 genes, 0.2%	4 out of 9846 genes, 0.0%	1
	73	transferase activity, transferring acyl groups, acyl groups converted into alkyl on transfer	2 out of 1126 genes, 0.2%	4 out of 9846 genes, 0.0%	1
	74	icosatetraenoic acid binding	2 out of 1126 genes, 0.2%	4 out of 9846 genes, 0.0%	1
	75	G-protein coupled pyrimidinergic nucleotide receptor activity	2 out of 1126 genes, 0.2%	4 out of 9846 genes, 0.0%	1
	76	transmembrane receptor protein kinase activity	9 out of 1126 genes, 0.8%	46 out of 9846 genes, 0.5%	1
	77	adrenergic receptor activity	3 out of 1126 genes, 0.3%	9 out of 9846 genes, 0.1%	1
	78	cyclin-dependent protein serine/threonine kinase regulator activity	3 out of 1126 genes, 0.3%	9 out of 9846 genes, 0.1%	1
	79	hydro-lyase activity	7 out of 1126 genes, 0.6%	33 out of 9846 genes, 0.3%	1
	80	sodium channel activity	4 out of 1126 genes, 0.4%	15 out of 9846 genes, 0.2%	1
	81	MHC protein binding	4 out of 1126 genes, 0.4%	15 out of 9846 genes, 0.2%	1
	82	carbohydrate binding	20 out of 1126 genes, 1.8%	128 out of 9846 genes, 1.3%	1
	83	transferase activity, transferring acyl groups other than amino-acyl groups	22 out of 1126 genes, 2.0%	144 out of 9846 genes, 1.5%	1
	84	antigen binding	3 out of 1126 genes, 0.3%	10 out of 9846 genes, 0.1%	1
	85	protein-lipid complex binding	5 out of 1126 genes, 0.4%	22 out of 9846 genes, 0.2%	1
	86	chemokine receptor activity	4 out of 1126 genes, 0.4%	16 out of 9846 genes, 0.2%	1
	87	macrolide binding	4 out of 1126 genes, 0.4%	16 out of 9846 genes, 0.2%	1
	88	steroid dehydrogenase activity, acting on the CH-OH group of donors, NAD or NADP as acceptor	4 out of 1126 genes, 0.4%	16 out of 9846 genes, 0.2%	1
	89	insulin-like growth factor binding	2 out of 1126 genes, 0.2%	5 out of 9846 genes, 0.1%	1
	90	peptide-transporting ATPase activity	2 out of 1126 genes, 0.2%	5 out of 9846 genes, 0.1%	1
	91	chondroitin sulfotransferase activity	2 out of 1126 genes, 0.2%	5 out of 9846 genes, 0.1%	1
	92	TAP binding	2 out of 1126 genes, 0.2%	5 out of 9846 genes, 0.1%	1
	93	CCR chemokine receptor binding	2 out of 1126 genes, 0.2%	5 out of 9846 genes, 0.1%	1
	94	O-acyltransferase activity	6 out of 1126 genes, 0.5%	29 out of 9846 genes, 0.3%	1
	95	monovalent inorganic cation transmembrane transporter activity	26 out of 1126 genes, 2.3%	177 out of 9846 genes, 1.8%	1
	96	fatty acid binding	5 out of 1126 genes, 0.4%	23 out of 9846 genes, 0.2%	1
	97	monocarboxylic acid binding	5 out of 1126 genes, 0.4%	23 out of 9846 genes, 0.2%	1
	98	tumor necrosis factor receptor superfamily binding	5 out of 1126 genes, 0.4%	24 out of 9846 genes, 0.2%	1
	99	ephrin receptor activity	2 out of 1126 genes, 0.2%	6 out of 9846 genes, 0.1%	1
	100	vascular endothelial growth factor receptor binding	2 out of 1126 genes, 0.2%	6 out of 9846 genes, 0.1%	1
	101	cytidylyltransferase activity	2 out of 1126 genes, 0.2%	6 out of 9846 genes, 0.1%	1
	102	sodium ion transmembrane transporter activity	9 out of 1126 genes, 0.8%	53 out of 9846 genes, 0.5%	1
	103	oxidoreductase activity, acting on CH-OH group of donors	15 out of 1126 genes, 1.3%	98 out of 9846 genes, 1.0%	1
	104	enzyme binding	59 out of 1126 genes, 5.2%	451 out of 9846 genes, 4.6%	1
	105	intracellular ligand-gated ion channel activity	3 out of 1126 genes, 0.3%	12 out of 9846 genes, 0.1%	1
	106	hexosaminidase activity	3 out of 1126 genes, 0.3%	12 out of 9846 genes, 0.1%	1
	107	acylglycerol O-acyltransferase activity	3 out of 1126 genes, 0.3%	12 out of 9846 genes, 0.1%	1
	108	kinase activator activity	3 out of 1126 genes, 0.3%	12 out of 9846 genes, 0.1%	1
	109	protein kinase activator activity	3 out of 1126 genes, 0.3%	12 out of 9846 genes, 0.1%	1
	110	amine binding	3 out of 1126 genes, 0.3%	12 out of 9846 genes, 0.1%	1
	111	sequence-specific DNA binding RNA polymerase II transcription factor activity	14 out of 1126 genes, 1.2%	91 out of 9846 genes, 0.9%	1
	112	G-protein coupled receptor activity	28 out of 1126 genes, 2.5%	201 out of 9846 genes, 2.0%	1
	113	purine nucleoside binding	4 out of 1126 genes, 0.4%	19 out of 9846 genes, 0.2%	1
	114	protein tyrosine phosphatase activity	4 out of 1126 genes, 0.4%	19 out of 9846 genes, 0.2%	1
	115	ribonucleoside binding	4 out of 1126 genes, 0.4%	19 out of 9846 genes, 0.2%	1
	116	purine ribonucleoside binding	4 out of 1126 genes, 0.4%	19 out of 9846 genes, 0.2%	1
	117	nucleoside binding	5 out of 1126 genes, 0.4%	26 out of 9846 genes, 0.3%	1
	118	amide binding	8 out of 1126 genes, 0.7%	48 out of 9846 genes, 0.5%	1
	119	peptide binding	8 out of 1126 genes, 0.7%	48 out of 9846 genes, 0.5%	1
	120	sequence-specific DNA binding transcription factor activity	14 out of 1126 genes, 1.2%	94 out of 9846 genes, 1.0%	1
	121	monocarboxylic acid transmembrane transporter activity	2 out of 1126 genes, 0.2%	7 out of 9846 genes, 0.1%	1
	122	cofactor transporter activity	2 out of 1126 genes, 0.2%	7 out of 9846 genes, 0.1%	1
	123	steroid binding	6 out of 1126 genes, 0.5%	34 out of 9846 genes, 0.3%	1
	124	steroid dehydrogenase activity	4 out of 1126 genes, 0.4%	20 out of 9846 genes, 0.2%	1
	125	ligase activity, forming carbon-sulfur bonds	4 out of 1126 genes, 0.4%	20 out of 9846 genes, 0.2%	1
	126	lipoprotein particle binding	4 out of 1126 genes, 0.4%	20 out of 9846 genes, 0.2%	1
	127	substrate-specific transmembrane transporter activity	75 out of 1126 genes, 6.7%	594 out of 9846 genes, 6.0%	1
	128	coenzyme binding	13 out of 1126 genes, 1.2%	87 out of 9846 genes, 0.9%	1
	129	kinase binding	25 out of 1126 genes, 2.2%	183 out of 9846 genes, 1.9%	1
	130	transferase activity, transferring alkyl or aryl	7 out of 1126 genes, 0.6%	42 out of 9846 genes, 0.4%	1
	131	transferase activity	164 out of 1126 genes, 14.6%	1352 out of 9846 genes, 13.7%	1
	132	phospholipid transporter activity	3 out of 1126 genes, 0.3%	14 out of 9846 genes, 0.1%	1
	133	sialyltransferase activity	3 out of 1126 genes, 0.3%	14 out of 9846 genes, 0.1%	1
	134	G-protein coupled receptor binding	12 out of 1126 genes, 1.1%	81 out of 9846 genes, 0.8%	1
	135	drug binding	4 out of 1126 genes, 0.4%	21 out of 9846 genes, 0.2%	1
	136	vitamin binding	7 out of 1126 genes, 0.6%	43 out of 9846 genes, 0.4%	1
	137	protein kinase activity	51 out of 1126 genes, 4.5%	400 out of 9846 genes, 4.1%	1
	138	organic acid transmembrane transporter activity	11 out of 1126 genes, 1.0%	74 out of 9846 genes, 0.8%	1
	139	iron-sulfur cluster binding	6 out of 1126 genes, 0.5%	36 out of 9846 genes, 0.4%	1
	140	inorganic cation transmembrane transporter activity	29 out of 1126 genes, 2.6%	219 out of 9846 genes, 2.2%	1
	141	CoA-ligase activity	2 out of 1126 genes, 0.2%	8 out of 9846 genes, 0.1%	1
	142	hydrolase activity, acting on carbon-nitrogen	2 out of 1126 genes, 0.2%	8 out of 9846 genes, 0.1%	1
	143	aldehyde-lyase activity	2 out of 1126 genes, 0.2%	8 out of 9846 genes, 0.1%	1
	144	neurotransmitter binding	2 out of 1126 genes, 0.2%	8 out of 9846 genes, 0.1%	1
	145	transcription coactivator activity	5 out of 1126 genes, 0.4%	29 out of 9846 genes, 0.3%	1
	146	phosphotransferase activity, alcohol group as acceptor	55 out of 1126 genes, 4.9%	436 out of 9846 genes, 4.4%	1
	147	transmembrane transporter activity	79 out of 1126 genes, 7.0%	638 out of 9846 genes, 6.5%	1
	148	G-protein coupled amine receptor activity	4 out of 1126 genes, 0.4%	22 out of 9846 genes, 0.2%	1
	149	protein phosphatase regulator activity	4 out of 1126 genes, 0.4%	22 out of 9846 genes, 0.2%	1
	150	oxidoreductase activity, acting on the CH-CH group of donors, NAD or NADP as acceptor	3 out of 1126 genes, 0.3%	15 out of 9846 genes, 0.2%	1
	151	oxidoreductase activity, acting on the CH-NH group of donors, NAD or NADP as acceptor	3 out of 1126 genes, 0.3%	15 out of 9846 genes, 0.2%	1
	152	UDP-galactosyltransferase activity	3 out of 1126 genes, 0.3%	15 out of 9846 genes, 0.2%	1
	153	monooxygenase activity	9 out of 1126 genes, 0.8%	60 out of 9846 genes, 0.6%	1
	154	lipid transporter activity	6 out of 1126 genes, 0.5%	38 out of 9846 genes, 0.4%	1
	155	transferase activity, transferring nitrogenous groups	4 out of 1126 genes, 0.4%	23 out of 9846 genes, 0.2%	1
	156	cofactor binding	22 out of 1126 genes, 2.0%	167 out of 9846 genes, 1.7%	1
	157	galactosyltransferase activity	3 out of 1126 genes, 0.3%	16 out of 9846 genes, 0.2%	1
	158	oxidoreductase activity, acting on the CH-NH2 group of donors	3 out of 1126 genes, 0.3%	16 out of 9846 genes, 0.2%	1
	159	oxidoreductase activity, acting on single donors with incorporation of molecular oxygen, incorporation of two atoms of oxygen	3 out of 1126 genes, 0.3%	16 out of 9846 genes, 0.2%	1
	160	protein phosphatase binding	3 out of 1126 genes, 0.3%	16 out of 9846 genes, 0.2%	1
	161	RNA polymerase II core promoter proximal region sequence-specific DNA binding transcription factor activity	2 out of 1126 genes, 0.2%	9 out of 9846 genes, 0.1%	1
	162	protein histidine kinase activity	2 out of 1126 genes, 0.2%	9 out of 9846 genes, 0.1%	1
	163	sterol transporter activity	2 out of 1126 genes, 0.2%	9 out of 9846 genes, 0.1%	1
	164	nucleotide receptor activity	2 out of 1126 genes, 0.2%	9 out of 9846 genes, 0.1%	1
	165	oxidoreductase activity, oxidizing metal ions	2 out of 1126 genes, 0.2%	9 out of 9846 genes, 0.1%	1
	166	phosphotransferase activity, nitrogenous group as acceptor	2 out of 1126 genes, 0.2%	9 out of 9846 genes, 0.1%	1
	167	low-density lipoprotein particle binding	2 out of 1126 genes, 0.2%	9 out of 9846 genes, 0.1%	1
	168	NADP binding	2 out of 1126 genes, 0.2%	9 out of 9846 genes, 0.1%	1
	169	oxidoreductase activity, acting on the CH-OH group of donors, NAD or NADP as acceptor	11 out of 1126 genes, 1.0%	78 out of 9846 genes, 0.8%	1
	170	excitatory extracellular ligand-gated ion channel activity	5 out of 1126 genes, 0.4%	31 out of 9846 genes, 0.3%	1
	171	transferase activity, transferring pentosyl groups	5 out of 1126 genes, 0.4%	31 out of 9846 genes, 0.3%	1
	172	symporter activity	6 out of 1126 genes, 0.5%	39 out of 9846 genes, 0.4%	1
	173	solute:cation symporter activity	6 out of 1126 genes, 0.5%	39 out of 9846 genes, 0.4%	1
	174	carbon-carbon lyase activity	6 out of 1126 genes, 0.5%	39 out of 9846 genes, 0.4%	1
	175	dioxygenase activity	6 out of 1126 genes, 0.5%	39 out of 9846 genes, 0.4%	1
	176	anion binding	15 out of 1126 genes, 1.3%	111 out of 9846 genes, 1.1%	1
	177	phospholipase activity	7 out of 1126 genes, 0.6%	47 out of 9846 genes, 0.5%	1
	178	carbon-oxygen lyase activity	7 out of 1126 genes, 0.6%	47 out of 9846 genes, 0.5%	1
	179	metal cluster binding	7 out of 1126 genes, 0.6%	47 out of 9846 genes, 0.5%	1
	180	tubulin binding	12 out of 1126 genes, 1.1%	87 out of 9846 genes, 0.9%	1
	181	protein dimerization activity	26 out of 1126 genes, 2.3%	202 out of 9846 genes, 2.1%	1
	182	solute:sodium symporter activity	4 out of 1126 genes, 0.4%	24 out of 9846 genes, 0.2%	1
	183	oxidoreductase activity, acting on the CH-NH group of donors	4 out of 1126 genes, 0.4%	24 out of 9846 genes, 0.2%	1
	184	cell surface binding	4 out of 1126 genes, 0.4%	24 out of 9846 genes, 0.2%	1
	185	G-protein coupled peptide receptor activity	11 out of 1126 genes, 1.0%	80 out of 9846 genes, 0.8%	1
	186	G-protein coupled nucleotide receptor activity	3 out of 1126 genes, 0.3%	17 out of 9846 genes, 0.2%	1
	187	3',5'-cyclic-nucleotide phosphodiesterase activity	3 out of 1126 genes, 0.3%	17 out of 9846 genes, 0.2%	1
	188	steroid hydroxylase activity	2 out of 1126 genes, 0.2%	10 out of 9846 genes, 0.1%	1
	189	sulfuric ester hydrolase activity	2 out of 1126 genes, 0.2%	10 out of 9846 genes, 0.1%	1
	190	AMP binding	2 out of 1126 genes, 0.2%	10 out of 9846 genes, 0.1%	1
	191	GMP binding	2 out of 1126 genes, 0.2%	10 out of 9846 genes, 0.1%	1
	192	phosphatidylinositol 3-kinase activity	2 out of 1126 genes, 0.2%	10 out of 9846 genes, 0.1%	1
	193	oxidoreductase activity, acting on NAD	2 out of 1126 genes, 0.2%	10 out of 9846 genes, 0.1%	1
	194	organic anion transmembrane transporter activity	9 out of 1126 genes, 0.8%	65 out of 9846 genes, 0.7%	1
	195	sulfotransferase activity	5 out of 1126 genes, 0.4%	33 out of 9846 genes, 0.3%	1
	196	enzyme activator activity	26 out of 1126 genes, 2.3%	206 out of 9846 genes, 2.1%	1
	197	kinase activity	65 out of 1126 genes, 5.8%	538 out of 9846 genes, 5.5%	1
	198	substrate-specific transporter activity	85 out of 1126 genes, 7.5%	710 out of 9846 genes, 7.2%	1
	199	cyclic-nucleotide phosphodiesterase activity	3 out of 1126 genes, 0.3%	18 out of 9846 genes, 0.2%	1
	200	signal sequence binding	3 out of 1126 genes, 0.3%	18 out of 9846 genes, 0.2%	1
	201	transaminase activity	3 out of 1126 genes, 0.3%	18 out of 9846 genes, 0.2%	1
	202	cation transmembrane transporter activity	39 out of 1126 genes, 3.5%	318 out of 9846 genes, 3.2%	1
	203	GTPase binding	7 out of 1126 genes, 0.6%	50 out of 9846 genes, 0.5%	1
	204	oxidoreductase activity, acting on paired donors, with incorporation or reduction of molecular oxygen	12 out of 1126 genes, 1.1%	91 out of 9846 genes, 0.9%	1
	205	cis-trans isomerase activity	5 out of 1126 genes, 0.4%	34 out of 9846 genes, 0.3%	1
	206	peptide receptor activity	11 out of 1126 genes, 1.0%	83 out of 9846 genes, 0.8%	1
	207	ion transmembrane transporter activity	61 out of 1126 genes, 5.4%	508 out of 9846 genes, 5.2%	1
	208	L-amino acid transmembrane transporter activity	2 out of 1126 genes, 0.2%	11 out of 9846 genes, 0.1%	1
	209	racemase and epimerase activity	2 out of 1126 genes, 0.2%	11 out of 9846 genes, 0.1%	1
	210	carbohydrate kinase activity	2 out of 1126 genes, 0.2%	11 out of 9846 genes, 0.1%	1
	211	UDP-glycosyltransferase activity	11 out of 1126 genes, 1.0%	84 out of 9846 genes, 0.9%	1
	212	lipase activity	7 out of 1126 genes, 0.6%	51 out of 9846 genes, 0.5%	1
	213	transferase activity, transferring glycosyl groups	23 out of 1126 genes, 2.0%	185 out of 9846 genes, 1.9%	1
	214	phosphoprotein phosphatase activity	13 out of 1126 genes, 1.2%	101 out of 9846 genes, 1.0%	1
	215	ligand-activated sequence-specific DNA binding RNA polymerase II transcription factor activity	5 out of 1126 genes, 0.4%	35 out of 9846 genes, 0.4%	1
	216	extracellular ligand-gated ion channel activity	5 out of 1126 genes, 0.4%	35 out of 9846 genes, 0.4%	1
	217	peroxidase activity	3 out of 1126 genes, 0.3%	19 out of 9846 genes, 0.2%	1
	218	organic acid:sodium symporter activity	3 out of 1126 genes, 0.3%	19 out of 9846 genes, 0.2%	1
	219	oxidoreductase activity, acting on peroxide as acceptor	3 out of 1126 genes, 0.3%	19 out of 9846 genes, 0.2%	1
	220	transporter activity	92 out of 1126 genes, 8.2%	777 out of 9846 genes, 7.9%	1
	221	channel activity	32 out of 1126 genes, 2.8%	263 out of 9846 genes, 2.7%	1
	222	carboxylic acid binding	10 out of 1126 genes, 0.9%	77 out of 9846 genes, 0.8%	1
	223	passive transmembrane transporter activity	32 out of 1126 genes, 2.8%	265 out of 9846 genes, 2.7%	1
	224	oxidoreductase activity, acting on single donors with incorporation of molecular oxygen	7 out of 1126 genes, 0.6%	53 out of 9846 genes, 0.5%	1
	225	oxidoreductase activity, acting on the CH-NH2 group of donors, oxygen as acceptor	2 out of 1126 genes, 0.2%	12 out of 9846 genes, 0.1%	1
	226	polysaccharide binding	2 out of 1126 genes, 0.2%	12 out of 9846 genes, 0.1%	1
	227	vitamin transporter activity	2 out of 1126 genes, 0.2%	12 out of 9846 genes, 0.1%	1
	228	lyase activity	15 out of 1126 genes, 1.3%	121 out of 9846 genes, 1.2%	1
	229	small GTPase binding	6 out of 1126 genes, 0.5%	45 out of 9846 genes, 0.5%	1
	230	antioxidant activity	5 out of 1126 genes, 0.4%	37 out of 9846 genes, 0.4%	1
	231	phosphatase regulator activity	4 out of 1126 genes, 0.4%	29 out of 9846 genes, 0.3%	1
	232	hydrolase activity, hydrolyzing O-glycosyl compounds	8 out of 1126 genes, 0.7%	63 out of 9846 genes, 0.6%	1
	233	protein kinase binding	8 out of 1126 genes, 0.7%	63 out of 9846 genes, 0.6%	1
	234	ion channel activity	30 out of 1126 genes, 2.7%	252 out of 9846 genes, 2.6%	1
	235	substrate-specific channel activity	30 out of 1126 genes, 2.7%	252 out of 9846 genes, 2.6%	1
	236	iron ion binding	15 out of 1126 genes, 1.3%	123 out of 9846 genes, 1.2%	1
	237	carboxy-lyase activity	3 out of 1126 genes, 0.3%	21 out of 9846 genes, 0.2%	1
	238	isomerase activity	13 out of 1126 genes, 1.2%	106 out of 9846 genes, 1.1%	1
	239	transcription cofactor activity	30 out of 1126 genes, 2.7%	253 out of 9846 genes, 2.6%	1
	240	C-acyltransferase activity	2 out of 1126 genes, 0.2%	13 out of 9846 genes, 0.1%	1
	241	exopeptidase activity	8 out of 1126 genes, 0.7%	64 out of 9846 genes, 0.7%	1
	242	carboxylic acid transmembrane transporter activity	8 out of 1126 genes, 0.7%	64 out of 9846 genes, 0.7%	1
	243	actin binding	7 out of 1126 genes, 0.6%	56 out of 9846 genes, 0.6%	1
	244	metal ion binding	213 out of 1126 genes, 18.9%	1849 out of 9846 genes, 18.8%	1
	245	nucleobase-containing compound transmembrane transporter activity	3 out of 1126 genes, 0.3%	22 out of 9846 genes, 0.2%	1
	246	alcohol binding	3 out of 1126 genes, 0.3%	22 out of 9846 genes, 0.2%	1
	247	chloride channel activity	2 out of 1126 genes, 0.2%	14 out of 9846 genes, 0.1%	1
	248	hydrolase activity, acting on carbon-nitrogen	2 out of 1126 genes, 0.2%	14 out of 9846 genes, 0.1%	1
	249	oxidoreductase activity, acting on paired donors, with incorporation or reduction of molecular oxygen, 2-oxoglutarate as one donor, and incorporation of one atom each of oxygen into both donors	3 out of 1126 genes, 0.3%	23 out of 9846 genes, 0.2%	1
	250	channel regulator activity	7 out of 1126 genes, 0.6%	58 out of 9846 genes, 0.6%	1
	251	guanyl nucleotide binding	37 out of 1126 genes, 3.3%	322 out of 9846 genes, 3.3%	1
	252	guanyl ribonucleotide binding	37 out of 1126 genes, 3.3%	322 out of 9846 genes, 3.3%	1
	253	phosphoric diester hydrolase activity	6 out of 1126 genes, 0.5%	50 out of 9846 genes, 0.5%	1
	254	N-acyltransferase activity	6 out of 1126 genes, 0.5%	50 out of 9846 genes, 0.5%	1
	255	transferase activity, transferring sulfur-containing groups	6 out of 1126 genes, 0.5%	50 out of 9846 genes, 0.5%	1
	256	cation channel activity	18 out of 1126 genes, 1.6%	156 out of 9846 genes, 1.6%	1
	257	cysteine-type endopeptidase inhibitor activity	2 out of 1126 genes, 0.2%	15 out of 9846 genes, 0.2%	1
	258	metalloexopeptidase activity	2 out of 1126 genes, 0.2%	15 out of 9846 genes, 0.2%	1
	259	hydrolase activity, acting on carbon-nitrogen	9 out of 1126 genes, 0.8%	77 out of 9846 genes, 0.8%	1
	260	amino acid binding	4 out of 1126 genes, 0.4%	33 out of 9846 genes, 0.3%	1
	261	monosaccharide binding	4 out of 1126 genes, 0.4%	33 out of 9846 genes, 0.3%	1
	262	cation binding	276 out of 1126 genes, 24.5%	2419 out of 9846 genes, 24.6%	1
	263	ion binding	287 out of 1126 genes, 25.5%	2516 out of 9846 genes, 25.6%	1
	264	phospholipid binding	14 out of 1126 genes, 1.2%	122 out of 9846 genes, 1.2%	1
	265	lipid binding	32 out of 1126 genes, 2.8%	281 out of 9846 genes, 2.9%	1
	266	ligand-gated ion channel activity	8 out of 1126 genes, 0.7%	69 out of 9846 genes, 0.7%	1
	267	ligand-gated channel activity	8 out of 1126 genes, 0.7%	69 out of 9846 genes, 0.7%	1
	268	transferase activity, transferring phosphorus-containing groups	83 out of 1126 genes, 7.4%	730 out of 9846 genes, 7.4%	1
	269	secondary active transmembrane transporter activity	15 out of 1126 genes, 1.3%	132 out of 9846 genes, 1.3%	1
	270	acetylglucosaminyltransferase activity	3 out of 1126 genes, 0.3%	25 out of 9846 genes, 0.3%	1
	271	acetylgalactosaminyltransferase activity	3 out of 1126 genes, 0.3%	25 out of 9846 genes, 0.3%	1
	272	lysine N-methyltransferase activity	3 out of 1126 genes, 0.3%	25 out of 9846 genes, 0.3%	1
	273	protein-lysine N-methyltransferase activity	3 out of 1126 genes, 0.3%	25 out of 9846 genes, 0.3%	1
	274	chromatin binding	2 out of 1126 genes, 0.2%	16 out of 9846 genes, 0.2%	1
	275	phosphatase activity	21 out of 1126 genes, 1.9%	187 out of 9846 genes, 1.9%	1
	276	voltage-gated potassium channel activity	3 out of 1126 genes, 0.3%	26 out of 9846 genes, 0.3%	1
	277	nucleotide binding	166 out of 1126 genes, 14.7%	1469 out of 9846 genes, 14.9%	1
	278	nucleoside phosphate binding	166 out of 1126 genes, 14.7%	1469 out of 9846 genes, 14.9%	1
	279	small molecule binding	173 out of 1126 genes, 15.4%	1532 out of 9846 genes, 15.6%	1
	280	thiolester hydrolase activity	6 out of 1126 genes, 0.5%	54 out of 9846 genes, 0.5%	1
	281	glutamate receptor activity	2 out of 1126 genes, 0.2%	17 out of 9846 genes, 0.2%	1
	282	syntaxin binding	2 out of 1126 genes, 0.2%	17 out of 9846 genes, 0.2%	1
	283	sterol binding	2 out of 1126 genes, 0.2%	17 out of 9846 genes, 0.2%	1
	284	SMAD binding	2 out of 1126 genes, 0.2%	17 out of 9846 genes, 0.2%	1
	285	intramolecular oxidoreductase activity	4 out of 1126 genes, 0.4%	36 out of 9846 genes, 0.4%	1
	286	metallopeptidase activity	3 out of 1126 genes, 0.3%	27 out of 9846 genes, 0.3%	1
	287	catalytic activity	459 out of 1126 genes, 40.8%	4048 out of 9846 genes, 41.1%	1
	288	protein binding transcription factor activity	30 out of 1126 genes, 2.7%	273 out of 9846 genes, 2.8%	1
	289	transcription factor binding transcription factor activity	30 out of 1126 genes, 2.7%	273 out of 9846 genes, 2.8%	1
	290	peptidase activity, acting on L-amino acid peptides	42 out of 1126 genes, 3.7%	381 out of 9846 genes, 3.9%	1
	291	retinoid binding	2 out of 1126 genes, 0.2%	18 out of 9846 genes, 0.2%	1
	292	endopeptidase activity	28 out of 1126 genes, 2.5%	256 out of 9846 genes, 2.6%	1
	293	GTPase activator activity	6 out of 1126 genes, 0.5%	56 out of 9846 genes, 0.6%	1
	294	Ras GTPase activator activity	6 out of 1126 genes, 0.5%	56 out of 9846 genes, 0.6%	1
	295	ribonucleotide binding	151 out of 1126 genes, 13.4%	1349 out of 9846 genes, 13.7%	1
	296	purine ribonucleotide binding	151 out of 1126 genes, 13.4%	1349 out of 9846 genes, 13.7%	1
	297	peptidase regulator activity	14 out of 1126 genes, 1.2%	130 out of 9846 genes, 1.3%	1
	298	phosphatase binding	4 out of 1126 genes, 0.4%	38 out of 9846 genes, 0.4%	1
	299	transferase activity, transferring hexosyl groups	13 out of 1126 genes, 1.2%	122 out of 9846 genes, 1.2%	1
	300	peptidase activity	42 out of 1126 genes, 3.7%	385 out of 9846 genes, 3.9%	1
	301	phosphatidylinositol binding	5 out of 1126 genes, 0.4%	48 out of 9846 genes, 0.5%	1
	302	endoribonuclease activity	2 out of 1126 genes, 0.2%	19 out of 9846 genes, 0.2%	1
	303	chloride transmembrane transporter activity	2 out of 1126 genes, 0.2%	19 out of 9846 genes, 0.2%	1
	304	isoprenoid binding	2 out of 1126 genes, 0.2%	19 out of 9846 genes, 0.2%	1
	305	phosphoric ester hydrolase activity	27 out of 1126 genes, 2.4%	251 out of 9846 genes, 2.5%	1
	306	purine nucleotide binding	151 out of 1126 genes, 13.4%	1357 out of 9846 genes, 13.8%	1
	307	ion gated channel activity	11 out of 1126 genes, 1.0%	105 out of 9846 genes, 1.1%	1
	308	endopeptidase regulator activity	12 out of 1126 genes, 1.1%	115 out of 9846 genes, 1.2%	1
	309	cytoskeletal protein binding	37 out of 1126 genes, 3.3%	344 out of 9846 genes, 3.5%	1
	310	DNA binding	57 out of 1126 genes, 5.1%	525 out of 9846 genes, 5.3%	1
	311	gated channel activity	11 out of 1126 genes, 1.0%	107 out of 9846 genes, 1.1%	1
	312	voltage-gated cation channel activity	3 out of 1126 genes, 0.3%	31 out of 9846 genes, 0.3%	1
	313	receptor signaling protein activity	4 out of 1126 genes, 0.4%	41 out of 9846 genes, 0.4%	1
	314	pattern binding	2 out of 1126 genes, 0.2%	21 out of 9846 genes, 0.2%	1
	315	hormone activity	2 out of 1126 genes, 0.2%	21 out of 9846 genes, 0.2%	1
	316	intramolecular transferase activity	2 out of 1126 genes, 0.2%	21 out of 9846 genes, 0.2%	1
	317	amino acid transmembrane transporter activity	4 out of 1126 genes, 0.4%	42 out of 9846 genes, 0.4%	1
	318	receptor signaling protein serine/threonine kinase activity	3 out of 1126 genes, 0.3%	32 out of 9846 genes, 0.3%	1
	319	phosphotransferase activity, phosphate group as acceptor	3 out of 1126 genes, 0.3%	32 out of 9846 genes, 0.3%	1
	320	phospholipase C activity	2 out of 1126 genes, 0.2%	22 out of 9846 genes, 0.2%	1
	321	amine transmembrane transporter activity	2 out of 1126 genes, 0.2%	22 out of 9846 genes, 0.2%	1
	322	hydrolase activity, acting on glycosyl bonds	8 out of 1126 genes, 0.7%	82 out of 9846 genes, 0.8%	1
	323	adenyl ribonucleotide binding	116 out of 1126 genes, 10.3%	1065 out of 9846 genes, 10.8%	1
	324	endonuclease activity	4 out of 1126 genes, 0.4%	43 out of 9846 genes, 0.4%	1
	325	acetyltransferase activity	5 out of 1126 genes, 0.4%	54 out of 9846 genes, 0.5%	1
	326	sequence-specific DNA binding	15 out of 1126 genes, 1.3%	151 out of 9846 genes, 1.5%	1
	327	anion transmembrane transporter activity	14 out of 1126 genes, 1.2%	142 out of 9846 genes, 1.4%	1
	328	adenyl nucleotide binding	116 out of 1126 genes, 10.3%	1072 out of 9846 genes, 10.9%	1
	329	inorganic anion transmembrane transporter activity	3 out of 1126 genes, 0.3%	34 out of 9846 genes, 0.3%	1
	330	protein complex binding	5 out of 1126 genes, 0.4%	55 out of 9846 genes, 0.6%	1
	331	structure-specific DNA binding	13 out of 1126 genes, 1.2%	134 out of 9846 genes, 1.4%	1
	332	transferase activity, transferring one-carbon groups	14 out of 1126 genes, 1.2%	145 out of 9846 genes, 1.5%	1
	333	histone binding	2 out of 1126 genes, 0.2%	25 out of 9846 genes, 0.3%	1
	334	methyltransferase activity	9 out of 1126 genes, 0.8%	98 out of 9846 genes, 1.0%	1
	335	active transmembrane transporter activity	21 out of 1126 genes, 1.9%	214 out of 9846 genes, 2.2%	1
	336	ribonuclease activity	3 out of 1126 genes, 0.3%	37 out of 9846 genes, 0.4%	1
	337	protein methyltransferase activity	3 out of 1126 genes, 0.3%	37 out of 9846 genes, 0.4%	1
	338	hydrolase activity, acting on acid anhydrides, catalyzing transmembrane movement of substances	5 out of 1126 genes, 0.4%	59 out of 9846 genes, 0.6%	1
	339	ATPase activity, coupled to transmembrane movement of substances	5 out of 1126 genes, 0.4%	59 out of 9846 genes, 0.6%	1
	340	ATPase activity, coupled to movement of substances	5 out of 1126 genes, 0.4%	59 out of 9846 genes, 0.6%	1
	341	hydrolase activity, acting on carbon-nitrogen	3 out of 1126 genes, 0.3%	38 out of 9846 genes, 0.4%	1
	342	Ras GTPase binding	3 out of 1126 genes, 0.3%	38 out of 9846 genes, 0.4%	1
	343	voltage-gated ion channel activity	3 out of 1126 genes, 0.3%	39 out of 9846 genes, 0.4%	1
	344	voltage-gated channel activity	3 out of 1126 genes, 0.3%	39 out of 9846 genes, 0.4%	1
	345	calcium channel activity	2 out of 1126 genes, 0.2%	28 out of 9846 genes, 0.3%	1
	346	oxidoreductase activity, acting on the aldehyde or oxo group of donors	2 out of 1126 genes, 0.2%	28 out of 9846 genes, 0.3%	1
	347	peptidase inhibitor activity	9 out of 1126 genes, 0.8%	103 out of 9846 genes, 1.0%	1
	348	calcium ion transmembrane transporter activity	2 out of 1126 genes, 0.2%	29 out of 9846 genes, 0.3%	1
	349	divalent inorganic cation transmembrane transporter activity	2 out of 1126 genes, 0.2%	29 out of 9846 genes, 0.3%	1
	350	ligase activity, forming carbon-nitrogen bonds	24 out of 1126 genes, 2.1%	253 out of 9846 genes, 2.6%	1
	351	protein domain specific binding	23 out of 1126 genes, 2.0%	244 out of 9846 genes, 2.5%	1
	352	hydrolase activity, acting on ester bonds	52 out of 1126 genes, 4.6%	520 out of 9846 genes, 5.3%	1
	353	oxidoreductase activity, acting on a sulfur group of donors	3 out of 1126 genes, 0.3%	42 out of 9846 genes, 0.4%	1
	354	metal ion transmembrane transporter activity	17 out of 1126 genes, 1.5%	189 out of 9846 genes, 1.9%	1
	355	carboxylic ester hydrolase activity	5 out of 1126 genes, 0.4%	66 out of 9846 genes, 0.7%	1
	356	carboxylesterase activity	4 out of 1126 genes, 0.4%	55 out of 9846 genes, 0.6%	1
	357	endopeptidase inhibitor activity	8 out of 1126 genes, 0.7%	99 out of 9846 genes, 1.0%	1
	358	N-methyltransferase activity	3 out of 1126 genes, 0.3%	44 out of 9846 genes, 0.4%	1
	359	SNARE binding	2 out of 1126 genes, 0.2%	32 out of 9846 genes, 0.3%	1
	360	primary active transmembrane transporter activity	5 out of 1126 genes, 0.4%	68 out of 9846 genes, 0.7%	1
	361	P-P-bond-hydrolysis-driven transmembrane transporter activity	5 out of 1126 genes, 0.4%	68 out of 9846 genes, 0.7%	1
	362	anion channel activity	3 out of 1126 genes, 0.3%	45 out of 9846 genes, 0.5%	1
	363	exonuclease activity	2 out of 1126 genes, 0.2%	33 out of 9846 genes, 0.3%	1
	364	cation-transporting ATPase activity	2 out of 1126 genes, 0.2%	33 out of 9846 genes, 0.3%	1
	365	ligase activity	30 out of 1126 genes, 2.7%	322 out of 9846 genes, 3.3%	1
	366	transition metal ion binding	130 out of 1126 genes, 11.5%	1254 out of 9846 genes, 12.7%	1
	367	oxidoreductase activity, acting on the CH-CH group of donors	3 out of 1126 genes, 0.3%	46 out of 9846 genes, 0.5%	1
	368	steroid hormone receptor binding	3 out of 1126 genes, 0.3%	46 out of 9846 genes, 0.5%	1
	369	nucleoside-triphosphatase activity	50 out of 1126 genes, 4.4%	515 out of 9846 genes, 5.2%	1
	370	binding	890 out of 1126 genes, 79.0%	7932 out of 9846 genes, 80.6%	1
	371	S-adenosylmethionine-dependent methyltransferase activity	3 out of 1126 genes, 0.3%	48 out of 9846 genes, 0.5%	1
	372	acid-amino acid ligase activity	19 out of 1126 genes, 1.7%	221 out of 9846 genes, 2.2%	1
	373	ATPase activity, coupled to transmembrane movement of ions	3 out of 1126 genes, 0.3%	50 out of 9846 genes, 0.5%	1
	374	hormone receptor binding	4 out of 1126 genes, 0.4%	63 out of 9846 genes, 0.6%	1
	375	small conjugating protein ligase activity	17 out of 1126 genes, 1.5%	204 out of 9846 genes, 2.1%	1
	376	nuclease activity	9 out of 1126 genes, 0.8%	120 out of 9846 genes, 1.2%	1
	377	small conjugating protein binding	2 out of 1126 genes, 0.2%	39 out of 9846 genes, 0.4%	1
	378	pyrophosphatase activity	54 out of 1126 genes, 4.8%	573 out of 9846 genes, 5.8%	1
	379	aminoacyl-tRNA ligase activity	2 out of 1126 genes, 0.2%	40 out of 9846 genes, 0.4%	1
	380	hydrolase activity, acting on acid anhydrides, in phosphorus-containing anhydrides	54 out of 1126 genes, 4.8%	575 out of 9846 genes, 5.8%	1
	381	hydrolase activity, acting on acid anhydrides	54 out of 1126 genes, 4.8%	576 out of 9846 genes, 5.9%	1
	382	potassium ion transmembrane transporter activity	5 out of 1126 genes, 0.4%	79 out of 9846 genes, 0.8%	1
	383	nuclear hormone receptor binding	3 out of 1126 genes, 0.3%	56 out of 9846 genes, 0.6%	1
	384	potassium channel activity	4 out of 1126 genes, 0.4%	69 out of 9846 genes, 0.7%	1
	385	cysteine-type peptidase activity	2 out of 1126 genes, 0.2%	44 out of 9846 genes, 0.4%	1
	386	ligase activity, forming carbon-oxygen bonds	2 out of 1126 genes, 0.2%	44 out of 9846 genes, 0.4%	1
	387	ligase activity, forming aminoacyl-tRNA and related compounds	2 out of 1126 genes, 0.2%	44 out of 9846 genes, 0.4%	1
	388	hydrolase activity	163 out of 1126 genes, 14.5%	1622 out of 9846 genes, 16.5%	1
	389	enzyme inhibitor activity	12 out of 1126 genes, 1.1%	170 out of 9846 genes, 1.7%	1
	390	nucleotidyltransferase activity	5 out of 1126 genes, 0.4%	94 out of 9846 genes, 1.0%	1
	391	protein serine/threonine kinase activity	8 out of 1126 genes, 0.7%	136 out of 9846 genes, 1.4%	1
	392	organic cyclic compound binding	308 out of 1126 genes, 27.4%	3018 out of 9846 genes, 30.7%	1
	393	heterocyclic compound binding	304 out of 1126 genes, 27.0%	2988 out of 9846 genes, 30.3%	1
	394	structural molecule activity	20 out of 1126 genes, 1.8%	287 out of 9846 genes, 2.9%	1
	395	transcription factor binding	3 out of 1126 genes, 0.3%	82 out of 9846 genes, 0.8%	1
	396	translation factor activity, nucleic acid binding	2 out of 1126 genes, 0.2%	75 out of 9846 genes, 0.8%	1
	397	ATPase activity, coupled	8 out of 1126 genes, 0.7%	164 out of 9846 genes, 1.7%	1
	398	ATPase activity	8 out of 1126 genes, 0.7%	172 out of 9846 genes, 1.7%	1
	399	nucleic acid binding	149 out of 1126 genes, 13.2%	1696 out of 9846 genes, 17.2%	1
	400	RNA binding	10 out of 1126 genes, 0.9%	265 out of 9846 genes, 2.7%	1

## Sheet: c
	Table_S4 Gene Ontology (GO) assignment for diferentially expressed gene between adipose tissue of adult bovine and adiose tissue of adult steer
	c: cellular component category
		Gene Ontology term	Cluster frequency	Genome frequency of use	Corrected P-value
	1	extracellular region	114 out of 1224 genes, 9.3%	586 out of 10456 genes, 5.6%	2.98e-06
	2	extracellular region part	109 out of 1224 genes, 8.9%	563 out of 10456 genes, 5.4%	8.25e-06
	3	cell surface	32 out of 1224 genes, 2.6%	110 out of 10456 genes, 1.1%	0.00011
	4	membrane part	466 out of 1224 genes, 38.1%	3392 out of 10456 genes, 32.4%	0.00106
	5	mitochondrial inner membrane	26 out of 1224 genes, 2.1%	92 out of 10456 genes, 0.9%	0.00235
	6	intrinsic to membrane	410 out of 1224 genes, 33.5%	2966 out of 10456 genes, 28.4%	0.00325
	7	mitochondrial membrane part	21 out of 1224 genes, 1.7%	69 out of 10456 genes, 0.7%	0.00469
	8	mitochondrial membrane	38 out of 1224 genes, 3.1%	174 out of 10456 genes, 1.7%	0.01808
	9	membrane	575 out of 1224 genes, 47.0%	4389 out of 10456 genes, 42.0%	0.01867
	10	collagen	5 out of 1224 genes, 0.4%	7 out of 10456 genes, 0.1%	0.07249
	11	mitochondrial respiratory chain	14 out of 1224 genes, 1.1%	45 out of 10456 genes, 0.4%	0.08155
	12	respiratory chain	14 out of 1224 genes, 1.1%	45 out of 10456 genes, 0.4%	0.08155
	13	extracellular matrix	39 out of 1224 genes, 3.2%	194 out of 10456 genes, 1.9%	0.09013
	14	mitochondrial envelope	45 out of 1224 genes, 3.7%	236 out of 10456 genes, 2.3%	0.11584
	15	organelle inner membrane	56 out of 1224 genes, 4.6%	312 out of 10456 genes, 3.0%	0.12904
	16	extracellular matrix part	9 out of 1224 genes, 0.7%	25 out of 10456 genes, 0.2%	0.27638
	17	mitochondrial proton-transporting ATP synthase complex	5 out of 1224 genes, 0.4%	11 out of 10456 genes, 0.1%	1
	18	proton-transporting ATP synthase complex	5 out of 1224 genes, 0.4%	11 out of 10456 genes, 0.1%	1
	19	T cell receptor complex	3 out of 1224 genes, 0.2%	4 out of 10456 genes, 0.0%	1
	20	plasma membrane part	101 out of 1224 genes, 8.3%	687 out of 10456 genes, 6.6%	1
	21	integral to membrane	119 out of 1224 genes, 9.7%	827 out of 10456 genes, 7.9%	1
	22	plasma membrane	107 out of 1224 genes, 8.7%	740 out of 10456 genes, 7.1%	1
	23	cell periphery	108 out of 1224 genes, 8.8%	751 out of 10456 genes, 7.2%	1
	24	proton-transporting two-sector ATPase complex, proton-transporting domain	3 out of 1224 genes, 0.2%	5 out of 10456 genes, 0.0%	1
	25	organelle envelope	81 out of 1224 genes, 6.6%	557 out of 10456 genes, 5.3%	1
	26	proteinaceous extracellular matrix	14 out of 1224 genes, 1.1%	68 out of 10456 genes, 0.7%	1
	27	envelope	81 out of 1224 genes, 6.6%	561 out of 10456 genes, 5.4%	1
	28	apical junction complex	11 out of 1224 genes, 0.9%	53 out of 10456 genes, 0.5%	1
	29	proton-transporting two-sector ATPase complex	8 out of 1224 genes, 0.7%	36 out of 10456 genes, 0.3%	1
	30	cell junction	37 out of 1224 genes, 3.0%	243 out of 10456 genes, 2.3%	1
	31	fibril	2 out of 1224 genes, 0.2%	4 out of 10456 genes, 0.0%	1
	32	cell-cell junction	19 out of 1224 genes, 1.6%	120 out of 10456 genes, 1.1%	1
	33	cohesin complex	2 out of 1224 genes, 0.2%	5 out of 10456 genes, 0.0%	1
	34	proton-transporting two-sector ATPase complex, catalytic domain	2 out of 1224 genes, 0.2%	5 out of 10456 genes, 0.0%	1
	35	MHC class I peptide loading complex	2 out of 1224 genes, 0.2%	5 out of 10456 genes, 0.0%	1
	36	mitochondrion	55 out of 1224 genes, 4.5%	402 out of 10456 genes, 3.8%	1
	37	mitochondrial part	54 out of 1224 genes, 4.4%	397 out of 10456 genes, 3.8%	1
	38	microtubule cytoskeleton	61 out of 1224 genes, 5.0%	453 out of 10456 genes, 4.3%	1
	39	external side of plasma membrane	2 out of 1224 genes, 0.2%	6 out of 10456 genes, 0.1%	1
	40	anchoring junction	16 out of 1224 genes, 1.3%	104 out of 10456 genes, 1.0%	1
	41	spindle	13 out of 1224 genes, 1.1%	84 out of 10456 genes, 0.8%	1
	42	platelet alpha granule	6 out of 1224 genes, 0.5%	33 out of 10456 genes, 0.3%	1
	43	filopodium	2 out of 1224 genes, 0.2%	7 out of 10456 genes, 0.1%	1
	44	basolateral plasma membrane	3 out of 1224 genes, 0.2%	14 out of 10456 genes, 0.1%	1
	45	receptor complex	6 out of 1224 genes, 0.5%	35 out of 10456 genes, 0.3%	1
	46	cell-substrate adherens junction	12 out of 1224 genes, 1.0%	80 out of 10456 genes, 0.8%	1
	47	cell-substrate junction	12 out of 1224 genes, 1.0%	80 out of 10456 genes, 0.8%	1
	48	lamellipodium	2 out of 1224 genes, 0.2%	8 out of 10456 genes, 0.1%	1
	49	protein-DNA complex	2 out of 1224 genes, 0.2%	8 out of 10456 genes, 0.1%	1
	50	intrinsic to Golgi membrane	6 out of 1224 genes, 0.5%	37 out of 10456 genes, 0.4%	1
	51	ruffle	4 out of 1224 genes, 0.3%	23 out of 10456 genes, 0.2%	1
	52	organelle subcompartment	2 out of 1224 genes, 0.2%	9 out of 10456 genes, 0.1%	1
	53	Golgi cisterna	2 out of 1224 genes, 0.2%	9 out of 10456 genes, 0.1%	1
	54	nuclear membrane	3 out of 1224 genes, 0.2%	16 out of 10456 genes, 0.2%	1
	55	nonmotile primary cilium	5 out of 1224 genes, 0.4%	31 out of 10456 genes, 0.3%	1
	56	condensed chromosome	6 out of 1224 genes, 0.5%	39 out of 10456 genes, 0.4%	1
	57	extracellular space	6 out of 1224 genes, 0.5%	40 out of 10456 genes, 0.4%	1
	58	cilium	7 out of 1224 genes, 0.6%	48 out of 10456 genes, 0.5%	1
	59	integral to endoplasmic reticulum membrane	2 out of 1224 genes, 0.2%	10 out of 10456 genes, 0.1%	1
	60	microtubule	4 out of 1224 genes, 0.3%	25 out of 10456 genes, 0.2%	1
	61	lytic vacuole	28 out of 1224 genes, 2.3%	220 out of 10456 genes, 2.1%	1
	62	condensed nuclear chromosome	3 out of 1224 genes, 0.2%	18 out of 10456 genes, 0.2%	1
	63	spindle pole	2 out of 1224 genes, 0.2%	11 out of 10456 genes, 0.1%	1
	64	adherens junction	12 out of 1224 genes, 1.0%	91 out of 10456 genes, 0.9%	1
	65	internal side of plasma membrane	7 out of 1224 genes, 0.6%	51 out of 10456 genes, 0.5%	1
	66	synaptic vesicle	6 out of 1224 genes, 0.5%	43 out of 10456 genes, 0.4%	1
	67	protein-lipid complex	4 out of 1224 genes, 0.3%	27 out of 10456 genes, 0.3%	1
	68	plasma lipoprotein particle	4 out of 1224 genes, 0.3%	27 out of 10456 genes, 0.3%	1
	69	organelle membrane	144 out of 1224 genes, 11.8%	1202 out of 10456 genes, 11.5%	1
	70	Golgi stack	2 out of 1224 genes, 0.2%	12 out of 10456 genes, 0.1%	1
	71	gap junction	2 out of 1224 genes, 0.2%	12 out of 10456 genes, 0.1%	1
	72	myosin complex	3 out of 1224 genes, 0.2%	20 out of 10456 genes, 0.2%	1
	73	brush border	4 out of 1224 genes, 0.3%	29 out of 10456 genes, 0.3%	1
	74	endoplasmic reticulum part	23 out of 1224 genes, 1.9%	189 out of 10456 genes, 1.8%	1
	75	cell leading edge	16 out of 1224 genes, 1.3%	130 out of 10456 genes, 1.2%	1
	76	integral to organelle membrane	2 out of 1224 genes, 0.2%	13 out of 10456 genes, 0.1%	1
	77	vacuole	30 out of 1224 genes, 2.5%	249 out of 10456 genes, 2.4%	1
	78	primary cilium	5 out of 1224 genes, 0.4%	38 out of 10456 genes, 0.4%	1
	79	endoplasmic reticulum	27 out of 1224 genes, 2.2%	224 out of 10456 genes, 2.1%	1
	80	transcription factor complex	7 out of 1224 genes, 0.6%	55 out of 10456 genes, 0.5%	1
	81	intrinsic to endoplasmic reticulum membrane	6 out of 1224 genes, 0.5%	48 out of 10456 genes, 0.5%	1
	82	synapse part	6 out of 1224 genes, 0.5%	48 out of 10456 genes, 0.5%	1
	83	mitochondrial outer membrane	2 out of 1224 genes, 0.2%	14 out of 10456 genes, 0.1%	1
	84	anchored to membrane	2 out of 1224 genes, 0.2%	14 out of 10456 genes, 0.1%	1
	85	organelle outer membrane	2 out of 1224 genes, 0.2%	14 out of 10456 genes, 0.1%	1
	86	cell projection	68 out of 1224 genes, 5.6%	579 out of 10456 genes, 5.5%	1
	87	dynein complex	2 out of 1224 genes, 0.2%	15 out of 10456 genes, 0.1%	1
	88	secretory granule	15 out of 1224 genes, 1.2%	128 out of 10456 genes, 1.2%	1
	89	intrinsic to plasma membrane	19 out of 1224 genes, 1.6%	163 out of 10456 genes, 1.6%	1
	90	nuclear ubiquitin ligase complex	3 out of 1224 genes, 0.2%	24 out of 10456 genes, 0.2%	1
	91	clathrin-coated vesicle	13 out of 1224 genes, 1.1%	113 out of 10456 genes, 1.1%	1
	92	intrinsic to organelle membrane	13 out of 1224 genes, 1.1%	113 out of 10456 genes, 1.1%	1
	93	outer membrane	2 out of 1224 genes, 0.2%	16 out of 10456 genes, 0.2%	1
	94	microbody	10 out of 1224 genes, 0.8%	88 out of 10456 genes, 0.8%	1
	95	I band	5 out of 1224 genes, 0.4%	44 out of 10456 genes, 0.4%	1
	96	microtubule associated complex	6 out of 1224 genes, 0.5%	53 out of 10456 genes, 0.5%	1
	97	microvillus	2 out of 1224 genes, 0.2%	17 out of 10456 genes, 0.2%	1
	98	integral to plasma membrane	18 out of 1224 genes, 1.5%	160 out of 10456 genes, 1.5%	1
	99	cytoplasmic membrane-bounded vesicle	53 out of 1224 genes, 4.3%	469 out of 10456 genes, 4.5%	1
	100	cytoplasmic vesicle	61 out of 1224 genes, 5.0%	539 out of 10456 genes, 5.2%	1
	101	Golgi apparatus part	23 out of 1224 genes, 1.9%	207 out of 10456 genes, 2.0%	1
	102	endoplasmic reticulum membrane	12 out of 1224 genes, 1.0%	111 out of 10456 genes, 1.1%	1
	103	kinetochore	6 out of 1224 genes, 0.5%	57 out of 10456 genes, 0.5%	1
	104	Golgi-associated vesicle	3 out of 1224 genes, 0.2%	29 out of 10456 genes, 0.3%	1
	105	Golgi apparatus	23 out of 1224 genes, 1.9%	212 out of 10456 genes, 2.0%	1
	106	nuclear outer membrane-endoplasmic reticulum membrane network	12 out of 1224 genes, 1.0%	113 out of 10456 genes, 1.1%	1
	107	membrane-bounded vesicle	57 out of 1224 genes, 4.7%	514 out of 10456 genes, 4.9%	1
	108	proteasome complex	3 out of 1224 genes, 0.2%	30 out of 10456 genes, 0.3%	1
	109	endocytic vesicle	4 out of 1224 genes, 0.3%	40 out of 10456 genes, 0.4%	1
	110	microtubule organizing center	20 out of 1224 genes, 1.6%	189 out of 10456 genes, 1.8%	1
	111	synapse	8 out of 1224 genes, 0.7%	82 out of 10456 genes, 0.8%	1
	112	contractile fiber	10 out of 1224 genes, 0.8%	101 out of 10456 genes, 1.0%	1
	113	sarcomere	6 out of 1224 genes, 0.5%	63 out of 10456 genes, 0.6%	1
	114	transport vesicle membrane	2 out of 1224 genes, 0.2%	23 out of 10456 genes, 0.2%	1
	115	clathrin-coated vesicle membrane	2 out of 1224 genes, 0.2%	23 out of 10456 genes, 0.2%	1
	116	transport vesicle	5 out of 1224 genes, 0.4%	54 out of 10456 genes, 0.5%	1
	117	Golgi membrane	9 out of 1224 genes, 0.7%	93 out of 10456 genes, 0.9%	1
	118	contractile fiber part	6 out of 1224 genes, 0.5%	64 out of 10456 genes, 0.6%	1
	119	pigment granule	7 out of 1224 genes, 0.6%	74 out of 10456 genes, 0.7%	1
	120	coated vesicle	15 out of 1224 genes, 1.2%	154 out of 10456 genes, 1.5%	1
	121	microbody part	5 out of 1224 genes, 0.4%	57 out of 10456 genes, 0.5%	1
	122	peroxisomal part	5 out of 1224 genes, 0.4%	57 out of 10456 genes, 0.5%	1
	123	extrinsic to internal side of plasma membrane	3 out of 1224 genes, 0.2%	37 out of 10456 genes, 0.4%	1
	124	peroxisome	5 out of 1224 genes, 0.4%	58 out of 10456 genes, 0.6%	1
	125	cell projection membrane	2 out of 1224 genes, 0.2%	26 out of 10456 genes, 0.2%	1
	126	endosomal part	2 out of 1224 genes, 0.2%	26 out of 10456 genes, 0.2%	1
	127	vesicle	66 out of 1224 genes, 5.4%	622 out of 10456 genes, 5.9%	1
	128	chromosome, centromeric region	7 out of 1224 genes, 0.6%	79 out of 10456 genes, 0.8%	1
	129	cytoskeletal part	49 out of 1224 genes, 4.0%	473 out of 10456 genes, 4.5%	1
	130	site of polarized growth	5 out of 1224 genes, 0.4%	60 out of 10456 genes, 0.6%	1
	131	nuclear periphery	4 out of 1224 genes, 0.3%	50 out of 10456 genes, 0.5%	1
	132	centrosome	3 out of 1224 genes, 0.2%	40 out of 10456 genes, 0.4%	1
	133	cullin-RING ubiquitin ligase complex	3 out of 1224 genes, 0.2%	40 out of 10456 genes, 0.4%	1
	134	extrinsic to membrane	4 out of 1224 genes, 0.3%	52 out of 10456 genes, 0.5%	1
	135	axoneme	2 out of 1224 genes, 0.2%	30 out of 10456 genes, 0.3%	1
	136	ubiquitin ligase complex	6 out of 1224 genes, 0.5%	75 out of 10456 genes, 0.7%	1
	137	cytoplasm	352 out of 1224 genes, 28.8%	3161 out of 10456 genes, 30.2%	1
	138	nuclear envelope	12 out of 1224 genes, 1.0%	137 out of 10456 genes, 1.3%	1
	139	myofibril	7 out of 1224 genes, 0.6%	87 out of 10456 genes, 0.8%	1
	140	extrinsic to plasma membrane	3 out of 1224 genes, 0.2%	44 out of 10456 genes, 0.4%	1
	141	cell body	17 out of 1224 genes, 1.4%	189 out of 10456 genes, 1.8%	1
	142	lysosome	8 out of 1224 genes, 0.7%	99 out of 10456 genes, 0.9%	1
	143	actin cytoskeleton	11 out of 1224 genes, 0.9%	132 out of 10456 genes, 1.3%	1
	144	neuronal cell body	2 out of 1224 genes, 0.2%	34 out of 10456 genes, 0.3%	1
	145	cell projection part	9 out of 1224 genes, 0.7%	113 out of 10456 genes, 1.1%	1
	146	chromatin	7 out of 1224 genes, 0.6%	92 out of 10456 genes, 0.9%	1
	147	cytoplasmic part	347 out of 1224 genes, 28.3%	3146 out of 10456 genes, 30.1%	1
	148	cytoskeleton	87 out of 1224 genes, 7.1%	850 out of 10456 genes, 8.1%	1
	149	axon part	3 out of 1224 genes, 0.2%	53 out of 10456 genes, 0.5%	1
	150	membrane coat	2 out of 1224 genes, 0.2%	40 out of 10456 genes, 0.4%	1
	151	coated vesicle membrane	2 out of 1224 genes, 0.2%	40 out of 10456 genes, 0.4%	1
	152	coated membrane	2 out of 1224 genes, 0.2%	40 out of 10456 genes, 0.4%	1
	153	axon	4 out of 1224 genes, 0.3%	66 out of 10456 genes, 0.6%	1
	154	dendrite	4 out of 1224 genes, 0.3%	67 out of 10456 genes, 0.6%	1
	155	chromosomal part	24 out of 1224 genes, 2.0%	280 out of 10456 genes, 2.7%	1
	156	nuclear chromosome	4 out of 1224 genes, 0.3%	69 out of 10456 genes, 0.7%	1
	157	intermediate filament	2 out of 1224 genes, 0.2%	44 out of 10456 genes, 0.4%	1
	158	endosome	16 out of 1224 genes, 1.3%	207 out of 10456 genes, 2.0%	1
	159	intermediate filament cytoskeleton	2 out of 1224 genes, 0.2%	46 out of 10456 genes, 0.4%	1
	160	neuron projection	25 out of 1224 genes, 2.0%	303 out of 10456 genes, 2.9%	1
	161	cytoplasmic vesicle membrane	4 out of 1224 genes, 0.3%	75 out of 10456 genes, 0.7%	1
	162	cytoplasmic vesicle part	4 out of 1224 genes, 0.3%	75 out of 10456 genes, 0.7%	1
	163	late endosome	3 out of 1224 genes, 0.2%	64 out of 10456 genes, 0.6%	1
	164	neuron part	25 out of 1224 genes, 2.0%	310 out of 10456 genes, 3.0%	1
	165	endomembrane system	68 out of 1224 genes, 5.6%	736 out of 10456 genes, 7.0%	1
	166	chromosome	26 out of 1224 genes, 2.1%	324 out of 10456 genes, 3.1%	1
	167	ion channel complex	2 out of 1224 genes, 0.2%	63 out of 10456 genes, 0.6%	1
	168	vesicle membrane	6 out of 1224 genes, 0.5%	126 out of 10456 genes, 1.2%	1
	169	protein complex	148 out of 1224 genes, 12.1%	1542 out of 10456 genes, 14.7%	1
	170	cell	970 out of 1224 genes, 79.2%	8608 out of 10456 genes, 82.3%	1
	171	cell part	970 out of 1224 genes, 79.2%	8608 out of 10456 genes, 82.3%	1
	172	nuclear body	8 out of 1224 genes, 0.7%	163 out of 10456 genes, 1.6%	1
	173	spliceosomal complex	2 out of 1224 genes, 0.2%	88 out of 10456 genes, 0.8%	1
	174	nucleoplasm part	20 out of 1224 genes, 1.6%	330 out of 10456 genes, 3.2%	1
	175	nucleoplasm	20 out of 1224 genes, 1.6%	336 out of 10456 genes, 3.2%	1
	176	nuclear lumen	130 out of 1224 genes, 10.6%	1463 out of 10456 genes, 14.0%	1
	177	non-membrane-bounded organelle	128 out of 1224 genes, 10.5%	1453 out of 10456 genes, 13.9%	1
	178	intracellular non-membrane-bounded organelle	128 out of 1224 genes, 10.5%	1453 out of 10456 genes, 13.9%	1
	179	organelle lumen	131 out of 1224 genes, 10.7%	1496 out of 10456 genes, 14.3%	1
	180	membrane-enclosed lumen	131 out of 1224 genes, 10.7%	1502 out of 10456 genes, 14.4%	1
	181	intracellular organelle lumen	130 out of 1224 genes, 10.6%	1494 out of 10456 genes, 14.3%	1
	182	membrane-bounded organelle	650 out of 1224 genes, 53.1%	6137 out of 10456 genes, 58.7%	1
	183	intracellular organelle part	308 out of 1224 genes, 25.2%	3166 out of 10456 genes, 30.3%	1
	184	nuclear part	141 out of 1224 genes, 11.5%	1621 out of 10456 genes, 15.5%	1
	185	organelle part	357 out of 1224 genes, 29.2%	3612 out of 10456 genes, 34.5%	1
	186	intracellular membrane-bounded organelle	639 out of 1224 genes, 52.2%	6064 out of 10456 genes, 58.0%	1
	187	nucleus	141 out of 1224 genes, 11.5%	1644 out of 10456 genes, 15.7%	1
	188	intracellular part	847 out of 1224 genes, 69.2%	7905 out of 10456 genes, 75.6%	1
	189	intracellular	850 out of 1224 genes, 69.4%	7942 out of 10456 genes, 76.0%	1
	190	organelle	699 out of 1224 genes, 57.1%	6738 out of 10456 genes, 64.4%	1
	191	intracellular organelle	687 out of 1224 genes, 56.1%	6662 out of 10456 genes, 63.7%	1
	192	macromolecular complex	170 out of 1224 genes, 13.9%	2109 out of 10456 genes, 20.2%	1
	193	ribonucleoprotein complex	6 out of 1224 genes, 0.5%	409 out of 10456 genes, 3.9%	1

## Sheet: p
	Table_S4 Gene Ontology (GO) assignment for diferentially expressed gene between adipose tissue of adult bovine and adiose tissue of adult steer
	p: biological process
		Gene Ontology term	Cluster frequency	Genome frequency of use	Corrected P-value
	1	response to stimulus	521 out of 1158 genes, 45.0%	3499 out of 9651 genes, 36.3%	7.79e-08
	2	regulation of cellular process	511 out of 1158 genes, 44.1%	3575 out of 9651 genes, 37.0%	0.00013
	3	response to steroid hormone stimulus	51 out of 1158 genes, 4.4%	202 out of 9651 genes, 2.1%	0.00021
	4	signaling	378 out of 1158 genes, 32.6%	2541 out of 9651 genes, 26.3%	0.00034
	5	regulation of biological process	555 out of 1158 genes, 47.9%	3959 out of 9651 genes, 41.0%	0.00041
	6	cytokine-mediated signaling pathway	24 out of 1158 genes, 2.1%	68 out of 9651 genes, 0.7%	0.00086
	7	cellular response to cytokine stimulus	24 out of 1158 genes, 2.1%	68 out of 9651 genes, 0.7%	0.00086
	8	cell migration	62 out of 1158 genes, 5.4%	289 out of 9651 genes, 3.0%	0.00471
	9	signal transduction	299 out of 1158 genes, 25.8%	1990 out of 9651 genes, 20.6%	0.00532
	10	positive regulation of biological process	189 out of 1158 genes, 16.3%	1165 out of 9651 genes, 12.1%	0.0054
	11	defense response	76 out of 1158 genes, 6.6%	379 out of 9651 genes, 3.9%	0.00551
	12	response to cytokine stimulus	32 out of 1158 genes, 2.8%	116 out of 9651 genes, 1.2%	0.00642
	13	cell surface receptor signaling pathway	192 out of 1158 genes, 16.6%	1191 out of 9651 genes, 12.3%	0.00681
	14	response to lipid	58 out of 1158 genes, 5.0%	268 out of 9651 genes, 2.8%	0.00741
	15	regulation of cell activation	40 out of 1158 genes, 3.5%	162 out of 9651 genes, 1.7%	0.00876
	16	cell communication	334 out of 1158 genes, 28.8%	2273 out of 9651 genes, 23.6%	0.00925
	17	response to organic cyclic compound	61 out of 1158 genes, 5.3%	289 out of 9651 genes, 3.0%	0.00983
	18	cellular response to chemical stimulus	53 out of 1158 genes, 4.6%	242 out of 9651 genes, 2.5%	0.01332
	19	regulation of cell migration	22 out of 1158 genes, 1.9%	69 out of 9651 genes, 0.7%	0.01729
	20	regulation of response to stimulus	152 out of 1158 genes, 13.1%	917 out of 9651 genes, 9.5%	0.01797
	21	cell motility	70 out of 1158 genes, 6.0%	353 out of 9651 genes, 3.7%	0.02015
	22	localization of cell	70 out of 1158 genes, 6.0%	353 out of 9651 genes, 3.7%	0.02015
	23	positive regulation of endothelial cell migration	8 out of 1158 genes, 0.7%	12 out of 9651 genes, 0.1%	0.02296
	24	single organism signaling	321 out of 1158 genes, 27.7%	2197 out of 9651 genes, 22.8%	0.02615
	25	vasculature development	31 out of 1158 genes, 2.7%	118 out of 9651 genes, 1.2%	0.02677
	26	positive regulation of response to stimulus	78 out of 1158 genes, 6.7%	409 out of 9651 genes, 4.2%	0.0283
	27	response to endogenous stimulus	93 out of 1158 genes, 8.0%	511 out of 9651 genes, 5.3%	0.03142
	28	regulation of locomotion	25 out of 1158 genes, 2.2%	87 out of 9651 genes, 0.9%	0.03392
	29	regulation of cell motility	22 out of 1158 genes, 1.9%	72 out of 9651 genes, 0.7%	0.03688
	30	regulation of leukocyte activation	37 out of 1158 genes, 3.2%	154 out of 9651 genes, 1.6%	0.03787
	31	cellular component movement	72 out of 1158 genes, 6.2%	374 out of 9651 genes, 3.9%	0.04329
	32	immune effector process	33 out of 1158 genes, 2.8%	132 out of 9651 genes, 1.4%	0.04395
	33	regulation of cellular component movement	22 out of 1158 genes, 1.9%	73 out of 9651 genes, 0.8%	0.0469
	34	regulation of developmental process	88 out of 1158 genes, 7.6%	486 out of 9651 genes, 5.0%	0.06455
	35	regulation of signal transduction	109 out of 1158 genes, 9.4%	633 out of 9651 genes, 6.6%	0.07274
	36	positive regulation of cell migration	15 out of 1158 genes, 1.3%	41 out of 9651 genes, 0.4%	0.07381
	37	positive regulation of cellular component movement	15 out of 1158 genes, 1.3%	41 out of 9651 genes, 0.4%	0.07381
	38	positive regulation of cell motility	15 out of 1158 genes, 1.3%	41 out of 9651 genes, 0.4%	0.07381
	39	positive regulation of locomotion	18 out of 1158 genes, 1.6%	55 out of 9651 genes, 0.6%	0.07404
	40	cellular response to organic substance	43 out of 1158 genes, 3.7%	196 out of 9651 genes, 2.0%	0.09045
	41	electron transport chain	18 out of 1158 genes, 1.6%	57 out of 9651 genes, 0.6%	0.12614
	42	biological regulation	589 out of 1158 genes, 50.9%	4403 out of 9651 genes, 45.6%	0.1356
	43	positive regulation of cellular process	150 out of 1158 genes, 13.0%	942 out of 9651 genes, 9.8%	0.17182
	44	locomotion	95 out of 1158 genes, 8.2%	548 out of 9651 genes, 5.7%	0.17794
	45	angiogenesis	19 out of 1158 genes, 1.6%	64 out of 9651 genes, 0.7%	0.20438
	46	ossification	24 out of 1158 genes, 2.1%	91 out of 9651 genes, 0.9%	0.22289
	47	negative regulation of lymphocyte apoptotic process	5 out of 1158 genes, 0.4%	6 out of 9651 genes, 0.1%	0.23001
	48	negative regulation of leukocyte apoptotic process	5 out of 1158 genes, 0.4%	6 out of 9651 genes, 0.1%	0.23001
	49	response to corticosteroid stimulus	24 out of 1158 genes, 2.1%	92 out of 9651 genes, 1.0%	0.26789
	50	regulation of endothelial cell migration	13 out of 1158 genes, 1.1%	36 out of 9651 genes, 0.4%	0.27812
	51	positive regulation of immune system process	52 out of 1158 genes, 4.5%	265 out of 9651 genes, 2.7%	0.3486
	52	positive regulation of cell proliferation	28 out of 1158 genes, 2.4%	117 out of 9651 genes, 1.2%	0.39305
	53	response to hormone stimulus	66 out of 1158 genes, 5.7%	360 out of 9651 genes, 3.7%	0.41929
	54	positive regulation of metabolic process	68 out of 1158 genes, 5.9%	374 out of 9651 genes, 3.9%	0.435
	55	regulation of lymphocyte activation	31 out of 1158 genes, 2.7%	136 out of 9651 genes, 1.4%	0.47579
	56	positive regulation of signal transduction	45 out of 1158 genes, 3.9%	224 out of 9651 genes, 2.3%	0.53377
	57	blood vessel development	22 out of 1158 genes, 1.9%	85 out of 9651 genes, 0.9%	0.5607
	58	leukocyte activation	41 out of 1158 genes, 3.5%	199 out of 9651 genes, 2.1%	0.56271
	59	positive regulation of macromolecule metabolic process	49 out of 1158 genes, 4.2%	251 out of 9651 genes, 2.6%	0.59693
	60	regulation of cell proliferation	44 out of 1158 genes, 3.8%	219 out of 9651 genes, 2.3%	0.61832
	61	regulation of cell communication	123 out of 1158 genes, 10.6%	770 out of 9651 genes, 8.0%	0.66779
	62	regulation of signaling	122 out of 1158 genes, 10.5%	768 out of 9651 genes, 8.0%	0.88367
	63	positive regulation of cell communication	45 out of 1158 genes, 3.9%	229 out of 9651 genes, 2.4%	0.88439
	64	positive regulation of signaling	45 out of 1158 genes, 3.9%	229 out of 9651 genes, 2.4%	0.88439
	65	regulation of multicellular organismal development	54 out of 1158 genes, 4.7%	289 out of 9651 genes, 3.0%	0.94046
	66	alcohol metabolic process	35 out of 1158 genes, 3.0%	166 out of 9651 genes, 1.7%	0.96137
	67	long-chain fatty-acyl-CoA metabolic process	7 out of 1158 genes, 0.6%	14 out of 9651 genes, 0.1%	0.96823
	68	generation of precursor metabolites and energy	47 out of 1158 genes, 4.1%	244 out of 9651 genes, 2.5%	1
	69	positive regulation of biosynthetic process	26 out of 1158 genes, 2.2%	112 out of 9651 genes, 1.2%	1
	70	blood vessel morphogenesis	19 out of 1158 genes, 1.6%	73 out of 9651 genes, 0.8%	1
	71	T cell activation	23 out of 1158 genes, 2.0%	96 out of 9651 genes, 1.0%	1
	72	negative regulation of cell migration	6 out of 1158 genes, 0.5%	11 out of 9651 genes, 0.1%	1
	73	negative regulation of cellular component movement	6 out of 1158 genes, 0.5%	11 out of 9651 genes, 0.1%	1
	74	negative regulation of cell motility	6 out of 1158 genes, 0.5%	11 out of 9651 genes, 0.1%	1
	75	cellular response to stimulus	313 out of 1158 genes, 27.0%	2245 out of 9651 genes, 23.3%	1
	76	response to glucocorticoid stimulus	11 out of 1158 genes, 0.9%	32 out of 9651 genes, 0.3%	1
	77	positive T cell selection	4 out of 1158 genes, 0.3%	5 out of 9651 genes, 0.1%	1
	78	fatty-acyl-CoA metabolic process	7 out of 1158 genes, 0.6%	15 out of 9651 genes, 0.2%	1
	79	regulation of multicellular organismal process	108 out of 1158 genes, 9.3%	678 out of 9651 genes, 7.0%	1
	80	programmed cell death	95 out of 1158 genes, 8.2%	584 out of 9651 genes, 6.1%	1
	81	negative regulation of endothelial cell migration	5 out of 1158 genes, 0.4%	8 out of 9651 genes, 0.1%	1
	82	regulation of lymphocyte apoptotic process	5 out of 1158 genes, 0.4%	8 out of 9651 genes, 0.1%	1
	83	regulation of leukocyte apoptotic process	5 out of 1158 genes, 0.4%	8 out of 9651 genes, 0.1%	1
	84	cell death	99 out of 1158 genes, 8.5%	614 out of 9651 genes, 6.4%	1
	85	death	99 out of 1158 genes, 8.5%	614 out of 9651 genes, 6.4%	1
	86	cell proliferation	95 out of 1158 genes, 8.2%	586 out of 9651 genes, 6.1%	1
	87	response to stress	172 out of 1158 genes, 14.9%	1160 out of 9651 genes, 12.0%	1
	88	muscle cell migration	9 out of 1158 genes, 0.8%	24 out of 9651 genes, 0.2%	1
	89	response to estrogen stimulus	19 out of 1158 genes, 1.6%	77 out of 9651 genes, 0.8%	1
	90	response to interleukin-1	3 out of 1158 genes, 0.3%	3 out of 9651 genes, 0.0%	1
	91	regulation of vasculature development	13 out of 1158 genes, 1.1%	45 out of 9651 genes, 0.5%	1
	92	negative regulation of biological process	149 out of 1158 genes, 12.9%	999 out of 9651 genes, 10.4%	1
	93	sprouting angiogenesis	5 out of 1158 genes, 0.4%	9 out of 9651 genes, 0.1%	1
	94	tube development	34 out of 1158 genes, 2.9%	172 out of 9651 genes, 1.8%	1
	95	cholesterol metabolic process	12 out of 1158 genes, 1.0%	41 out of 9651 genes, 0.4%	1
	96	leukocyte migration	12 out of 1158 genes, 1.0%	41 out of 9651 genes, 0.4%	1
	97	negative regulation of locomotion	6 out of 1158 genes, 0.5%	13 out of 9651 genes, 0.1%	1
	98	leukocyte chemotaxis	10 out of 1158 genes, 0.9%	31 out of 9651 genes, 0.3%	1
	99	tissue remodeling	10 out of 1158 genes, 0.9%	31 out of 9651 genes, 0.3%	1
	100	cell chemotaxis	10 out of 1158 genes, 0.9%	31 out of 9651 genes, 0.3%	1
	101	response to external stimulus	83 out of 1158 genes, 7.2%	514 out of 9651 genes, 5.3%	1
	102	response to tumor necrosis factor	4 out of 1158 genes, 0.3%	6 out of 9651 genes, 0.1%	1
	103	humoral immune response	11 out of 1158 genes, 0.9%	37 out of 9651 genes, 0.4%	1
	104	inflammatory response	22 out of 1158 genes, 1.9%	100 out of 9651 genes, 1.0%	1
	105	negative regulation of cellular process	125 out of 1158 genes, 10.8%	830 out of 9651 genes, 8.6%	1
	106	positive regulation of cellular metabolic process	55 out of 1158 genes, 4.7%	321 out of 9651 genes, 3.3%	1
	107	lymphocyte activation	32 out of 1158 genes, 2.8%	166 out of 9651 genes, 1.7%	1
	108	apoptotic process	66 out of 1158 genes, 5.7%	401 out of 9651 genes, 4.2%	1
	109	regulation of cell differentiation	61 out of 1158 genes, 5.3%	366 out of 9651 genes, 3.8%	1
	110	cell activation	58 out of 1158 genes, 5.0%	345 out of 9651 genes, 3.6%	1
	111	regulation of angiogenesis	12 out of 1158 genes, 1.0%	44 out of 9651 genes, 0.5%	1
	112	anatomical structure formation involved in morphogenesis	52 out of 1158 genes, 4.5%	303 out of 9651 genes, 3.1%	1
	113	smooth muscle cell migration	7 out of 1158 genes, 0.6%	19 out of 9651 genes, 0.2%	1
	114	myeloid leukocyte activation	11 out of 1158 genes, 0.9%	39 out of 9651 genes, 0.4%	1
	115	T cell differentiation	13 out of 1158 genes, 1.1%	50 out of 9651 genes, 0.5%	1
	116	regulation of lymphocyte proliferation	13 out of 1158 genes, 1.1%	50 out of 9651 genes, 0.5%	1
	117	sterol metabolic process	18 out of 1158 genes, 1.6%	79 out of 9651 genes, 0.8%	1
	118	positive regulation of cellular biosynthetic process	18 out of 1158 genes, 1.6%	79 out of 9651 genes, 0.8%	1
	119	respiratory electron transport chain	10 out of 1158 genes, 0.9%	34 out of 9651 genes, 0.4%	1
	120	acute inflammatory response	14 out of 1158 genes, 1.2%	56 out of 9651 genes, 0.6%	1
	121	L-serine metabolic process	4 out of 1158 genes, 0.3%	7 out of 9651 genes, 0.1%	1
	122	NADP metabolic process	4 out of 1158 genes, 0.3%	7 out of 9651 genes, 0.1%	1
	123	regulation of smoothened signaling pathway	6 out of 1158 genes, 0.5%	15 out of 9651 genes, 0.2%	1
	124	antigen processing and presentation of exogenous peptide antigen	5 out of 1158 genes, 0.4%	11 out of 9651 genes, 0.1%	1
	125	response to fatty acid	5 out of 1158 genes, 0.4%	11 out of 9651 genes, 0.1%	1
	126	organic hydroxy compound metabolic process	36 out of 1158 genes, 3.1%	197 out of 9651 genes, 2.0%	1
	127	endothelial cell development	3 out of 1158 genes, 0.3%	4 out of 9651 genes, 0.0%	1
	128	D-ribose metabolic process	3 out of 1158 genes, 0.3%	4 out of 9651 genes, 0.0%	1
	129	neural crest formation	3 out of 1158 genes, 0.3%	4 out of 9651 genes, 0.0%	1
	130	epidermis morphogenesis	3 out of 1158 genes, 0.3%	4 out of 9651 genes, 0.0%	1
	131	renal system vasculature development	3 out of 1158 genes, 0.3%	4 out of 9651 genes, 0.0%	1
	132	kidney vasculature development	3 out of 1158 genes, 0.3%	4 out of 9651 genes, 0.0%	1
	133	glomerulus vasculature development	3 out of 1158 genes, 0.3%	4 out of 9651 genes, 0.0%	1
	134	positive regulation of protein metabolic process	38 out of 1158 genes, 3.3%	211 out of 9651 genes, 2.2%	1
	135	respiratory tube development	16 out of 1158 genes, 1.4%	69 out of 9651 genes, 0.7%	1
	136	negative regulation of apoptotic process	36 out of 1158 genes, 3.1%	198 out of 9651 genes, 2.1%	1
	137	negative regulation of programmed cell death	36 out of 1158 genes, 3.1%	198 out of 9651 genes, 2.1%	1
	138	negative regulation of cell death	36 out of 1158 genes, 3.1%	198 out of 9651 genes, 2.1%	1
	139	regulation of leukocyte migration	9 out of 1158 genes, 0.8%	30 out of 9651 genes, 0.3%	1
	140	positive regulation of leukocyte migration	8 out of 1158 genes, 0.7%	25 out of 9651 genes, 0.3%	1
	141	regulation of cell-substrate adhesion	10 out of 1158 genes, 0.9%	36 out of 9651 genes, 0.4%	1
	142	response to hypoxia	6 out of 1158 genes, 0.5%	16 out of 9651 genes, 0.2%	1
	143	response to decreased oxygen levels	6 out of 1158 genes, 0.5%	16 out of 9651 genes, 0.2%	1
	144	positive regulation of leukocyte activation	19 out of 1158 genes, 1.6%	89 out of 9651 genes, 0.9%	1
	145	positive regulation of cell activation	19 out of 1158 genes, 1.6%	89 out of 9651 genes, 0.9%	1
	146	single-multicellular organism process	346 out of 1158 genes, 29.9%	2595 out of 9651 genes, 26.9%	1
	147	cell adhesion	45 out of 1158 genes, 3.9%	263 out of 9651 genes, 2.7%	1
	148	biological adhesion	45 out of 1158 genes, 3.9%	263 out of 9651 genes, 2.7%	1
	149	regulation of cytokine-mediated signaling pathway	9 out of 1158 genes, 0.8%	31 out of 9651 genes, 0.3%	1
	150	regulation of response to cytokine stimulus	9 out of 1158 genes, 0.8%	31 out of 9651 genes, 0.3%	1
	151	response to oxygen-containing compound	47 out of 1158 genes, 4.1%	278 out of 9651 genes, 2.9%	1
	152	cardiovascular system development	35 out of 1158 genes, 3.0%	195 out of 9651 genes, 2.0%	1
	153	circulatory system development	35 out of 1158 genes, 3.0%	195 out of 9651 genes, 2.0%	1
	154	negative regulation of signal transduction	28 out of 1158 genes, 2.4%	148 out of 9651 genes, 1.5%	1
	155	fever generation	4 out of 1158 genes, 0.3%	8 out of 9651 genes, 0.1%	1
	156	response to calcium ion	4 out of 1158 genes, 0.3%	8 out of 9651 genes, 0.1%	1
	157	response to ketone	4 out of 1158 genes, 0.3%	8 out of 9651 genes, 0.1%	1
	158	ameboidal cell migration	10 out of 1158 genes, 0.9%	37 out of 9651 genes, 0.4%	1
	159	regulation of mononuclear cell proliferation	13 out of 1158 genes, 1.1%	54 out of 9651 genes, 0.6%	1
	160	regulation of B cell activation	13 out of 1158 genes, 1.1%	54 out of 9651 genes, 0.6%	1
	161	positive regulation of macromolecule biosynthetic process	16 out of 1158 genes, 1.4%	72 out of 9651 genes, 0.7%	1
	162	vascular process in circulatory system	14 out of 1158 genes, 1.2%	60 out of 9651 genes, 0.6%	1
	163	regulation of biosynthetic process	136 out of 1158 genes, 11.7%	943 out of 9651 genes, 9.8%	1
	164	glycerolipid metabolic process	27 out of 1158 genes, 2.3%	143 out of 9651 genes, 1.5%	1
	165	negative regulation of DNA binding	9 out of 1158 genes, 0.8%	32 out of 9651 genes, 0.3%	1
	166	protein activation cascade	9 out of 1158 genes, 0.8%	32 out of 9651 genes, 0.3%	1
	167	oxidation-reduction process	40 out of 1158 genes, 3.5%	232 out of 9651 genes, 2.4%	1
	168	ATP biosynthetic process	6 out of 1158 genes, 0.5%	17 out of 9651 genes, 0.2%	1
	169	ATP metabolic process	6 out of 1158 genes, 0.5%	17 out of 9651 genes, 0.2%	1
	170	regulation of phosphorylation	55 out of 1158 genes, 4.7%	339 out of 9651 genes, 3.5%	1
	171	regulation of leukocyte proliferation	13 out of 1158 genes, 1.1%	55 out of 9651 genes, 0.6%	1
	172	adaptive immune response	15 out of 1158 genes, 1.3%	67 out of 9651 genes, 0.7%	1
	173	adaptive immune response based on somatic recombination of immune receptors built from immunoglobulin superfamily domains	15 out of 1158 genes, 1.3%	67 out of 9651 genes, 0.7%	1
	174	response to alcohol	7 out of 1158 genes, 0.6%	22 out of 9651 genes, 0.2%	1
	175	regulation of intracellular protein kinase cascade	39 out of 1158 genes, 3.4%	226 out of 9651 genes, 2.3%	1
	176	organ morphogenesis	53 out of 1158 genes, 4.6%	326 out of 9651 genes, 3.4%	1
	177	regulation of chemotaxis	11 out of 1158 genes, 0.9%	44 out of 9651 genes, 0.5%	1
	178	regulation of cell adhesion	16 out of 1158 genes, 1.4%	74 out of 9651 genes, 0.8%	1
	179	microtubule-based process	28 out of 1158 genes, 2.4%	152 out of 9651 genes, 1.6%	1
	180	developmental process	311 out of 1158 genes, 26.9%	2333 out of 9651 genes, 24.2%	1
	181	steroid metabolic process	29 out of 1158 genes, 2.5%	159 out of 9651 genes, 1.6%	1
	182	regulation of behavior	13 out of 1158 genes, 1.1%	56 out of 9651 genes, 0.6%	1
	183	cellular respiration	14 out of 1158 genes, 1.2%	62 out of 9651 genes, 0.6%	1
	184	temperature homeostasis	5 out of 1158 genes, 0.4%	13 out of 9651 genes, 0.1%	1
	185	antigen processing and presentation of exogenous antigen	5 out of 1158 genes, 0.4%	13 out of 9651 genes, 0.1%	1
	186	positive regulation of protein ubiquitination	5 out of 1158 genes, 0.4%	13 out of 9651 genes, 0.1%	1
	187	T cell selection	5 out of 1158 genes, 0.4%	13 out of 9651 genes, 0.1%	1
	188	nephron development	5 out of 1158 genes, 0.4%	13 out of 9651 genes, 0.1%	1
	189	response to metal ion	24 out of 1158 genes, 2.1%	126 out of 9651 genes, 1.3%	1
	190	cell migration involved in sprouting angiogenesis	3 out of 1158 genes, 0.3%	5 out of 9651 genes, 0.1%	1
	191	nucleoside diphosphate biosynthetic process	3 out of 1158 genes, 0.3%	5 out of 9651 genes, 0.1%	1
	192	glomerulus development	3 out of 1158 genes, 0.3%	5 out of 9651 genes, 0.1%	1
	193	blood vessel endothelial cell migration	3 out of 1158 genes, 0.3%	5 out of 9651 genes, 0.1%	1
	194	cellular response to lipid	3 out of 1158 genes, 0.3%	5 out of 9651 genes, 0.1%	1
	195	regulation of immune response	34 out of 1158 genes, 2.9%	194 out of 9651 genes, 2.0%	1
	196	anatomical structure morphogenesis	122 out of 1158 genes, 10.5%	845 out of 9651 genes, 8.8%	1
	197	negative regulation of signaling	28 out of 1158 genes, 2.4%	153 out of 9651 genes, 1.6%	1
	198	complement activation, lectin pathway	2 out of 1158 genes, 0.2%	2 out of 9651 genes, 0.0%	1
	199	regulation of blood vessel size by renin-angiotensin	2 out of 1158 genes, 0.2%	2 out of 9651 genes, 0.0%	1
	200	mature B cell differentiation involved in immune response	2 out of 1158 genes, 0.2%	2 out of 9651 genes, 0.0%	1
	201	mature B cell differentiation	2 out of 1158 genes, 0.2%	2 out of 9651 genes, 0.0%	1
	202	deoxyribonucleoside diphosphate metabolic process	2 out of 1158 genes, 0.2%	2 out of 9651 genes, 0.0%	1
	203	deoxyribonucleoside diphosphate biosynthetic process	2 out of 1158 genes, 0.2%	2 out of 9651 genes, 0.0%	1
	204	norepinephrine transport	2 out of 1158 genes, 0.2%	2 out of 9651 genes, 0.0%	1
	205	D-ribose biosynthetic process	2 out of 1158 genes, 0.2%	2 out of 9651 genes, 0.0%	1
	206	pentose biosynthetic process	2 out of 1158 genes, 0.2%	2 out of 9651 genes, 0.0%	1
	207	regulation of transcription during mitosis	2 out of 1158 genes, 0.2%	2 out of 9651 genes, 0.0%	1
	208	positive regulation of transcription during mitosis	2 out of 1158 genes, 0.2%	2 out of 9651 genes, 0.0%	1
	209	norepinephrine secretion	2 out of 1158 genes, 0.2%	2 out of 9651 genes, 0.0%	1
	210	regulation of cell division	2 out of 1158 genes, 0.2%	2 out of 9651 genes, 0.0%	1
	211	cellular response to fatty acid	2 out of 1158 genes, 0.2%	2 out of 9651 genes, 0.0%	1
	212	mesangial cell differentiation	2 out of 1158 genes, 0.2%	2 out of 9651 genes, 0.0%	1
	213	glomerular mesangial cell differentiation	2 out of 1158 genes, 0.2%	2 out of 9651 genes, 0.0%	1
	214	glomerular mesangium development	2 out of 1158 genes, 0.2%	2 out of 9651 genes, 0.0%	1
	215	regulation of kidney development	2 out of 1158 genes, 0.2%	2 out of 9651 genes, 0.0%	1
	216	fat cell differentiation	8 out of 1158 genes, 0.7%	28 out of 9651 genes, 0.3%	1
	217	triglyceride metabolic process	10 out of 1158 genes, 0.9%	39 out of 9651 genes, 0.4%	1
	218	positive regulation of behavior	10 out of 1158 genes, 0.9%	39 out of 9651 genes, 0.4%	1
	219	positive regulation of chemotaxis	10 out of 1158 genes, 0.9%	39 out of 9651 genes, 0.4%	1
	220	regulation of blood coagulation	7 out of 1158 genes, 0.6%	23 out of 9651 genes, 0.2%	1
	221	regulation of hemostasis	7 out of 1158 genes, 0.6%	23 out of 9651 genes, 0.2%	1
	222	purine nucleoside biosynthetic process	6 out of 1158 genes, 0.5%	18 out of 9651 genes, 0.2%	1
	223	purine ribonucleoside biosynthetic process	6 out of 1158 genes, 0.5%	18 out of 9651 genes, 0.2%	1
	224	response to oxygen levels	6 out of 1158 genes, 0.5%	18 out of 9651 genes, 0.2%	1
	225	multicellular organismal process	386 out of 1158 genes, 33.3%	2947 out of 9651 genes, 30.5%	1
	226	enzyme linked receptor protein signaling pathway	76 out of 1158 genes, 6.6%	499 out of 9651 genes, 5.2%	1
	227	leukocyte differentiation	22 out of 1158 genes, 1.9%	114 out of 9651 genes, 1.2%	1
	228	positive regulation of RNA metabolic process	4 out of 1158 genes, 0.3%	9 out of 9651 genes, 0.1%	1
	229	bone development	4 out of 1158 genes, 0.3%	9 out of 9651 genes, 0.1%	1
	230	acyl-CoA metabolic process	9 out of 1158 genes, 0.8%	34 out of 9651 genes, 0.4%	1
	231	thioester metabolic process	9 out of 1158 genes, 0.8%	34 out of 9651 genes, 0.4%	1
	232	negative regulation of response to stimulus	33 out of 1158 genes, 2.8%	189 out of 9651 genes, 2.0%	1
	233	negative regulation of cell communication	28 out of 1158 genes, 2.4%	155 out of 9651 genes, 1.6%	1
	234	multicellular organismal development	242 out of 1158 genes, 20.9%	1792 out of 9651 genes, 18.6%	1
	235	activation of immune response	27 out of 1158 genes, 2.3%	149 out of 9651 genes, 1.5%	1
	236	response to inorganic substance	27 out of 1158 genes, 2.3%	149 out of 9651 genes, 1.5%	1
	237	extracellular structure organization	17 out of 1158 genes, 1.5%	83 out of 9651 genes, 0.9%	1
	238	positive regulation of lymphocyte activation	16 out of 1158 genes, 1.4%	77 out of 9651 genes, 0.8%	1
	239	lipid metabolic process	94 out of 1158 genes, 8.1%	639 out of 9651 genes, 6.6%	1
	240	cellular developmental process	158 out of 1158 genes, 13.6%	1133 out of 9651 genes, 11.7%	1
	241	mitochondrial transport	5 out of 1158 genes, 0.4%	14 out of 9651 genes, 0.1%	1
	242	regulation of epithelial cell differentiation	5 out of 1158 genes, 0.4%	14 out of 9651 genes, 0.1%	1
	243	interaction with symbiont	5 out of 1158 genes, 0.4%	14 out of 9651 genes, 0.1%	1
	244	regulation of protein phosphorylation	48 out of 1158 genes, 4.1%	298 out of 9651 genes, 3.1%	1
	245	phagocytosis	6 out of 1158 genes, 0.5%	19 out of 9651 genes, 0.2%	1
	246	complement activation	6 out of 1158 genes, 0.5%	19 out of 9651 genes, 0.2%	1
	247	nucleoside diphosphate metabolic process	6 out of 1158 genes, 0.5%	19 out of 9651 genes, 0.2%	1
	248	nucleoside biosynthetic process	6 out of 1158 genes, 0.5%	19 out of 9651 genes, 0.2%	1
	249	ribonucleoside biosynthetic process	6 out of 1158 genes, 0.5%	19 out of 9651 genes, 0.2%	1
	250	endocrine process	6 out of 1158 genes, 0.5%	19 out of 9651 genes, 0.2%	1
	251	glycosyl compound biosynthetic process	6 out of 1158 genes, 0.5%	19 out of 9651 genes, 0.2%	1
	252	protein oligomerization	29 out of 1158 genes, 2.5%	164 out of 9651 genes, 1.7%	1
	253	hematopoietic or lymphoid organ development	35 out of 1158 genes, 3.0%	206 out of 9651 genes, 2.1%	1
	254	negative regulation of catalytic activity	33 out of 1158 genes, 2.8%	192 out of 9651 genes, 2.0%	1
	255	regulation of metabolic process	245 out of 1158 genes, 21.2%	1823 out of 9651 genes, 18.9%	1
	256	positive regulation of response to external stimulus	11 out of 1158 genes, 0.9%	47 out of 9651 genes, 0.5%	1
	257	response to extracellular stimulus	29 out of 1158 genes, 2.5%	165 out of 9651 genes, 1.7%	1
	258	regulation of B cell proliferation	8 out of 1158 genes, 0.7%	30 out of 9651 genes, 0.3%	1
	259	morphogenesis of a branching structure	15 out of 1158 genes, 1.3%	72 out of 9651 genes, 0.7%	1
	260	cell-cell adhesion	25 out of 1158 genes, 2.2%	138 out of 9651 genes, 1.4%	1
	261	response to oxidative stress	17 out of 1158 genes, 1.5%	85 out of 9651 genes, 0.9%	1
	262	skeletal system development	14 out of 1158 genes, 1.2%	66 out of 9651 genes, 0.7%	1
	263	energy derivation by oxidation of organic compounds	30 out of 1158 genes, 2.6%	173 out of 9651 genes, 1.8%	1
	264	myeloid leukocyte mediated immunity	4 out of 1158 genes, 0.3%	10 out of 9651 genes, 0.1%	1
	265	regulation of systemic arterial blood pressure by renin-angiotensin	4 out of 1158 genes, 0.3%	10 out of 9651 genes, 0.1%	1
	266	acute-phase response	4 out of 1158 genes, 0.3%	10 out of 9651 genes, 0.1%	1
	267	central nervous system neuron development	4 out of 1158 genes, 0.3%	10 out of 9651 genes, 0.1%	1
	268	central nervous system neuron axonogenesis	4 out of 1158 genes, 0.3%	10 out of 9651 genes, 0.1%	1
	269	heat generation	4 out of 1158 genes, 0.3%	10 out of 9651 genes, 0.1%	1
	270	T cell differentiation in thymus	4 out of 1158 genes, 0.3%	10 out of 9651 genes, 0.1%	1
	271	lymphocyte differentiation	18 out of 1158 genes, 1.6%	92 out of 9651 genes, 1.0%	1
	272	negative regulation of binding	10 out of 1158 genes, 0.9%	42 out of 9651 genes, 0.4%	1
	273	purine nucleoside metabolic process	7 out of 1158 genes, 0.6%	25 out of 9651 genes, 0.3%	1
	274	purine ribonucleoside metabolic process	7 out of 1158 genes, 0.6%	25 out of 9651 genes, 0.3%	1
	275	regulation of coagulation	7 out of 1158 genes, 0.6%	25 out of 9651 genes, 0.3%	1
	276	regulation of wound healing	7 out of 1158 genes, 0.6%	25 out of 9651 genes, 0.3%	1
	277	endothelial cell proliferation	11 out of 1158 genes, 0.9%	48 out of 9651 genes, 0.5%	1
	278	regulation of protein metabolic process	73 out of 1158 genes, 6.3%	488 out of 9651 genes, 5.1%	1
	279	regulation of cellular biosynthetic process	128 out of 1158 genes, 11.1%	909 out of 9651 genes, 9.4%	1
	280	positive regulation of leukocyte chemotaxis	6 out of 1158 genes, 0.5%	20 out of 9651 genes, 0.2%	1
	281	serine family amino acid metabolic process	6 out of 1158 genes, 0.5%	20 out of 9651 genes, 0.2%	1
	282	cell differentiation	125 out of 1158 genes, 10.8%	886 out of 9651 genes, 9.2%	1
	283	negative regulation of leukocyte mediated cytotoxicity	3 out of 1158 genes, 0.3%	6 out of 9651 genes, 0.1%	1
	284	regulation of blood volume by renin-angiotensin	3 out of 1158 genes, 0.3%	6 out of 9651 genes, 0.1%	1
	285	endochondral bone growth	3 out of 1158 genes, 0.3%	6 out of 9651 genes, 0.1%	1
	286	pentose-phosphate shunt	3 out of 1158 genes, 0.3%	6 out of 9651 genes, 0.1%	1
	287	NADPH regeneration	3 out of 1158 genes, 0.3%	6 out of 9651 genes, 0.1%	1
	288	response to activity	3 out of 1158 genes, 0.3%	6 out of 9651 genes, 0.1%	1
	289	negative regulation of cell killing	3 out of 1158 genes, 0.3%	6 out of 9651 genes, 0.1%	1
	290	negative T cell selection	3 out of 1158 genes, 0.3%	6 out of 9651 genes, 0.1%	1
	291	endothelial cell differentiation	3 out of 1158 genes, 0.3%	6 out of 9651 genes, 0.1%	1
	292	endochondral bone morphogenesis	3 out of 1158 genes, 0.3%	6 out of 9651 genes, 0.1%	1
	293	system development	216 out of 1158 genes, 18.7%	1602 out of 9651 genes, 16.6%	1
	294	regulation of response to external stimulus	18 out of 1158 genes, 1.6%	93 out of 9651 genes, 1.0%	1
	295	ribonucleoside metabolic process	8 out of 1158 genes, 0.7%	31 out of 9651 genes, 0.3%	1
	296	BMP signaling pathway	8 out of 1158 genes, 0.7%	31 out of 9651 genes, 0.3%	1
	297	tissue morphogenesis	33 out of 1158 genes, 2.8%	196 out of 9651 genes, 2.0%	1
	298	regulation of transcription from RNA polymerase II promoter	68 out of 1158 genes, 5.9%	452 out of 9651 genes, 4.7%	1
	299	regulation of myeloid cell differentiation	12 out of 1158 genes, 1.0%	55 out of 9651 genes, 0.6%	1
	300	response to ionizing radiation	9 out of 1158 genes, 0.8%	37 out of 9651 genes, 0.4%	1
	301	coenzyme metabolic process	23 out of 1158 genes, 2.0%	127 out of 9651 genes, 1.3%	1
	302	regulation of Wnt receptor signaling pathway	15 out of 1158 genes, 1.3%	74 out of 9651 genes, 0.8%	1
	303	mesenchyme development	11 out of 1158 genes, 0.9%	49 out of 9651 genes, 0.5%	1
	304	immune system development	37 out of 1158 genes, 3.2%	225 out of 9651 genes, 2.3%	1
	305	positive regulation of immune response	27 out of 1158 genes, 2.3%	155 out of 9651 genes, 1.6%	1
	306	regulation of localization	65 out of 1158 genes, 5.6%	432 out of 9651 genes, 4.5%	1
	307	regulation of macromolecule biosynthetic process	125 out of 1158 genes, 10.8%	891 out of 9651 genes, 9.2%	1
	308	regulation of protein modification process	58 out of 1158 genes, 5.0%	380 out of 9651 genes, 3.9%	1
	309	phospholipid metabolic process	24 out of 1158 genes, 2.1%	135 out of 9651 genes, 1.4%	1
	310	regulation of cytokine production	33 out of 1158 genes, 2.8%	198 out of 9651 genes, 2.1%	1
	311	response to wounding	30 out of 1158 genes, 2.6%	177 out of 9651 genes, 1.8%	1
	312	nucleic acid phosphodiester bond hydrolysis	8 out of 1158 genes, 0.7%	32 out of 9651 genes, 0.3%	1
	313	cell maturation	6 out of 1158 genes, 0.5%	21 out of 9651 genes, 0.2%	1
	314	regulation of cell cycle	46 out of 1158 genes, 4.0%	293 out of 9651 genes, 3.0%	1
	315	response to protozoan	4 out of 1158 genes, 0.3%	11 out of 9651 genes, 0.1%	1
	316	pentose metabolic process	4 out of 1158 genes, 0.3%	11 out of 9651 genes, 0.1%	1
	317	inositol phosphate metabolic process	4 out of 1158 genes, 0.3%	11 out of 9651 genes, 0.1%	1
	318	modification by host of symbiont morphology or physiology	4 out of 1158 genes, 0.3%	11 out of 9651 genes, 0.1%	1
	319	protein complex assembly	47 out of 1158 genes, 4.1%	301 out of 9651 genes, 3.1%	1
	320	protein complex biogenesis	47 out of 1158 genes, 4.1%	301 out of 9651 genes, 3.1%	1
	321	regulation of systemic arterial blood pressure by hormone	5 out of 1158 genes, 0.4%	16 out of 9651 genes, 0.2%	1
	322	regulation of mitotic cell cycle	18 out of 1158 genes, 1.6%	96 out of 9651 genes, 1.0%	1
	323	regulation of cytokine biosynthetic process	12 out of 1158 genes, 1.0%	57 out of 9651 genes, 0.6%	1
	324	morphogenesis of a branching epithelium	12 out of 1158 genes, 1.0%	57 out of 9651 genes, 0.6%	1
	325	positive regulation of intracellular protein kinase cascade	24 out of 1158 genes, 2.1%	137 out of 9651 genes, 1.4%	1
	326	negative regulation of molecular function	43 out of 1158 genes, 3.7%	273 out of 9651 genes, 2.8%	1
	327	urogenital system development	11 out of 1158 genes, 0.9%	51 out of 9651 genes, 0.5%	1
	328	regulation of anatomical structure morphogenesis	21 out of 1158 genes, 1.8%	117 out of 9651 genes, 1.2%	1
	329	pyridine-containing compound metabolic process	8 out of 1158 genes, 0.7%	33 out of 9651 genes, 0.3%	1
	330	lymphocyte costimulation	9 out of 1158 genes, 0.8%	39 out of 9651 genes, 0.4%	1
	331	mesodermal cell fate commitment	2 out of 1158 genes, 0.2%	3 out of 9651 genes, 0.0%	1
	332	antigen processing and presentation of peptide antigen via MHC class Ib	2 out of 1158 genes, 0.2%	3 out of 9651 genes, 0.0%	1
	333	antigen processing and presentation via MHC class Ib	2 out of 1158 genes, 0.2%	3 out of 9651 genes, 0.0%	1
	334	antigen processing and presentation of exogenous peptide antigen via MHC class Ib	2 out of 1158 genes, 0.2%	3 out of 9651 genes, 0.0%	1
	335	renal control of peripheral vascular resistance involved in regulation of systemic arterial blood pressure	2 out of 1158 genes, 0.2%	3 out of 9651 genes, 0.0%	1
	336	regulation of exit from mitosis	2 out of 1158 genes, 0.2%	3 out of 9651 genes, 0.0%	1
	337	glial cell migration	2 out of 1158 genes, 0.2%	3 out of 9651 genes, 0.0%	1
	338	regulation of activation of Janus kinase activity	2 out of 1158 genes, 0.2%	3 out of 9651 genes, 0.0%	1
	339	negative regulation of T cell apoptotic process	2 out of 1158 genes, 0.2%	3 out of 9651 genes, 0.0%	1
	340	regulation of macromolecule metabolic process	182 out of 1158 genes, 15.7%	1350 out of 9651 genes, 14.0%	1
	341	DNA catabolic process, endonucleolytic	6 out of 1158 genes, 0.5%	22 out of 9651 genes, 0.2%	1
	342	regulation of systemic arterial blood pressure mediated by a chemical signal	6 out of 1158 genes, 0.5%	22 out of 9651 genes, 0.2%	1
	343	response to molecule of bacterial origin	21 out of 1158 genes, 1.8%	118 out of 9651 genes, 1.2%	1
	344	morphogenesis of an epithelium	25 out of 1158 genes, 2.2%	146 out of 9651 genes, 1.5%	1
	345	muscle cell proliferation	3 out of 1158 genes, 0.3%	7 out of 9651 genes, 0.1%	1
	346	response to cortisol stimulus	3 out of 1158 genes, 0.3%	7 out of 9651 genes, 0.1%	1
	347	response to cAMP	3 out of 1158 genes, 0.3%	7 out of 9651 genes, 0.1%	1
	348	nephron epithelium development	3 out of 1158 genes, 0.3%	7 out of 9651 genes, 0.1%	1
	349	regulation of cellular metabolic process	197 out of 1158 genes, 17.0%	1471 out of 9651 genes, 15.2%	1
	350	positive regulation of secretion	7 out of 1158 genes, 0.6%	28 out of 9651 genes, 0.3%	1
	351	positive regulation of cytokine biosynthetic process	9 out of 1158 genes, 0.8%	40 out of 9651 genes, 0.4%	1
	352	renal system development	9 out of 1158 genes, 0.8%	40 out of 9651 genes, 0.4%	1
	353	epithelial to mesenchymal transition	8 out of 1158 genes, 0.7%	34 out of 9651 genes, 0.4%	1
	354	circulatory system process	26 out of 1158 genes, 2.2%	154 out of 9651 genes, 1.6%	1
	355	anatomical structure development	263 out of 1158 genes, 22.7%	2003 out of 9651 genes, 20.8%	1
	356	digestive tract development	5 out of 1158 genes, 0.4%	17 out of 9651 genes, 0.2%	1
	357	digestive system development	5 out of 1158 genes, 0.4%	17 out of 9651 genes, 0.2%	1
	358	neutral lipid metabolic process	12 out of 1158 genes, 1.0%	59 out of 9651 genes, 0.6%	1
	359	acylglycerol metabolic process	12 out of 1158 genes, 1.0%	59 out of 9651 genes, 0.6%	1
	360	sulfur compound metabolic process	17 out of 1158 genes, 1.5%	92 out of 9651 genes, 1.0%	1
	361	tube morphogenesis	18 out of 1158 genes, 1.6%	99 out of 9651 genes, 1.0%	1
	362	endothelial cell migration	4 out of 1158 genes, 0.3%	12 out of 9651 genes, 0.1%	1
	363	innate immune response	4 out of 1158 genes, 0.3%	12 out of 9651 genes, 0.1%	1
	364	response to reactive oxygen species	11 out of 1158 genes, 0.9%	53 out of 9651 genes, 0.5%	1
	365	lipid biosynthetic process	21 out of 1158 genes, 1.8%	120 out of 9651 genes, 1.2%	1
	366	regulation of binding	22 out of 1158 genes, 1.9%	127 out of 9651 genes, 1.3%	1
	367	negative regulation of Wnt receptor signaling pathway	10 out of 1158 genes, 0.9%	47 out of 9651 genes, 0.5%	1
	368	inositol lipid-mediated signaling	10 out of 1158 genes, 0.9%	47 out of 9651 genes, 0.5%	1
	369	regulation of cell cycle process	17 out of 1158 genes, 1.5%	93 out of 9651 genes, 1.0%	1
	370	regulation of cell-matrix adhesion	6 out of 1158 genes, 0.5%	23 out of 9651 genes, 0.2%	1
	371	epithelium development	33 out of 1158 genes, 2.8%	206 out of 9651 genes, 2.1%	1
	372	regulation of DNA binding	12 out of 1158 genes, 1.0%	60 out of 9651 genes, 0.6%	1
	373	formation of primary germ layer	9 out of 1158 genes, 0.8%	41 out of 9651 genes, 0.4%	1
	374	phosphorylation	32 out of 1158 genes, 2.8%	199 out of 9651 genes, 2.1%	1
	375	positive regulation of Wnt receptor signaling pathway	7 out of 1158 genes, 0.6%	29 out of 9651 genes, 0.3%	1
	376	extracellular matrix organization	7 out of 1158 genes, 0.6%	29 out of 9651 genes, 0.3%	1
	377	connective tissue development	7 out of 1158 genes, 0.6%	29 out of 9651 genes, 0.3%	1
	378	kidney development	8 out of 1158 genes, 0.7%	35 out of 9651 genes, 0.4%	1
	379	regulation of cell cycle phase transition	8 out of 1158 genes, 0.7%	35 out of 9651 genes, 0.4%	1
	380	regulation of mitotic cell cycle phase transition	8 out of 1158 genes, 0.7%	35 out of 9651 genes, 0.4%	1
	381	steroid biosynthetic process	11 out of 1158 genes, 0.9%	54 out of 9651 genes, 0.6%	1
	382	positive regulation of protein modification process	28 out of 1158 genes, 2.4%	171 out of 9651 genes, 1.8%	1
	383	nucleotide metabolic process	25 out of 1158 genes, 2.2%	150 out of 9651 genes, 1.6%	1
	384	regulation of secretion	20 out of 1158 genes, 1.7%	115 out of 9651 genes, 1.2%	1
	385	regulation of viral reproduction	5 out of 1158 genes, 0.4%	18 out of 9651 genes, 0.2%	1
	386	protein depolymerization	5 out of 1158 genes, 0.4%	18 out of 9651 genes, 0.2%	1
	387	positive regulation of cellular protein metabolic process	28 out of 1158 genes, 2.4%	172 out of 9651 genes, 1.8%	1
	388	regulation of primary metabolic process	188 out of 1158 genes, 16.2%	1413 out of 9651 genes, 14.6%	1
	389	response to growth factor stimulus	16 out of 1158 genes, 1.4%	88 out of 9651 genes, 0.9%	1
	390	response to bacterium	23 out of 1158 genes, 2.0%	137 out of 9651 genes, 1.4%	1
	391	regulation of leukocyte chemotaxis	6 out of 1158 genes, 0.5%	24 out of 9651 genes, 0.2%	1
	392	tyrosine phosphorylation of STAT protein	6 out of 1158 genes, 0.5%	24 out of 9651 genes, 0.2%	1
	393	regulation of cell killing	6 out of 1158 genes, 0.5%	24 out of 9651 genes, 0.2%	1
	394	negative regulation of cell cycle process	8 out of 1158 genes, 0.7%	36 out of 9651 genes, 0.4%	1
	395	symbiosis, encompassing mutualism through parasitism	8 out of 1158 genes, 0.7%	36 out of 9651 genes, 0.4%	1
	396	pyridine nucleotide metabolic process	7 out of 1158 genes, 0.6%	30 out of 9651 genes, 0.3%	1
	397	nicotinamide nucleotide metabolic process	7 out of 1158 genes, 0.6%	30 out of 9651 genes, 0.3%	1
	398	embryonic placenta development	3 out of 1158 genes, 0.3%	8 out of 9651 genes, 0.1%	1
	399	endothelium development	3 out of 1158 genes, 0.3%	8 out of 9651 genes, 0.1%	1
	400	regulation of catecholamine metabolic process	3 out of 1158 genes, 0.3%	8 out of 9651 genes, 0.1%	1
	401	positive regulation of transcription, DNA-dependent	3 out of 1158 genes, 0.3%	8 out of 9651 genes, 0.1%	1
	402	regulation of T cell receptor signaling pathway	3 out of 1158 genes, 0.3%	8 out of 9651 genes, 0.1%	1
	403	sensory perception of taste	3 out of 1158 genes, 0.3%	8 out of 9651 genes, 0.1%	1
	404	bone morphogenesis	3 out of 1158 genes, 0.3%	8 out of 9651 genes, 0.1%	1
	405	cell differentiation involved in embryonic placenta development	3 out of 1158 genes, 0.3%	8 out of 9651 genes, 0.1%	1
	406	cyclic-nucleotide-mediated signaling	4 out of 1158 genes, 0.3%	13 out of 9651 genes, 0.1%	1
	407	regulation of positive chemotaxis	4 out of 1158 genes, 0.3%	13 out of 9651 genes, 0.1%	1
	408	positive regulation of positive chemotaxis	4 out of 1158 genes, 0.3%	13 out of 9651 genes, 0.1%	1
	409	response to nutrient levels	25 out of 1158 genes, 2.2%	152 out of 9651 genes, 1.6%	1
	410	regulation of RNA metabolic process	107 out of 1158 genes, 9.2%	776 out of 9651 genes, 8.0%	1
	411	cellular lipid metabolic process	63 out of 1158 genes, 5.4%	436 out of 9651 genes, 4.5%	1
	412	protein phosphorylation	26 out of 1158 genes, 2.2%	160 out of 9651 genes, 1.7%	1
	413	mesenchymal cell differentiation	9 out of 1158 genes, 0.8%	43 out of 9651 genes, 0.4%	1
	414	purine nucleotide metabolic process	15 out of 1158 genes, 1.3%	83 out of 9651 genes, 0.9%	1
	415	microtubule cytoskeleton organization	16 out of 1158 genes, 1.4%	90 out of 9651 genes, 0.9%	1
	416	branching morphogenesis of an epithelial tube	8 out of 1158 genes, 0.7%	37 out of 9651 genes, 0.4%	1
	417	renal system process	5 out of 1158 genes, 0.4%	19 out of 9651 genes, 0.2%	1
	418	smooth muscle contraction	5 out of 1158 genes, 0.4%	19 out of 9651 genes, 0.2%	1
	419	response to abiotic stimulus	43 out of 1158 genes, 3.7%	286 out of 9651 genes, 3.0%	1
	420	regulation of RNA biosynthetic process	106 out of 1158 genes, 9.2%	771 out of 9651 genes, 8.0%	1
	421	cell activation involved in immune response	7 out of 1158 genes, 0.6%	31 out of 9651 genes, 0.3%	1
	422	leukocyte activation involved in immune response	7 out of 1158 genes, 0.6%	31 out of 9651 genes, 0.3%	1
	423	regulation of cellular protein metabolic process	60 out of 1158 genes, 5.2%	416 out of 9651 genes, 4.3%	1
	424	epithelial cell proliferation	14 out of 1158 genes, 1.2%	77 out of 9651 genes, 0.8%	1
	425	transmembrane receptor protein serine/threonine kinase signaling pathway	22 out of 1158 genes, 1.9%	133 out of 9651 genes, 1.4%	1
	426	lymph vessel development	2 out of 1158 genes, 0.2%	4 out of 9651 genes, 0.0%	1
	427	regulation of systemic arterial blood pressure by circulatory renin-angiotensin	2 out of 1158 genes, 0.2%	4 out of 9651 genes, 0.0%	1
	428	organ or tissue specific immune response	2 out of 1158 genes, 0.2%	4 out of 9651 genes, 0.0%	1
	429	sphingosine metabolic process	2 out of 1158 genes, 0.2%	4 out of 9651 genes, 0.0%	1
	430	telomere maintenance via telomerase	2 out of 1158 genes, 0.2%	4 out of 9651 genes, 0.0%	1
	431	serine family amino acid catabolic process	2 out of 1158 genes, 0.2%	4 out of 9651 genes, 0.0%	1
	432	purine nucleoside diphosphate biosynthetic process	2 out of 1158 genes, 0.2%	4 out of 9651 genes, 0.0%	1
	433	purine ribonucleoside diphosphate biosynthetic process	2 out of 1158 genes, 0.2%	4 out of 9651 genes, 0.0%	1
	434	ribonucleoside diphosphate biosynthetic process	2 out of 1158 genes, 0.2%	4 out of 9651 genes, 0.0%	1
	435	negative regulation of epithelial cell differentiation	2 out of 1158 genes, 0.2%	4 out of 9651 genes, 0.0%	1
	436	zymogen activation	2 out of 1158 genes, 0.2%	4 out of 9651 genes, 0.0%	1
	437	inositol trisphosphate metabolic process	2 out of 1158 genes, 0.2%	4 out of 9651 genes, 0.0%	1
	438	homotypic cell-cell adhesion	2 out of 1158 genes, 0.2%	4 out of 9651 genes, 0.0%	1
	439	response to sterol	2 out of 1158 genes, 0.2%	4 out of 9651 genes, 0.0%	1
	440	tyrosine phosphorylation of Stat1 protein	2 out of 1158 genes, 0.2%	4 out of 9651 genes, 0.0%	1
	441	neuron maturation	2 out of 1158 genes, 0.2%	4 out of 9651 genes, 0.0%	1
	442	regulation of peptidyl-tyrosine phosphorylation	2 out of 1158 genes, 0.2%	4 out of 9651 genes, 0.0%	1
	443	kidney morphogenesis	2 out of 1158 genes, 0.2%	4 out of 9651 genes, 0.0%	1
	444	cell differentiation involved in kidney development	2 out of 1158 genes, 0.2%	4 out of 9651 genes, 0.0%	1
	445	response to cholesterol	2 out of 1158 genes, 0.2%	4 out of 9651 genes, 0.0%	1
	446	response to epidermal growth factor stimulus	2 out of 1158 genes, 0.2%	4 out of 9651 genes, 0.0%	1
	447	nephron morphogenesis	2 out of 1158 genes, 0.2%	4 out of 9651 genes, 0.0%	1
	448	nephron epithelium morphogenesis	2 out of 1158 genes, 0.2%	4 out of 9651 genes, 0.0%	1
	449	regulation of reactive oxygen species metabolic process	2 out of 1158 genes, 0.2%	4 out of 9651 genes, 0.0%	1
	450	peptide transport	15 out of 1158 genes, 1.3%	84 out of 9651 genes, 0.9%	1
	451	regulation of transcription, DNA-dependent	105 out of 1158 genes, 9.1%	766 out of 9651 genes, 7.9%	1
	452	regulation of protein stability	9 out of 1158 genes, 0.8%	44 out of 9651 genes, 0.5%	1
	453	intracellular signal transduction	105 out of 1158 genes, 9.1%	767 out of 9651 genes, 7.9%	1
	454	positive regulation of phosphorus metabolic process	27 out of 1158 genes, 2.3%	170 out of 9651 genes, 1.8%	1
	455	positive regulation of phosphate metabolic process	27 out of 1158 genes, 2.3%	170 out of 9651 genes, 1.8%	1
	456	microtubule depolymerization	4 out of 1158 genes, 0.3%	14 out of 9651 genes, 0.1%	1
	457	fibroblast growth factor receptor signaling pathway	4 out of 1158 genes, 0.3%	14 out of 9651 genes, 0.1%	1
	458	cellular response to fibroblast growth factor stimulus	4 out of 1158 genes, 0.3%	14 out of 9651 genes, 0.1%	1
	459	sphingoid metabolic process	4 out of 1158 genes, 0.3%	14 out of 9651 genes, 0.1%	1
	460	response to fibroblast growth factor stimulus	4 out of 1158 genes, 0.3%	14 out of 9651 genes, 0.1%	1
	461	regulation of systemic arterial blood pressure	8 out of 1158 genes, 0.7%	38 out of 9651 genes, 0.4%	1
	462	leukocyte mediated immunity	13 out of 1158 genes, 1.1%	71 out of 9651 genes, 0.7%	1
	463	gastrulation	10 out of 1158 genes, 0.9%	51 out of 9651 genes, 0.5%	1
	464	MAPK cascade	20 out of 1158 genes, 1.7%	120 out of 9651 genes, 1.2%	1
	465	positive regulation of cytokine production	16 out of 1158 genes, 1.4%	92 out of 9651 genes, 1.0%	1
	466	regulation of mitotic metaphase/anaphase transition	7 out of 1158 genes, 0.6%	32 out of 9651 genes, 0.3%	1
	467	positive regulation of myeloid cell differentiation	7 out of 1158 genes, 0.6%	32 out of 9651 genes, 0.3%	1
	468	carbohydrate transport	11 out of 1158 genes, 0.9%	58 out of 9651 genes, 0.6%	1
	469	negative regulation of transferase activity	11 out of 1158 genes, 0.9%	58 out of 9651 genes, 0.6%	1
	470	regulation of phosphate metabolic process	68 out of 1158 genes, 5.9%	481 out of 9651 genes, 5.0%	1
	471	regulation of phosphorus metabolic process	68 out of 1158 genes, 5.9%	481 out of 9651 genes, 5.0%	1
	472	lymphocyte activation involved in immune response	5 out of 1158 genes, 0.4%	20 out of 9651 genes, 0.2%	1
	473	positive regulation of cyclase activity	5 out of 1158 genes, 0.4%	20 out of 9651 genes, 0.2%	1
	474	peptidyl-tyrosine phosphorylation	6 out of 1158 genes, 0.5%	26 out of 9651 genes, 0.3%	1
	475	peptidyl-tyrosine modification	6 out of 1158 genes, 0.5%	26 out of 9651 genes, 0.3%	1
	476	renal system process involved in regulation of systemic arterial blood pressure	3 out of 1158 genes, 0.3%	9 out of 9651 genes, 0.1%	1
	477	arginine metabolic process	3 out of 1158 genes, 0.3%	9 out of 9651 genes, 0.1%	1
	478	regulation of platelet activation	3 out of 1158 genes, 0.3%	9 out of 9651 genes, 0.1%	1
	479	phasic smooth muscle contraction	3 out of 1158 genes, 0.3%	9 out of 9651 genes, 0.1%	1
	480	regulation of cellular amine metabolic process	3 out of 1158 genes, 0.3%	9 out of 9651 genes, 0.1%	1
	481	catecholamine secretion	3 out of 1158 genes, 0.3%	9 out of 9651 genes, 0.1%	1
	482	regulation of antigen receptor-mediated signaling pathway	3 out of 1158 genes, 0.3%	9 out of 9651 genes, 0.1%	1
	483	kidney epithelium development	3 out of 1158 genes, 0.3%	9 out of 9651 genes, 0.1%	1
	484	regulation of tube size	9 out of 1158 genes, 0.8%	45 out of 9651 genes, 0.5%	1
	485	regulation of blood vessel size	9 out of 1158 genes, 0.8%	45 out of 9651 genes, 0.5%	1
	486	regulation of T cell activation	12 out of 1158 genes, 1.0%	65 out of 9651 genes, 0.7%	1
	487	cellular response to growth factor stimulus	12 out of 1158 genes, 1.0%	65 out of 9651 genes, 0.7%	1
	488	embryonic organ development	20 out of 1158 genes, 1.7%	121 out of 9651 genes, 1.3%	1
	489	intracellular protein kinase cascade	46 out of 1158 genes, 4.0%	314 out of 9651 genes, 3.3%	1
	490	endocytosis	17 out of 1158 genes, 1.5%	100 out of 9651 genes, 1.0%	1
	491	regulation of mitosis	10 out of 1158 genes, 0.9%	52 out of 9651 genes, 0.5%	1
	492	regulation of nuclear division	10 out of 1158 genes, 0.9%	52 out of 9651 genes, 0.5%	1
	493	response to organic nitrogen	29 out of 1158 genes, 2.5%	187 out of 9651 genes, 1.9%	1
	494	regulation of myeloid leukocyte differentiation	8 out of 1158 genes, 0.7%	39 out of 9651 genes, 0.4%	1
	495	mesenchymal cell development	8 out of 1158 genes, 0.7%	39 out of 9651 genes, 0.4%	1
	496	interspecies interaction between organisms	8 out of 1158 genes, 0.7%	39 out of 9651 genes, 0.4%	1
	497	hemopoiesis	25 out of 1158 genes, 2.2%	158 out of 9651 genes, 1.6%	1
	498	in utero embryonic development	11 out of 1158 genes, 0.9%	59 out of 9651 genes, 0.6%	1
	499	regulation of blood pressure	11 out of 1158 genes, 0.9%	59 out of 9651 genes, 0.6%	1
	500	antigen receptor-mediated signaling pathway	11 out of 1158 genes, 0.9%	59 out of 9651 genes, 0.6%	1
	501	response to peptide hormone stimulus	19 out of 1158 genes, 1.6%	115 out of 9651 genes, 1.2%	1
	502	immune response-activating cell surface receptor signaling pathway	12 out of 1158 genes, 1.0%	66 out of 9651 genes, 0.7%	1
	503	immune response-regulating cell surface receptor signaling pathway	12 out of 1158 genes, 1.0%	66 out of 9651 genes, 0.7%	1
	504	negative regulation of protein metabolic process	13 out of 1158 genes, 1.1%	73 out of 9651 genes, 0.8%	1
	505	immune response-activating signal transduction	21 out of 1158 genes, 1.8%	130 out of 9651 genes, 1.3%	1
	506	cellular response to oxygen-containing compound	4 out of 1158 genes, 0.3%	15 out of 9651 genes, 0.2%	1
	507	epithelial cell development	6 out of 1158 genes, 0.5%	27 out of 9651 genes, 0.3%	1
	508	developmental growth involved in morphogenesis	6 out of 1158 genes, 0.5%	27 out of 9651 genes, 0.3%	1
	509	response to peptide	19 out of 1158 genes, 1.6%	116 out of 9651 genes, 1.2%	1
	510	immune response-regulating signaling pathway	21 out of 1158 genes, 1.8%	131 out of 9651 genes, 1.4%	1
	511	negative regulation of developmental process	21 out of 1158 genes, 1.8%	131 out of 9651 genes, 1.4%	1
	512	negative regulation of hydrolase activity	18 out of 1158 genes, 1.6%	110 out of 9651 genes, 1.1%	1
	513	macromolecular complex assembly	60 out of 1158 genes, 5.2%	427 out of 9651 genes, 4.4%	1
	514	phosphorus metabolic process	141 out of 1158 genes, 12.2%	1067 out of 9651 genes, 11.1%	1
	515	organ development	141 out of 1158 genes, 12.2%	1067 out of 9651 genes, 11.1%	1
	516	amide transport	15 out of 1158 genes, 1.3%	89 out of 9651 genes, 0.9%	1
	517	placenta development	3 out of 1158 genes, 0.3%	10 out of 9651 genes, 0.1%	1
	518	neurological system process involved in regulation of systemic arterial blood pressure	3 out of 1158 genes, 0.3%	10 out of 9651 genes, 0.1%	1
	519	antigen processing and presentation of peptide antigen via MHC class I	3 out of 1158 genes, 0.3%	10 out of 9651 genes, 0.1%	1
	520	striated muscle hypertrophy	3 out of 1158 genes, 0.3%	10 out of 9651 genes, 0.1%	1
	521	monosaccharide biosynthetic process	3 out of 1158 genes, 0.3%	10 out of 9651 genes, 0.1%	1
	522	response to organophosphorus	3 out of 1158 genes, 0.3%	10 out of 9651 genes, 0.1%	1
	523	trabecula formation	3 out of 1158 genes, 0.3%	10 out of 9651 genes, 0.1%	1
	524	trabecula morphogenesis	3 out of 1158 genes, 0.3%	10 out of 9651 genes, 0.1%	1
	525	glycerophospholipid metabolic process	14 out of 1158 genes, 1.2%	82 out of 9651 genes, 0.8%	1
	526	JAK-STAT cascade	6 out of 1158 genes, 0.5%	28 out of 9651 genes, 0.3%	1
	527	regulation of cyclase activity	6 out of 1158 genes, 0.5%	28 out of 9651 genes, 0.3%	1
	528	negative regulation of immune system process	8 out of 1158 genes, 0.7%	41 out of 9651 genes, 0.4%	1
	529	morphogenesis of a polarized epithelium	2 out of 1158 genes, 0.2%	5 out of 9651 genes, 0.1%	1
	530	negative regulation of cell-matrix adhesion	2 out of 1158 genes, 0.2%	5 out of 9651 genes, 0.1%	1
	531	B cell activation involved in immune response	2 out of 1158 genes, 0.2%	5 out of 9651 genes, 0.1%	1
	532	C21-steroid hormone biosynthetic process	2 out of 1158 genes, 0.2%	5 out of 9651 genes, 0.1%	1
	533	vesicle docking involved in exocytosis	2 out of 1158 genes, 0.2%	5 out of 9651 genes, 0.1%	1
	534	purine ribonucleoside diphosphate metabolic process	2 out of 1158 genes, 0.2%	5 out of 9651 genes, 0.1%	1
	535	negative regulation of cell-substrate adhesion	2 out of 1158 genes, 0.2%	5 out of 9651 genes, 0.1%	1
	536	telomere maintenance via telomere lengthening	2 out of 1158 genes, 0.2%	5 out of 9651 genes, 0.1%	1
	537	positive regulation of lipid storage	2 out of 1158 genes, 0.2%	5 out of 9651 genes, 0.1%	1
	538	striated muscle cell proliferation	2 out of 1158 genes, 0.2%	5 out of 9651 genes, 0.1%	1
	539	fatty acid elongation, unsaturated fatty acid	2 out of 1158 genes, 0.2%	5 out of 9651 genes, 0.1%	1
	540	response to interferon-gamma	2 out of 1158 genes, 0.2%	5 out of 9651 genes, 0.1%	1
	541	regulation of multicellular organism growth	2 out of 1158 genes, 0.2%	5 out of 9651 genes, 0.1%	1
	542	negative regulation of ion transport	2 out of 1158 genes, 0.2%	5 out of 9651 genes, 0.1%	1
	543	regulation of JAK-STAT cascade	2 out of 1158 genes, 0.2%	5 out of 9651 genes, 0.1%	1
	544	vesicle docking	2 out of 1158 genes, 0.2%	5 out of 9651 genes, 0.1%	1
	545	positive regulation of ligase activity	2 out of 1158 genes, 0.2%	5 out of 9651 genes, 0.1%	1
	546	positive regulation of ubiquitin-protein ligase activity	2 out of 1158 genes, 0.2%	5 out of 9651 genes, 0.1%	1
	547	inner ear receptor stereocilium organization	2 out of 1158 genes, 0.2%	5 out of 9651 genes, 0.1%	1
	548	regulation of T cell apoptotic process	2 out of 1158 genes, 0.2%	5 out of 9651 genes, 0.1%	1
	549	extracellular matrix assembly	2 out of 1158 genes, 0.2%	5 out of 9651 genes, 0.1%	1
	550	regulation of cellular macromolecule biosynthetic process	111 out of 1158 genes, 9.6%	830 out of 9651 genes, 8.6%	1
	551	negative regulation of multicellular organismal process	17 out of 1158 genes, 1.5%	104 out of 9651 genes, 1.1%	1
	552	response to biotic stimulus	36 out of 1158 genes, 3.1%	245 out of 9651 genes, 2.5%	1
	553	regulation of leukocyte mediated cytotoxicity	5 out of 1158 genes, 0.4%	22 out of 9651 genes, 0.2%	1
	554	regulation of T cell proliferation	5 out of 1158 genes, 0.4%	22 out of 9651 genes, 0.2%	1
	555	cellular protein complex disassembly	5 out of 1158 genes, 0.4%	22 out of 9651 genes, 0.2%	1
	556	positive regulation of gene expression	4 out of 1158 genes, 0.3%	16 out of 9651 genes, 0.2%	1
	557	response to isoquinoline alkaloid	4 out of 1158 genes, 0.3%	16 out of 9651 genes, 0.2%	1
	558	positive regulation of cyclic nucleotide biosynthetic process	4 out of 1158 genes, 0.3%	16 out of 9651 genes, 0.2%	1
	559	positive regulation of nucleotide biosynthetic process	4 out of 1158 genes, 0.3%	16 out of 9651 genes, 0.2%	1
	560	regulation of cAMP metabolic process	4 out of 1158 genes, 0.3%	16 out of 9651 genes, 0.2%	1
	561	positive regulation of cAMP metabolic process	4 out of 1158 genes, 0.3%	16 out of 9651 genes, 0.2%	1
	562	regulation of cAMP biosynthetic process	4 out of 1158 genes, 0.3%	16 out of 9651 genes, 0.2%	1
	563	positive regulation of cAMP biosynthetic process	4 out of 1158 genes, 0.3%	16 out of 9651 genes, 0.2%	1
	564	regulation of adenylate cyclase activity	4 out of 1158 genes, 0.3%	16 out of 9651 genes, 0.2%	1
	565	positive regulation of adenylate cyclase activity	4 out of 1158 genes, 0.3%	16 out of 9651 genes, 0.2%	1
	566	positive regulation of lipid metabolic process	4 out of 1158 genes, 0.3%	16 out of 9651 genes, 0.2%	1
	567	positive regulation of lyase activity	4 out of 1158 genes, 0.3%	16 out of 9651 genes, 0.2%	1
	568	positive regulation of purine nucleotide biosynthetic process	4 out of 1158 genes, 0.3%	16 out of 9651 genes, 0.2%	1
	569	positive regulation of purine nucleotide metabolic process	4 out of 1158 genes, 0.3%	16 out of 9651 genes, 0.2%	1
	570	regulation of cell death	61 out of 1158 genes, 5.3%	438 out of 9651 genes, 4.5%	1
	571	single-organism developmental process	172 out of 1158 genes, 14.9%	1321 out of 9651 genes, 13.7%	1
	572	tissue development	71 out of 1158 genes, 6.1%	517 out of 9651 genes, 5.4%	1
	573	positive regulation of multicellular organismal process	20 out of 1158 genes, 1.7%	127 out of 9651 genes, 1.3%	1
	574	cell morphogenesis involved in differentiation	25 out of 1158 genes, 2.2%	164 out of 9651 genes, 1.7%	1
	575	alpha-amino acid metabolic process	16 out of 1158 genes, 1.4%	98 out of 9651 genes, 1.0%	1
	576	negative regulation of protein modification process	8 out of 1158 genes, 0.7%	42 out of 9651 genes, 0.4%	1
	577	response to nitrogen compound	30 out of 1158 genes, 2.6%	202 out of 9651 genes, 2.1%	1
	578	negative regulation of mitosis	6 out of 1158 genes, 0.5%	29 out of 9651 genes, 0.3%	1
	579	negative regulation of mitotic metaphase/anaphase transition	6 out of 1158 genes, 0.5%	29 out of 9651 genes, 0.3%	1
	580	negative regulation of nuclear division	6 out of 1158 genes, 0.5%	29 out of 9651 genes, 0.3%	1
	581	negative regulation of cell cycle phase transition	6 out of 1158 genes, 0.5%	29 out of 9651 genes, 0.3%	1
	582	negative regulation of mitotic cell cycle phase transition	6 out of 1158 genes, 0.5%	29 out of 9651 genes, 0.3%	1
	583	protein complex subunit organization	54 out of 1158 genes, 4.7%	386 out of 9651 genes, 4.0%	1
	584	chemotaxis	39 out of 1158 genes, 3.4%	271 out of 9651 genes, 2.8%	1
	585	taxis	39 out of 1158 genes, 3.4%	271 out of 9651 genes, 2.8%	1
	586	single-organism metabolic process	226 out of 1158 genes, 19.5%	1764 out of 9651 genes, 18.3%	1
	587	purine-containing compound metabolic process	16 out of 1158 genes, 1.4%	99 out of 9651 genes, 1.0%	1
	588	growth	44 out of 1158 genes, 3.8%	310 out of 9651 genes, 3.2%	1
	589	negative regulation of cell differentiation	19 out of 1158 genes, 1.6%	121 out of 9651 genes, 1.3%	1
	590	protein complex disassembly	5 out of 1158 genes, 0.4%	23 out of 9651 genes, 0.2%	1
	591	nucleotide biosynthetic process	14 out of 1158 genes, 1.2%	85 out of 9651 genes, 0.9%	1
	592	cell growth	25 out of 1158 genes, 2.2%	166 out of 9651 genes, 1.7%	1
	593	carboxylic acid metabolic process	74 out of 1158 genes, 6.4%	545 out of 9651 genes, 5.6%	1
	594	blastocyst formation	3 out of 1158 genes, 0.3%	11 out of 9651 genes, 0.1%	1
	595	T cell activation involved in immune response	3 out of 1158 genes, 0.3%	11 out of 9651 genes, 0.1%	1
	596	intrinsic apoptotic signaling pathway in response to DNA damage	3 out of 1158 genes, 0.3%	11 out of 9651 genes, 0.1%	1
	597	NADH dehydrogenase complex assembly	3 out of 1158 genes, 0.3%	11 out of 9651 genes, 0.1%	1
	598	epithelial cell migration	3 out of 1158 genes, 0.3%	11 out of 9651 genes, 0.1%	1
	599	muscle hypertrophy	3 out of 1158 genes, 0.3%	11 out of 9651 genes, 0.1%	1
	600	long-chain fatty acid transport	3 out of 1158 genes, 0.3%	11 out of 9651 genes, 0.1%	1
	601	tyrosine phosphorylation of Stat3 protein	3 out of 1158 genes, 0.3%	11 out of 9651 genes, 0.1%	1
	602	negative regulation of G-protein coupled receptor protein signaling pathway	3 out of 1158 genes, 0.3%	11 out of 9651 genes, 0.1%	1
	603	tissue migration	3 out of 1158 genes, 0.3%	11 out of 9651 genes, 0.1%	1
	604	epithelium migration	3 out of 1158 genes, 0.3%	11 out of 9651 genes, 0.1%	1
	605	intrinsic apoptotic signaling pathway	3 out of 1158 genes, 0.3%	11 out of 9651 genes, 0.1%	1
	606	response to acid	8 out of 1158 genes, 0.7%	43 out of 9651 genes, 0.4%	1
	607	response to purine-containing compound	4 out of 1158 genes, 0.3%	17 out of 9651 genes, 0.2%	1
	608	positive regulation of cyclic nucleotide metabolic process	4 out of 1158 genes, 0.3%	17 out of 9651 genes, 0.2%	1
	609	positive regulation of T cell proliferation	4 out of 1158 genes, 0.3%	17 out of 9651 genes, 0.2%	1
	610	vasodilation	4 out of 1158 genes, 0.3%	17 out of 9651 genes, 0.2%	1
	611	positive regulation of nucleotide metabolic process	4 out of 1158 genes, 0.3%	17 out of 9651 genes, 0.2%	1
	612	positive regulation of lymphocyte proliferation	4 out of 1158 genes, 0.3%	17 out of 9651 genes, 0.2%	1
	613	regulation of lyase activity	4 out of 1158 genes, 0.3%	17 out of 9651 genes, 0.2%	1
	614	purine ribonucleotide metabolic process	9 out of 1158 genes, 0.8%	50 out of 9651 genes, 0.5%	1
	615	cellular component assembly	72 out of 1158 genes, 6.2%	530 out of 9651 genes, 5.5%	1
	616	cofactor metabolic process	24 out of 1158 genes, 2.1%	159 out of 9651 genes, 1.6%	1
	617	regulation of multi-organism process	11 out of 1158 genes, 0.9%	64 out of 9651 genes, 0.7%	1
	618	positive regulation of hydrolase activity	16 out of 1158 genes, 1.4%	100 out of 9651 genes, 1.0%	1
	619	blood circulation	19 out of 1158 genes, 1.6%	122 out of 9651 genes, 1.3%	1
	620	epithelial tube morphogenesis	15 out of 1158 genes, 1.3%	93 out of 9651 genes, 1.0%	1
	621	ethanolamine-containing compound metabolic process	6 out of 1158 genes, 0.5%	30 out of 9651 genes, 0.3%	1
	622	hormone transport	14 out of 1158 genes, 1.2%	86 out of 9651 genes, 0.9%	1
	623	regulation of transferase activity	31 out of 1158 genes, 2.7%	213 out of 9651 genes, 2.2%	1
	624	purine-containing compound biosynthetic process	12 out of 1158 genes, 1.0%	72 out of 9651 genes, 0.7%	1
	625	purine nucleotide biosynthetic process	11 out of 1158 genes, 0.9%	65 out of 9651 genes, 0.7%	1
	626	regulation of programmed cell death	58 out of 1158 genes, 5.0%	423 out of 9651 genes, 4.4%	1
	627	leukocyte proliferation	10 out of 1158 genes, 0.9%	58 out of 9651 genes, 0.6%	1
	628	ribonucleotide metabolic process	9 out of 1158 genes, 0.8%	51 out of 9651 genes, 0.5%	1
	629	oxoacid metabolic process	75 out of 1158 genes, 6.5%	557 out of 9651 genes, 5.8%	1
	630	regulation of apoptotic process	45 out of 1158 genes, 3.9%	322 out of 9651 genes, 3.3%	1
	631	germinal center formation	2 out of 1158 genes, 0.2%	6 out of 9651 genes, 0.1%	1
	632	ribonucleoside diphosphate metabolic process	2 out of 1158 genes, 0.2%	6 out of 9651 genes, 0.1%	1
	633	deoxyribonucleoside triphosphate metabolic process	2 out of 1158 genes, 0.2%	6 out of 9651 genes, 0.1%	1
	634	response to fungus	2 out of 1158 genes, 0.2%	6 out of 9651 genes, 0.1%	1
	635	fatty acid elongation	2 out of 1158 genes, 0.2%	6 out of 9651 genes, 0.1%	1
	636	pseudopodium organization	2 out of 1158 genes, 0.2%	6 out of 9651 genes, 0.1%	1
	637	pseudopodium assembly	2 out of 1158 genes, 0.2%	6 out of 9651 genes, 0.1%	1
	638	hormone biosynthetic process	2 out of 1158 genes, 0.2%	6 out of 9651 genes, 0.1%	1
	639	regulation of vascular permeability	2 out of 1158 genes, 0.2%	6 out of 9651 genes, 0.1%	1
	640	modulation by host of viral transcription	2 out of 1158 genes, 0.2%	6 out of 9651 genes, 0.1%	1
	641	detection of chemical stimulus involved in sensory perception	2 out of 1158 genes, 0.2%	6 out of 9651 genes, 0.1%	1
	642	detection of chemical stimulus involved in sensory perception of taste	2 out of 1158 genes, 0.2%	6 out of 9651 genes, 0.1%	1
	643	centrosome organization	2 out of 1158 genes, 0.2%	6 out of 9651 genes, 0.1%	1
	644	modulation by host of symbiont transcription	2 out of 1158 genes, 0.2%	6 out of 9651 genes, 0.1%	1
	645	mesenchymal to epithelial transition	2 out of 1158 genes, 0.2%	6 out of 9651 genes, 0.1%	1
	646	lung epithelium development	2 out of 1158 genes, 0.2%	6 out of 9651 genes, 0.1%	1
	647	cell fate commitment involved in formation of primary germ layer	2 out of 1158 genes, 0.2%	6 out of 9651 genes, 0.1%	1
	648	nephron tubule development	2 out of 1158 genes, 0.2%	6 out of 9651 genes, 0.1%	1
	649	response to UV	6 out of 1158 genes, 0.5%	31 out of 9651 genes, 0.3%	1
	650	hemostasis	43 out of 1158 genes, 3.7%	308 out of 9651 genes, 3.2%	1
	651	protein secretion	4 out of 1158 genes, 0.3%	18 out of 9651 genes, 0.2%	1
	652	regulation of cyclic nucleotide biosynthetic process	4 out of 1158 genes, 0.3%	18 out of 9651 genes, 0.2%	1
	653	regulation of nucleotide biosynthetic process	4 out of 1158 genes, 0.3%	18 out of 9651 genes, 0.2%	1
	654	regulation of microtubule polymerization or depolymerization	4 out of 1158 genes, 0.3%	18 out of 9651 genes, 0.2%	1
	655	regulation of purine nucleotide biosynthetic process	4 out of 1158 genes, 0.3%	18 out of 9651 genes, 0.2%	1
	656	negative regulation of protein phosphorylation	7 out of 1158 genes, 0.6%	38 out of 9651 genes, 0.4%	1
	657	negative regulation of phosphorus metabolic process	7 out of 1158 genes, 0.6%	38 out of 9651 genes, 0.4%	1
	658	second-messenger-mediated signaling	7 out of 1158 genes, 0.6%	38 out of 9651 genes, 0.4%	1
	659	negative regulation of phosphorylation	7 out of 1158 genes, 0.6%	38 out of 9651 genes, 0.4%	1
	660	negative regulation of phosphate metabolic process	7 out of 1158 genes, 0.6%	38 out of 9651 genes, 0.4%	1
	661	reactive oxygen species metabolic process	7 out of 1158 genes, 0.6%	38 out of 9651 genes, 0.4%	1
	662	positive regulation of phospholipase activity	8 out of 1158 genes, 0.7%	45 out of 9651 genes, 0.5%	1
	663	protein homooligomerization	8 out of 1158 genes, 0.7%	45 out of 9651 genes, 0.5%	1
	664	positive regulation of lipase activity	8 out of 1158 genes, 0.7%	45 out of 9651 genes, 0.5%	1
	665	positive regulation of catalytic activity	31 out of 1158 genes, 2.7%	216 out of 9651 genes, 2.2%	1
	666	membrane docking	3 out of 1158 genes, 0.3%	12 out of 9651 genes, 0.1%	1
	667	negative regulation of blood coagulation	3 out of 1158 genes, 0.3%	12 out of 9651 genes, 0.1%	1
	668	alpha-beta T cell activation	3 out of 1158 genes, 0.3%	12 out of 9651 genes, 0.1%	1
	669	negative regulation of coagulation	3 out of 1158 genes, 0.3%	12 out of 9651 genes, 0.1%	1
	670	negative regulation of hemostasis	3 out of 1158 genes, 0.3%	12 out of 9651 genes, 0.1%	1
	671	alpha-amino acid catabolic process	3 out of 1158 genes, 0.3%	12 out of 9651 genes, 0.1%	1
	672	regulation of growth	13 out of 1158 genes, 1.1%	81 out of 9651 genes, 0.8%	1
	673	phosphate-containing compound metabolic process	132 out of 1158 genes, 11.4%	1018 out of 9651 genes, 10.5%	1
	674	negative regulation of cell proliferation	12 out of 1158 genes, 1.0%	74 out of 9651 genes, 0.8%	1
	675	membrane lipid metabolic process	15 out of 1158 genes, 1.3%	96 out of 9651 genes, 1.0%	1
	676	humoral immune response mediated by circulating immunoglobulin	5 out of 1158 genes, 0.4%	25 out of 9651 genes, 0.3%	1
	677	response to lipopolysaccharide	5 out of 1158 genes, 0.4%	25 out of 9651 genes, 0.3%	1
	678	negative regulation of organelle organization	11 out of 1158 genes, 0.9%	67 out of 9651 genes, 0.7%	1
	679	regulation of lipase activity	10 out of 1158 genes, 0.9%	60 out of 9651 genes, 0.6%	1
	680	DNA catabolic process	6 out of 1158 genes, 0.5%	32 out of 9651 genes, 0.3%	1
	681	negative regulation of cellular protein metabolic process	9 out of 1158 genes, 0.8%	53 out of 9651 genes, 0.5%	1
	682	hexose transport	8 out of 1158 genes, 0.7%	46 out of 9651 genes, 0.5%	1
	683	insulin secretion	8 out of 1158 genes, 0.7%	46 out of 9651 genes, 0.5%	1
	684	regulation of neuron differentiation	8 out of 1158 genes, 0.7%	46 out of 9651 genes, 0.5%	1
	685	organic acid metabolic process	75 out of 1158 genes, 6.5%	564 out of 9651 genes, 5.8%	1
	686	oxidoreduction coenzyme metabolic process	7 out of 1158 genes, 0.6%	39 out of 9651 genes, 0.4%	1
	687	positive regulation of protein phosphorylation	23 out of 1158 genes, 2.0%	157 out of 9651 genes, 1.6%	1
	688	positive regulation of phosphorylation	23 out of 1158 genes, 2.0%	157 out of 9651 genes, 1.6%	1
	689	peptide secretion	12 out of 1158 genes, 1.0%	75 out of 9651 genes, 0.8%	1
	690	positive regulation of myeloid leukocyte differentiation	4 out of 1158 genes, 0.3%	19 out of 9651 genes, 0.2%	1
	691	monoamine transport	4 out of 1158 genes, 0.3%	19 out of 9651 genes, 0.2%	1
	692	positive regulation of Ras GTPase activity	4 out of 1158 genes, 0.3%	19 out of 9651 genes, 0.2%	1
	693	positive regulation of Rho GTPase activity	4 out of 1158 genes, 0.3%	19 out of 9651 genes, 0.2%	1
	694	negative regulation of cytokine biosynthetic process	4 out of 1158 genes, 0.3%	19 out of 9651 genes, 0.2%	1
	695	B cell activation	4 out of 1158 genes, 0.3%	19 out of 9651 genes, 0.2%	1
	696	positive regulation of GTPase activity	4 out of 1158 genes, 0.3%	19 out of 9651 genes, 0.2%	1
	697	multicellular organismal metabolic process	4 out of 1158 genes, 0.3%	19 out of 9651 genes, 0.2%	1
	698	multicellular organismal macromolecule metabolic process	4 out of 1158 genes, 0.3%	19 out of 9651 genes, 0.2%	1
	699	nucleoside triphosphate biosynthetic process	10 out of 1158 genes, 0.9%	61 out of 9651 genes, 0.6%	1
	700	transmembrane receptor protein tyrosine kinase signaling pathway	44 out of 1158 genes, 3.8%	321 out of 9651 genes, 3.3%	1
	701	ribose phosphate metabolic process	9 out of 1158 genes, 0.8%	54 out of 9651 genes, 0.6%	1
	702	negative regulation of kinase activity	9 out of 1158 genes, 0.8%	54 out of 9651 genes, 0.6%	1
	703	regulation of body fluid levels	48 out of 1158 genes, 4.1%	353 out of 9651 genes, 3.7%	1
	704	detection of chemical stimulus	5 out of 1158 genes, 0.4%	26 out of 9651 genes, 0.3%	1
	705	regulation of lipid biosynthetic process	5 out of 1158 genes, 0.4%	26 out of 9651 genes, 0.3%	1
	706	nucleoside metabolic process	8 out of 1158 genes, 0.7%	47 out of 9651 genes, 0.5%	1
	707	purine ribonucleotide biosynthetic process	8 out of 1158 genes, 0.7%	47 out of 9651 genes, 0.5%	1
	708	monosaccharide transport	8 out of 1158 genes, 0.7%	47 out of 9651 genes, 0.5%	1
	709	T cell proliferation	8 out of 1158 genes, 0.7%	47 out of 9651 genes, 0.5%	1
	710	Rho protein signal transduction	7 out of 1158 genes, 0.6%	40 out of 9651 genes, 0.4%	1
	711	polyol metabolic process	7 out of 1158 genes, 0.6%	40 out of 9651 genes, 0.4%	1
	712	regulation of cell-cell adhesion	3 out of 1158 genes, 0.3%	13 out of 9651 genes, 0.1%	1
	713	interleukin-1 production	3 out of 1158 genes, 0.3%	13 out of 9651 genes, 0.1%	1
	714	G-protein coupled purinergic receptor signaling pathway	3 out of 1158 genes, 0.3%	13 out of 9651 genes, 0.1%	1
	715	regulation of interphase of mitotic cell cycle	3 out of 1158 genes, 0.3%	13 out of 9651 genes, 0.1%	1
	716	acute inflammatory response to antigenic stimulus	2 out of 1158 genes, 0.2%	7 out of 9651 genes, 0.1%	1
	717	chronic inflammatory response	2 out of 1158 genes, 0.2%	7 out of 9651 genes, 0.1%	1
	718	transcription from RNA polymerase II promoter	2 out of 1158 genes, 0.2%	7 out of 9651 genes, 0.1%	1
	719	purine nucleoside diphosphate metabolic process	2 out of 1158 genes, 0.2%	7 out of 9651 genes, 0.1%	1
	720	amine biosynthetic process	2 out of 1158 genes, 0.2%	7 out of 9651 genes, 0.1%	1
	721	NAD metabolic process	2 out of 1158 genes, 0.2%	7 out of 9651 genes, 0.1%	1
	722	azole transport	2 out of 1158 genes, 0.2%	7 out of 9651 genes, 0.1%	1
	723	inner ear receptor cell development	2 out of 1158 genes, 0.2%	7 out of 9651 genes, 0.1%	1
	724	tricarboxylic acid metabolic process	2 out of 1158 genes, 0.2%	7 out of 9651 genes, 0.1%	1
	725	negative regulation of cellular metabolic process	30 out of 1158 genes, 2.6%	214 out of 9651 genes, 2.2%	1
	726	monocarboxylic acid metabolic process	31 out of 1158 genes, 2.7%	222 out of 9651 genes, 2.3%	1
	727	axonogenesis	9 out of 1158 genes, 0.8%	55 out of 9651 genes, 0.6%	1
	728	mononuclear cell proliferation	9 out of 1158 genes, 0.8%	55 out of 9651 genes, 0.6%	1
	729	response to other organism	32 out of 1158 genes, 2.8%	230 out of 9651 genes, 2.4%	1
	730	ribonucleotide biosynthetic process	8 out of 1158 genes, 0.7%	48 out of 9651 genes, 0.5%	1
	731	regulation of phospholipase activity	8 out of 1158 genes, 0.7%	48 out of 9651 genes, 0.5%	1
	732	prostanoid metabolic process	4 out of 1158 genes, 0.3%	20 out of 9651 genes, 0.2%	1
	733	mesoderm development	4 out of 1158 genes, 0.3%	20 out of 9651 genes, 0.2%	1
	734	regulation of cyclic nucleotide metabolic process	4 out of 1158 genes, 0.3%	20 out of 9651 genes, 0.2%	1
	735	positive regulation of cell killing	4 out of 1158 genes, 0.3%	20 out of 9651 genes, 0.2%	1
	736	positive regulation of mononuclear cell proliferation	4 out of 1158 genes, 0.3%	20 out of 9651 genes, 0.2%	1
	737	modification of morphology or physiology of other organism	4 out of 1158 genes, 0.3%	20 out of 9651 genes, 0.2%	1
	738	modification of morphology or physiology of other organism involved in symbiotic interaction	4 out of 1158 genes, 0.3%	20 out of 9651 genes, 0.2%	1
	739	developmental maturation	7 out of 1158 genes, 0.6%	41 out of 9651 genes, 0.4%	1
	740	single-organism process	740 out of 1158 genes, 63.9%	6062 out of 9651 genes, 62.8%	1
	741	glycerolipid biosynthetic process	6 out of 1158 genes, 0.5%	34 out of 9651 genes, 0.4%	1
	742	regulation of kinase activity	29 out of 1158 genes, 2.5%	208 out of 9651 genes, 2.2%	1
	743	negative regulation of peptidase activity	14 out of 1158 genes, 1.2%	93 out of 9651 genes, 1.0%	1
	744	negative regulation of cytokine production	11 out of 1158 genes, 0.9%	71 out of 9651 genes, 0.7%	1
	745	cellular modified amino acid metabolic process	11 out of 1158 genes, 0.9%	71 out of 9651 genes, 0.7%	1
	746	regulation of MAPK cascade	21 out of 1158 genes, 1.8%	147 out of 9651 genes, 1.5%	1
	747	cellular response to endogenous stimulus	16 out of 1158 genes, 1.4%	109 out of 9651 genes, 1.1%	1
	748	mesoderm formation	3 out of 1158 genes, 0.3%	14 out of 9651 genes, 0.1%	1
	749	glycosaminoglycan biosynthetic process	3 out of 1158 genes, 0.3%	14 out of 9651 genes, 0.1%	1
	750	cellular response to oxidative stress	3 out of 1158 genes, 0.3%	14 out of 9651 genes, 0.1%	1
	751	positive regulation of lipid biosynthetic process	3 out of 1158 genes, 0.3%	14 out of 9651 genes, 0.1%	1
	752	catecholamine transport	3 out of 1158 genes, 0.3%	14 out of 9651 genes, 0.1%	1
	753	lymphocyte mediated immunity	10 out of 1158 genes, 0.9%	64 out of 9651 genes, 0.7%	1
	754	aging	7 out of 1158 genes, 0.6%	42 out of 9651 genes, 0.4%	1
	755	muscle contraction	12 out of 1158 genes, 1.0%	79 out of 9651 genes, 0.8%	1
	756	regulation of peptidase activity	17 out of 1158 genes, 1.5%	117 out of 9651 genes, 1.2%	1
	757	embryo development	52 out of 1158 genes, 4.5%	392 out of 9651 genes, 4.1%	1
	758	cellular component disassembly	6 out of 1158 genes, 0.5%	35 out of 9651 genes, 0.4%	1
	759	regulation of T cell differentiation	6 out of 1158 genes, 0.5%	35 out of 9651 genes, 0.4%	1
	760	response to osmotic stress	4 out of 1158 genes, 0.3%	21 out of 9651 genes, 0.2%	1
	761	regulation of ossification	4 out of 1158 genes, 0.3%	21 out of 9651 genes, 0.2%	1
	762	regulation of cytokine secretion	4 out of 1158 genes, 0.3%	21 out of 9651 genes, 0.2%	1
	763	positive regulation of leukocyte proliferation	4 out of 1158 genes, 0.3%	21 out of 9651 genes, 0.2%	1
	764	sphingolipid metabolic process	9 out of 1158 genes, 0.8%	57 out of 9651 genes, 0.6%	1
	765	purine ribonucleoside triphosphate biosynthetic process	9 out of 1158 genes, 0.8%	57 out of 9651 genes, 0.6%	1
	766	phospholipid biosynthetic process	5 out of 1158 genes, 0.4%	28 out of 9651 genes, 0.3%	1
	767	macromolecular complex disassembly	5 out of 1158 genes, 0.4%	28 out of 9651 genes, 0.3%	1
	768	glycerophospholipid biosynthetic process	5 out of 1158 genes, 0.4%	28 out of 9651 genes, 0.3%	1
	769	regulation of protein secretion	5 out of 1158 genes, 0.4%	28 out of 9651 genes, 0.3%	1
	770	epithelial cell differentiation	11 out of 1158 genes, 0.9%	72 out of 9651 genes, 0.7%	1
	771	positive regulation of nucleobase-containing compound metabolic process	11 out of 1158 genes, 0.9%	72 out of 9651 genes, 0.7%	1
	772	regulation of gene expression	119 out of 1158 genes, 10.3%	933 out of 9651 genes, 9.7%	1
	773	small molecule metabolic process	161 out of 1158 genes, 13.9%	1275 out of 9651 genes, 13.2%	1
	774	M phase of mitotic cell cycle	29 out of 1158 genes, 2.5%	211 out of 9651 genes, 2.2%	1
	775	myeloid dendritic cell activation	2 out of 1158 genes, 0.2%	8 out of 9651 genes, 0.1%	1
	776	epithelial cell morphogenesis	2 out of 1158 genes, 0.2%	8 out of 9651 genes, 0.1%	1
	777	glutathione metabolic process	2 out of 1158 genes, 0.2%	8 out of 9651 genes, 0.1%	1
	778	hyperosmotic response	2 out of 1158 genes, 0.2%	8 out of 9651 genes, 0.1%	1
	779	regulation of necrotic cell death	2 out of 1158 genes, 0.2%	8 out of 9651 genes, 0.1%	1
	780	organic cation transport	2 out of 1158 genes, 0.2%	8 out of 9651 genes, 0.1%	1
	781	urea metabolic process	2 out of 1158 genes, 0.2%	8 out of 9651 genes, 0.1%	1
	782	negative regulation of microtubule polymerization or depolymerization	2 out of 1158 genes, 0.2%	8 out of 9651 genes, 0.1%	1
	783	regulation of viral genome replication	2 out of 1158 genes, 0.2%	8 out of 9651 genes, 0.1%	1
	784	mesodermal cell differentiation	2 out of 1158 genes, 0.2%	8 out of 9651 genes, 0.1%	1
	785	positive regulation of protein secretion	2 out of 1158 genes, 0.2%	8 out of 9651 genes, 0.1%	1
	786	negative regulation of secretion	2 out of 1158 genes, 0.2%	8 out of 9651 genes, 0.1%	1
	787	modulation of transcription in other organism involved in symbiotic interaction	2 out of 1158 genes, 0.2%	8 out of 9651 genes, 0.1%	1
	788	renal tubule development	2 out of 1158 genes, 0.2%	8 out of 9651 genes, 0.1%	1
	789	neuron projection morphogenesis	10 out of 1158 genes, 0.9%	65 out of 9651 genes, 0.7%	1
	790	single-organism cellular process	610 out of 1158 genes, 52.7%	4991 out of 9651 genes, 51.7%	1
	791	regulation of lymphocyte differentiation	7 out of 1158 genes, 0.6%	43 out of 9651 genes, 0.4%	1
	792	eye development	13 out of 1158 genes, 1.1%	88 out of 9651 genes, 0.9%	1
	793	purine nucleoside triphosphate biosynthetic process	9 out of 1158 genes, 0.8%	58 out of 9651 genes, 0.6%	1
	794	ribonucleoside triphosphate biosynthetic process	9 out of 1158 genes, 0.8%	58 out of 9651 genes, 0.6%	1
	795	positive regulation of T cell activation	6 out of 1158 genes, 0.5%	36 out of 9651 genes, 0.4%	1
	796	hormone secretion	12 out of 1158 genes, 1.0%	81 out of 9651 genes, 0.8%	1
	797	regulation of cellular localization	24 out of 1158 genes, 2.1%	174 out of 9651 genes, 1.8%	1
	798	molting cycle	5 out of 1158 genes, 0.4%	29 out of 9651 genes, 0.3%	1
	799	ribose phosphate biosynthetic process	8 out of 1158 genes, 0.7%	51 out of 9651 genes, 0.5%	1
	800	lymphocyte proliferation	8 out of 1158 genes, 0.7%	51 out of 9651 genes, 0.5%	1
	801	developmental growth	8 out of 1158 genes, 0.7%	51 out of 9651 genes, 0.5%	1
	802	glycosyl compound metabolic process	8 out of 1158 genes, 0.7%	51 out of 9651 genes, 0.5%	1
	803	carbohydrate biosynthetic process	3 out of 1158 genes, 0.3%	15 out of 9651 genes, 0.2%	1
	804	regulation of actin filament bundle assembly	3 out of 1158 genes, 0.3%	15 out of 9651 genes, 0.2%	1
	805	developmental cell growth	3 out of 1158 genes, 0.3%	15 out of 9651 genes, 0.2%	1
	806	regulation of cyclin-dependent protein serine/threonine kinase activity	4 out of 1158 genes, 0.3%	22 out of 9651 genes, 0.2%	1
	807	microtubule polymerization or depolymerization	4 out of 1158 genes, 0.3%	22 out of 9651 genes, 0.2%	1
	808	negative regulation of myeloid cell differentiation	4 out of 1158 genes, 0.3%	22 out of 9651 genes, 0.2%	1
	809	stem cell differentiation	4 out of 1158 genes, 0.3%	22 out of 9651 genes, 0.2%	1
	810	response to radiation	21 out of 1158 genes, 1.8%	151 out of 9651 genes, 1.6%	1
	811	negative regulation of macromolecule biosynthetic process	22 out of 1158 genes, 1.9%	159 out of 9651 genes, 1.6%	1
	812	positive regulation of nitrogen compound metabolic process	11 out of 1158 genes, 0.9%	74 out of 9651 genes, 0.8%	1
	813	nuclear division	14 out of 1158 genes, 1.2%	97 out of 9651 genes, 1.0%	1
	814	mitosis	14 out of 1158 genes, 1.2%	97 out of 9651 genes, 1.0%	1
	815	M phase	33 out of 1158 genes, 2.8%	246 out of 9651 genes, 2.5%	1
	816	negative regulation of biosynthetic process	24 out of 1158 genes, 2.1%	175 out of 9651 genes, 1.8%	1
	817	positive regulation of developmental process	24 out of 1158 genes, 2.1%	175 out of 9651 genes, 1.8%	1
	818	amine metabolic process	9 out of 1158 genes, 0.8%	59 out of 9651 genes, 0.6%	1
	819	regulation of hormone levels	16 out of 1158 genes, 1.4%	113 out of 9651 genes, 1.2%	1
	820	negative regulation of macromolecule metabolic process	32 out of 1158 genes, 2.8%	240 out of 9651 genes, 2.5%	1
	821	fatty acid metabolic process	21 out of 1158 genes, 1.8%	153 out of 9651 genes, 1.6%	1
	822	lipid localization	17 out of 1158 genes, 1.5%	122 out of 9651 genes, 1.3%	1
	823	cell development	49 out of 1158 genes, 4.2%	377 out of 9651 genes, 3.9%	1
	824	desensitization of G-protein coupled receptor protein signaling pathway	2 out of 1158 genes, 0.2%	9 out of 9651 genes, 0.1%	1
	825	columnar/cuboidal epithelial cell differentiation	2 out of 1158 genes, 0.2%	9 out of 9651 genes, 0.1%	1
	826	cardiac muscle hypertrophy	2 out of 1158 genes, 0.2%	9 out of 9651 genes, 0.1%	1
	827	sphingomyelin metabolic process	2 out of 1158 genes, 0.2%	9 out of 9651 genes, 0.1%	1
	828	mitochondrial membrane organization	2 out of 1158 genes, 0.2%	9 out of 9651 genes, 0.1%	1
	829	negative adaptation of signaling pathway	2 out of 1158 genes, 0.2%	9 out of 9651 genes, 0.1%	1
	830	adaptation of signaling pathway	2 out of 1158 genes, 0.2%	9 out of 9651 genes, 0.1%	1
	831	lung development	2 out of 1158 genes, 0.2%	9 out of 9651 genes, 0.1%	1
	832	interleukin-1 beta production	2 out of 1158 genes, 0.2%	9 out of 9651 genes, 0.1%	1
	833	cellular response to reactive oxygen species	2 out of 1158 genes, 0.2%	9 out of 9651 genes, 0.1%	1
	834	regulation of viral transcription	2 out of 1158 genes, 0.2%	9 out of 9651 genes, 0.1%	1
	835	purine-containing compound catabolic process	2 out of 1158 genes, 0.2%	9 out of 9651 genes, 0.1%	1
	836	regulation of fatty acid transport	2 out of 1158 genes, 0.2%	9 out of 9651 genes, 0.1%	1
	837	negative regulation of cell adhesion	4 out of 1158 genes, 0.3%	23 out of 9651 genes, 0.2%	1
	838	organophosphate ester transport	4 out of 1158 genes, 0.3%	23 out of 9651 genes, 0.2%	1
	839	localization	314 out of 1158 genes, 27.1%	2550 out of 9651 genes, 26.4%	1
	840	learning or memory	10 out of 1158 genes, 0.9%	68 out of 9651 genes, 0.7%	1
	841	negative regulation of metabolic process	38 out of 1158 genes, 3.3%	289 out of 9651 genes, 3.0%	1
	842	regulation of organelle organization	20 out of 1158 genes, 1.7%	146 out of 9651 genes, 1.5%	1
	843	negative regulation of myeloid leukocyte differentiation	3 out of 1158 genes, 0.3%	16 out of 9651 genes, 0.2%	1
	844	drug transport	3 out of 1158 genes, 0.3%	16 out of 9651 genes, 0.2%	1
	845	stem cell maintenance	3 out of 1158 genes, 0.3%	16 out of 9651 genes, 0.2%	1
	846	regulation of symbiosis, encompassing mutualism through parasitism	3 out of 1158 genes, 0.3%	16 out of 9651 genes, 0.2%	1
	847	regulation of growth of symbiont in host	3 out of 1158 genes, 0.3%	16 out of 9651 genes, 0.2%	1
	848	regulation of glial cell differentiation	3 out of 1158 genes, 0.3%	16 out of 9651 genes, 0.2%	1
	849	mesoderm morphogenesis	3 out of 1158 genes, 0.3%	16 out of 9651 genes, 0.2%	1
	850	stem cell development	3 out of 1158 genes, 0.3%	16 out of 9651 genes, 0.2%	1
	851	rhythmic process	15 out of 1158 genes, 1.3%	107 out of 9651 genes, 1.1%	1
	852	glycolipid metabolic process	6 out of 1158 genes, 0.5%	38 out of 9651 genes, 0.4%	1
	853	cell morphogenesis	28 out of 1158 genes, 2.4%	210 out of 9651 genes, 2.2%	1
	854	secretion by cell	31 out of 1158 genes, 2.7%	234 out of 9651 genes, 2.4%	1
	855	embryonic morphogenesis	31 out of 1158 genes, 2.7%	234 out of 9651 genes, 2.4%	1
	856	G-protein coupled receptor signaling pathway	33 out of 1158 genes, 2.8%	250 out of 9651 genes, 2.6%	1
	857	glucose metabolic process	12 out of 1158 genes, 1.0%	84 out of 9651 genes, 0.9%	1
	858	regulation of neurogenesis	12 out of 1158 genes, 1.0%	84 out of 9651 genes, 0.9%	1
	859	hydrogen transport	9 out of 1158 genes, 0.8%	61 out of 9651 genes, 0.6%	1
	860	positive regulation of cellular component organization	14 out of 1158 genes, 1.2%	100 out of 9651 genes, 1.0%	1
	861	positive regulation of molecular function	42 out of 1158 genes, 3.6%	323 out of 9651 genes, 3.3%	1
	862	B cell mediated immunity	7 out of 1158 genes, 0.6%	46 out of 9651 genes, 0.5%	1
	863	cognition	10 out of 1158 genes, 0.9%	69 out of 9651 genes, 0.7%	1
	864	sister chromatid segregation	5 out of 1158 genes, 0.4%	31 out of 9651 genes, 0.3%	1
	865	response to mechanical stimulus	5 out of 1158 genes, 0.4%	31 out of 9651 genes, 0.3%	1
	866	positive regulation of endocytosis	5 out of 1158 genes, 0.4%	31 out of 9651 genes, 0.3%	1
	867	regulation of nitrogen compound metabolic process	126 out of 1158 genes, 10.9%	1007 out of 9651 genes, 10.4%	1
	868	regulation of catalytic activity	81 out of 1158 genes, 7.0%	640 out of 9651 genes, 6.6%	1
	869	regulation of transport	45 out of 1158 genes, 3.9%	348 out of 9651 genes, 3.6%	1
	870	muscle system process	19 out of 1158 genes, 1.6%	140 out of 9651 genes, 1.5%	1
	871	negative regulation of cellular biosynthetic process	21 out of 1158 genes, 1.8%	156 out of 9651 genes, 1.6%	1
	872	mitotic sister chromatid segregation	4 out of 1158 genes, 0.3%	24 out of 9651 genes, 0.2%	1
	873	aminoglycan biosynthetic process	4 out of 1158 genes, 0.3%	24 out of 9651 genes, 0.2%	1
	874	aerobic respiration	4 out of 1158 genes, 0.3%	24 out of 9651 genes, 0.2%	1
	875	negative regulation of cell development	4 out of 1158 genes, 0.3%	24 out of 9651 genes, 0.2%	1
	876	positive regulation of cytoskeleton organization	4 out of 1158 genes, 0.3%	24 out of 9651 genes, 0.2%	1
	877	regulation of microtubule cytoskeleton organization	4 out of 1158 genes, 0.3%	24 out of 9651 genes, 0.2%	1
	878	chromosome segregation	6 out of 1158 genes, 0.5%	39 out of 9651 genes, 0.4%	1
	879	regulation of protein binding	6 out of 1158 genes, 0.5%	39 out of 9651 genes, 0.4%	1
	880	regulation of cellular component organization	42 out of 1158 genes, 3.6%	325 out of 9651 genes, 3.4%	1
	881	regulation of anatomical structure size	15 out of 1158 genes, 1.3%	109 out of 9651 genes, 1.1%	1
	882	peptide hormone secretion	10 out of 1158 genes, 0.9%	70 out of 9651 genes, 0.7%	1
	883	regulation of protein transport	10 out of 1158 genes, 0.9%	70 out of 9651 genes, 0.7%	1
	884	regulation of establishment of protein localization	10 out of 1158 genes, 0.9%	70 out of 9651 genes, 0.7%	1
	885	transforming growth factor beta receptor signaling pathway	7 out of 1158 genes, 0.6%	47 out of 9651 genes, 0.5%	1
	886	glutamine family amino acid metabolic process	7 out of 1158 genes, 0.6%	47 out of 9651 genes, 0.5%	1
	887	dicarboxylic acid metabolic process	7 out of 1158 genes, 0.6%	47 out of 9651 genes, 0.5%	1
	888	response to transforming growth factor beta stimulus	7 out of 1158 genes, 0.6%	47 out of 9651 genes, 0.5%	1
	889	cellular response to transforming growth factor beta stimulus	7 out of 1158 genes, 0.6%	47 out of 9651 genes, 0.5%	1
	890	regulation of nervous system development	12 out of 1158 genes, 1.0%	86 out of 9651 genes, 0.9%	1
	891	hair follicle development	3 out of 1158 genes, 0.3%	17 out of 9651 genes, 0.2%	1
	892	prostaglandin metabolic process	3 out of 1158 genes, 0.3%	17 out of 9651 genes, 0.2%	1
	893	autophagy	3 out of 1158 genes, 0.3%	17 out of 9651 genes, 0.2%	1
	894	purinergic receptor signaling pathway	3 out of 1158 genes, 0.3%	17 out of 9651 genes, 0.2%	1
	895	negative regulation of neurogenesis	3 out of 1158 genes, 0.3%	17 out of 9651 genes, 0.2%	1
	896	leukocyte homeostasis	5 out of 1158 genes, 0.4%	32 out of 9651 genes, 0.3%	1
	897	feeding behavior	5 out of 1158 genes, 0.4%	32 out of 9651 genes, 0.3%	1
	898	central nervous system neuron differentiation	5 out of 1158 genes, 0.4%	32 out of 9651 genes, 0.3%	1
	899	organelle fission	14 out of 1158 genes, 1.2%	102 out of 9651 genes, 1.1%	1
	900	regulation of protein serine/threonine kinase activity	14 out of 1158 genes, 1.2%	102 out of 9651 genes, 1.1%	1
	901	positive regulation of transport	16 out of 1158 genes, 1.4%	118 out of 9651 genes, 1.2%	1
	902	macromolecular complex subunit organization	73 out of 1158 genes, 6.3%	579 out of 9651 genes, 6.0%	1
	903	cell projection organization	28 out of 1158 genes, 2.4%	214 out of 9651 genes, 2.2%	1
	904	regulation of heart rate	2 out of 1158 genes, 0.2%	10 out of 9651 genes, 0.1%	1
	905	nucleotide transport	2 out of 1158 genes, 0.2%	10 out of 9651 genes, 0.1%	1
	906	regulation of S phase of mitotic cell cycle	2 out of 1158 genes, 0.2%	10 out of 9651 genes, 0.1%	1
	907	cell-cell recognition	2 out of 1158 genes, 0.2%	10 out of 9651 genes, 0.1%	1
	908	phospholipid transport	2 out of 1158 genes, 0.2%	10 out of 9651 genes, 0.1%	1
	909	peptidyl-arginine modification	2 out of 1158 genes, 0.2%	10 out of 9651 genes, 0.1%	1
	910	virus-host interaction	2 out of 1158 genes, 0.2%	10 out of 9651 genes, 0.1%	1
	911	B cell differentiation	2 out of 1158 genes, 0.2%	10 out of 9651 genes, 0.1%	1
	912	positive regulation of microtubule polymerization or depolymerization	2 out of 1158 genes, 0.2%	10 out of 9651 genes, 0.1%	1
	913	negative regulation of homeostatic process	2 out of 1158 genes, 0.2%	10 out of 9651 genes, 0.1%	1
	914	regulation of organic acid transport	2 out of 1158 genes, 0.2%	10 out of 9651 genes, 0.1%	1
	915	regulation of S phase	2 out of 1158 genes, 0.2%	10 out of 9651 genes, 0.1%	1
	916	sperm-egg recognition	2 out of 1158 genes, 0.2%	10 out of 9651 genes, 0.1%	1
	917	regulation of anion transport	2 out of 1158 genes, 0.2%	10 out of 9651 genes, 0.1%	1
	918	negative regulation of glial cell differentiation	2 out of 1158 genes, 0.2%	10 out of 9651 genes, 0.1%	1
	919	positive regulation of cell adhesion	2 out of 1158 genes, 0.2%	10 out of 9651 genes, 0.1%	1
	920	alpha-beta T cell differentiation	2 out of 1158 genes, 0.2%	10 out of 9651 genes, 0.1%	1
	921	positive regulation of hormone secretion	2 out of 1158 genes, 0.2%	10 out of 9651 genes, 0.1%	1
	922	pigment cell differentiation	2 out of 1158 genes, 0.2%	10 out of 9651 genes, 0.1%	1
	923	cofactor transport	2 out of 1158 genes, 0.2%	10 out of 9651 genes, 0.1%	1
	924	regulation of endopeptidase activity	2 out of 1158 genes, 0.2%	10 out of 9651 genes, 0.1%	1
	925	anion homeostasis	2 out of 1158 genes, 0.2%	10 out of 9651 genes, 0.1%	1
	926	canonical Wnt receptor signaling pathway	2 out of 1158 genes, 0.2%	10 out of 9651 genes, 0.1%	1
	927	nitrogen cycle metabolic process	2 out of 1158 genes, 0.2%	10 out of 9651 genes, 0.1%	1
	928	cytokine production	9 out of 1158 genes, 0.8%	63 out of 9651 genes, 0.7%	1
	929	organonitrogen compound biosynthetic process	22 out of 1158 genes, 1.9%	166 out of 9651 genes, 1.7%	1
	930	icosanoid metabolic process	6 out of 1158 genes, 0.5%	40 out of 9651 genes, 0.4%	1
	931	fatty acid derivative metabolic process	6 out of 1158 genes, 0.5%	40 out of 9651 genes, 0.4%	1
	932	regulation of vesicle-mediated transport	11 out of 1158 genes, 0.9%	79 out of 9651 genes, 0.8%	1
	933	positive regulation of immune effector process	7 out of 1158 genes, 0.6%	48 out of 9651 genes, 0.5%	1
	934	cellular amide metabolic process	7 out of 1158 genes, 0.6%	48 out of 9651 genes, 0.5%	1
	935	positive regulation of binding	7 out of 1158 genes, 0.6%	48 out of 9651 genes, 0.5%	1
	936	glycosaminoglycan metabolic process	4 out of 1158 genes, 0.3%	25 out of 9651 genes, 0.3%	1
	937	cellular biogenic amine metabolic process	8 out of 1158 genes, 0.7%	56 out of 9651 genes, 0.6%	1
	938	cellular amine metabolic process	8 out of 1158 genes, 0.7%	56 out of 9651 genes, 0.6%	1
	939	system process	95 out of 1158 genes, 8.2%	763 out of 9651 genes, 7.9%	1
	940	cellular metal ion homeostasis	25 out of 1158 genes, 2.2%	192 out of 9651 genes, 2.0%	1
	941	regulation of monooxygenase activity	5 out of 1158 genes, 0.4%	33 out of 9651 genes, 0.3%	1
	942	regulation of innate immune response	12 out of 1158 genes, 1.0%	88 out of 9651 genes, 0.9%	1
	943	positive regulation of leukocyte mediated cytotoxicity	3 out of 1158 genes, 0.3%	18 out of 9651 genes, 0.2%	1
	944	negative regulation of leukocyte activation	3 out of 1158 genes, 0.3%	18 out of 9651 genes, 0.2%	1
	945	negative regulation of protein kinase activity	3 out of 1158 genes, 0.3%	18 out of 9651 genes, 0.2%	1
	946	memory	3 out of 1158 genes, 0.3%	18 out of 9651 genes, 0.2%	1
	947	microtubule-based transport	3 out of 1158 genes, 0.3%	18 out of 9651 genes, 0.2%	1
	948	fatty acid transport	3 out of 1158 genes, 0.3%	18 out of 9651 genes, 0.2%	1
	949	cytoskeleton-dependent intracellular transport	3 out of 1158 genes, 0.3%	18 out of 9651 genes, 0.2%	1
	950	mechanoreceptor differentiation	3 out of 1158 genes, 0.3%	18 out of 9651 genes, 0.2%	1
	951	hydrogen peroxide metabolic process	3 out of 1158 genes, 0.3%	18 out of 9651 genes, 0.2%	1
	952	negative regulation of cell activation	3 out of 1158 genes, 0.3%	18 out of 9651 genes, 0.2%	1
	953	regulation of sequestering of calcium ion	3 out of 1158 genes, 0.3%	18 out of 9651 genes, 0.2%	1
	954	negative regulation of sequestering of calcium ion	3 out of 1158 genes, 0.3%	18 out of 9651 genes, 0.2%	1
	955	maintenance of protein localization in organelle	3 out of 1158 genes, 0.3%	18 out of 9651 genes, 0.2%	1
	956	regulation of protein kinase activity	20 out of 1158 genes, 1.7%	153 out of 9651 genes, 1.6%	1
	957	single-organism behavior	18 out of 1158 genes, 1.6%	137 out of 9651 genes, 1.4%	1
	958	regulation of cell projection organization	11 out of 1158 genes, 0.9%	81 out of 9651 genes, 0.8%	1
	959	hair cycle process	4 out of 1158 genes, 0.3%	26 out of 9651 genes, 0.3%	1
	960	skeletal system morphogenesis	4 out of 1158 genes, 0.3%	26 out of 9651 genes, 0.3%	1
	961	cartilage development	4 out of 1158 genes, 0.3%	26 out of 9651 genes, 0.3%	1
	962	myeloid cell activation involved in immune response	2 out of 1158 genes, 0.2%	11 out of 9651 genes, 0.1%	1
	963	RNA-dependent DNA replication	2 out of 1158 genes, 0.2%	11 out of 9651 genes, 0.1%	1
	964	GPI anchor metabolic process	2 out of 1158 genes, 0.2%	11 out of 9651 genes, 0.1%	1
	965	peptidyl-glutamic acid modification	2 out of 1158 genes, 0.2%	11 out of 9651 genes, 0.1%	1
	966	positive regulation of actin filament bundle assembly	2 out of 1158 genes, 0.2%	11 out of 9651 genes, 0.1%	1
	967	developmental pigmentation	2 out of 1158 genes, 0.2%	11 out of 9651 genes, 0.1%	1
	968	regulation of morphogenesis of a branching structure	2 out of 1158 genes, 0.2%	11 out of 9651 genes, 0.1%	1
	969	dephosphorylation	5 out of 1158 genes, 0.4%	34 out of 9651 genes, 0.4%	1
	970	regulation of neuron projection development	6 out of 1158 genes, 0.5%	42 out of 9651 genes, 0.4%	1
	971	multicellular organism growth	6 out of 1158 genes, 0.5%	42 out of 9651 genes, 0.4%	1
	972	regulation of synaptic plasticity	6 out of 1158 genes, 0.5%	42 out of 9651 genes, 0.4%	1
	973	cellular protein complex assembly	14 out of 1158 genes, 1.2%	106 out of 9651 genes, 1.1%	1
	974	regulation of response to stress	31 out of 1158 genes, 2.7%	244 out of 9651 genes, 2.5%	1
	975	regulation of protein localization	10 out of 1158 genes, 0.9%	74 out of 9651 genes, 0.8%	1
	976	sensory organ development	21 out of 1158 genes, 1.8%	163 out of 9651 genes, 1.7%	1
	977	inflammatory response to antigenic stimulus	3 out of 1158 genes, 0.3%	19 out of 9651 genes, 0.2%	1
	978	myeloid leukocyte differentiation	3 out of 1158 genes, 0.3%	19 out of 9651 genes, 0.2%	1
	979	regulation of leukocyte mediated immunity	3 out of 1158 genes, 0.3%	19 out of 9651 genes, 0.2%	1
	980	acetyl-CoA metabolic process	3 out of 1158 genes, 0.3%	19 out of 9651 genes, 0.2%	1
	981	cell aging	3 out of 1158 genes, 0.3%	19 out of 9651 genes, 0.2%	1
	982	cAMP metabolic process	3 out of 1158 genes, 0.3%	19 out of 9651 genes, 0.2%	1
	983	positive regulation of protein transport	3 out of 1158 genes, 0.3%	19 out of 9651 genes, 0.2%	1
	984	interaction with host	3 out of 1158 genes, 0.3%	19 out of 9651 genes, 0.2%	1
	985	exocytosis	16 out of 1158 genes, 1.4%	123 out of 9651 genes, 1.3%	1
	986	regulation of cell development	16 out of 1158 genes, 1.4%	123 out of 9651 genes, 1.3%	1
	987	regulation of immune effector process	14 out of 1158 genes, 1.2%	107 out of 9651 genes, 1.1%	1
	988	embryonic organ morphogenesis	13 out of 1158 genes, 1.1%	99 out of 9651 genes, 1.0%	1
	989	lymphocyte homeostasis	4 out of 1158 genes, 0.3%	27 out of 9651 genes, 0.3%	1
	990	embryonic heart tube morphogenesis	4 out of 1158 genes, 0.3%	27 out of 9651 genes, 0.3%	1
	991	regulation of DNA replication	4 out of 1158 genes, 0.3%	27 out of 9651 genes, 0.3%	1
	992	molting cycle process	4 out of 1158 genes, 0.3%	27 out of 9651 genes, 0.3%	1
	993	regulation of Rho GTPase activity	4 out of 1158 genes, 0.3%	27 out of 9651 genes, 0.3%	1
	994	regulation of Rho protein signal transduction	4 out of 1158 genes, 0.3%	27 out of 9651 genes, 0.3%	1
	995	hair cycle	4 out of 1158 genes, 0.3%	27 out of 9651 genes, 0.3%	1
	996	inner ear development	4 out of 1158 genes, 0.3%	27 out of 9651 genes, 0.3%	1
	997	positive regulation of cell differentiation	20 out of 1158 genes, 1.7%	156 out of 9651 genes, 1.6%	1
	998	hormone-mediated signaling pathway	5 out of 1158 genes, 0.4%	35 out of 9651 genes, 0.4%	1
	999	adult behavior	5 out of 1158 genes, 0.4%	35 out of 9651 genes, 0.4%	1
	1000	ovulation cycle process	8 out of 1158 genes, 0.7%	59 out of 9651 genes, 0.6%	1
	1001	ovulation cycle	8 out of 1158 genes, 0.7%	59 out of 9651 genes, 0.6%	1
	1002	regulation of molecular function	104 out of 1158 genes, 9.0%	847 out of 9651 genes, 8.8%	1
	1003	secretion	36 out of 1158 genes, 3.1%	287 out of 9651 genes, 3.0%	1
	1004	regulation of nucleobase-containing compound metabolic process	122 out of 1158 genes, 10.5%	996 out of 9651 genes, 10.3%	1
	1005	organophosphate biosynthetic process	23 out of 1158 genes, 2.0%	181 out of 9651 genes, 1.9%	1
	1006	cellular calcium ion homeostasis	12 out of 1158 genes, 1.0%	92 out of 9651 genes, 1.0%	1
	1007	calcium ion homeostasis	12 out of 1158 genes, 1.0%	92 out of 9651 genes, 1.0%	1
	1008	cell fate commitment	11 out of 1158 genes, 0.9%	84 out of 9651 genes, 0.9%	1
	1009	response to nutrient	10 out of 1158 genes, 0.9%	76 out of 9651 genes, 0.8%	1
	1010	response to vitamin	9 out of 1158 genes, 0.8%	68 out of 9651 genes, 0.7%	1
	1011	behavioral defense response	2 out of 1158 genes, 0.2%	12 out of 9651 genes, 0.1%	1
	1012	T cell mediated immunity	2 out of 1158 genes, 0.2%	12 out of 9651 genes, 0.1%	1
	1013	folic acid-containing compound metabolic process	2 out of 1158 genes, 0.2%	12 out of 9651 genes, 0.1%	1
	1014	negative regulation of gliogenesis	2 out of 1158 genes, 0.2%	12 out of 9651 genes, 0.1%	1
	1015	protein processing	2 out of 1158 genes, 0.2%	12 out of 9651 genes, 0.1%	1
	1016	natural killer cell activation	2 out of 1158 genes, 0.2%	12 out of 9651 genes, 0.1%	1
	1017	regulation of NF-kappaB import into nucleus	2 out of 1158 genes, 0.2%	12 out of 9651 genes, 0.1%	1
	1018	regulation of I-kappaB kinase/NF-kappaB cascade	2 out of 1158 genes, 0.2%	12 out of 9651 genes, 0.1%	1
	1019	respiratory system development	2 out of 1158 genes, 0.2%	12 out of 9651 genes, 0.1%	1
	1020	regulation of endocytosis	8 out of 1158 genes, 0.7%	60 out of 9651 genes, 0.6%	1
	1021	regulation of hormone secretion	8 out of 1158 genes, 0.7%	60 out of 9651 genes, 0.6%	1
	1022	metal ion homeostasis	25 out of 1158 genes, 2.2%	199 out of 9651 genes, 2.1%	1
	1023	negative regulation of immune effector process	3 out of 1158 genes, 0.3%	20 out of 9651 genes, 0.2%	1
	1024	fatty acid biosynthetic process	3 out of 1158 genes, 0.3%	20 out of 9651 genes, 0.2%	1
	1025	microtubule-based movement	3 out of 1158 genes, 0.3%	20 out of 9651 genes, 0.2%	1
	1026	regulation of G-protein coupled receptor protein signaling pathway	3 out of 1158 genes, 0.3%	20 out of 9651 genes, 0.2%	1
	1027	biomineral tissue development	3 out of 1158 genes, 0.3%	20 out of 9651 genes, 0.2%	1
	1028	regulation of generation of precursor metabolites and energy	3 out of 1158 genes, 0.3%	20 out of 9651 genes, 0.2%	1
	1029	monocarboxylic acid biosynthetic process	3 out of 1158 genes, 0.3%	20 out of 9651 genes, 0.2%	1
	1030	ceramide metabolic process	5 out of 1158 genes, 0.4%	36 out of 9651 genes, 0.4%	1
	1031	monocarboxylic acid transport	5 out of 1158 genes, 0.4%	36 out of 9651 genes, 0.4%	1
	1032	diencephalon development	5 out of 1158 genes, 0.4%	36 out of 9651 genes, 0.4%	1
	1033	unsaturated fatty acid metabolic process	5 out of 1158 genes, 0.4%	36 out of 9651 genes, 0.4%	1
	1034	G1/S transition of mitotic cell cycle	4 out of 1158 genes, 0.3%	28 out of 9651 genes, 0.3%	1
	1035	regulation of intracellular transport	10 out of 1158 genes, 0.9%	77 out of 9651 genes, 0.8%	1
	1036	nucleoside phosphate biosynthetic process	19 out of 1158 genes, 1.6%	151 out of 9651 genes, 1.6%	1
	1037	cellular component morphogenesis	33 out of 1158 genes, 2.8%	267 out of 9651 genes, 2.8%	1
	1038	production of molecular mediator of immune response	5 out of 1158 genes, 0.4%	37 out of 9651 genes, 0.4%	1
	1039	one-carbon metabolic process	5 out of 1158 genes, 0.4%	37 out of 9651 genes, 0.4%	1
	1040	phosphatidylinositol metabolic process	5 out of 1158 genes, 0.4%	37 out of 9651 genes, 0.4%	1
	1041	maintenance of location	5 out of 1158 genes, 0.4%	37 out of 9651 genes, 0.4%	1
	1042	regulation of oxidoreductase activity	5 out of 1158 genes, 0.4%	37 out of 9651 genes, 0.4%	1
	1043	cytosolic calcium ion homeostasis	10 out of 1158 genes, 0.9%	78 out of 9651 genes, 0.8%	1
	1044	regulation of microtubule-based process	4 out of 1158 genes, 0.3%	29 out of 9651 genes, 0.3%	1
	1045	embryonic heart tube development	4 out of 1158 genes, 0.3%	29 out of 9651 genes, 0.3%	1
	1046	maintenance of protein location	4 out of 1158 genes, 0.3%	29 out of 9651 genes, 0.3%	1
	1047	neuromuscular process	4 out of 1158 genes, 0.3%	29 out of 9651 genes, 0.3%	1
	1048	regulation of reproductive process	4 out of 1158 genes, 0.3%	29 out of 9651 genes, 0.3%	1
	1049	peptide metabolic process	3 out of 1158 genes, 0.3%	21 out of 9651 genes, 0.2%	1
	1050	superoxide metabolic process	3 out of 1158 genes, 0.3%	21 out of 9651 genes, 0.2%	1
	1051	neurotransmitter transport	3 out of 1158 genes, 0.3%	21 out of 9651 genes, 0.2%	1
	1052	macrophage derived foam cell differentiation	3 out of 1158 genes, 0.3%	21 out of 9651 genes, 0.2%	1
	1053	positive regulation of growth	3 out of 1158 genes, 0.3%	21 out of 9651 genes, 0.2%	1
	1054	response to carbohydrate stimulus	8 out of 1158 genes, 0.7%	62 out of 9651 genes, 0.6%	1
	1055	mitotic cell cycle	40 out of 1158 genes, 3.5%	327 out of 9651 genes, 3.4%	1
	1056	production of molecular mediator involved in inflammatory response	2 out of 1158 genes, 0.2%	13 out of 9651 genes, 0.1%	1
	1057	purine nucleobase metabolic process	2 out of 1158 genes, 0.2%	13 out of 9651 genes, 0.1%	1
	1058	indolalkylamine metabolic process	2 out of 1158 genes, 0.2%	13 out of 9651 genes, 0.1%	1
	1059	phosphatidylinositol biosynthetic process	2 out of 1158 genes, 0.2%	13 out of 9651 genes, 0.1%	1
	1060	C21-steroid hormone metabolic process	2 out of 1158 genes, 0.2%	13 out of 9651 genes, 0.1%	1
	1061	female gonad development	2 out of 1158 genes, 0.2%	13 out of 9651 genes, 0.1%	1
	1062	pyrimidine nucleoside triphosphate biosynthetic process	2 out of 1158 genes, 0.2%	13 out of 9651 genes, 0.1%	1
	1063	cholesterol storage	2 out of 1158 genes, 0.2%	13 out of 9651 genes, 0.1%	1
	1064	positive regulation of cell growth	2 out of 1158 genes, 0.2%	13 out of 9651 genes, 0.1%	1
	1065	positive regulation of protein complex assembly	2 out of 1158 genes, 0.2%	13 out of 9651 genes, 0.1%	1
	1066	vasoconstriction	2 out of 1158 genes, 0.2%	13 out of 9651 genes, 0.1%	1
	1067	glucose homeostasis	2 out of 1158 genes, 0.2%	13 out of 9651 genes, 0.1%	1
	1068	alcohol biosynthetic process	2 out of 1158 genes, 0.2%	13 out of 9651 genes, 0.1%	1
	1069	detection of stimulus involved in sensory perception	2 out of 1158 genes, 0.2%	13 out of 9651 genes, 0.1%	1
	1070	regulation of lipoprotein lipase activity	2 out of 1158 genes, 0.2%	13 out of 9651 genes, 0.1%	1
	1071	organic hydroxy compound biosynthetic process	2 out of 1158 genes, 0.2%	13 out of 9651 genes, 0.1%	1
	1072	organonitrogen compound metabolic process	78 out of 1158 genes, 6.7%	643 out of 9651 genes, 6.7%	1
	1073	regulation of MAP kinase activity	10 out of 1158 genes, 0.9%	79 out of 9651 genes, 0.8%	1
	1074	response to insulin stimulus	6 out of 1158 genes, 0.5%	46 out of 9651 genes, 0.5%	1
	1075	regulation of nucleocytoplasmic transport	6 out of 1158 genes, 0.5%	46 out of 9651 genes, 0.5%	1
	1076	cellular cation homeostasis	26 out of 1158 genes, 2.2%	212 out of 9651 genes, 2.2%	1
	1077	negative regulation of cellular component organization	12 out of 1158 genes, 1.0%	96 out of 9651 genes, 1.0%	1
	1078	cellular divalent inorganic cation homeostasis	12 out of 1158 genes, 1.0%	96 out of 9651 genes, 1.0%	1
	1079	divalent inorganic cation homeostasis	12 out of 1158 genes, 1.0%	96 out of 9651 genes, 1.0%	1
	1080	positive regulation of organelle organization	4 out of 1158 genes, 0.3%	30 out of 9651 genes, 0.3%	1
	1081	cell cycle	78 out of 1158 genes, 6.7%	647 out of 9651 genes, 6.7%	1
	1082	cholesterol transport	3 out of 1158 genes, 0.3%	22 out of 9651 genes, 0.2%	1
	1083	regulation of lipid transport	3 out of 1158 genes, 0.3%	22 out of 9651 genes, 0.2%	1
	1084	response to drug	3 out of 1158 genes, 0.3%	22 out of 9651 genes, 0.2%	1
	1085	regulation of muscle cell differentiation	3 out of 1158 genes, 0.3%	22 out of 9651 genes, 0.2%	1
	1086	cardiac muscle tissue morphogenesis	3 out of 1158 genes, 0.3%	22 out of 9651 genes, 0.2%	1
	1087	homeostasis of number of cells	6 out of 1158 genes, 0.5%	47 out of 9651 genes, 0.5%	1
	1088	calcium ion transport	5 out of 1158 genes, 0.4%	39 out of 9651 genes, 0.4%	1
	1089	immunoglobulin mediated immune response	5 out of 1158 genes, 0.4%	39 out of 9651 genes, 0.4%	1
	1090	eye morphogenesis	5 out of 1158 genes, 0.4%	39 out of 9651 genes, 0.4%	1
	1091	interphase of mitotic cell cycle	5 out of 1158 genes, 0.4%	39 out of 9651 genes, 0.4%	1
	1092	behavior	29 out of 1158 genes, 2.5%	240 out of 9651 genes, 2.5%	1
	1093	cytokinesis	2 out of 1158 genes, 0.2%	14 out of 9651 genes, 0.1%	1
	1094	leukocyte mediated cytotoxicity	2 out of 1158 genes, 0.2%	14 out of 9651 genes, 0.1%	1
	1095	regulation of striated muscle contraction	2 out of 1158 genes, 0.2%	14 out of 9651 genes, 0.1%	1
	1096	regulation of cell size	2 out of 1158 genes, 0.2%	14 out of 9651 genes, 0.1%	1
	1097	pyrimidine nucleoside triphosphate metabolic process	2 out of 1158 genes, 0.2%	14 out of 9651 genes, 0.1%	1
	1098	multicellular organismal response to stress	2 out of 1158 genes, 0.2%	14 out of 9651 genes, 0.1%	1
	1099	protein localization to chromosome	2 out of 1158 genes, 0.2%	14 out of 9651 genes, 0.1%	1
	1100	response to amino acid stimulus	2 out of 1158 genes, 0.2%	14 out of 9651 genes, 0.1%	1
	1101	regulation of CD4-positive, alpha-beta T cell differentiation	2 out of 1158 genes, 0.2%	14 out of 9651 genes, 0.1%	1
	1102	development of primary female sexual characteristics	2 out of 1158 genes, 0.2%	14 out of 9651 genes, 0.1%	1
	1103	female sex differentiation	2 out of 1158 genes, 0.2%	14 out of 9651 genes, 0.1%	1
	1104	vitamin transport	2 out of 1158 genes, 0.2%	14 out of 9651 genes, 0.1%	1
	1105	inner ear receptor cell differentiation	2 out of 1158 genes, 0.2%	14 out of 9651 genes, 0.1%	1
	1106	regulation of CD4-positive, alpha-beta T cell activation	2 out of 1158 genes, 0.2%	14 out of 9651 genes, 0.1%	1
	1107	response to hexose stimulus	7 out of 1158 genes, 0.6%	56 out of 9651 genes, 0.6%	1
	1108	cell-substrate adhesion	7 out of 1158 genes, 0.6%	56 out of 9651 genes, 0.6%	1
	1109	response to monosaccharide stimulus	7 out of 1158 genes, 0.6%	56 out of 9651 genes, 0.6%	1
	1110	peptidyl-amino acid modification	17 out of 1158 genes, 1.5%	140 out of 9651 genes, 1.5%	1
	1111	actin filament-based process	17 out of 1158 genes, 1.5%	140 out of 9651 genes, 1.5%	1
	1112	regulation of protein complex assembly	4 out of 1158 genes, 0.3%	31 out of 9651 genes, 0.3%	1
	1113	response to alkaloid	4 out of 1158 genes, 0.3%	31 out of 9651 genes, 0.3%	1
	1114	pigmentation	4 out of 1158 genes, 0.3%	31 out of 9651 genes, 0.3%	1
	1115	cardiac muscle tissue development	4 out of 1158 genes, 0.3%	31 out of 9651 genes, 0.3%	1
	1116	maintenance of location in cell	4 out of 1158 genes, 0.3%	31 out of 9651 genes, 0.3%	1
	1117	cell cycle checkpoint	6 out of 1158 genes, 0.5%	48 out of 9651 genes, 0.5%	1
	1118	cellular response to hormone stimulus	6 out of 1158 genes, 0.5%	48 out of 9651 genes, 0.5%	1
	1119	carbohydrate homeostasis	6 out of 1158 genes, 0.5%	48 out of 9651 genes, 0.5%	1
	1120	posttranscriptional regulation of gene expression	15 out of 1158 genes, 1.3%	124 out of 9651 genes, 1.3%	1
	1121	chondrocyte differentiation	3 out of 1158 genes, 0.3%	23 out of 9651 genes, 0.2%	1
	1122	immunoglobulin production	3 out of 1158 genes, 0.3%	23 out of 9651 genes, 0.2%	1
	1123	digestion	3 out of 1158 genes, 0.3%	23 out of 9651 genes, 0.2%	1
	1124	positive regulation of peptidase activity	3 out of 1158 genes, 0.3%	23 out of 9651 genes, 0.2%	1
	1125	regulation of steroid metabolic process	3 out of 1158 genes, 0.3%	23 out of 9651 genes, 0.2%	1
	1126	regulation of transcription factor import into nucleus	3 out of 1158 genes, 0.3%	23 out of 9651 genes, 0.2%	1
	1127	foam cell differentiation	3 out of 1158 genes, 0.3%	23 out of 9651 genes, 0.2%	1
	1128	apoptotic signaling pathway	3 out of 1158 genes, 0.3%	23 out of 9651 genes, 0.2%	1
	1129	regulation of execution phase of apoptosis	3 out of 1158 genes, 0.3%	23 out of 9651 genes, 0.2%	1
	1130	cation homeostasis	29 out of 1158 genes, 2.5%	243 out of 9651 genes, 2.5%	1
	1131	organic hydroxy compound transport	6 out of 1158 genes, 0.5%	49 out of 9651 genes, 0.5%	1
	1132	regulation of muscle system process	6 out of 1158 genes, 0.5%	49 out of 9651 genes, 0.5%	1
	1133	heart morphogenesis	8 out of 1158 genes, 0.7%	66 out of 9651 genes, 0.7%	1
	1134	activation of innate immune response	10 out of 1158 genes, 0.9%	83 out of 9651 genes, 0.9%	1
	1135	innate immune response-activating signal transduction	10 out of 1158 genes, 0.9%	83 out of 9651 genes, 0.9%	1
	1136	cell cycle phase transition	4 out of 1158 genes, 0.3%	32 out of 9651 genes, 0.3%	1
	1137	mitotic cell cycle phase transition	4 out of 1158 genes, 0.3%	32 out of 9651 genes, 0.3%	1
	1138	regulation of synaptic transmission	12 out of 1158 genes, 1.0%	100 out of 9651 genes, 1.0%	1
	1139	very long-chain fatty acid metabolic process	2 out of 1158 genes, 0.2%	15 out of 9651 genes, 0.2%	1
	1140	cranial nerve development	2 out of 1158 genes, 0.2%	15 out of 9651 genes, 0.2%	1
	1141	pteridine-containing compound metabolic process	2 out of 1158 genes, 0.2%	15 out of 9651 genes, 0.2%	1
	1142	regulation of steroid biosynthetic process	2 out of 1158 genes, 0.2%	15 out of 9651 genes, 0.2%	1
	1143	carbohydrate derivative transport	2 out of 1158 genes, 0.2%	15 out of 9651 genes, 0.2%	1
	1144	lipid transport	9 out of 1158 genes, 0.8%	75 out of 9651 genes, 0.8%	1
	1145	gonad development	7 out of 1158 genes, 0.6%	58 out of 9651 genes, 0.6%	1
	1146	positive regulation of phospholipase C activity	5 out of 1158 genes, 0.4%	41 out of 9651 genes, 0.4%	1
	1147	odontogenesis	5 out of 1158 genes, 0.4%	41 out of 9651 genes, 0.4%	1
	1148	regulation of phospholipase C activity	5 out of 1158 genes, 0.4%	41 out of 9651 genes, 0.4%	1
	1149	cytoskeleton organization	39 out of 1158 genes, 3.4%	329 out of 9651 genes, 3.4%	1
	1150	chordate embryonic development	25 out of 1158 genes, 2.2%	211 out of 9651 genes, 2.2%	1
	1151	positive regulation of defense response	14 out of 1158 genes, 1.2%	118 out of 9651 genes, 1.2%	1
	1152	neuron projection development	10 out of 1158 genes, 0.9%	84 out of 9651 genes, 0.9%	1
	1153	signal transduction in response to DNA damage	8 out of 1158 genes, 0.7%	67 out of 9651 genes, 0.7%	1
	1154	regulation of carbohydrate metabolic process	3 out of 1158 genes, 0.3%	24 out of 9651 genes, 0.2%	1
	1155	axon guidance	3 out of 1158 genes, 0.3%	24 out of 9651 genes, 0.2%	1
	1156	regulation of cellular carbohydrate metabolic process	3 out of 1158 genes, 0.3%	24 out of 9651 genes, 0.2%	1
	1157	organophosphate metabolic process	79 out of 1158 genes, 6.8%	666 out of 9651 genes, 6.9%	1
	1158	divalent metal ion transport	11 out of 1158 genes, 0.9%	93 out of 9651 genes, 1.0%	1
	1159	divalent inorganic cation transport	11 out of 1158 genes, 0.9%	93 out of 9651 genes, 1.0%	1
	1160	inorganic anion transport	9 out of 1158 genes, 0.8%	76 out of 9651 genes, 0.8%	1
	1161	camera-type eye development	4 out of 1158 genes, 0.3%	33 out of 9651 genes, 0.3%	1
	1162	cell part morphogenesis	12 out of 1158 genes, 1.0%	102 out of 9651 genes, 1.1%	1
	1163	cell projection morphogenesis	12 out of 1158 genes, 1.0%	102 out of 9651 genes, 1.1%	1
	1164	positive regulation of innate immune response	10 out of 1158 genes, 0.9%	85 out of 9651 genes, 0.9%	1
	1165	defense response to bacterium	5 out of 1158 genes, 0.4%	42 out of 9651 genes, 0.4%	1
	1166	lipid homeostasis	5 out of 1158 genes, 0.4%	42 out of 9651 genes, 0.4%	1
	1167	regulation of biological quality	153 out of 1158 genes, 13.2%	1290 out of 9651 genes, 13.4%	1
	1168	negative regulation of cell cycle	15 out of 1158 genes, 1.3%	128 out of 9651 genes, 1.3%	1
	1169	actin cytoskeleton organization	16 out of 1158 genes, 1.4%	137 out of 9651 genes, 1.4%	1
	1170	carboxylic acid catabolic process	9 out of 1158 genes, 0.8%	77 out of 9651 genes, 0.8%	1
	1171	multicellular organismal homeostasis	9 out of 1158 genes, 0.8%	77 out of 9651 genes, 0.8%	1
	1172	regulation of cytoskeleton organization	9 out of 1158 genes, 0.8%	77 out of 9651 genes, 0.8%	1
	1173	generation of a signal involved in cell-cell signaling	14 out of 1158 genes, 1.2%	120 out of 9651 genes, 1.2%	1
	1174	signal release	14 out of 1158 genes, 1.2%	120 out of 9651 genes, 1.2%	1
	1175	pyruvate metabolic process	2 out of 1158 genes, 0.2%	16 out of 9651 genes, 0.2%	1
	1176	neurotransmitter secretion	2 out of 1158 genes, 0.2%	16 out of 9651 genes, 0.2%	1
	1177	regulation of lipid storage	2 out of 1158 genes, 0.2%	16 out of 9651 genes, 0.2%	1
	1178	amine transport	2 out of 1158 genes, 0.2%	16 out of 9651 genes, 0.2%	1
	1179	actin filament polymerization	2 out of 1158 genes, 0.2%	16 out of 9651 genes, 0.2%	1
	1180	indole-containing compound metabolic process	2 out of 1158 genes, 0.2%	16 out of 9651 genes, 0.2%	1
	1181	ATP-dependent chromatin remodeling	2 out of 1158 genes, 0.2%	16 out of 9651 genes, 0.2%	1
	1182	histone exchange	2 out of 1158 genes, 0.2%	16 out of 9651 genes, 0.2%	1
	1183	negative regulation of nucleocytoplasmic transport	2 out of 1158 genes, 0.2%	16 out of 9651 genes, 0.2%	1
	1184	positive regulation of nucleocytoplasmic transport	2 out of 1158 genes, 0.2%	16 out of 9651 genes, 0.2%	1
	1185	protein polymerization	2 out of 1158 genes, 0.2%	16 out of 9651 genes, 0.2%	1
	1186	embryo development ending in birth or egg hatching	25 out of 1158 genes, 2.2%	214 out of 9651 genes, 2.2%	1
	1187	blastocyst development	3 out of 1158 genes, 0.3%	25 out of 9651 genes, 0.3%	1
	1188	chromatin remodeling	3 out of 1158 genes, 0.3%	25 out of 9651 genes, 0.3%	1
	1189	regulation of gliogenesis	3 out of 1158 genes, 0.3%	25 out of 9651 genes, 0.3%	1
	1190	negative regulation of defense response	3 out of 1158 genes, 0.3%	25 out of 9651 genes, 0.3%	1
	1191	diol metabolic process	3 out of 1158 genes, 0.3%	25 out of 9651 genes, 0.3%	1
	1192	wound healing	3 out of 1158 genes, 0.3%	25 out of 9651 genes, 0.3%	1
	1193	positive regulation of T cell differentiation	3 out of 1158 genes, 0.3%	25 out of 9651 genes, 0.3%	1
	1194	positive regulation of lymphocyte differentiation	3 out of 1158 genes, 0.3%	25 out of 9651 genes, 0.3%	1
	1195	neurogenesis	34 out of 1158 genes, 2.9%	291 out of 9651 genes, 3.0%	1
	1196	endosomal transport	4 out of 1158 genes, 0.3%	34 out of 9651 genes, 0.4%	1
	1197	negative regulation of cytoskeleton organization	4 out of 1158 genes, 0.3%	34 out of 9651 genes, 0.4%	1
	1198	sensory perception of light stimulus	16 out of 1158 genes, 1.4%	138 out of 9651 genes, 1.4%	1
	1199	generation of neurons	31 out of 1158 genes, 2.7%	266 out of 9651 genes, 2.8%	1
	1200	fatty acid catabolic process	5 out of 1158 genes, 0.4%	43 out of 9651 genes, 0.4%	1
	1201	regulation of intracellular protein transport	5 out of 1158 genes, 0.4%	43 out of 9651 genes, 0.4%	1
	1202	cellular component biogenesis	74 out of 1158 genes, 6.4%	631 out of 9651 genes, 6.5%	1
	1203	regulation of defense response	22 out of 1158 genes, 1.9%	191 out of 9651 genes, 2.0%	1
	1204	organic acid catabolic process	9 out of 1158 genes, 0.8%	79 out of 9651 genes, 0.8%	1
	1205	axis specification	3 out of 1158 genes, 0.3%	26 out of 9651 genes, 0.3%	1
	1206	maintenance of protein location in cell	3 out of 1158 genes, 0.3%	26 out of 9651 genes, 0.3%	1
	1207	non-canonical Wnt receptor signaling pathway	3 out of 1158 genes, 0.3%	26 out of 9651 genes, 0.3%	1
	1208	regulation of neuronal synaptic plasticity	3 out of 1158 genes, 0.3%	26 out of 9651 genes, 0.3%	1
	1209	regulation of organ morphogenesis	3 out of 1158 genes, 0.3%	26 out of 9651 genes, 0.3%	1
	1210	body fluid secretion	4 out of 1158 genes, 0.3%	35 out of 9651 genes, 0.4%	1
	1211	'de novo' protein folding	5 out of 1158 genes, 0.4%	44 out of 9651 genes, 0.5%	1
	1212	cell projection assembly	5 out of 1158 genes, 0.4%	44 out of 9651 genes, 0.5%	1
	1213	monocarboxylic acid catabolic process	5 out of 1158 genes, 0.4%	44 out of 9651 genes, 0.5%	1
	1214	cell fate determination	2 out of 1158 genes, 0.2%	17 out of 9651 genes, 0.2%	1
	1215	regulation of lymphocyte mediated immunity	2 out of 1158 genes, 0.2%	17 out of 9651 genes, 0.2%	1
	1216	regulation of organ formation	2 out of 1158 genes, 0.2%	17 out of 9651 genes, 0.2%	1
	1217	cAMP biosynthetic process	2 out of 1158 genes, 0.2%	17 out of 9651 genes, 0.2%	1
	1218	cell-substrate junction assembly	2 out of 1158 genes, 0.2%	17 out of 9651 genes, 0.2%	1
	1219	regulation of exocytosis	2 out of 1158 genes, 0.2%	17 out of 9651 genes, 0.2%	1
	1220	nerve development	2 out of 1158 genes, 0.2%	17 out of 9651 genes, 0.2%	1
	1221	bone mineralization	2 out of 1158 genes, 0.2%	17 out of 9651 genes, 0.2%	1
	1222	response to retinoic acid	2 out of 1158 genes, 0.2%	17 out of 9651 genes, 0.2%	1
	1223	regulation of alpha-beta T cell differentiation	2 out of 1158 genes, 0.2%	17 out of 9651 genes, 0.2%	1
	1224	lipid catabolic process	6 out of 1158 genes, 0.5%	53 out of 9651 genes, 0.5%	1
	1225	negative regulation of RNA metabolic process	14 out of 1158 genes, 1.2%	123 out of 9651 genes, 1.3%	1
	1226	negative regulation of cellular macromolecule biosynthetic process	14 out of 1158 genes, 1.2%	123 out of 9651 genes, 1.3%	1
	1227	neurological system process	58 out of 1158 genes, 5.0%	499 out of 9651 genes, 5.2%	1
	1228	DNA damage response, signal transduction by p53 class mediator	7 out of 1158 genes, 0.6%	62 out of 9651 genes, 0.6%	1
	1229	signal transduction by p53 class mediator	7 out of 1158 genes, 0.6%	62 out of 9651 genes, 0.6%	1
	1230	cellular amino acid metabolic process	32 out of 1158 genes, 2.8%	278 out of 9651 genes, 2.9%	1
	1231	limb morphogenesis	8 out of 1158 genes, 0.7%	71 out of 9651 genes, 0.7%	1
	1232	reproductive structure development	8 out of 1158 genes, 0.7%	71 out of 9651 genes, 0.7%	1
	1233	limb development	8 out of 1158 genes, 0.7%	71 out of 9651 genes, 0.7%	1
	1234	reproductive system development	8 out of 1158 genes, 0.7%	71 out of 9651 genes, 0.7%	1
	1235	chemical homeostasis	52 out of 1158 genes, 4.5%	449 out of 9651 genes, 4.7%	1
	1236	development of primary sexual characteristics	9 out of 1158 genes, 0.8%	80 out of 9651 genes, 0.8%	1
	1237	sex differentiation	10 out of 1158 genes, 0.9%	89 out of 9651 genes, 0.9%	1
	1238	cell morphogenesis involved in neuron differentiation	11 out of 1158 genes, 0.9%	98 out of 9651 genes, 1.0%	1
	1239	activation of protein kinase activity	5 out of 1158 genes, 0.4%	45 out of 9651 genes, 0.5%	1
	1240	tube formation	5 out of 1158 genes, 0.4%	45 out of 9651 genes, 0.5%	1
	1241	cellular lipid catabolic process	5 out of 1158 genes, 0.4%	45 out of 9651 genes, 0.5%	1
	1242	regulation of insulin secretion	4 out of 1158 genes, 0.3%	36 out of 9651 genes, 0.4%	1
	1243	ear development	7 out of 1158 genes, 0.6%	63 out of 9651 genes, 0.7%	1
	1244	negative regulation of transport	7 out of 1158 genes, 0.6%	63 out of 9651 genes, 0.7%	1
	1245	Wnt receptor signaling pathway	8 out of 1158 genes, 0.7%	72 out of 9651 genes, 0.7%	1
	1246	negative regulation of nucleobase-containing compound metabolic process	14 out of 1158 genes, 1.2%	125 out of 9651 genes, 1.3%	1
	1247	negative regulation of nitrogen compound metabolic process	14 out of 1158 genes, 1.2%	125 out of 9651 genes, 1.3%	1
	1248	response to light stimulus	10 out of 1158 genes, 0.9%	90 out of 9651 genes, 0.9%	1
	1249	regulation of translational initiation	2 out of 1158 genes, 0.2%	18 out of 9651 genes, 0.2%	1
	1250	cell recognition	2 out of 1158 genes, 0.2%	18 out of 9651 genes, 0.2%	1
	1251	dorsal/ventral pattern formation	2 out of 1158 genes, 0.2%	18 out of 9651 genes, 0.2%	1
	1252	gas transport	2 out of 1158 genes, 0.2%	18 out of 9651 genes, 0.2%	1
	1253	microtubule organizing center organization	2 out of 1158 genes, 0.2%	18 out of 9651 genes, 0.2%	1
	1254	negative regulation of intracellular transport	2 out of 1158 genes, 0.2%	18 out of 9651 genes, 0.2%	1
	1255	hexose metabolic process	19 out of 1158 genes, 1.6%	169 out of 9651 genes, 1.8%	1
	1256	negative regulation of transcription from RNA polymerase II promoter	12 out of 1158 genes, 1.0%	108 out of 9651 genes, 1.1%	1
	1257	negative regulation of transcription, DNA-dependent	13 out of 1158 genes, 1.1%	117 out of 9651 genes, 1.2%	1
	1258	cell junction assembly	6 out of 1158 genes, 0.5%	55 out of 9651 genes, 0.6%	1
	1259	regulation of lipid metabolic process	7 out of 1158 genes, 0.6%	64 out of 9651 genes, 0.7%	1
	1260	regulation of muscle contraction	5 out of 1158 genes, 0.4%	46 out of 9651 genes, 0.5%	1
	1261	regulation of ion homeostasis	5 out of 1158 genes, 0.4%	46 out of 9651 genes, 0.5%	1
	1262	regulation of homeostatic process	8 out of 1158 genes, 0.7%	73 out of 9651 genes, 0.8%	1
	1263	regulation of cellular component biogenesis	8 out of 1158 genes, 0.7%	73 out of 9651 genes, 0.8%	1
	1264	ion homeostasis	40 out of 1158 genes, 3.5%	351 out of 9651 genes, 3.6%	1
	1265	cellular chemical homeostasis	37 out of 1158 genes, 3.2%	326 out of 9651 genes, 3.4%	1
	1266	protein dephosphorylation	3 out of 1158 genes, 0.3%	28 out of 9651 genes, 0.3%	1
	1267	sodium ion transport	3 out of 1158 genes, 0.3%	28 out of 9651 genes, 0.3%	1
	1268	single fertilization	3 out of 1158 genes, 0.3%	28 out of 9651 genes, 0.3%	1
	1269	actin polymerization or depolymerization	3 out of 1158 genes, 0.3%	28 out of 9651 genes, 0.3%	1
	1270	glucose transport	3 out of 1158 genes, 0.3%	28 out of 9651 genes, 0.3%	1
	1271	sterol transport	3 out of 1158 genes, 0.3%	28 out of 9651 genes, 0.3%	1
	1272	energy coupled proton transmembrane transport, against electrochemical gradient	3 out of 1158 genes, 0.3%	28 out of 9651 genes, 0.3%	1
	1273	muscle organ morphogenesis	3 out of 1158 genes, 0.3%	28 out of 9651 genes, 0.3%	1
	1274	cell division	3 out of 1158 genes, 0.3%	28 out of 9651 genes, 0.3%	1
	1275	muscle tissue morphogenesis	3 out of 1158 genes, 0.3%	28 out of 9651 genes, 0.3%	1
	1276	anion transport	24 out of 1158 genes, 2.1%	214 out of 9651 genes, 2.2%	1
	1277	cellular ion homeostasis	36 out of 1158 genes, 3.1%	318 out of 9651 genes, 3.3%	1
	1278	epidermis development	9 out of 1158 genes, 0.8%	83 out of 9651 genes, 0.9%	1
	1279	appendage development	9 out of 1158 genes, 0.8%	83 out of 9651 genes, 0.9%	1
	1280	neuron development	16 out of 1158 genes, 1.4%	145 out of 9651 genes, 1.5%	1
	1281	morphogenesis of embryonic epithelium	5 out of 1158 genes, 0.4%	47 out of 9651 genes, 0.5%	1
	1282	cell fate specification	2 out of 1158 genes, 0.2%	19 out of 9651 genes, 0.2%	1
	1283	glycosphingolipid metabolic process	2 out of 1158 genes, 0.2%	19 out of 9651 genes, 0.2%	1
	1284	aromatic amino acid family metabolic process	2 out of 1158 genes, 0.2%	19 out of 9651 genes, 0.2%	1
	1285	response to temperature stimulus	2 out of 1158 genes, 0.2%	19 out of 9651 genes, 0.2%	1
	1286	regulation of phosphatase activity	2 out of 1158 genes, 0.2%	19 out of 9651 genes, 0.2%	1
	1287	response to amine stimulus	2 out of 1158 genes, 0.2%	19 out of 9651 genes, 0.2%	1
	1288	digestive system process	2 out of 1158 genes, 0.2%	19 out of 9651 genes, 0.2%	1
	1289	regulation of actin filament depolymerization	2 out of 1158 genes, 0.2%	19 out of 9651 genes, 0.2%	1
	1290	negative regulation of actin filament depolymerization	2 out of 1158 genes, 0.2%	19 out of 9651 genes, 0.2%	1
	1291	actomyosin structure organization	2 out of 1158 genes, 0.2%	19 out of 9651 genes, 0.2%	1
	1292	negative regulation of response to external stimulus	2 out of 1158 genes, 0.2%	19 out of 9651 genes, 0.2%	1
	1293	cellular hormone metabolic process	2 out of 1158 genes, 0.2%	19 out of 9651 genes, 0.2%	1
	1294	regulation of dephosphorylation	2 out of 1158 genes, 0.2%	19 out of 9651 genes, 0.2%	1
	1295	negative regulation of protein complex disassembly	2 out of 1158 genes, 0.2%	19 out of 9651 genes, 0.2%	1
	1296	regulation of alpha-beta T cell activation	2 out of 1158 genes, 0.2%	19 out of 9651 genes, 0.2%	1
	1297	regulation of protein depolymerization	2 out of 1158 genes, 0.2%	19 out of 9651 genes, 0.2%	1
	1298	negative regulation of protein depolymerization	2 out of 1158 genes, 0.2%	19 out of 9651 genes, 0.2%	1
	1299	gliogenesis	4 out of 1158 genes, 0.3%	38 out of 9651 genes, 0.4%	1
	1300	regulation of protein import into nucleus	4 out of 1158 genes, 0.3%	38 out of 9651 genes, 0.4%	1
	1301	regulation of protein localization to nucleus	4 out of 1158 genes, 0.3%	38 out of 9651 genes, 0.4%	1
	1302	pattern specification process	19 out of 1158 genes, 1.6%	172 out of 9651 genes, 1.8%	1
	1303	multi-organism process	61 out of 1158 genes, 5.3%	535 out of 9651 genes, 5.5%	1
	1304	regulation of protein ubiquitination	9 out of 1158 genes, 0.8%	84 out of 9651 genes, 0.9%	1
	1305	small molecule catabolic process	9 out of 1158 genes, 0.8%	84 out of 9651 genes, 0.9%	1
	1306	single-organism catabolic process	9 out of 1158 genes, 0.8%	84 out of 9651 genes, 0.9%	1
	1307	toll-like receptor signaling pathway	8 out of 1158 genes, 0.7%	75 out of 9651 genes, 0.8%	1
	1308	intracellular receptor mediated signaling pathway	7 out of 1158 genes, 0.6%	66 out of 9651 genes, 0.7%	1
	1309	cyclic nucleotide metabolic process	3 out of 1158 genes, 0.3%	29 out of 9651 genes, 0.3%	1
	1310	positive regulation of cell projection organization	3 out of 1158 genes, 0.3%	29 out of 9651 genes, 0.3%	1
	1311	positive regulation of DNA binding	3 out of 1158 genes, 0.3%	29 out of 9651 genes, 0.3%	1
	1312	G1 phase	3 out of 1158 genes, 0.3%	29 out of 9651 genes, 0.3%	1
	1313	regulation of plasma lipoprotein particle levels	3 out of 1158 genes, 0.3%	29 out of 9651 genes, 0.3%	1
	1314	monosaccharide metabolic process	20 out of 1158 genes, 1.7%	182 out of 9651 genes, 1.9%	1
	1315	organic anion transport	15 out of 1158 genes, 1.3%	138 out of 9651 genes, 1.4%	1
	1316	regulation of hydrolase activity	38 out of 1158 genes, 3.3%	340 out of 9651 genes, 3.5%	1
	1317	hexose catabolic process	6 out of 1158 genes, 0.5%	58 out of 9651 genes, 0.6%	1
	1318	gland development	6 out of 1158 genes, 0.5%	58 out of 9651 genes, 0.6%	1
	1319	proteoglycan metabolic process	2 out of 1158 genes, 0.2%	20 out of 9651 genes, 0.2%	1
	1320	visual behavior	2 out of 1158 genes, 0.2%	20 out of 9651 genes, 0.2%	1
	1321	response to toxic substance	2 out of 1158 genes, 0.2%	20 out of 9651 genes, 0.2%	1
	1322	protein deubiquitination	2 out of 1158 genes, 0.2%	20 out of 9651 genes, 0.2%	1
	1323	lipid storage	2 out of 1158 genes, 0.2%	20 out of 9651 genes, 0.2%	1
	1324	regulation of mRNA stability	2 out of 1158 genes, 0.2%	20 out of 9651 genes, 0.2%	1
	1325	single-organism reproductive behavior	2 out of 1158 genes, 0.2%	20 out of 9651 genes, 0.2%	1
	1326	protein-lipid complex subunit organization	2 out of 1158 genes, 0.2%	20 out of 9651 genes, 0.2%	1
	1327	plasma lipoprotein particle organization	2 out of 1158 genes, 0.2%	20 out of 9651 genes, 0.2%	1
	1328	aminoglycan metabolic process	5 out of 1158 genes, 0.4%	49 out of 9651 genes, 0.5%	1
	1329	appendage morphogenesis	8 out of 1158 genes, 0.7%	77 out of 9651 genes, 0.8%	1
	1330	regionalization	16 out of 1158 genes, 1.4%	149 out of 9651 genes, 1.5%	1
	1331	negative regulation of gene expression	17 out of 1158 genes, 1.5%	158 out of 9651 genes, 1.6%	1
	1332	regulation of Ras GTPase activity	7 out of 1158 genes, 0.6%	68 out of 9651 genes, 0.7%	1
	1333	regulation of peptide secretion	4 out of 1158 genes, 0.3%	40 out of 9651 genes, 0.4%	1
	1334	protein modification by small protein removal	4 out of 1158 genes, 0.3%	40 out of 9651 genes, 0.4%	1
	1335	regulation of peptide transport	4 out of 1158 genes, 0.3%	40 out of 9651 genes, 0.4%	1
	1336	regulation of peptide hormone secretion	4 out of 1158 genes, 0.3%	40 out of 9651 genes, 0.4%	1
	1337	glucose catabolic process	5 out of 1158 genes, 0.4%	50 out of 9651 genes, 0.5%	1
	1338	ear morphogenesis	5 out of 1158 genes, 0.4%	50 out of 9651 genes, 0.5%	1
	1339	cellular process involved in reproduction	8 out of 1158 genes, 0.7%	78 out of 9651 genes, 0.8%	1
	1340	multicellular organismal reproductive process	31 out of 1158 genes, 2.7%	283 out of 9651 genes, 2.9%	1
	1341	sulfur amino acid metabolic process	2 out of 1158 genes, 0.2%	21 out of 9651 genes, 0.2%	1
	1342	regulation of protein complex disassembly	2 out of 1158 genes, 0.2%	21 out of 9651 genes, 0.2%	1
	1343	regulation of RNA stability	2 out of 1158 genes, 0.2%	21 out of 9651 genes, 0.2%	1
	1344	'de novo' posttranslational protein folding	2 out of 1158 genes, 0.2%	21 out of 9651 genes, 0.2%	1
	1345	neural tube formation	3 out of 1158 genes, 0.3%	31 out of 9651 genes, 0.3%	1
	1346	primary neural tube formation	3 out of 1158 genes, 0.3%	31 out of 9651 genes, 0.3%	1
	1347	negative regulation of MAPK cascade	3 out of 1158 genes, 0.3%	31 out of 9651 genes, 0.3%	1
	1348	small GTPase mediated signal transduction	15 out of 1158 genes, 1.3%	142 out of 9651 genes, 1.5%	1
	1349	nervous system development	67 out of 1158 genes, 5.8%	596 out of 9651 genes, 6.2%	1
	1350	regulation of membrane potential	11 out of 1158 genes, 0.9%	106 out of 9651 genes, 1.1%	1
	1351	monosaccharide catabolic process	6 out of 1158 genes, 0.5%	60 out of 9651 genes, 0.6%	1
	1352	embryonic epithelial tube formation	4 out of 1158 genes, 0.3%	41 out of 9651 genes, 0.4%	1
	1353	endocrine system development	4 out of 1158 genes, 0.3%	41 out of 9651 genes, 0.4%	1
	1354	epithelial tube formation	4 out of 1158 genes, 0.3%	41 out of 9651 genes, 0.4%	1
	1355	multicellular organism reproduction	31 out of 1158 genes, 2.7%	284 out of 9651 genes, 2.9%	1
	1356	pattern recognition receptor signaling pathway	8 out of 1158 genes, 0.7%	79 out of 9651 genes, 0.8%	1
	1357	regulation of action potential	5 out of 1158 genes, 0.4%	51 out of 9651 genes, 0.5%	1
	1358	isoprenoid metabolic process	5 out of 1158 genes, 0.4%	51 out of 9651 genes, 0.5%	1
	1359	vitamin metabolic process	5 out of 1158 genes, 0.4%	51 out of 9651 genes, 0.5%	1
	1360	intracellular steroid hormone receptor signaling pathway	5 out of 1158 genes, 0.4%	51 out of 9651 genes, 0.5%	1
	1361	regulation of actin cytoskeleton organization	5 out of 1158 genes, 0.4%	51 out of 9651 genes, 0.5%	1
	1362	organic acid transport	13 out of 1158 genes, 1.1%	125 out of 9651 genes, 1.3%	1
	1363	carboxylic acid transport	13 out of 1158 genes, 1.1%	125 out of 9651 genes, 1.3%	1
	1364	regulation of translation	3 out of 1158 genes, 0.3%	32 out of 9651 genes, 0.3%	1
	1365	cellular amino acid catabolic process	3 out of 1158 genes, 0.3%	32 out of 9651 genes, 0.3%	1
	1366	protein deacetylation	2 out of 1158 genes, 0.2%	22 out of 9651 genes, 0.2%	1
	1367	adult locomotory behavior	2 out of 1158 genes, 0.2%	22 out of 9651 genes, 0.2%	1
	1368	positive regulation of cell development	2 out of 1158 genes, 0.2%	22 out of 9651 genes, 0.2%	1
	1369	regulation of transmission of nerve impulse	12 out of 1158 genes, 1.0%	117 out of 9651 genes, 1.2%	1
	1370	small molecule biosynthetic process	7 out of 1158 genes, 0.6%	71 out of 9651 genes, 0.7%	1
	1371	single-organism biosynthetic process	7 out of 1158 genes, 0.6%	71 out of 9651 genes, 0.7%	1
	1372	organic acid biosynthetic process	5 out of 1158 genes, 0.4%	52 out of 9651 genes, 0.5%	1
	1373	regulation of actin filament-based process	5 out of 1158 genes, 0.4%	52 out of 9651 genes, 0.5%	1
	1374	carboxylic acid biosynthetic process	5 out of 1158 genes, 0.4%	52 out of 9651 genes, 0.5%	1
	1375	detection of stimulus	5 out of 1158 genes, 0.4%	52 out of 9651 genes, 0.5%	1
	1376	ion transport	68 out of 1158 genes, 5.9%	611 out of 9651 genes, 6.3%	1
	1377	cell cycle process	66 out of 1158 genes, 5.7%	594 out of 9651 genes, 6.2%	1
	1378	proton transport	3 out of 1158 genes, 0.3%	33 out of 9651 genes, 0.3%	1
	1379	negative regulation of intracellular protein kinase cascade	4 out of 1158 genes, 0.3%	43 out of 9651 genes, 0.4%	1
	1380	cellular protein modification process	139 out of 1158 genes, 12.0%	1223 out of 9651 genes, 12.7%	1
	1381	protein modification process	139 out of 1158 genes, 12.0%	1223 out of 9651 genes, 12.7%	1
	1382	regulation of cell growth	2 out of 1158 genes, 0.2%	23 out of 9651 genes, 0.2%	1
	1383	spindle organization	2 out of 1158 genes, 0.2%	23 out of 9651 genes, 0.2%	1
	1384	circadian rhythm	2 out of 1158 genes, 0.2%	23 out of 9651 genes, 0.2%	1
	1385	purine nucleoside monophosphate metabolic process	2 out of 1158 genes, 0.2%	23 out of 9651 genes, 0.2%	1
	1386	regulation of striated muscle tissue development	2 out of 1158 genes, 0.2%	23 out of 9651 genes, 0.2%	1
	1387	cellular response to nutrient levels	2 out of 1158 genes, 0.2%	23 out of 9651 genes, 0.2%	1
	1388	neural precursor cell proliferation	2 out of 1158 genes, 0.2%	23 out of 9651 genes, 0.2%	1
	1389	regulation of muscle tissue development	2 out of 1158 genes, 0.2%	23 out of 9651 genes, 0.2%	1
	1390	carbohydrate catabolic process	6 out of 1158 genes, 0.5%	63 out of 9651 genes, 0.7%	1
	1391	single-organism carbohydrate catabolic process	6 out of 1158 genes, 0.5%	63 out of 9651 genes, 0.7%	1
	1392	sensory perception	30 out of 1158 genes, 2.6%	282 out of 9651 genes, 2.9%	1
	1393	carbohydrate derivative metabolic process	33 out of 1158 genes, 2.8%	309 out of 9651 genes, 3.2%	1
	1394	regulation of system process	24 out of 1158 genes, 2.1%	229 out of 9651 genes, 2.4%	1
	1395	germ cell development	3 out of 1158 genes, 0.3%	34 out of 9651 genes, 0.4%	1
	1396	axon ensheathment	3 out of 1158 genes, 0.3%	34 out of 9651 genes, 0.4%	1
	1397	epidermal cell differentiation	3 out of 1158 genes, 0.3%	34 out of 9651 genes, 0.4%	1
	1398	cell cycle arrest	11 out of 1158 genes, 0.9%	111 out of 9651 genes, 1.2%	1
	1399	regulation of cellular component size	6 out of 1158 genes, 0.5%	64 out of 9651 genes, 0.7%	1
	1400	positive regulation of kinase activity	9 out of 1158 genes, 0.8%	93 out of 9651 genes, 1.0%	1
	1401	apoptotic mitochondrial changes	2 out of 1158 genes, 0.2%	24 out of 9651 genes, 0.2%	1
	1402	regulation of glucose transport	2 out of 1158 genes, 0.2%	24 out of 9651 genes, 0.2%	1
	1403	carbohydrate derivative catabolic process	2 out of 1158 genes, 0.2%	24 out of 9651 genes, 0.2%	1
	1404	nucleoside triphosphate metabolic process	35 out of 1158 genes, 3.0%	329 out of 9651 genes, 3.4%	1
	1405	positive regulation of MAPK cascade	8 out of 1158 genes, 0.7%	84 out of 9651 genes, 0.9%	1
	1406	induction of programmed cell death	20 out of 1158 genes, 1.7%	195 out of 9651 genes, 2.0%	1
	1407	regulation of response to biotic stimulus	3 out of 1158 genes, 0.3%	35 out of 9651 genes, 0.4%	1
	1408	meiosis	3 out of 1158 genes, 0.3%	35 out of 9651 genes, 0.4%	1
	1409	ensheathment of neurons	3 out of 1158 genes, 0.3%	35 out of 9651 genes, 0.4%	1
	1410	regulation of action potential in neuron	3 out of 1158 genes, 0.3%	35 out of 9651 genes, 0.4%	1
	1411	neural tube development	3 out of 1158 genes, 0.3%	35 out of 9651 genes, 0.4%	1
	1412	cellular process involved in reproduction in multicellular organism	3 out of 1158 genes, 0.3%	35 out of 9651 genes, 0.4%	1
	1413	positive regulation of cellular catabolic process	3 out of 1158 genes, 0.3%	35 out of 9651 genes, 0.4%	1
	1414	meiotic cell cycle	3 out of 1158 genes, 0.3%	35 out of 9651 genes, 0.4%	1
	1415	M phase of meiotic cell cycle	3 out of 1158 genes, 0.3%	35 out of 9651 genes, 0.4%	1
	1416	synaptic transmission	12 out of 1158 genes, 1.0%	122 out of 9651 genes, 1.3%	1
	1417	positive regulation of transferase activity	9 out of 1158 genes, 0.8%	94 out of 9651 genes, 1.0%	1
	1418	purine nucleoside triphosphate metabolic process	34 out of 1158 genes, 2.9%	322 out of 9651 genes, 3.3%	1
	1419	nucleoside phosphate metabolic process	54 out of 1158 genes, 4.7%	499 out of 9651 genes, 5.2%	1
	1420	regulation of neurological system process	12 out of 1158 genes, 1.0%	123 out of 9651 genes, 1.3%	1
	1421	DNA damage checkpoint	2 out of 1158 genes, 0.2%	25 out of 9651 genes, 0.3%	1
	1422	regulation of production of molecular mediator of immune response	2 out of 1158 genes, 0.2%	25 out of 9651 genes, 0.3%	1
	1423	amino sugar metabolic process	2 out of 1158 genes, 0.2%	25 out of 9651 genes, 0.3%	1
	1424	epidermal growth factor receptor signaling pathway	2 out of 1158 genes, 0.2%	25 out of 9651 genes, 0.3%	1
	1425	cellular response to extracellular stimulus	2 out of 1158 genes, 0.2%	25 out of 9651 genes, 0.3%	1
	1426	positive regulation of intracellular transport	2 out of 1158 genes, 0.2%	25 out of 9651 genes, 0.3%	1
	1427	ERBB signaling pathway	2 out of 1158 genes, 0.2%	25 out of 9651 genes, 0.3%	1
	1428	regulation of muscle organ development	2 out of 1158 genes, 0.2%	25 out of 9651 genes, 0.3%	1
	1429	protein maturation	2 out of 1158 genes, 0.2%	25 out of 9651 genes, 0.3%	1
	1430	cellular response to external stimulus	2 out of 1158 genes, 0.2%	25 out of 9651 genes, 0.3%	1
	1431	regulation of Ras protein signal transduction	9 out of 1158 genes, 0.8%	95 out of 9651 genes, 1.0%	1
	1432	neuron differentiation	19 out of 1158 genes, 1.6%	188 out of 9651 genes, 1.9%	1
	1433	regulation of neurotransmitter levels	7 out of 1158 genes, 0.6%	76 out of 9651 genes, 0.8%	1
	1434	RNA modification	3 out of 1158 genes, 0.3%	36 out of 9651 genes, 0.4%	1
	1435	cell cycle phase	42 out of 1158 genes, 3.6%	395 out of 9651 genes, 4.1%	1
	1436	cation transport	42 out of 1158 genes, 3.6%	396 out of 9651 genes, 4.1%	1
	1437	regulation of small GTPase mediated signal transduction	9 out of 1158 genes, 0.8%	96 out of 9651 genes, 1.0%	1
	1438	muscle organ development	4 out of 1158 genes, 0.3%	47 out of 9651 genes, 0.5%	1
	1439	locomotory behavior	4 out of 1158 genes, 0.3%	47 out of 9651 genes, 0.5%	1
	1440	anterior/posterior pattern specification	4 out of 1158 genes, 0.3%	47 out of 9651 genes, 0.5%	1
	1441	cell killing	2 out of 1158 genes, 0.2%	26 out of 9651 genes, 0.3%	1
	1442	reproductive behavior	2 out of 1158 genes, 0.2%	26 out of 9651 genes, 0.3%	1
	1443	DNA integrity checkpoint	2 out of 1158 genes, 0.2%	26 out of 9651 genes, 0.3%	1
	1444	cyclic purine nucleotide metabolic process	2 out of 1158 genes, 0.2%	26 out of 9651 genes, 0.3%	1
	1445	response to vitamin A	3 out of 1158 genes, 0.3%	37 out of 9651 genes, 0.4%	1
	1446	sterol homeostasis	3 out of 1158 genes, 0.3%	37 out of 9651 genes, 0.4%	1
	1447	cellular homeostasis	43 out of 1158 genes, 3.7%	407 out of 9651 genes, 4.2%	1
	1448	organonitrogen compound catabolic process	6 out of 1158 genes, 0.5%	68 out of 9651 genes, 0.7%	1
	1449	positive regulation of catabolic process	5 out of 1158 genes, 0.4%	58 out of 9651 genes, 0.6%	1
	1450	regulation of GTP catabolic process	10 out of 1158 genes, 0.9%	107 out of 9651 genes, 1.1%	1
	1451	purine ribonucleoside triphosphate metabolic process	33 out of 1158 genes, 2.8%	319 out of 9651 genes, 3.3%	1
	1452	homeostatic process	69 out of 1158 genes, 6.0%	638 out of 9651 genes, 6.6%	1
	1453	macromolecule modification	147 out of 1158 genes, 12.7%	1314 out of 9651 genes, 13.6%	1
	1454	regulation of GTPase activity	9 out of 1158 genes, 0.8%	98 out of 9651 genes, 1.0%	1
	1455	ribonucleoside triphosphate metabolic process	33 out of 1158 genes, 2.8%	320 out of 9651 genes, 3.3%	1
	1456	regulation of ubiquitin-protein ligase activity involved in mitotic cell cycle	6 out of 1158 genes, 0.5%	69 out of 9651 genes, 0.7%	1
	1457	G-protein coupled receptor signaling pathway, coupled to cyclic nucleotide second messenger	7 out of 1158 genes, 0.6%	79 out of 9651 genes, 0.8%	1
	1458	activation of MAPK activity	2 out of 1158 genes, 0.2%	27 out of 9651 genes, 0.3%	1
	1459	striated muscle contraction	2 out of 1158 genes, 0.2%	27 out of 9651 genes, 0.3%	1
	1460	cyclic nucleotide biosynthetic process	2 out of 1158 genes, 0.2%	27 out of 9651 genes, 0.3%	1
	1461	hormone metabolic process	2 out of 1158 genes, 0.2%	27 out of 9651 genes, 0.3%	1
	1462	protein ubiquitination	15 out of 1158 genes, 1.3%	156 out of 9651 genes, 1.6%	1
	1463	positive regulation of programmed cell death	22 out of 1158 genes, 1.9%	221 out of 9651 genes, 2.3%	1
	1464	I-kappaB kinase/NF-kappaB cascade	12 out of 1158 genes, 1.0%	128 out of 9651 genes, 1.3%	1
	1465	transmission of nerve impulse	15 out of 1158 genes, 1.3%	157 out of 9651 genes, 1.6%	1
	1466	multicellular organismal signaling	15 out of 1158 genes, 1.3%	157 out of 9651 genes, 1.6%	1
	1467	protein modification by small protein conjugation	26 out of 1158 genes, 2.2%	259 out of 9651 genes, 2.7%	1
	1468	metal ion transport	35 out of 1158 genes, 3.0%	341 out of 9651 genes, 3.5%	1
	1469	regulation of purine nucleotide metabolic process	14 out of 1158 genes, 1.2%	148 out of 9651 genes, 1.5%	1
	1470	regulation of heart contraction	3 out of 1158 genes, 0.3%	39 out of 9651 genes, 0.4%	1
	1471	regulation of metal ion transport	3 out of 1158 genes, 0.3%	39 out of 9651 genes, 0.4%	1
	1472	nucleoside phosphate catabolic process	30 out of 1158 genes, 2.6%	296 out of 9651 genes, 3.1%	1
	1473	cell junction organization	10 out of 1158 genes, 0.9%	110 out of 9651 genes, 1.1%	1
	1474	positive regulation of cell death	22 out of 1158 genes, 1.9%	223 out of 9651 genes, 2.3%	1
	1475	glycogen metabolic process	2 out of 1158 genes, 0.2%	28 out of 9651 genes, 0.3%	1
	1476	energy reserve metabolic process	2 out of 1158 genes, 0.2%	28 out of 9651 genes, 0.3%	1
	1477	organophosphate catabolic process	30 out of 1158 genes, 2.6%	297 out of 9651 genes, 3.1%	1
	1478	cellular macromolecular complex assembly	14 out of 1158 genes, 1.2%	149 out of 9651 genes, 1.5%	1
	1479	regulation of ubiquitin-protein ligase activity	6 out of 1158 genes, 0.5%	71 out of 9651 genes, 0.7%	1
	1480	single-organism transport	149 out of 1158 genes, 12.9%	1342 out of 9651 genes, 13.9%	1
	1481	coenzyme biosynthetic process	3 out of 1158 genes, 0.3%	40 out of 9651 genes, 0.4%	1
	1482	lipoprotein metabolic process	3 out of 1158 genes, 0.3%	40 out of 9651 genes, 0.4%	1
	1483	protein localization to organelle	12 out of 1158 genes, 1.0%	131 out of 9651 genes, 1.4%	1
	1484	ion transmembrane transport	12 out of 1158 genes, 1.0%	131 out of 9651 genes, 1.4%	1
	1485	regulation of ligase activity	6 out of 1158 genes, 0.5%	72 out of 9651 genes, 0.7%	1
	1486	protein deacylation	2 out of 1158 genes, 0.2%	29 out of 9651 genes, 0.3%	1
	1487	nucleobase-containing small molecule metabolic process	55 out of 1158 genes, 4.7%	525 out of 9651 genes, 5.4%	1
	1488	gene silencing	3 out of 1158 genes, 0.3%	41 out of 9651 genes, 0.4%	1
	1489	carbohydrate derivative biosynthetic process	18 out of 1158 genes, 1.6%	190 out of 9651 genes, 2.0%	1
	1490	protein folding	5 out of 1158 genes, 0.4%	63 out of 9651 genes, 0.7%	1
	1491	protein import into nucleus	5 out of 1158 genes, 0.4%	63 out of 9651 genes, 0.7%	1
	1492	protein localization to nucleus	5 out of 1158 genes, 0.4%	63 out of 9651 genes, 0.7%	1
	1493	protein targeting to nucleus	5 out of 1158 genes, 0.4%	63 out of 9651 genes, 0.7%	1
	1494	response to glucagon stimulus	2 out of 1158 genes, 0.2%	30 out of 9651 genes, 0.3%	1
	1495	fluid transport	2 out of 1158 genes, 0.2%	30 out of 9651 genes, 0.3%	1
	1496	Ras protein signal transduction	8 out of 1158 genes, 0.7%	94 out of 9651 genes, 1.0%	1
	1497	heart development	8 out of 1158 genes, 0.7%	94 out of 9651 genes, 1.0%	1
	1498	regulation of ion transport	9 out of 1158 genes, 0.8%	104 out of 9651 genes, 1.1%	1
	1499	muscle structure development	9 out of 1158 genes, 0.8%	104 out of 9651 genes, 1.1%	1
	1500	nucleoside triphosphate catabolic process	27 out of 1158 genes, 2.3%	275 out of 9651 genes, 2.8%	1
	1501	purine nucleoside triphosphate catabolic process	27 out of 1158 genes, 2.3%	275 out of 9651 genes, 2.8%	1
	1502	regulation of nucleotide metabolic process	14 out of 1158 genes, 1.2%	153 out of 9651 genes, 1.6%	1
	1503	protein modification by small protein conjugation or removal	29 out of 1158 genes, 2.5%	294 out of 9651 genes, 3.0%	1
	1504	gamete generation	21 out of 1158 genes, 1.8%	220 out of 9651 genes, 2.3%	1
	1505	nucleosome organization	5 out of 1158 genes, 0.4%	64 out of 9651 genes, 0.7%	1
	1506	nuclear import	5 out of 1158 genes, 0.4%	64 out of 9651 genes, 0.7%	1
	1507	cellular component organization	199 out of 1158 genes, 17.2%	1786 out of 9651 genes, 18.5%	1
	1508	negative regulation of sequence-specific DNA binding transcription factor activity	2 out of 1158 genes, 0.2%	31 out of 9651 genes, 0.3%	1
	1509	regulation of defense response to virus	2 out of 1158 genes, 0.2%	31 out of 9651 genes, 0.3%	1
	1510	fertilization	3 out of 1158 genes, 0.3%	43 out of 9651 genes, 0.4%	1
	1511	actin filament organization	5 out of 1158 genes, 0.4%	65 out of 9651 genes, 0.7%	1
	1512	protein-DNA complex subunit organization	5 out of 1158 genes, 0.4%	65 out of 9651 genes, 0.7%	1
	1513	cell-cell signaling	39 out of 1158 genes, 3.4%	389 out of 9651 genes, 4.0%	1
	1514	developmental process involved in reproduction	19 out of 1158 genes, 1.6%	204 out of 9651 genes, 2.1%	1
	1515	protein localization	55 out of 1158 genes, 4.7%	534 out of 9651 genes, 5.5%	1
	1516	establishment of localization	245 out of 1158 genes, 21.2%	2185 out of 9651 genes, 22.6%	1
	1517	telomere maintenance	2 out of 1158 genes, 0.2%	32 out of 9651 genes, 0.3%	1
	1518	terpenoid metabolic process	2 out of 1158 genes, 0.2%	32 out of 9651 genes, 0.3%	1
	1519	telomere organization	2 out of 1158 genes, 0.2%	32 out of 9651 genes, 0.3%	1
	1520	aromatic compound catabolic process	41 out of 1158 genes, 3.5%	409 out of 9651 genes, 4.2%	1
	1521	tissue homeostasis	3 out of 1158 genes, 0.3%	44 out of 9651 genes, 0.5%	1
	1522	positive regulation of protein kinase activity	6 out of 1158 genes, 0.5%	77 out of 9651 genes, 0.8%	1
	1523	organic cyclic compound catabolic process	42 out of 1158 genes, 3.6%	419 out of 9651 genes, 4.3%	1
	1524	heterocycle catabolic process	41 out of 1158 genes, 3.5%	411 out of 9651 genes, 4.3%	1
	1525	protein import	5 out of 1158 genes, 0.4%	67 out of 9651 genes, 0.7%	1
	1526	transmembrane transport	12 out of 1158 genes, 1.0%	139 out of 9651 genes, 1.4%	1
	1527	nucleoside monophosphate metabolic process	3 out of 1158 genes, 0.3%	45 out of 9651 genes, 0.5%	1
	1528	embryonic limb morphogenesis	3 out of 1158 genes, 0.3%	45 out of 9651 genes, 0.5%	1
	1529	embryonic appendage morphogenesis	3 out of 1158 genes, 0.3%	45 out of 9651 genes, 0.5%	1
	1530	muscle cell development	3 out of 1158 genes, 0.3%	45 out of 9651 genes, 0.5%	1
	1531	regulation of actin polymerization or depolymerization	2 out of 1158 genes, 0.2%	33 out of 9651 genes, 0.3%	1
	1532	monovalent inorganic cation homeostasis	2 out of 1158 genes, 0.2%	33 out of 9651 genes, 0.3%	1
	1533	ribonucleoside triphosphate catabolic process	26 out of 1158 genes, 2.2%	274 out of 9651 genes, 2.8%	1
	1534	purine ribonucleoside triphosphate catabolic process	26 out of 1158 genes, 2.2%	274 out of 9651 genes, 2.8%	1
	1535	cellular nitrogen compound catabolic process	41 out of 1158 genes, 3.5%	413 out of 9651 genes, 4.3%	1
	1536	vesicle organization	4 out of 1158 genes, 0.3%	57 out of 9651 genes, 0.6%	1
	1537	sensory perception of chemical stimulus	3 out of 1158 genes, 0.3%	46 out of 9651 genes, 0.5%	1
	1538	protein lipidation	2 out of 1158 genes, 0.2%	34 out of 9651 genes, 0.4%	1
	1539	glial cell differentiation	2 out of 1158 genes, 0.2%	34 out of 9651 genes, 0.4%	1
	1540	hindbrain development	2 out of 1158 genes, 0.2%	34 out of 9651 genes, 0.4%	1
	1541	lipoprotein biosynthetic process	2 out of 1158 genes, 0.2%	34 out of 9651 genes, 0.4%	1
	1542	nucleobase-containing compound catabolic process	39 out of 1158 genes, 3.4%	397 out of 9651 genes, 4.1%	1
	1543	regulation of DNA metabolic process	5 out of 1158 genes, 0.4%	69 out of 9651 genes, 0.7%	1
	1544	induction of apoptosis	6 out of 1158 genes, 0.5%	80 out of 9651 genes, 0.8%	1
	1545	monovalent inorganic cation transport	6 out of 1158 genes, 0.5%	80 out of 9651 genes, 0.8%	1
	1546	reproduction	66 out of 1158 genes, 5.7%	643 out of 9651 genes, 6.7%	1
	1547	nitrogen compound transport	30 out of 1158 genes, 2.6%	315 out of 9651 genes, 3.3%	1
	1548	forebrain development	9 out of 1158 genes, 0.8%	112 out of 9651 genes, 1.2%	1
	1549	vesicle-mediated transport	45 out of 1158 genes, 3.9%	454 out of 9651 genes, 4.7%	1
	1550	sensory perception of mechanical stimulus	5 out of 1158 genes, 0.4%	70 out of 9651 genes, 0.7%	1
	1551	pyrimidine-containing compound metabolic process	2 out of 1158 genes, 0.2%	35 out of 9651 genes, 0.4%	1
	1552	reproductive process	62 out of 1158 genes, 5.4%	609 out of 9651 genes, 6.3%	1
	1553	mitochondrion organization	4 out of 1158 genes, 0.3%	59 out of 9651 genes, 0.6%	1
	1554	regulation of ion transmembrane transport	3 out of 1158 genes, 0.3%	48 out of 9651 genes, 0.5%	1
	1555	male gamete generation	15 out of 1158 genes, 1.3%	174 out of 9651 genes, 1.8%	1
	1556	cellular glucan metabolic process	2 out of 1158 genes, 0.2%	36 out of 9651 genes, 0.4%	1
	1557	glucan metabolic process	2 out of 1158 genes, 0.2%	36 out of 9651 genes, 0.4%	1
	1558	organic substance transport	87 out of 1158 genes, 7.5%	837 out of 9651 genes, 8.7%	1
	1559	single organism reproductive process	30 out of 1158 genes, 2.6%	320 out of 9651 genes, 3.3%	1
	1560	myeloid cell differentiation	3 out of 1158 genes, 0.3%	49 out of 9651 genes, 0.5%	1
	1561	regulation of transmembrane transport	3 out of 1158 genes, 0.3%	49 out of 9651 genes, 0.5%	1
	1562	negative regulation of catabolic process	2 out of 1158 genes, 0.2%	37 out of 9651 genes, 0.4%	1
	1563	histone acetylation	3 out of 1158 genes, 0.3%	50 out of 9651 genes, 0.5%	1
	1564	internal peptidyl-lysine acetylation	3 out of 1158 genes, 0.3%	50 out of 9651 genes, 0.5%	1
	1565	peptidyl-lysine acetylation	3 out of 1158 genes, 0.3%	50 out of 9651 genes, 0.5%	1
	1566	regulation of nucleoside metabolic process	10 out of 1158 genes, 0.9%	127 out of 9651 genes, 1.3%	1
	1567	regulation of actin filament length	2 out of 1158 genes, 0.2%	38 out of 9651 genes, 0.4%	1
	1568	positive regulation of MAP kinase activity	2 out of 1158 genes, 0.2%	38 out of 9651 genes, 0.4%	1
	1569	striated muscle cell development	2 out of 1158 genes, 0.2%	38 out of 9651 genes, 0.4%	1
	1570	positive regulation of protein serine/threonine kinase activity	2 out of 1158 genes, 0.2%	38 out of 9651 genes, 0.4%	1
	1571	cellular protein localization	26 out of 1158 genes, 2.2%	286 out of 9651 genes, 3.0%	1
	1572	cellular macromolecule localization	26 out of 1158 genes, 2.2%	286 out of 9651 genes, 3.0%	1
	1573	positive regulation of apoptotic process	8 out of 1158 genes, 0.7%	107 out of 9651 genes, 1.1%	1
	1574	internal protein amino acid acetylation	3 out of 1158 genes, 0.3%	51 out of 9651 genes, 0.5%	1
	1575	single-organism carbohydrate metabolic process	25 out of 1158 genes, 2.2%	277 out of 9651 genes, 2.9%	1
	1576	protein transport	39 out of 1158 genes, 3.4%	410 out of 9651 genes, 4.2%	1
	1577	anatomical structure homeostasis	5 out of 1158 genes, 0.4%	75 out of 9651 genes, 0.8%	1
	1578	polysaccharide metabolic process	2 out of 1158 genes, 0.2%	39 out of 9651 genes, 0.4%	1
	1579	tRNA aminoacylation for protein translation	2 out of 1158 genes, 0.2%	39 out of 9651 genes, 0.4%	1
	1580	amino acid activation	2 out of 1158 genes, 0.2%	39 out of 9651 genes, 0.4%	1
	1581	tRNA aminoacylation	2 out of 1158 genes, 0.2%	39 out of 9651 genes, 0.4%	1
	1582	cellular polysaccharide metabolic process	2 out of 1158 genes, 0.2%	39 out of 9651 genes, 0.4%	1
	1583	cellular membrane organization	7 out of 1158 genes, 0.6%	98 out of 9651 genes, 1.0%	1
	1584	DNA replication	6 out of 1158 genes, 0.5%	87 out of 9651 genes, 0.9%	1
	1585	regulation of nucleotide catabolic process	10 out of 1158 genes, 0.9%	130 out of 9651 genes, 1.3%	1
	1586	regulation of purine nucleotide catabolic process	10 out of 1158 genes, 0.9%	130 out of 9651 genes, 1.3%	1
	1587	macromolecule localization	76 out of 1158 genes, 6.6%	751 out of 9651 genes, 7.8%	1
	1588	amino acid transport	5 out of 1158 genes, 0.4%	76 out of 9651 genes, 0.8%	1
	1589	establishment of protein localization	39 out of 1158 genes, 3.4%	413 out of 9651 genes, 4.3%	1
	1590	membrane organization	7 out of 1158 genes, 0.6%	99 out of 9651 genes, 1.0%	1
	1591	sexual reproduction	24 out of 1158 genes, 2.1%	273 out of 9651 genes, 2.8%	1
	1592	transition metal ion transport	4 out of 1158 genes, 0.3%	66 out of 9651 genes, 0.7%	1
	1593	regulation of ion transmembrane transporter activity	2 out of 1158 genes, 0.2%	41 out of 9651 genes, 0.4%	1
	1594	carbohydrate metabolic process	30 out of 1158 genes, 2.6%	332 out of 9651 genes, 3.4%	1
	1595	protein N-linked glycosylation	4 out of 1158 genes, 0.3%	67 out of 9651 genes, 0.7%	1
	1596	adenylate cyclase-modulating G-protein coupled receptor signaling pathway	3 out of 1158 genes, 0.3%	55 out of 9651 genes, 0.6%	1
	1597	regulation of transmembrane transporter activity	2 out of 1158 genes, 0.2%	42 out of 9651 genes, 0.4%	1
	1598	chromatin modification	13 out of 1158 genes, 1.1%	168 out of 9651 genes, 1.7%	1
	1599	intracellular protein transport	17 out of 1158 genes, 1.5%	209 out of 9651 genes, 2.2%	1
	1600	regulation of sequence-specific DNA binding transcription factor activity	5 out of 1158 genes, 0.4%	81 out of 9651 genes, 0.8%	1
	1601	positive regulation of sequence-specific DNA binding transcription factor activity	3 out of 1158 genes, 0.3%	57 out of 9651 genes, 0.6%	1
	1602	chromosome organization	32 out of 1158 genes, 2.8%	358 out of 9651 genes, 3.7%	1
	1603	DNA-dependent transcription, elongation	4 out of 1158 genes, 0.3%	70 out of 9651 genes, 0.7%	1
	1604	cellular localization	78 out of 1158 genes, 6.7%	788 out of 9651 genes, 8.2%	1
	1605	glycoprotein metabolic process	10 out of 1158 genes, 0.9%	139 out of 9651 genes, 1.4%	1
	1606	cellular carbohydrate metabolic process	4 out of 1158 genes, 0.3%	71 out of 9651 genes, 0.7%	1
	1607	cofactor biosynthetic process	3 out of 1158 genes, 0.3%	59 out of 9651 genes, 0.6%	1
	1608	muscle tissue development	6 out of 1158 genes, 0.5%	96 out of 9651 genes, 1.0%	1
	1609	brain development	13 out of 1158 genes, 1.1%	173 out of 9651 genes, 1.8%	1
	1610	organic cyclic compound biosynthetic process	78 out of 1158 genes, 6.7%	793 out of 9651 genes, 8.2%	1
	1611	protein acetylation	3 out of 1158 genes, 0.3%	60 out of 9651 genes, 0.6%	1
	1612	cellular component organization or biogenesis	200 out of 1158 genes, 17.3%	1882 out of 9651 genes, 19.5%	1
	1613	peptidyl-lysine modification	3 out of 1158 genes, 0.3%	61 out of 9651 genes, 0.6%	1
	1614	DNA-dependent transcription, initiation	4 out of 1158 genes, 0.3%	74 out of 9651 genes, 0.8%	1
	1615	regulation of gene expression, epigenetic	2 out of 1158 genes, 0.2%	48 out of 9651 genes, 0.5%	1
	1616	protein acylation	3 out of 1158 genes, 0.3%	62 out of 9651 genes, 0.6%	1
	1617	regulation of transporter activity	2 out of 1158 genes, 0.2%	49 out of 9651 genes, 0.5%	1
	1618	nucleobase-containing compound biosynthetic process	69 out of 1158 genes, 6.0%	721 out of 9651 genes, 7.5%	1
	1619	organelle localization	3 out of 1158 genes, 0.3%	64 out of 9651 genes, 0.7%	1
	1620	cellular nitrogen compound biosynthetic process	74 out of 1158 genes, 6.4%	770 out of 9651 genes, 8.0%	1
	1621	muscle cell differentiation	4 out of 1158 genes, 0.3%	78 out of 9651 genes, 0.8%	1
	1622	nucleotide-excision repair	2 out of 1158 genes, 0.2%	51 out of 9651 genes, 0.5%	1
	1623	pallium development	2 out of 1158 genes, 0.2%	51 out of 9651 genes, 0.5%	1
	1624	striated muscle cell differentiation	2 out of 1158 genes, 0.2%	51 out of 9651 genes, 0.5%	1
	1625	protein targeting	12 out of 1158 genes, 1.0%	172 out of 9651 genes, 1.8%	1
	1626	methylation	2 out of 1158 genes, 0.2%	52 out of 9651 genes, 0.5%	1
	1627	macromolecule methylation	2 out of 1158 genes, 0.2%	52 out of 9651 genes, 0.5%	1
	1628	cell-cell junction organization	2 out of 1158 genes, 0.2%	52 out of 9651 genes, 0.5%	1
	1629	establishment of localization in cell	67 out of 1158 genes, 5.8%	712 out of 9651 genes, 7.4%	1
	1630	cellular protein catabolic process	18 out of 1158 genes, 1.6%	237 out of 9651 genes, 2.5%	1
	1631	proteolysis involved in cellular protein catabolic process	18 out of 1158 genes, 1.6%	237 out of 9651 genes, 2.5%	1
	1632	cellular catabolic process	73 out of 1158 genes, 6.3%	768 out of 9651 genes, 8.0%	1
	1633	protein catabolic process	19 out of 1158 genes, 1.6%	248 out of 9651 genes, 2.6%	1
	1634	proteasomal ubiquitin-dependent protein catabolic process	6 out of 1158 genes, 0.5%	106 out of 9651 genes, 1.1%	1
	1635	covalent chromatin modification	7 out of 1158 genes, 0.6%	118 out of 9651 genes, 1.2%	1
	1636	histone modification	7 out of 1158 genes, 0.6%	118 out of 9651 genes, 1.2%	1
	1637	chromatin organization	22 out of 1158 genes, 1.9%	280 out of 9651 genes, 2.9%	1
	1638	protein glycosylation	5 out of 1158 genes, 0.4%	94 out of 9651 genes, 1.0%	1
	1639	macromolecule glycosylation	5 out of 1158 genes, 0.4%	94 out of 9651 genes, 1.0%	1
	1640	glycosylation	5 out of 1158 genes, 0.4%	94 out of 9651 genes, 1.0%	1
	1641	telencephalon development	3 out of 1158 genes, 0.3%	68 out of 9651 genes, 0.7%	1
	1642	heterocycle biosynthetic process	70 out of 1158 genes, 6.0%	745 out of 9651 genes, 7.7%	1
	1643	viral reproduction	7 out of 1158 genes, 0.6%	119 out of 9651 genes, 1.2%	1
	1644	viral reproductive process	7 out of 1158 genes, 0.6%	119 out of 9651 genes, 1.2%	1
	1645	central nervous system development	23 out of 1158 genes, 2.0%	292 out of 9651 genes, 3.0%	1
	1646	regulation of cellular catabolic process	14 out of 1158 genes, 1.2%	198 out of 9651 genes, 2.1%	1
	1647	cellular process	868 out of 1158 genes, 75.0%	7502 out of 9651 genes, 77.7%	1
	1648	cellular macromolecule catabolic process	28 out of 1158 genes, 2.4%	345 out of 9651 genes, 3.6%	1
	1649	glycoprotein biosynthetic process	6 out of 1158 genes, 0.5%	109 out of 9651 genes, 1.1%	1
	1650	nucleobase metabolic process	2 out of 1158 genes, 0.2%	56 out of 9651 genes, 0.6%	1
	1651	aromatic compound biosynthetic process	69 out of 1158 genes, 6.0%	742 out of 9651 genes, 7.7%	1
	1652	multi-organism cellular process	7 out of 1158 genes, 0.6%	122 out of 9651 genes, 1.3%	1
	1653	proteasomal protein catabolic process	6 out of 1158 genes, 0.5%	110 out of 9651 genes, 1.1%	1
	1654	DNA recombination	3 out of 1158 genes, 0.3%	72 out of 9651 genes, 0.7%	1
	1655	RNA catabolic process	3 out of 1158 genes, 0.3%	72 out of 9651 genes, 0.7%	1
	1656	transcription, DNA-dependent	50 out of 1158 genes, 4.3%	566 out of 9651 genes, 5.9%	1
	1657	RNA biosynthetic process	50 out of 1158 genes, 4.3%	566 out of 9651 genes, 5.9%	1
	1658	modification-dependent protein catabolic process	16 out of 1158 genes, 1.4%	226 out of 9651 genes, 2.3%	1
	1659	modification-dependent macromolecule catabolic process	16 out of 1158 genes, 1.4%	226 out of 9651 genes, 2.3%	1
	1660	interphase	9 out of 1158 genes, 0.8%	149 out of 9651 genes, 1.5%	1
	1661	organic substance catabolic process	77 out of 1158 genes, 6.6%	825 out of 9651 genes, 8.5%	1
	1662	regulation of catabolic process	17 out of 1158 genes, 1.5%	239 out of 9651 genes, 2.5%	1
	1663	catabolic process	84 out of 1158 genes, 7.3%	893 out of 9651 genes, 9.3%	1
	1664	transport	203 out of 1158 genes, 17.5%	1968 out of 9651 genes, 20.4%	1
	1665	striated muscle tissue development	4 out of 1158 genes, 0.3%	90 out of 9651 genes, 0.9%	1
	1666	S phase	5 out of 1158 genes, 0.4%	105 out of 9651 genes, 1.1%	1
	1667	proteolysis	22 out of 1158 genes, 1.9%	298 out of 9651 genes, 3.1%	1
	1668	macromolecule catabolic process	30 out of 1158 genes, 2.6%	382 out of 9651 genes, 4.0%	1
	1669	cellular response to stress	27 out of 1158 genes, 2.3%	355 out of 9651 genes, 3.7%	1
	1670	nucleocytoplasmic transport	6 out of 1158 genes, 0.5%	122 out of 9651 genes, 1.3%	1
	1671	ubiquitin-dependent protein catabolic process	8 out of 1158 genes, 0.7%	147 out of 9651 genes, 1.5%	1
	1672	multi-organism reproductive process	7 out of 1158 genes, 0.6%	139 out of 9651 genes, 1.4%	1
	1673	nuclear transport	7 out of 1158 genes, 0.6%	140 out of 9651 genes, 1.5%	1
	1674	cytoplasmic transport	7 out of 1158 genes, 0.6%	143 out of 9651 genes, 1.5%	1
	1675	organelle organization	91 out of 1158 genes, 7.9%	998 out of 9651 genes, 10.3%	1
	1676	nucleobase-containing compound transport	4 out of 1158 genes, 0.3%	107 out of 9651 genes, 1.1%	1
	1677	protein metabolic process	211 out of 1158 genes, 18.2%	2102 out of 9651 genes, 21.8%	1
	1678	intracellular transport	37 out of 1158 genes, 3.2%	481 out of 9651 genes, 5.0%	1
	1679	pancreas development	4 out of 1158 genes, 0.3%	110 out of 9651 genes, 1.1%	1
	1680	tRNA metabolic process	3 out of 1158 genes, 0.3%	95 out of 9651 genes, 1.0%	1
	1681	cellular protein metabolic process	165 out of 1158 genes, 14.2%	1715 out of 9651 genes, 17.8%	1
	1682	RNA localization	2 out of 1158 genes, 0.2%	86 out of 9651 genes, 0.9%	1
	1683	RNA transport	2 out of 1158 genes, 0.2%	86 out of 9651 genes, 0.9%	1
	1684	establishment of RNA localization	2 out of 1158 genes, 0.2%	86 out of 9651 genes, 0.9%	1
	1685	nucleic acid transport	2 out of 1158 genes, 0.2%	89 out of 9651 genes, 0.9%	1
	1686	response to DNA damage stimulus	13 out of 1158 genes, 1.1%	244 out of 9651 genes, 2.5%	1
	1687	Golgi vesicle transport	3 out of 1158 genes, 0.3%	111 out of 9651 genes, 1.2%	1
	1688	mRNA processing	3 out of 1158 genes, 0.3%	112 out of 9651 genes, 1.2%	1
	1689	cellular metabolic process	468 out of 1158 genes, 40.4%	4399 out of 9651 genes, 45.6%	1
	1690	DNA metabolic process	29 out of 1158 genes, 2.5%	440 out of 9651 genes, 4.6%	1
	1691	biosynthetic process	128 out of 1158 genes, 11.1%	1438 out of 9651 genes, 14.9%	1
	1692	ncRNA metabolic process	3 out of 1158 genes, 0.3%	132 out of 9651 genes, 1.4%	1
	1693	organic substance biosynthetic process	119 out of 1158 genes, 10.3%	1376 out of 9651 genes, 14.3%	1
	1694	cellular biosynthetic process	111 out of 1158 genes, 9.6%	1327 out of 9651 genes, 13.7%	1
	1695	metabolic process	569 out of 1158 genes, 49.1%	5352 out of 9651 genes, 55.5%	1
	1696	DNA repair	3 out of 1158 genes, 0.3%	146 out of 9651 genes, 1.5%	1
	1697	ribonucleoprotein complex biogenesis	2 out of 1158 genes, 0.2%	138 out of 9651 genes, 1.4%	1
	1698	mRNA metabolic process	4 out of 1158 genes, 0.3%	179 out of 9651 genes, 1.9%	1
	1699	macromolecule biosynthetic process	77 out of 1158 genes, 6.6%	1055 out of 9651 genes, 10.9%	1
	1700	primary metabolic process	454 out of 1158 genes, 39.2%	4484 out of 9651 genes, 46.5%	1
	1701	translation	8 out of 1158 genes, 0.7%	260 out of 9651 genes, 2.7%	1
	1702	RNA splicing, via transesterification reactions	2 out of 1158 genes, 0.2%	166 out of 9651 genes, 1.7%	1
	1703	RNA splicing, via transesterification reactions with bulged adenosine as nucleophile	2 out of 1158 genes, 0.2%	166 out of 9651 genes, 1.7%	1
	1704	cellular macromolecule biosynthetic process	72 out of 1158 genes, 6.2%	1029 out of 9651 genes, 10.7%	1
	1705	organic substance metabolic process	482 out of 1158 genes, 41.6%	4784 out of 9651 genes, 49.6%	1
	1706	nitrogen compound metabolic process	200 out of 1158 genes, 17.3%	2310 out of 9651 genes, 23.9%	1
	1707	RNA splicing	2 out of 1158 genes, 0.2%	185 out of 9651 genes, 1.9%	1
	1708	organic cyclic compound metabolic process	177 out of 1158 genes, 15.3%	2112 out of 9651 genes, 21.9%	1
	1709	cellular nitrogen compound metabolic process	166 out of 1158 genes, 14.3%	2023 out of 9651 genes, 21.0%	1
	1710	nucleobase-containing compound metabolic process	145 out of 1158 genes, 12.5%	1866 out of 9651 genes, 19.3%	1
	1711	RNA processing	7 out of 1158 genes, 0.6%	334 out of 9651 genes, 3.5%	1
	1712	cellular aromatic compound metabolic process	151 out of 1158 genes, 13.0%	1963 out of 9651 genes, 20.3%	1
	1713	gene expression	84 out of 1158 genes, 7.3%	1278 out of 9651 genes, 13.2%	1
	1714	RNA metabolic process	65 out of 1158 genes, 5.6%	1032 out of 9651 genes, 10.7%	1
	1715	macromolecule metabolic process	321 out of 1158 genes, 27.7%	3524 out of 9651 genes, 36.5%	1
	1716	cellular macromolecule metabolic process	256 out of 1158 genes, 22.1%	2929 out of 9651 genes, 30.3%	1
	1717	heterocycle metabolic process	150 out of 1158 genes, 13.0%	1936 out of 9651 genes, 20.1%	1
	1718	nucleic acid metabolic process	91 out of 1158 genes, 7.9%	1401 out of 9651 genes, 14.5%	1
