# Supplementary material for: Characterization of Transcriptional Complexity during Adipose Tissue Development in Bovines of Different Ages and Sexes
Source: PLoS One. 2014 Jul 1;9(7):e101261. doi: 10.1371/journal.pone.0101261 (PMC4077742; doi:10.1371/journal.pone.0101261)
Supplement: Table S5 — Gene Ontology assignment for diferentially expressed gene between adipose tissue of adult bovine and adiose tissue of adult steer. (XLS) [file pone.0101261.s008.xls]

## Sheet: f
	Table_S5 Gene Ontology (GO) assignment for diferentially expressed gene between adipose tissue of adult bovine and adiose tissue of adult steer
	f: molecular function
		Gene Ontology term	Cluster frequency	Genome frequency of use	Corrected P-value
	1	carbohydrate derivative binding	16 out of 375 genes, 4.3%	96 out of 9846 genes, 1.0%	0.00012
	2	oxidoreductase activity	37 out of 375 genes, 9.9%	494 out of 9846 genes, 5.0%	0.01277
	3	transferase activity, transferring alkyl or aryl	8 out of 375 genes, 2.1%	42 out of 9846 genes, 0.4%	0.03359
	4	cell surface binding	6 out of 375 genes, 1.6%	24 out of 9846 genes, 0.2%	0.04756
	5	ligase activity, forming carbon-sulfur bonds (other than methyl) groups	5 out of 375 genes, 1.3%	20 out of 9846 genes, 0.2%	0.16273
	6	oxidoreductase activity, acting on paired donors, with incorporation or reduction of molecular oxygen, NADP)H as one donor, and incorporation of one atom of oxygen	5 out of 375 genes, 1.3%	22 out of 9846 genes, 0.2%	0.25958
	7	fatty acid synthase activity	3 out of 375 genes, 0.8%	7 out of 9846 genes, 0.1%	0.36955
	8	transferase activity, transferring acyl groups	14 out of 375 genes, 3.7%	151 out of 9846 genes, 1.5%	0.39599
	9	monooxygenase activity	8 out of 375 genes, 2.1%	60 out of 9846 genes, 0.6%	0.40109
	10	oxidoreductase activity, acting on paired donors, with incorporation or reduction of molecular oxygen	10 out of 375 genes, 2.7%	91 out of 9846 genes, 0.9%	0.50624
	11	low-density lipoprotein particle binding	3 out of 375 genes, 0.8%	9 out of 9846 genes, 0.1%	0.83777
	12	lipoprotein particle binding	4 out of 375 genes, 1.1%	20 out of 9846 genes, 0.2%	1
	13	G-protein coupled chemoattractant receptor activity	4 out of 375 genes, 1.1%	21 out of 9846 genes, 0.2%	1
	14	cytokine activity	5 out of 375 genes, 1.3%	33 out of 9846 genes, 0.3%	1
	15	C-acetyltransferase activity	2 out of 375 genes, 0.5%	4 out of 9846 genes, 0.0%	1
	16	oxidoreductase activity, acting on paired donors, with oxidation of a pair of donors resulting in the reduction of molecular oxygen to two molecules of water	2 out of 375 genes, 0.5%	4 out of 9846 genes, 0.0%	1
	17	transferase activity, transferring acyl groups, acyl groups converted into alkyl on transfer	2 out of 375 genes, 0.5%	4 out of 9846 genes, 0.0%	1
	18	protein-lipid complex binding	4 out of 375 genes, 1.1%	22 out of 9846 genes, 0.2%	1
	19	transferase activity, transferring acyl groups other than amino-acyl groups	12 out of 375 genes, 3.2%	144 out of 9846 genes, 1.5%	1
	20	oxidoreductase activity, acting on NADP)H, quinone or similar compound as acceptor	5 out of 375 genes, 1.3%	36 out of 9846 genes, 0.4%	1
	21	receptor binding	36 out of 375 genes, 9.6%	647 out of 9846 genes, 6.6%	1
	22	cofactor binding	12 out of 375 genes, 3.2%	167 out of 9846 genes, 1.7%	1
	23	NADH dehydrogenase activity	4 out of 375 genes, 1.1%	30 out of 9846 genes, 0.3%	1
	24	NADH dehydrogenase	4 out of 375 genes, 1.1%	30 out of 9846 genes, 0.3%	1
	25	hydrolase activity, acting on carbon-nitrogen (but not peptide) bonds	7 out of 375 genes, 1.9%	77 out of 9846 genes, 0.8%	1
	26	oxidoreductase activity, acting on paired donors, with incorporation or reduction of molecular oxygen, reduced flavin or flavoprotein as one donor, and incorporation of one atom of oxygen	3 out of 375 genes, 0.8%	18 out of 9846 genes, 0.2%	1
	27	catalytic activity	172 out of 375 genes, 45.9%	4048 out of 9846 genes, 41.1%	1
	28	oxidoreductase activity, acting on CH-OH group of donors	8 out of 375 genes, 2.1%	98 out of 9846 genes, 1.0%	1
	29	CoA-ligase activity	2 out of 375 genes, 0.5%	8 out of 9846 genes, 0.1%	1
	30	hydrolase activity, acting on carbon-nitrogen (but not peptide) bonds, in linear amidines	2 out of 375 genes, 0.5%	8 out of 9846 genes, 0.1%	1
	31	acid-thiol ligase activity	2 out of 375 genes, 0.5%	8 out of 9846 genes, 0.1%	1
	32	fatty acid ligase activity	2 out of 375 genes, 0.5%	9 out of 9846 genes, 0.1%	1
	33	oxidoreductase activity, oxidizing metal ions	2 out of 375 genes, 0.5%	9 out of 9846 genes, 0.1%	1
	34	pattern binding	3 out of 375 genes, 0.8%	21 out of 9846 genes, 0.2%	1
	35	iron ion binding	9 out of 375 genes, 2.4%	123 out of 9846 genes, 1.2%	1
	36	phospholipase C activity	3 out of 375 genes, 0.8%	22 out of 9846 genes, 0.2%	1
	37	carbohydrate binding	9 out of 375 genes, 2.4%	128 out of 9846 genes, 1.3%	1
	38	organic acid transmembrane transporter activity	6 out of 375 genes, 1.6%	74 out of 9846 genes, 0.8%	1
	39	glycoprotein binding	2 out of 375 genes, 0.5%	11 out of 9846 genes, 0.1%	1
	40	acylglycerol O-acyltransferase activity	2 out of 375 genes, 0.5%	12 out of 9846 genes, 0.1%	1
	41	transferase activity, transferring amino-acyl groups	2 out of 375 genes, 0.5%	12 out of 9846 genes, 0.1%	1
	42	intramolecular oxidoreductase activity, transposing C=C bonds	2 out of 375 genes, 0.5%	12 out of 9846 genes, 0.1%	1
	43	polysaccharide binding	2 out of 375 genes, 0.5%	12 out of 9846 genes, 0.1%	1
	44	oxidoreductase activity, acting on the CH-OH group of donors, NAD or NADP as acceptor	6 out of 375 genes, 1.6%	78 out of 9846 genes, 0.8%	1
	45	oxidoreductase activity, acting on NAD	5 out of 375 genes, 1.3%	60 out of 9846 genes, 0.6%	1
	46	C-acyltransferase activity	2 out of 375 genes, 0.5%	13 out of 9846 genes, 0.1%	1
	47	transferase activity	61 out of 375 genes, 16.3%	1352 out of 9846 genes, 13.7%	1
	48	cytokine receptor activity	4 out of 375 genes, 1.1%	45 out of 9846 genes, 0.5%	1
	49	carboxylic acid transmembrane transporter activity	5 out of 375 genes, 1.3%	64 out of 9846 genes, 0.7%	1
	50	O-acyltransferase activity	3 out of 375 genes, 0.8%	29 out of 9846 genes, 0.3%	1
	51	heat shock protein binding	2 out of 375 genes, 0.5%	14 out of 9846 genes, 0.1%	1
	52	organic anion transmembrane transporter activity	5 out of 375 genes, 1.3%	65 out of 9846 genes, 0.7%	1
	53	phospholipase activity	4 out of 375 genes, 1.1%	47 out of 9846 genes, 0.5%	1
	54	amide binding	4 out of 375 genes, 1.1%	48 out of 9846 genes, 0.5%	1
	55	peptide binding	4 out of 375 genes, 1.1%	48 out of 9846 genes, 0.5%	1
	56	oxidoreductase activity, acting on the CH-CH group of donors, NAD or NADP as acceptor	2 out of 375 genes, 0.5%	15 out of 9846 genes, 0.2%	1
	57	phosphoric diester hydrolase activity	4 out of 375 genes, 1.1%	50 out of 9846 genes, 0.5%	1
	58	chemokine receptor activity	2 out of 375 genes, 0.5%	16 out of 9846 genes, 0.2%	1
	59	steroid dehydrogenase activity, acting on the CH-OH group of donors, NAD or NADP as acceptor	2 out of 375 genes, 0.5%	16 out of 9846 genes, 0.2%	1
	60	lipase activity	4 out of 375 genes, 1.1%	51 out of 9846 genes, 0.5%	1
	61	steroid binding	3 out of 375 genes, 0.8%	34 out of 9846 genes, 0.3%	1
	62	receptor activity	28 out of 375 genes, 7.5%	594 out of 9846 genes, 6.0%	1
	63	molecular transducer activity	46 out of 375 genes, 12.3%	1031 out of 9846 genes, 10.5%	1
	64	retinoid binding	2 out of 375 genes, 0.5%	18 out of 9846 genes, 0.2%	1
	65	thiolester hydrolase activity	4 out of 375 genes, 1.1%	54 out of 9846 genes, 0.5%	1
	66	organic acid:sodium symporter activity	2 out of 375 genes, 0.5%	19 out of 9846 genes, 0.2%	1
	67	isoprenoid binding	2 out of 375 genes, 0.5%	19 out of 9846 genes, 0.2%	1
	68	growth factor binding	4 out of 375 genes, 1.1%	56 out of 9846 genes, 0.6%	1
	69	growth factor receptor binding	3 out of 375 genes, 0.8%	37 out of 9846 genes, 0.4%	1
	70	steroid dehydrogenase activity	2 out of 375 genes, 0.5%	20 out of 9846 genes, 0.2%	1
	71	channel regulator activity	4 out of 375 genes, 1.1%	58 out of 9846 genes, 0.6%	1
	72	G-protein coupled peptide receptor activity	5 out of 375 genes, 1.3%	80 out of 9846 genes, 0.8%	1
	73	intramolecular transferase activity	2 out of 375 genes, 0.5%	21 out of 9846 genes, 0.2%	1
	74	transmembrane signaling receptor activity	22 out of 375 genes, 5.9%	473 out of 9846 genes, 4.8%	1
	75	G-protein coupled receptor binding	5 out of 375 genes, 1.3%	81 out of 9846 genes, 0.8%	1
	76	protein phosphatase regulator activity	2 out of 375 genes, 0.5%	22 out of 9846 genes, 0.2%	1
	77	peptide receptor activity	5 out of 375 genes, 1.3%	83 out of 9846 genes, 0.8%	1
	78	amino acid transmembrane transporter activity	3 out of 375 genes, 0.8%	42 out of 9846 genes, 0.4%	1
	79	identical protein binding	17 out of 375 genes, 4.5%	363 out of 9846 genes, 3.7%	1
	80	solute:sodium symporter activity	2 out of 375 genes, 0.5%	24 out of 9846 genes, 0.2%	1
	81	oxidoreductase activity, acting on the CH-NH group of donors	2 out of 375 genes, 0.5%	24 out of 9846 genes, 0.2%	1
	82	coenzyme binding	5 out of 375 genes, 1.3%	87 out of 9846 genes, 0.9%	1
	83	phosphoric ester hydrolase activity	12 out of 375 genes, 3.2%	251 out of 9846 genes, 2.5%	1
	84	signaling receptor activity	23 out of 375 genes, 6.1%	520 out of 9846 genes, 5.3%	1
	85	carbon-oxygen lyase activity	3 out of 375 genes, 0.8%	47 out of 9846 genes, 0.5%	1
	86	signal transducer activity	36 out of 375 genes, 9.6%	847 out of 9846 genes, 8.6%	1
	87	transferase activity, transferring sulfur-containing groups	3 out of 375 genes, 0.8%	50 out of 9846 genes, 0.5%	1
	88	phosphatase regulator activity	2 out of 375 genes, 0.5%	29 out of 9846 genes, 0.3%	1
	89	protein binding	119 out of 375 genes, 31.7%	2996 out of 9846 genes, 30.4%	1
	90	protein kinase regulator activity	4 out of 375 genes, 1.1%	76 out of 9846 genes, 0.8%	1
	91	guanyl nucleotide binding	14 out of 375 genes, 3.7%	322 out of 9846 genes, 3.3%	1
	92	guanyl ribonucleotide binding	14 out of 375 genes, 3.7%	322 out of 9846 genes, 3.3%	1
	93	peptidase inhibitor activity	5 out of 375 genes, 1.3%	103 out of 9846 genes, 1.0%	1
	94	G-protein coupled receptor activity	9 out of 375 genes, 2.4%	201 out of 9846 genes, 2.0%	1
	95	sulfotransferase activity	2 out of 375 genes, 0.5%	33 out of 9846 genes, 0.3%	1
	96	hydro-lyase activity	2 out of 375 genes, 0.5%	33 out of 9846 genes, 0.3%	1
	97	peptidase regulator activity	6 out of 375 genes, 1.6%	130 out of 9846 genes, 1.3%	1
	98	isomerase activity	5 out of 375 genes, 1.3%	106 out of 9846 genes, 1.1%	1
	99	UDP-glycosyltransferase activity	4 out of 375 genes, 1.1%	84 out of 9846 genes, 0.9%	1
	100	intramolecular oxidoreductase activity	2 out of 375 genes, 0.5%	36 out of 9846 genes, 0.4%	1
	101	kinase regulator activity	4 out of 375 genes, 1.1%	85 out of 9846 genes, 0.9%	1
	102	channel activity	11 out of 375 genes, 2.9%	263 out of 9846 genes, 2.7%	1
	103	tubulin binding	4 out of 375 genes, 1.1%	87 out of 9846 genes, 0.9%	1
	104	hydrolase activity, acting on carbon-nitrogen	2 out of 375 genes, 0.5%	38 out of 9846 genes, 0.4%	1
	105	passive transmembrane transporter activity	11 out of 375 genes, 2.9%	265 out of 9846 genes, 2.7%	1
	106	symporter activity	2 out of 375 genes, 0.5%	39 out of 9846 genes, 0.4%	1
	107	solute:cation symporter activity	2 out of 375 genes, 0.5%	39 out of 9846 genes, 0.4%	1
	108	carbon-carbon lyase activity	2 out of 375 genes, 0.5%	39 out of 9846 genes, 0.4%	1
	109	dioxygenase activity	2 out of 375 genes, 0.5%	39 out of 9846 genes, 0.4%	1
	110	exopeptidase activity	3 out of 375 genes, 0.8%	64 out of 9846 genes, 0.7%	1
	111	endopeptidase regulator activity	5 out of 375 genes, 1.3%	115 out of 9846 genes, 1.2%	1
	112	anion transmembrane transporter activity	6 out of 375 genes, 1.6%	142 out of 9846 genes, 1.4%	1
	113	transmembrane transporter activity	25 out of 375 genes, 6.7%	638 out of 9846 genes, 6.5%	1
	114	enzyme inhibitor activity	7 out of 375 genes, 1.9%	170 out of 9846 genes, 1.7%	1
	115	ion transmembrane transporter activity	20 out of 375 genes, 5.3%	508 out of 9846 genes, 5.2%	1
	116	oxidoreductase activity, acting on a sulfur group of donors	2 out of 375 genes, 0.5%	42 out of 9846 genes, 0.4%	1
	117	peptidase activity, acting on L-amino acid peptides	15 out of 375 genes, 4.0%	381 out of 9846 genes, 3.9%	1
	118	lyase activity	5 out of 375 genes, 1.3%	121 out of 9846 genes, 1.2%	1
	119	vitamin binding	2 out of 375 genes, 0.5%	43 out of 9846 genes, 0.4%	1
	120	peptidase activity	15 out of 375 genes, 4.0%	385 out of 9846 genes, 3.9%	1
	121	protein dimerization activity	8 out of 375 genes, 2.1%	202 out of 9846 genes, 2.1%	1
	122	lipid binding	11 out of 375 genes, 2.9%	281 out of 9846 genes, 2.9%	1
	123	endopeptidase inhibitor activity	4 out of 375 genes, 1.1%	99 out of 9846 genes, 1.0%	1
	124	oxidoreductase activity, acting on the CH-CH group of donors	2 out of 375 genes, 0.5%	46 out of 9846 genes, 0.5%	1
	125	protein tyrosine kinase activity	3 out of 375 genes, 0.8%	75 out of 9846 genes, 0.8%	1
	126	motor activity	2 out of 375 genes, 0.5%	49 out of 9846 genes, 0.5%	1
	127	N-acyltransferase activity	2 out of 375 genes, 0.5%	50 out of 9846 genes, 0.5%	1
	128	protein binding, bridging	2 out of 375 genes, 0.5%	50 out of 9846 genes, 0.5%	1
	129	GTPase binding	2 out of 375 genes, 0.5%	50 out of 9846 genes, 0.5%	1
	130	cytokine receptor binding	4 out of 375 genes, 1.1%	106 out of 9846 genes, 1.1%	1
	131	substrate-specific transmembrane transporter activity	22 out of 375 genes, 5.9%	594 out of 9846 genes, 6.0%	1
	132	phosphotransferase activity, alcohol group as acceptor	16 out of 375 genes, 4.3%	436 out of 9846 genes, 4.4%	1
	133	sodium ion transmembrane transporter activity	2 out of 375 genes, 0.5%	53 out of 9846 genes, 0.5%	1
	134	oxidoreductase activity, acting on single donors with incorporation of molecular oxygen	2 out of 375 genes, 0.5%	53 out of 9846 genes, 0.5%	1
	135	binding, bridging	2 out of 375 genes, 0.5%	53 out of 9846 genes, 0.5%	1
	136	hydrolase activity, acting on glycosyl bonds	3 out of 375 genes, 0.8%	82 out of 9846 genes, 0.8%	1
	137	acetyltransferase activity	2 out of 375 genes, 0.5%	54 out of 9846 genes, 0.5%	1
	138	protein complex binding	2 out of 375 genes, 0.5%	55 out of 9846 genes, 0.6%	1
	139	ion channel activity	9 out of 375 genes, 2.4%	252 out of 9846 genes, 2.6%	1
	140	substrate-specific channel activity	9 out of 375 genes, 2.4%	252 out of 9846 genes, 2.6%	1
	141	endopeptidase activity	9 out of 375 genes, 2.4%	256 out of 9846 genes, 2.6%	1
	142	GTPase regulator activity	7 out of 375 genes, 1.9%	202 out of 9846 genes, 2.1%	1
	143	nucleoside-triphosphatase regulator activity	7 out of 375 genes, 1.9%	202 out of 9846 genes, 2.1%	1
	144	structural molecule activity	10 out of 375 genes, 2.7%	287 out of 9846 genes, 2.9%	1
	145	protein kinase activity	14 out of 375 genes, 3.7%	400 out of 9846 genes, 4.1%	1
	146	kinase activity	19 out of 375 genes, 5.1%	538 out of 9846 genes, 5.5%	1
	147	nucleoside-triphosphatase activity	18 out of 375 genes, 4.8%	515 out of 9846 genes, 5.2%	1
	148	transferase activity, transferring hexosyl groups	4 out of 375 genes, 1.1%	122 out of 9846 genes, 1.2%	1
	149	nucleotide binding	53 out of 375 genes, 14.1%	1469 out of 9846 genes, 14.9%	1
	150	nucleoside phosphate binding	53 out of 375 genes, 14.1%	1469 out of 9846 genes, 14.9%	1
	151	hydrolase activity, acting on ester bonds	18 out of 375 genes, 4.8%	520 out of 9846 genes, 5.3%	1
	152	protein kinase binding	2 out of 375 genes, 0.5%	63 out of 9846 genes, 0.6%	1
	153	transferase activity, transferring glycosyl groups	6 out of 375 genes, 1.6%	185 out of 9846 genes, 1.9%	1
	154	cation channel activity	5 out of 375 genes, 1.3%	156 out of 9846 genes, 1.6%	1
	155	ribonucleotide binding	48 out of 375 genes, 12.8%	1349 out of 9846 genes, 13.7%	1
	156	purine ribonucleotide binding	48 out of 375 genes, 12.8%	1349 out of 9846 genes, 13.7%	1
	157	phosphatase activity	6 out of 375 genes, 1.6%	187 out of 9846 genes, 1.9%	1
	158	hydrolase activity	58 out of 375 genes, 15.5%	1622 out of 9846 genes, 16.5%	1
	159	methyltransferase activity	3 out of 375 genes, 0.8%	98 out of 9846 genes, 1.0%	1
	160	enzyme regulator activity	21 out of 375 genes, 5.6%	614 out of 9846 genes, 6.2%	1
	161	purine nucleotide binding	48 out of 375 genes, 12.8%	1357 out of 9846 genes, 13.8%	1
	162	potassium channel activity	2 out of 375 genes, 0.5%	69 out of 9846 genes, 0.7%	1
	163	secondary active transmembrane transporter activity	4 out of 375 genes, 1.1%	132 out of 9846 genes, 1.3%	1
	164	small molecule binding	54 out of 375 genes, 14.4%	1532 out of 9846 genes, 15.6%	1
	165	cytoskeletal protein binding	11 out of 375 genes, 2.9%	344 out of 9846 genes, 3.5%	1
	166	pyrophosphatase activity	19 out of 375 genes, 5.1%	573 out of 9846 genes, 5.8%	1
	167	hydrolase activity, acting on acid anhydrides, in phosphorus-containing anhydrides	19 out of 375 genes, 5.1%	575 out of 9846 genes, 5.8%	1
	168	hydrolase activity, acting on acid anhydrides	19 out of 375 genes, 5.1%	576 out of 9846 genes, 5.9%	1
	169	transporter activity	26 out of 375 genes, 6.9%	777 out of 9846 genes, 7.9%	1
	170	carboxylic acid binding	2 out of 375 genes, 0.5%	77 out of 9846 genes, 0.8%	1
	171	transferase activity, transferring phosphorus-containing groups	24 out of 375 genes, 6.4%	730 out of 9846 genes, 7.4%	1
	172	transferase activity, transferring one-carbon groups	4 out of 375 genes, 1.1%	145 out of 9846 genes, 1.5%	1
	173	potassium ion transmembrane transporter activity	2 out of 375 genes, 0.5%	79 out of 9846 genes, 0.8%	1
	174	substrate-specific transporter activity	23 out of 375 genes, 6.1%	710 out of 9846 genes, 7.2%	1
	175	kinase binding	5 out of 375 genes, 1.3%	183 out of 9846 genes, 1.9%	1
	176	sequence-specific DNA binding	4 out of 375 genes, 1.1%	151 out of 9846 genes, 1.5%	1
	177	phospholipid binding	3 out of 375 genes, 0.8%	122 out of 9846 genes, 1.2%	1
	178	metal ion transmembrane transporter activity	5 out of 375 genes, 1.3%	189 out of 9846 genes, 1.9%	1
	179	cation transmembrane transporter activity	9 out of 375 genes, 2.4%	318 out of 9846 genes, 3.2%	1
	180	sequence-specific DNA binding RNA polymerase II transcription factor activity	2 out of 375 genes, 0.5%	91 out of 9846 genes, 0.9%	1
	181	sequence-specific DNA binding transcription factor activity	2 out of 375 genes, 0.5%	94 out of 9846 genes, 1.0%	1
	182	adenyl ribonucleotide binding	34 out of 375 genes, 9.1%	1065 out of 9846 genes, 10.8%	1
	183	metal ion binding	62 out of 375 genes, 16.5%	1849 out of 9846 genes, 18.8%	1
	184	adenyl nucleotide binding	34 out of 375 genes, 9.1%	1072 out of 9846 genes, 10.9%	1
	185	protein serine/threonine kinase activity	3 out of 375 genes, 0.8%	136 out of 9846 genes, 1.4%	1
	186	binding	293 out of 375 genes, 78.1%	7932 out of 9846 genes, 80.6%	1
	187	phosphoprotein phosphatase activity	2 out of 375 genes, 0.5%	101 out of 9846 genes, 1.0%	1
	188	monovalent inorganic cation transmembrane transporter activity	4 out of 375 genes, 1.1%	177 out of 9846 genes, 1.8%	1
	189	ion gated channel activity	2 out of 375 genes, 0.5%	105 out of 9846 genes, 1.1%	1
	190	gated channel activity	2 out of 375 genes, 0.5%	107 out of 9846 genes, 1.1%	1
	191	anion binding	2 out of 375 genes, 0.5%	111 out of 9846 genes, 1.1%	1
	192	ligase activity	8 out of 375 genes, 2.1%	322 out of 9846 genes, 3.3%	1
	193	small GTPase regulator activity	3 out of 375 genes, 0.8%	152 out of 9846 genes, 1.5%	1
	194	nucleic acid binding transcription factor activity	16 out of 375 genes, 4.3%	590 out of 9846 genes, 6.0%	1
	195	enzyme activator activity	4 out of 375 genes, 1.1%	206 out of 9846 genes, 2.1%	1
	196	enzyme binding	11 out of 375 genes, 2.9%	451 out of 9846 genes, 4.6%	1
	197	active transmembrane transporter activity	4 out of 375 genes, 1.1%	214 out of 9846 genes, 2.2%	1
	198	inorganic cation transmembrane transporter activity	4 out of 375 genes, 1.1%	219 out of 9846 genes, 2.2%	1
	199	transition metal ion binding	36 out of 375 genes, 9.6%	1254 out of 9846 genes, 12.7%	1
	200	protein binding transcription factor activity	5 out of 375 genes, 1.3%	273 out of 9846 genes, 2.8%	1
	201	transcription factor binding transcription factor activity	5 out of 375 genes, 1.3%	273 out of 9846 genes, 2.8%	1
	202	cation binding	76 out of 375 genes, 20.3%	2419 out of 9846 genes, 24.6%	1
	203	protein domain specific binding	4 out of 375 genes, 1.1%	244 out of 9846 genes, 2.5%	1
	204	ATPase activity, coupled	2 out of 375 genes, 0.5%	164 out of 9846 genes, 1.7%	1
	205	ion binding	78 out of 375 genes, 20.8%	2516 out of 9846 genes, 25.6%	1
	206	transcription cofactor activity	4 out of 375 genes, 1.1%	253 out of 9846 genes, 2.6%	1
	207	ATPase activity	2 out of 375 genes, 0.5%	172 out of 9846 genes, 1.7%	1
	208	acid-amino acid ligase activity	3 out of 375 genes, 0.8%	221 out of 9846 genes, 2.2%	1
	209	DNA binding	11 out of 375 genes, 2.9%	525 out of 9846 genes, 5.3%	1
	210	RNA binding	4 out of 375 genes, 1.1%	265 out of 9846 genes, 2.7%	1
	211	small conjugating protein ligase activity	2 out of 375 genes, 0.5%	204 out of 9846 genes, 2.1%	1
	212	ligase activity, forming carbon-nitrogen bonds	3 out of 375 genes, 0.8%	253 out of 9846 genes, 2.6%	1
	213	organic cyclic compound binding	87 out of 375 genes, 23.2%	3018 out of 9846 genes, 30.7%	1
	214	heterocyclic compound binding	85 out of 375 genes, 22.7%	2988 out of 9846 genes, 30.3%	1
	215	nucleic acid binding	36 out of 375 genes, 9.6%	1696 out of 9846 genes, 17.2%	1

## Sheet: c
	Table_S5 Gene Ontology (GO) assignment for diferentially expressed gene between adipose tissue of adult bovine and adiose tissue of adult steer
	c: cellular component category
		Gene Ontology term	Cluster frequency	Genome frequency of use	Corrected P-value
	1	extracellular matrix	24 out of 400 genes, 6.0%	194 out of 10456 genes, 1.9%	4.52e-05
	2	intrinsic to membrane	154 out of 400 genes, 38.5%	2966 out of 10456 genes, 28.4%	0.00065
	3	extracellular region part	43 out of 400 genes, 10.8%	563 out of 10456 genes, 5.4%	0.0013
	4	extracellular region	44 out of 400 genes, 11.0%	586 out of 10456 genes, 5.6%	0.00156
	5	membrane part	165 out of 400 genes, 41.2%	3392 out of 10456 genes, 32.4%	0.01266
	6	membrane	203 out of 400 genes, 50.7%	4389 out of 10456 genes, 42.0%	0.02403
	7	cell surface	11 out of 400 genes, 2.8%	110 out of 10456 genes, 1.1%	0.40147
	8	mitochondrial membrane	14 out of 400 genes, 3.5%	174 out of 10456 genes, 1.7%	0.86902
	9	platelet alpha granule	5 out of 400 genes, 1.2%	33 out of 10456 genes, 0.3%	0.98716
	10	proteinaceous extracellular matrix	7 out of 400 genes, 1.8%	68 out of 10456 genes, 0.7%	1
	11	apical junction complex	6 out of 400 genes, 1.5%	53 out of 10456 genes, 0.5%	1
	12	extracellular space	5 out of 400 genes, 1.2%	40 out of 10456 genes, 0.4%	1
	13	organelle membrane	60 out of 400 genes, 15.0%	1202 out of 10456 genes, 11.5%	1
	14	mitochondrial envelope	15 out of 400 genes, 3.8%	236 out of 10456 genes, 2.3%	1
	15	cell-cell junction	9 out of 400 genes, 2.2%	120 out of 10456 genes, 1.1%	1
	16	organelle inner membrane	18 out of 400 genes, 4.5%	312 out of 10456 genes, 3.0%	1
	17	organelle envelope	29 out of 400 genes, 7.2%	557 out of 10456 genes, 5.3%	1
	18	envelope	29 out of 400 genes, 7.2%	561 out of 10456 genes, 5.4%	1
	19	spindle pole	2 out of 400 genes, 0.5%	11 out of 10456 genes, 0.1%	1
	20	endosomal part	3 out of 400 genes, 0.8%	26 out of 10456 genes, 0.2%	1
	21	integral to membrane	39 out of 400 genes, 9.8%	827 out of 10456 genes, 7.9%	1
	22	dynein complex	2 out of 400 genes, 0.5%	15 out of 10456 genes, 0.1%	1
	23	actin filament	2 out of 400 genes, 0.5%	16 out of 10456 genes, 0.2%	1
	24	cell-cell adherens junction	2 out of 400 genes, 0.5%	16 out of 10456 genes, 0.2%	1
	25	mitochondrial membrane part	5 out of 400 genes, 1.2%	69 out of 10456 genes, 0.7%	1
	26	mitochondrial part	20 out of 400 genes, 5.0%	397 out of 10456 genes, 3.8%	1
	27	microvillus	2 out of 400 genes, 0.5%	17 out of 10456 genes, 0.2%	1
	28	mitochondrion	20 out of 400 genes, 5.0%	402 out of 10456 genes, 3.8%	1
	29	microbody part	4 out of 400 genes, 1.0%	57 out of 10456 genes, 0.5%	1
	30	peroxisomal part	4 out of 400 genes, 1.0%	57 out of 10456 genes, 0.5%	1
	31	peroxisome	4 out of 400 genes, 1.0%	58 out of 10456 genes, 0.6%	1
	32	secretory granule	7 out of 400 genes, 1.8%	128 out of 10456 genes, 1.2%	1
	33	cell junction	12 out of 400 genes, 3.0%	243 out of 10456 genes, 2.3%	1
	34	microbody	5 out of 400 genes, 1.2%	88 out of 10456 genes, 0.8%	1
	35	mitochondrial respiratory chain	3 out of 400 genes, 0.8%	45 out of 10456 genes, 0.4%	1
	36	respiratory chain	3 out of 400 genes, 0.8%	45 out of 10456 genes, 0.4%	1
	37	endosome membrane	2 out of 400 genes, 0.5%	25 out of 10456 genes, 0.2%	1
	38	extracellular matrix part	2 out of 400 genes, 0.5%	25 out of 10456 genes, 0.2%	1
	39	mitochondrial inner membrane	5 out of 400 genes, 1.2%	92 out of 10456 genes, 0.9%	1
	40	cell periphery	32 out of 400 genes, 8.0%	751 out of 10456 genes, 7.2%	1
	41	axoneme	2 out of 400 genes, 0.5%	30 out of 10456 genes, 0.3%	1
	42	cytoplasmic vesicle	23 out of 400 genes, 5.8%	539 out of 10456 genes, 5.2%	1
	43	plasma membrane	31 out of 400 genes, 7.8%	740 out of 10456 genes, 7.1%	1
	44	plasma membrane part	28 out of 400 genes, 7.0%	687 out of 10456 genes, 6.6%	1
	45	cytoplasmic membrane-bounded vesicle	19 out of 400 genes, 4.8%	469 out of 10456 genes, 4.5%	1
	46	adherens junction	4 out of 400 genes, 1.0%	91 out of 10456 genes, 0.9%	1
	47	synaptic vesicle	2 out of 400 genes, 0.5%	43 out of 10456 genes, 0.4%	1
	48	membrane-bounded vesicle	20 out of 400 genes, 5.0%	514 out of 10456 genes, 4.9%	1
	49	intermediate filament	2 out of 400 genes, 0.5%	44 out of 10456 genes, 0.4%	1
	50	vesicle	24 out of 400 genes, 6.0%	622 out of 10456 genes, 5.9%	1
	51	intermediate filament cytoskeleton	2 out of 400 genes, 0.5%	46 out of 10456 genes, 0.4%	1
	52	intrinsic to endoplasmic reticulum membrane	2 out of 400 genes, 0.5%	48 out of 10456 genes, 0.5%	1
	53	synapse part	2 out of 400 genes, 0.5%	48 out of 10456 genes, 0.5%	1
	54	anchoring junction	4 out of 400 genes, 1.0%	104 out of 10456 genes, 1.0%	1
	55	nuclear periphery	2 out of 400 genes, 0.5%	50 out of 10456 genes, 0.5%	1
	56	internal side of plasma membrane	2 out of 400 genes, 0.5%	51 out of 10456 genes, 0.5%	1
	57	cell-substrate adherens junction	3 out of 400 genes, 0.8%	80 out of 10456 genes, 0.8%	1
	58	cell-substrate junction	3 out of 400 genes, 0.8%	80 out of 10456 genes, 0.8%	1
	59	microtubule associated complex	2 out of 400 genes, 0.5%	53 out of 10456 genes, 0.5%	1
	60	synapse	3 out of 400 genes, 0.8%	82 out of 10456 genes, 0.8%	1
	61	endoplasmic reticulum membrane	4 out of 400 genes, 1.0%	111 out of 10456 genes, 1.1%	1
	62	spindle	3 out of 400 genes, 0.8%	84 out of 10456 genes, 0.8%	1
	63	intrinsic to organelle membrane	4 out of 400 genes, 1.0%	113 out of 10456 genes, 1.1%	1
	64	nuclear outer membrane-endoplasmic reticulum membrane network	4 out of 400 genes, 1.0%	113 out of 10456 genes, 1.1%	1
	65	microtubule cytoskeleton	16 out of 400 genes, 4.0%	453 out of 10456 genes, 4.3%	1
	66	chromatin	3 out of 400 genes, 0.8%	92 out of 10456 genes, 0.9%	1
	67	sarcomere	2 out of 400 genes, 0.5%	63 out of 10456 genes, 0.6%	1
	68	contractile fiber part	2 out of 400 genes, 0.5%	64 out of 10456 genes, 0.6%	1
	69	lysosome	3 out of 400 genes, 0.8%	99 out of 10456 genes, 0.9%	1
	70	contractile fiber	3 out of 400 genes, 0.8%	101 out of 10456 genes, 1.0%	1
	71	endoplasmic reticulum	7 out of 400 genes, 1.8%	224 out of 10456 genes, 2.1%	1
	72	nuclear envelope	4 out of 400 genes, 1.0%	137 out of 10456 genes, 1.3%	1
	73	pigment granule	2 out of 400 genes, 0.5%	74 out of 10456 genes, 0.7%	1
	74	cytoplasmic vesicle membrane	2 out of 400 genes, 0.5%	75 out of 10456 genes, 0.7%	1
	75	cytoplasmic vesicle part	2 out of 400 genes, 0.5%	75 out of 10456 genes, 0.7%	1
	76	cytoskeletal part	15 out of 400 genes, 3.8%	473 out of 10456 genes, 4.5%	1
	77	endosome	6 out of 400 genes, 1.5%	207 out of 10456 genes, 2.0%	1
	78	clathrin-coated vesicle	3 out of 400 genes, 0.8%	113 out of 10456 genes, 1.1%	1
	79	coated vesicle	4 out of 400 genes, 1.0%	154 out of 10456 genes, 1.5%	1
	80	myofibril	2 out of 400 genes, 0.5%	87 out of 10456 genes, 0.8%	1
	81	lytic vacuole	6 out of 400 genes, 1.5%	220 out of 10456 genes, 2.1%	1
	82	endoplasmic reticulum part	5 out of 400 genes, 1.2%	189 out of 10456 genes, 1.8%	1
	83	integral to plasma membrane	4 out of 400 genes, 1.0%	160 out of 10456 genes, 1.5%	1
	84	intrinsic to plasma membrane	4 out of 400 genes, 1.0%	163 out of 10456 genes, 1.6%	1
	85	Golgi membrane	2 out of 400 genes, 0.5%	93 out of 10456 genes, 0.9%	1
	86	actin cytoskeleton	3 out of 400 genes, 0.8%	132 out of 10456 genes, 1.3%	1
	87	cell projection	17 out of 400 genes, 4.2%	579 out of 10456 genes, 5.5%	1
	88	vacuole	6 out of 400 genes, 1.5%	249 out of 10456 genes, 2.4%	1
	89	cell projection part	2 out of 400 genes, 0.5%	113 out of 10456 genes, 1.1%	1
	90	microtubule organizing center	4 out of 400 genes, 1.0%	189 out of 10456 genes, 1.8%	1
	91	cell body	4 out of 400 genes, 1.0%	189 out of 10456 genes, 1.8%	1
	92	neuron projection	7 out of 400 genes, 1.8%	303 out of 10456 genes, 2.9%	1
	93	neuron part	7 out of 400 genes, 1.8%	310 out of 10456 genes, 3.0%	1
	94	vesicle membrane	2 out of 400 genes, 0.5%	126 out of 10456 genes, 1.2%	1
	95	chromosomal part	6 out of 400 genes, 1.5%	280 out of 10456 genes, 2.7%	1
	96	Golgi apparatus	4 out of 400 genes, 1.0%	212 out of 10456 genes, 2.0%	1
	97	cytoplasm	104 out of 400 genes, 26.0%	3161 out of 10456 genes, 30.2%	1
	98	endomembrane system	19 out of 400 genes, 4.8%	736 out of 10456 genes, 7.0%	1
	99	cytoplasmic part	102 out of 400 genes, 25.5%	3146 out of 10456 genes, 30.1%	1
	100	cytoskeleton	22 out of 400 genes, 5.5%	850 out of 10456 genes, 8.1%	1
	101	chromosome	6 out of 400 genes, 1.5%	324 out of 10456 genes, 3.1%	1
	102	Golgi apparatus part	3 out of 400 genes, 0.8%	207 out of 10456 genes, 2.0%	1
	103	nuclear body	2 out of 400 genes, 0.5%	163 out of 10456 genes, 1.6%	1
	104	protein complex	40 out of 400 genes, 10.0%	1542 out of 10456 genes, 14.7%	1
	105	non-membrane-bounded organelle	36 out of 400 genes, 9.0%	1453 out of 10456 genes, 13.9%	1
	106	intracellular non-membrane-bounded organelle	36 out of 400 genes, 9.0%	1453 out of 10456 genes, 13.9%	1
	107	organelle part	107 out of 400 genes, 26.8%	3612 out of 10456 genes, 34.5%	1
	108	nucleoplasm part	3 out of 400 genes, 0.8%	330 out of 10456 genes, 3.2%	1
	109	intracellular membrane-bounded organelle	198 out of 400 genes, 49.5%	6064 out of 10456 genes, 58.0%	1
	110	nucleoplasm	3 out of 400 genes, 0.8%	336 out of 10456 genes, 3.2%	1
	111	membrane-bounded organelle	200 out of 400 genes, 50.0%	6137 out of 10456 genes, 58.7%	1
	112	cell	301 out of 400 genes, 75.2%	8608 out of 10456 genes, 82.3%	1
	113	cell part	301 out of 400 genes, 75.2%	8608 out of 10456 genes, 82.3%	1
	114	macromolecular complex	48 out of 400 genes, 12.0%	2109 out of 10456 genes, 20.2%	1
	115	intracellular organelle	212 out of 400 genes, 53.0%	6662 out of 10456 genes, 63.7%	1
	116	organelle	215 out of 400 genes, 53.8%	6738 out of 10456 genes, 64.4%	1
	117	intracellular part	263 out of 400 genes, 65.8%	7905 out of 10456 genes, 75.6%	1
	118	intracellular organelle part	81 out of 400 genes, 20.2%	3166 out of 10456 genes, 30.3%	1
	119	intracellular	263 out of 400 genes, 65.8%	7942 out of 10456 genes, 76.0%	1
	120	nuclear lumen	18 out of 400 genes, 4.5%	1463 out of 10456 genes, 14.0%	1
	121	nuclear part	22 out of 400 genes, 5.5%	1621 out of 10456 genes, 15.5%	1
	122	membrane-enclosed lumen	18 out of 400 genes, 4.5%	1502 out of 10456 genes, 14.4%	1
	123	intracellular organelle lumen	18 out of 400 genes, 4.5%	1494 out of 10456 genes, 14.3%	1
	124	organelle lumen	18 out of 400 genes, 4.5%	1496 out of 10456 genes, 14.3%	1
	125	nucleus	22 out of 400 genes, 5.5%	1644 out of 10456 genes, 15.7%	1

## Sheet: p
	Table S5 Gene Ontology (GO) assignment for diferentially expressed gene between adipose tissue of adult bovine and adiose tissue of adult steer
	p: biological process
		Gene Ontology term	Cluster frequency	Genome frequency of use	Corrected P-value
	1	cholesterol metabolic process	15 out of 385 genes, 3.9%	41 out of 9651 genes, 0.4%	1.87e-08
	2	sterol metabolic process	18 out of 385 genes, 4.7%	79 out of 9651 genes, 0.8%	1.26e-06
	3	alcohol metabolic process	25 out of 385 genes, 6.5%	166 out of 9651 genes, 1.7%	8.2e-06
	4	steroid metabolic process	23 out of 385 genes, 6.0%	159 out of 9651 genes, 1.6%	7.08e-05
	5	organic hydroxy compound metabolic process	25 out of 385 genes, 6.5%	197 out of 9651 genes, 2.0%	0.00025
	6	long-chain fatty-acyl-CoA metabolic process	7 out of 385 genes, 1.8%	14 out of 9651 genes, 0.1%	0.00039
	7	fatty-acyl-CoA metabolic process	7 out of 385 genes, 1.8%	15 out of 9651 genes, 0.2%	0.00072
	8	lipid metabolic process	51 out of 385 genes, 13.2%	639 out of 9651 genes, 6.6%	0.00123
	9	neutral lipid metabolic process	12 out of 385 genes, 3.1%	59 out of 9651 genes, 0.6%	0.00272
	10	acylglycerol metabolic process	12 out of 385 genes, 3.1%	59 out of 9651 genes, 0.6%	0.00272
	11	acyl-CoA metabolic process	9 out of 385 genes, 2.3%	34 out of 9651 genes, 0.4%	0.00488
	12	thioester metabolic process	9 out of 385 genes, 2.3%	34 out of 9651 genes, 0.4%	0.00488
	13	response to steroid hormone stimulus	23 out of 385 genes, 6.0%	202 out of 9651 genes, 2.1%	0.00518
	14	response to estrogen stimulus	13 out of 385 genes, 3.4%	77 out of 9651 genes, 0.8%	0.00926
	15	triglyceride metabolic process	9 out of 385 genes, 2.3%	39 out of 9651 genes, 0.4%	0.01654
	16	defense response	33 out of 385 genes, 8.6%	379 out of 9651 genes, 3.9%	0.01861
	17	antigen processing and presentation	10 out of 385 genes, 2.6%	50 out of 9651 genes, 0.5%	0.02168
	18	positive regulation of cell migration	9 out of 385 genes, 2.3%	41 out of 9651 genes, 0.4%	0.02548
	19	positive regulation of cellular component movement	9 out of 385 genes, 2.3%	41 out of 9651 genes, 0.4%	0.02548
	20	positive regulation of cell motility	9 out of 385 genes, 2.3%	41 out of 9651 genes, 0.4%	0.02548
	21	coenzyme metabolic process	16 out of 385 genes, 4.2%	127 out of 9651 genes, 1.3%	0.04143
	22	positive regulation of locomotion	10 out of 385 genes, 2.6%	55 out of 9651 genes, 0.6%	0.05166
	23	response to lipid	25 out of 385 genes, 6.5%	268 out of 9651 genes, 2.8%	0.06454
	24	regulation of cell migration	11 out of 385 genes, 2.9%	69 out of 9651 genes, 0.7%	0.07775
	25	regulation of cell motility	11 out of 385 genes, 2.9%	72 out of 9651 genes, 0.7%	0.11574
	26	regulation of cellular component movement	11 out of 385 genes, 2.9%	73 out of 9651 genes, 0.8%	0.13149
	27	regulation of locomotion	12 out of 385 genes, 3.1%	87 out of 9651 genes, 0.9%	0.15726
	28	regulation of lipid biosynthetic process	6 out of 385 genes, 1.6%	26 out of 9651 genes, 0.3%	0.43924
	29	response to chemical stimulus	75 out of 385 genes, 19.5%	1301 out of 9651 genes, 13.5%	0.49095
	30	response to organic cyclic compound	24 out of 385 genes, 6.2%	289 out of 9651 genes, 3.0%	0.51925
	31	response to hormone stimulus	28 out of 385 genes, 7.3%	360 out of 9651 genes, 3.7%	0.5284
	32	endothelial cell proliferation	8 out of 385 genes, 2.1%	48 out of 9651 genes, 0.5%	0.53815
	33	glycerolipid metabolic process	15 out of 385 genes, 3.9%	143 out of 9651 genes, 1.5%	0.55111
	34	cofactor metabolic process	16 out of 385 genes, 4.2%	159 out of 9651 genes, 1.6%	0.57919
	35	cellular lipid metabolic process	32 out of 385 genes, 8.3%	436 out of 9651 genes, 4.5%	0.59456
	36	positive regulation of behavior	7 out of 385 genes, 1.8%	39 out of 9651 genes, 0.4%	0.75241
	37	positive regulation of chemotaxis	7 out of 385 genes, 1.8%	39 out of 9651 genes, 0.4%	0.75241
	38	sulfur compound metabolic process	11 out of 385 genes, 2.9%	92 out of 9651 genes, 1.0%	1
	39	response to endogenous stimulus	35 out of 385 genes, 9.1%	511 out of 9651 genes, 5.3%	1
	40	response to organic substance	49 out of 385 genes, 12.7%	790 out of 9651 genes, 8.2%	1
	41	steroid biosynthetic process	8 out of 385 genes, 2.1%	54 out of 9651 genes, 0.6%	1
	42	regulation of chemotaxis	7 out of 385 genes, 1.8%	44 out of 9651 genes, 0.5%	1
	43	small molecule metabolic process	71 out of 385 genes, 18.4%	1275 out of 9651 genes, 13.2%	1
	44	single-organism metabolic process	93 out of 385 genes, 24.2%	1764 out of 9651 genes, 18.3%	1
	45	NADP metabolic process	3 out of 385 genes, 0.8%	7 out of 9651 genes, 0.1%	1
	46	positive regulation of response to external stimulus	7 out of 385 genes, 1.8%	47 out of 9651 genes, 0.5%	1
	47	positive regulation of leukocyte migration	5 out of 385 genes, 1.3%	25 out of 9651 genes, 0.3%	1
	48	regulation of cell-substrate adhesion	6 out of 385 genes, 1.6%	36 out of 9651 genes, 0.4%	1
	49	lipid biosynthetic process	12 out of 385 genes, 3.1%	120 out of 9651 genes, 1.2%	1
	50	myeloid dendritic cell activation	3 out of 385 genes, 0.8%	8 out of 9651 genes, 0.1%	1
	51	regulation of lymphocyte apoptotic process	3 out of 385 genes, 0.8%	8 out of 9651 genes, 0.1%	1
	52	regulation of leukocyte apoptotic process	3 out of 385 genes, 0.8%	8 out of 9651 genes, 0.1%	1
	53	epithelial cell proliferation	9 out of 385 genes, 2.3%	77 out of 9651 genes, 0.8%	1
	54	isoprenoid metabolic process	7 out of 385 genes, 1.8%	51 out of 9651 genes, 0.5%	1
	55	response to wounding	15 out of 385 genes, 3.9%	177 out of 9651 genes, 1.8%	1
	56	response to stimulus	164 out of 385 genes, 42.6%	3499 out of 9651 genes, 36.3%	1
	57	regulation of leukocyte migration	5 out of 385 genes, 1.3%	30 out of 9651 genes, 0.3%	1
	58	response to inorganic substance	13 out of 385 genes, 3.4%	149 out of 9651 genes, 1.5%	1
	59	regulation of behavior	7 out of 385 genes, 1.8%	56 out of 9651 genes, 0.6%	1
	60	positive regulation of leukocyte chemotaxis	4 out of 385 genes, 1.0%	20 out of 9651 genes, 0.2%	1
	61	long-chain fatty acid transport	3 out of 385 genes, 0.8%	11 out of 9651 genes, 0.1%	1
	62	regulation of phosphorylation	23 out of 385 genes, 6.0%	339 out of 9651 genes, 3.5%	1
	63	regulation of cell adhesion	8 out of 385 genes, 2.1%	74 out of 9651 genes, 0.8%	1
	64	response to stress	62 out of 385 genes, 16.1%	1160 out of 9651 genes, 12.0%	1
	65	response to insulin stimulus	6 out of 385 genes, 1.6%	46 out of 9651 genes, 0.5%	1
	66	regulation of cyclin-dependent protein serine/threonine kinase activity	4 out of 385 genes, 1.0%	22 out of 9651 genes, 0.2%	1
	67	positive regulation of endothelial cell migration	3 out of 385 genes, 0.8%	12 out of 9651 genes, 0.1%	1
	68	carboxylic acid metabolic process	33 out of 385 genes, 8.6%	545 out of 9651 genes, 5.6%	1
	69	response to metal ion	11 out of 385 genes, 2.9%	126 out of 9651 genes, 1.3%	1
	70	cytokine production	7 out of 385 genes, 1.8%	63 out of 9651 genes, 0.7%	1
	71	ear development	7 out of 385 genes, 1.8%	63 out of 9651 genes, 0.7%	1
	72	alcohol biosynthetic process	3 out of 385 genes, 0.8%	13 out of 9651 genes, 0.1%	1
	73	regulation of positive chemotaxis	3 out of 385 genes, 0.8%	13 out of 9651 genes, 0.1%	1
	74	positive regulation of positive chemotaxis	3 out of 385 genes, 0.8%	13 out of 9651 genes, 0.1%	1
	75	organic hydroxy compound biosynthetic process	3 out of 385 genes, 0.8%	13 out of 9651 genes, 0.1%	1
	76	regulation of lipid metabolic process	7 out of 385 genes, 1.8%	64 out of 9651 genes, 0.7%	1
	77	regulation of endothelial cell migration	5 out of 385 genes, 1.3%	36 out of 9651 genes, 0.4%	1
	78	monocarboxylic acid transport	5 out of 385 genes, 1.3%	36 out of 9651 genes, 0.4%	1
	79	ear morphogenesis	6 out of 385 genes, 1.6%	50 out of 9651 genes, 0.5%	1
	80	regulation of leukocyte chemotaxis	4 out of 385 genes, 1.0%	24 out of 9651 genes, 0.2%	1
	81	oxoacid metabolic process	33 out of 385 genes, 8.6%	557 out of 9651 genes, 5.8%	1
	82	C21-steroid hormone biosynthetic process	2 out of 385 genes, 0.5%	5 out of 9651 genes, 0.1%	1
	83	drug metabolic process	2 out of 385 genes, 0.5%	5 out of 9651 genes, 0.1%	1
	84	fatty acid elongation, unsaturated fatty acid	2 out of 385 genes, 0.5%	5 out of 9651 genes, 0.1%	1
	85	inner ear receptor stereocilium organization	2 out of 385 genes, 0.5%	5 out of 9651 genes, 0.1%	1
	86	regulation of T cell apoptotic process	2 out of 385 genes, 0.5%	5 out of 9651 genes, 0.1%	1
	87	regulation of protein phosphorylation	20 out of 385 genes, 5.2%	298 out of 9651 genes, 3.1%	1
	88	response to lipopolysaccharide	4 out of 385 genes, 1.0%	25 out of 9651 genes, 0.3%	1
	89	fibroblast growth factor receptor signaling pathway	3 out of 385 genes, 0.8%	14 out of 9651 genes, 0.1%	1
	90	cellular response to fibroblast growth factor stimulus	3 out of 385 genes, 0.8%	14 out of 9651 genes, 0.1%	1
	91	response to fibroblast growth factor stimulus	3 out of 385 genes, 0.8%	14 out of 9651 genes, 0.1%	1
	92	negative regulation of protein phosphorylation	5 out of 385 genes, 1.3%	38 out of 9651 genes, 0.4%	1
	93	negative regulation of phosphorus metabolic process	5 out of 385 genes, 1.3%	38 out of 9651 genes, 0.4%	1
	94	negative regulation of phosphorylation	5 out of 385 genes, 1.3%	38 out of 9651 genes, 0.4%	1
	95	negative regulation of phosphate metabolic process	5 out of 385 genes, 1.3%	38 out of 9651 genes, 0.4%	1
	96	cellular response to chemical stimulus	17 out of 385 genes, 4.4%	242 out of 9651 genes, 2.5%	1
	97	organic acid metabolic process	33 out of 385 genes, 8.6%	564 out of 9651 genes, 5.8%	1
	98	transmembrane receptor protein serine/threonine kinase signaling pathway	11 out of 385 genes, 2.9%	133 out of 9651 genes, 1.4%	1
	99	signaling	120 out of 385 genes, 31.2%	2541 out of 9651 genes, 26.3%	1
	100	inflammatory response	9 out of 385 genes, 2.3%	100 out of 9651 genes, 1.0%	1
	101	negative regulation of cellular protein metabolic process	6 out of 385 genes, 1.6%	53 out of 9651 genes, 0.5%	1
	102	response to molecule of bacterial origin	10 out of 385 genes, 2.6%	118 out of 9651 genes, 1.2%	1
	103	respiratory tube development	7 out of 385 genes, 1.8%	69 out of 9651 genes, 0.7%	1
	104	regulation of steroid biosynthetic process	3 out of 385 genes, 0.8%	15 out of 9651 genes, 0.2%	1
	105	regulation of protein serine/threonine kinase activity	9 out of 385 genes, 2.3%	102 out of 9651 genes, 1.1%	1
	106	positive regulation of cytokine biosynthetic process	5 out of 385 genes, 1.3%	40 out of 9651 genes, 0.4%	1
	107	energy derivation by oxidation of organic compounds	13 out of 385 genes, 3.4%	173 out of 9651 genes, 1.8%	1
	108	inner ear development	4 out of 385 genes, 1.0%	27 out of 9651 genes, 0.3%	1
	109	endochondral bone growth	2 out of 385 genes, 0.5%	6 out of 9651 genes, 0.1%	1
	110	pentose-phosphate shunt	2 out of 385 genes, 0.5%	6 out of 9651 genes, 0.1%	1
	111	NADPH regeneration	2 out of 385 genes, 0.5%	6 out of 9651 genes, 0.1%	1
	112	fatty acid elongation	2 out of 385 genes, 0.5%	6 out of 9651 genes, 0.1%	1
	113	hormone biosynthetic process	2 out of 385 genes, 0.5%	6 out of 9651 genes, 0.1%	1
	114	endochondral bone morphogenesis	2 out of 385 genes, 0.5%	6 out of 9651 genes, 0.1%	1
	115	negative regulation of lymphocyte apoptotic process	2 out of 385 genes, 0.5%	6 out of 9651 genes, 0.1%	1
	116	negative regulation of leukocyte apoptotic process	2 out of 385 genes, 0.5%	6 out of 9651 genes, 0.1%	1
	117	leukocyte migration	5 out of 385 genes, 1.3%	41 out of 9651 genes, 0.4%	1
	118	fat cell differentiation	4 out of 385 genes, 1.0%	28 out of 9651 genes, 0.3%	1
	119	response to hypoxia	3 out of 385 genes, 0.8%	16 out of 9651 genes, 0.2%	1
	120	response to decreased oxygen levels	3 out of 385 genes, 0.8%	16 out of 9651 genes, 0.2%	1
	121	Wnt receptor signaling pathway	7 out of 385 genes, 1.8%	72 out of 9651 genes, 0.7%	1
	122	negative regulation of protein modification process	5 out of 385 genes, 1.3%	42 out of 9651 genes, 0.4%	1
	123	morphogenesis of a branching epithelium	6 out of 385 genes, 1.6%	57 out of 9651 genes, 0.6%	1
	124	regulation of Wnt receptor signaling pathway	7 out of 385 genes, 1.8%	74 out of 9651 genes, 0.8%	1
	125	negative regulation of steroid biosynthetic process	2 out of 385 genes, 0.5%	7 out of 9651 genes, 0.1%	1
	126	regulation of macrophage cytokine production	2 out of 385 genes, 0.5%	7 out of 9651 genes, 0.1%	1
	127	negative regulation of steroid metabolic process	2 out of 385 genes, 0.5%	7 out of 9651 genes, 0.1%	1
	128	negative regulation of lipid biosynthetic process	2 out of 385 genes, 0.5%	7 out of 9651 genes, 0.1%	1
	129	inner ear receptor cell development	2 out of 385 genes, 0.5%	7 out of 9651 genes, 0.1%	1
	130	response to corticosteroid stimulus	8 out of 385 genes, 2.1%	92 out of 9651 genes, 1.0%	1
	131	regulation of response to external stimulus	8 out of 385 genes, 2.1%	93 out of 9651 genes, 1.0%	1
	132	response to extracellular stimulus	12 out of 385 genes, 3.1%	165 out of 9651 genes, 1.7%	1
	133	protein secretion	3 out of 385 genes, 0.8%	18 out of 9651 genes, 0.2%	1
	134	fatty acid transport	3 out of 385 genes, 0.8%	18 out of 9651 genes, 0.2%	1
	135	response to oxygen levels	3 out of 385 genes, 0.8%	18 out of 9651 genes, 0.2%	1
	136	regulation of cytokine-mediated signaling pathway	4 out of 385 genes, 1.0%	31 out of 9651 genes, 0.3%	1
	137	BMP signaling pathway	4 out of 385 genes, 1.0%	31 out of 9651 genes, 0.3%	1
	138	leukocyte chemotaxis	4 out of 385 genes, 1.0%	31 out of 9651 genes, 0.3%	1
	139	cell chemotaxis	4 out of 385 genes, 1.0%	31 out of 9651 genes, 0.3%	1
	140	regulation of response to cytokine stimulus	4 out of 385 genes, 1.0%	31 out of 9651 genes, 0.3%	1
	141	negative regulation of signal transduction	11 out of 385 genes, 2.9%	148 out of 9651 genes, 1.5%	1
	142	positive regulation of biosynthetic process	9 out of 385 genes, 2.3%	112 out of 9651 genes, 1.2%	1
	143	generation of precursor metabolites and energy	16 out of 385 genes, 4.2%	244 out of 9651 genes, 2.5%	1
	144	positive regulation of cellular biosynthetic process	7 out of 385 genes, 1.8%	79 out of 9651 genes, 0.8%	1
	145	glutathione metabolic process	2 out of 385 genes, 0.5%	8 out of 9651 genes, 0.1%	1
	146	negative regulation of endothelial cell migration	2 out of 385 genes, 0.5%	8 out of 9651 genes, 0.1%	1
	147	regulation of necrotic cell death	2 out of 385 genes, 0.5%	8 out of 9651 genes, 0.1%	1
	148	response to calcium ion	2 out of 385 genes, 0.5%	8 out of 9651 genes, 0.1%	1
	149	bone morphogenesis	2 out of 385 genes, 0.5%	8 out of 9651 genes, 0.1%	1
	150	acetyl-CoA metabolic process	3 out of 385 genes, 0.8%	19 out of 9651 genes, 0.2%	1
	151	phagocytosis	3 out of 385 genes, 0.8%	19 out of 9651 genes, 0.2%	1
	152	actomyosin structure organization	3 out of 385 genes, 0.8%	19 out of 9651 genes, 0.2%	1
	153	negative regulation of Wnt receptor signaling pathway	5 out of 385 genes, 1.3%	47 out of 9651 genes, 0.5%	1
	154	regulation of kinase activity	14 out of 385 genes, 3.6%	208 out of 9651 genes, 2.2%	1
	155	response to peptide hormone stimulus	9 out of 385 genes, 2.3%	115 out of 9651 genes, 1.2%	1
	156	negative regulation of metabolic process	18 out of 385 genes, 4.7%	289 out of 9651 genes, 3.0%	1
	157	response to cytokine stimulus	9 out of 385 genes, 2.3%	116 out of 9651 genes, 1.2%	1
	158	response to peptide	9 out of 385 genes, 2.3%	116 out of 9651 genes, 1.2%	1
	159	fatty acid metabolic process	11 out of 385 genes, 2.9%	153 out of 9651 genes, 1.6%	1
	160	negative regulation of signaling	11 out of 385 genes, 2.9%	153 out of 9651 genes, 1.6%	1
	161	regulation of protein kinase activity	11 out of 385 genes, 2.9%	153 out of 9651 genes, 1.6%	1
	162	serine family amino acid metabolic process	3 out of 385 genes, 0.8%	20 out of 9651 genes, 0.2%	1
	163	positive regulation of metabolic process	22 out of 385 genes, 5.7%	374 out of 9651 genes, 3.9%	1
	164	cellular response to growth factor stimulus	6 out of 385 genes, 1.6%	65 out of 9651 genes, 0.7%	1
	165	oxidation-reduction process	15 out of 385 genes, 3.9%	232 out of 9651 genes, 2.4%	1
	166	epidermal cell differentiation	4 out of 385 genes, 1.0%	34 out of 9651 genes, 0.4%	1
	167	respiratory electron transport chain	4 out of 385 genes, 1.0%	34 out of 9651 genes, 0.4%	1
	168	negative regulation of cell communication	11 out of 385 genes, 2.9%	155 out of 9651 genes, 1.6%	1
	169	regulation of transferase activity	14 out of 385 genes, 3.6%	213 out of 9651 genes, 2.2%	1
	170	response to bacterium	10 out of 385 genes, 2.6%	137 out of 9651 genes, 1.4%	1
	171	epidermis development	7 out of 385 genes, 1.8%	83 out of 9651 genes, 0.9%	1
	172	myofibril assembly	2 out of 385 genes, 0.5%	9 out of 9651 genes, 0.1%	1
	173	negative regulation of lipid metabolic process	2 out of 385 genes, 0.5%	9 out of 9651 genes, 0.1%	1
	174	cytokine secretion	2 out of 385 genes, 0.5%	9 out of 9651 genes, 0.1%	1
	175	bone development	2 out of 385 genes, 0.5%	9 out of 9651 genes, 0.1%	1
	176	organic anion transport	10 out of 385 genes, 2.6%	138 out of 9651 genes, 1.4%	1
	177	regulation of cytokine secretion	3 out of 385 genes, 0.8%	21 out of 9651 genes, 0.2%	1
	178	regulation of cell cycle phase transition	4 out of 385 genes, 1.0%	35 out of 9651 genes, 0.4%	1
	179	regulation of mitotic cell cycle phase transition	4 out of 385 genes, 1.0%	35 out of 9651 genes, 0.4%	1
	180	cellular response to organic substance	13 out of 385 genes, 3.4%	196 out of 9651 genes, 2.0%	1
	181	cytokine-mediated signaling pathway	6 out of 385 genes, 1.6%	68 out of 9651 genes, 0.7%	1
	182	cellular response to cytokine stimulus	6 out of 385 genes, 1.6%	68 out of 9651 genes, 0.7%	1
	183	DNA catabolic process, endonucleolytic	3 out of 385 genes, 0.8%	22 out of 9651 genes, 0.2%	1
	184	peptidyl-arginine modification	2 out of 385 genes, 0.5%	10 out of 9651 genes, 0.1%	1
	185	inner ear morphogenesis	2 out of 385 genes, 0.5%	10 out of 9651 genes, 0.1%	1
	186	ameboidal cell migration	4 out of 385 genes, 1.0%	37 out of 9651 genes, 0.4%	1
	187	multicellular organismal process	132 out of 385 genes, 34.3%	2947 out of 9651 genes, 30.5%	1
	188	response to growth factor stimulus	7 out of 385 genes, 1.8%	88 out of 9651 genes, 0.9%	1
	189	cell adhesion	16 out of 385 genes, 4.2%	263 out of 9651 genes, 2.7%	1
	190	biological adhesion	16 out of 385 genes, 4.2%	263 out of 9651 genes, 2.7%	1
	191	regulation of cell-matrix adhesion	3 out of 385 genes, 0.8%	23 out of 9651 genes, 0.2%	1
	192	regulation of steroid metabolic process	3 out of 385 genes, 0.8%	23 out of 9651 genes, 0.2%	1
	193	organic acid transport	9 out of 385 genes, 2.3%	125 out of 9651 genes, 1.3%	1
	194	carboxylic acid transport	9 out of 385 genes, 2.3%	125 out of 9651 genes, 1.3%	1
	195	cellular modified amino acid metabolic process	6 out of 385 genes, 1.6%	71 out of 9651 genes, 0.7%	1
	196	small molecule biosynthetic process	6 out of 385 genes, 1.6%	71 out of 9651 genes, 0.7%	1
	197	single-organism biosynthetic process	6 out of 385 genes, 1.6%	71 out of 9651 genes, 0.7%	1
	198	second-messenger-mediated signaling	4 out of 385 genes, 1.0%	38 out of 9651 genes, 0.4%	1
	199	reactive oxygen species metabolic process	4 out of 385 genes, 1.0%	38 out of 9651 genes, 0.4%	1
	200	cell proliferation	31 out of 385 genes, 8.1%	586 out of 9651 genes, 6.1%	1
	201	morphogenesis of a branching structure	6 out of 385 genes, 1.6%	72 out of 9651 genes, 0.7%	1
	202	positive regulation of macromolecule biosynthetic process	6 out of 385 genes, 1.6%	72 out of 9651 genes, 0.7%	1
	203	myeloid leukocyte activation	4 out of 385 genes, 1.0%	39 out of 9651 genes, 0.4%	1
	204	pentose metabolic process	2 out of 385 genes, 0.5%	11 out of 9651 genes, 0.1%	1
	205	negative regulation of cell migration	2 out of 385 genes, 0.5%	11 out of 9651 genes, 0.1%	1
	206	mammary gland epithelial cell proliferation	2 out of 385 genes, 0.5%	11 out of 9651 genes, 0.1%	1
	207	inositol phosphate metabolic process	2 out of 385 genes, 0.5%	11 out of 9651 genes, 0.1%	1
	208	negative regulation of cellular component movement	2 out of 385 genes, 0.5%	11 out of 9651 genes, 0.1%	1
	209	regulation of morphogenesis of a branching structure	2 out of 385 genes, 0.5%	11 out of 9651 genes, 0.1%	1
	210	negative regulation of cell motility	2 out of 385 genes, 0.5%	11 out of 9651 genes, 0.1%	1
	211	negative regulation of protein metabolic process	6 out of 385 genes, 1.6%	73 out of 9651 genes, 0.8%	1
	212	acute inflammatory response	5 out of 385 genes, 1.3%	56 out of 9651 genes, 0.6%	1
	213	regionalization	10 out of 385 genes, 2.6%	149 out of 9651 genes, 1.5%	1
	214	regulation of production of molecular mediator of immune response	3 out of 385 genes, 0.8%	25 out of 9651 genes, 0.3%	1
	215	regulation of cytokine biosynthetic process	5 out of 385 genes, 1.3%	57 out of 9651 genes, 0.6%	1
	216	positive regulation of macromolecule metabolic process	15 out of 385 genes, 3.9%	251 out of 9651 genes, 2.6%	1
	217	glycine metabolic process	2 out of 385 genes, 0.5%	12 out of 9651 genes, 0.1%	1
	218	mammary gland development	2 out of 385 genes, 0.5%	12 out of 9651 genes, 0.1%	1
	219	innate immune response	2 out of 385 genes, 0.5%	12 out of 9651 genes, 0.1%	1
	220	respiratory system development	2 out of 385 genes, 0.5%	12 out of 9651 genes, 0.1%	1
	221	mammary gland epithelium development	2 out of 385 genes, 0.5%	12 out of 9651 genes, 0.1%	1
	222	alpha-amino acid catabolic process	2 out of 385 genes, 0.5%	12 out of 9651 genes, 0.1%	1
	223	immune effector process	9 out of 385 genes, 2.3%	132 out of 9651 genes, 1.4%	1
	224	regulation of protein modification process	21 out of 385 genes, 5.5%	380 out of 9651 genes, 3.9%	1
	225	regulation of organ morphogenesis	3 out of 385 genes, 0.8%	26 out of 9651 genes, 0.3%	1
	226	developmental process	105 out of 385 genes, 27.3%	2333 out of 9651 genes, 24.2%	1
	227	negative regulation of cellular metabolic process	13 out of 385 genes, 3.4%	214 out of 9651 genes, 2.2%	1
	228	response to oxygen-containing compound	16 out of 385 genes, 4.2%	278 out of 9651 genes, 2.9%	1
	229	negative regulation of biosynthetic process	11 out of 385 genes, 2.9%	175 out of 9651 genes, 1.8%	1
	230	regulation of DNA replication	3 out of 385 genes, 0.8%	27 out of 9651 genes, 0.3%	1
	231	developmental growth involved in morphogenesis	3 out of 385 genes, 0.8%	27 out of 9651 genes, 0.3%	1
	232	positive regulation of cellular metabolic process	18 out of 385 genes, 4.7%	321 out of 9651 genes, 3.3%	1
	233	regulation of cytokine production involved in immune response	2 out of 385 genes, 0.5%	13 out of 9651 genes, 0.1%	1
	234	pyrimidine nucleobase metabolic process	2 out of 385 genes, 0.5%	13 out of 9651 genes, 0.1%	1
	235	C21-steroid hormone metabolic process	2 out of 385 genes, 0.5%	13 out of 9651 genes, 0.1%	1
	236	cholesterol storage	2 out of 385 genes, 0.5%	13 out of 9651 genes, 0.1%	1
	237	interleukin-1 production	2 out of 385 genes, 0.5%	13 out of 9651 genes, 0.1%	1
	238	negative regulation of locomotion	2 out of 385 genes, 0.5%	13 out of 9651 genes, 0.1%	1
	239	T cell selection	2 out of 385 genes, 0.5%	13 out of 9651 genes, 0.1%	1
	240	regulation of interphase of mitotic cell cycle	2 out of 385 genes, 0.5%	13 out of 9651 genes, 0.1%	1
	241	regulation of anatomical structure morphogenesis	8 out of 385 genes, 2.1%	117 out of 9651 genes, 1.2%	1
	242	regulation of angiogenesis	4 out of 385 genes, 1.0%	44 out of 9651 genes, 0.5%	1
	243	regulation of cytokine production	12 out of 385 genes, 3.1%	198 out of 9651 genes, 2.1%	1
	244	negative regulation of apoptotic process	12 out of 385 genes, 3.1%	198 out of 9651 genes, 2.1%	1
	245	negative regulation of programmed cell death	12 out of 385 genes, 3.1%	198 out of 9651 genes, 2.1%	1
	246	negative regulation of cell death	12 out of 385 genes, 3.1%	198 out of 9651 genes, 2.1%	1
	247	regulation of protein secretion	3 out of 385 genes, 0.8%	28 out of 9651 genes, 0.3%	1
	248	response to carbohydrate stimulus	5 out of 385 genes, 1.3%	62 out of 9651 genes, 0.6%	1
	249	cellular respiration	5 out of 385 genes, 1.3%	62 out of 9651 genes, 0.6%	1
	250	muscle cell development	4 out of 385 genes, 1.0%	45 out of 9651 genes, 0.5%	1
	251	regulation of vasculature development	4 out of 385 genes, 1.0%	45 out of 9651 genes, 0.5%	1
	252	endocytosis	7 out of 385 genes, 1.8%	100 out of 9651 genes, 1.0%	1
	253	regulation of phosphate metabolic process	25 out of 385 genes, 6.5%	481 out of 9651 genes, 5.0%	1
	254	regulation of phosphorus metabolic process	25 out of 385 genes, 6.5%	481 out of 9651 genes, 5.0%	1
	255	regulation of cell size	2 out of 385 genes, 0.5%	14 out of 9651 genes, 0.1%	1
	256	cerebral cortex development	2 out of 385 genes, 0.5%	14 out of 9651 genes, 0.1%	1
	257	positive regulation of lipid biosynthetic process	2 out of 385 genes, 0.5%	14 out of 9651 genes, 0.1%	1
	258	inner ear receptor cell differentiation	2 out of 385 genes, 0.5%	14 out of 9651 genes, 0.1%	1
	259	monocarboxylic acid metabolic process	13 out of 385 genes, 3.4%	222 out of 9651 genes, 2.3%	1
	260	regulation of plasma lipoprotein particle levels	3 out of 385 genes, 0.8%	29 out of 9651 genes, 0.3%	1
	261	immune response	9 out of 385 genes, 2.3%	141 out of 9651 genes, 1.5%	1
	262	response to biotic stimulus	14 out of 385 genes, 3.6%	245 out of 9651 genes, 2.5%	1
	263	extracellular structure organization	6 out of 385 genes, 1.6%	83 out of 9651 genes, 0.9%	1
	264	pyridine nucleotide metabolic process	3 out of 385 genes, 0.8%	30 out of 9651 genes, 0.3%	1
	265	nicotinamide nucleotide metabolic process	3 out of 385 genes, 0.8%	30 out of 9651 genes, 0.3%	1
	266	transforming growth factor beta receptor signaling pathway	4 out of 385 genes, 1.0%	47 out of 9651 genes, 0.5%	1
	267	response to transforming growth factor beta stimulus	4 out of 385 genes, 1.0%	47 out of 9651 genes, 0.5%	1
	268	cellular response to transforming growth factor beta stimulus	4 out of 385 genes, 1.0%	47 out of 9651 genes, 0.5%	1
	269	regulation of protein metabolic process	25 out of 385 genes, 6.5%	488 out of 9651 genes, 5.1%	1
	270	regulation of intracellular protein kinase cascade	13 out of 385 genes, 3.4%	226 out of 9651 genes, 2.3%	1
	271	secondary metabolic process	2 out of 385 genes, 0.5%	15 out of 9651 genes, 0.2%	1
	272	plasma lipoprotein particle clearance	2 out of 385 genes, 0.5%	15 out of 9651 genes, 0.2%	1
	273	cellular response to oxygen-containing compound	2 out of 385 genes, 0.5%	15 out of 9651 genes, 0.2%	1
	274	transition metal ion transport	5 out of 385 genes, 1.3%	66 out of 9651 genes, 0.7%	1
	275	tissue remodeling	3 out of 385 genes, 0.8%	31 out of 9651 genes, 0.3%	1
	276	response to other organism	13 out of 385 genes, 3.4%	230 out of 9651 genes, 2.4%	1
	277	amine transport	2 out of 385 genes, 0.5%	16 out of 9651 genes, 0.2%	1
	278	positive regulation of lipid metabolic process	2 out of 385 genes, 0.5%	16 out of 9651 genes, 0.2%	1
	279	regulation of MAPK cascade	9 out of 385 genes, 2.3%	147 out of 9651 genes, 1.5%	1
	280	DNA catabolic process	3 out of 385 genes, 0.8%	32 out of 9651 genes, 0.3%	1
	281	terpenoid metabolic process	3 out of 385 genes, 0.8%	32 out of 9651 genes, 0.3%	1
	282	regulation of mitotic metaphase/anaphase transition	3 out of 385 genes, 0.8%	32 out of 9651 genes, 0.3%	1
	283	response to glucocorticoid stimulus	3 out of 385 genes, 0.8%	32 out of 9651 genes, 0.3%	1
	284	nucleic acid phosphodiester bond hydrolysis	3 out of 385 genes, 0.8%	32 out of 9651 genes, 0.3%	1
	285	negative regulation of response to stimulus	11 out of 385 genes, 2.9%	189 out of 9651 genes, 2.0%	1
	286	positive regulation of protein metabolic process	12 out of 385 genes, 3.1%	211 out of 9651 genes, 2.2%	1
	287	cell communication	100 out of 385 genes, 26.0%	2273 out of 9651 genes, 23.6%	1
	288	secretion by cell	13 out of 385 genes, 3.4%	234 out of 9651 genes, 2.4%	1
	289	camera-type eye development	3 out of 385 genes, 0.8%	33 out of 9651 genes, 0.3%	1
	290	pyridine-containing compound metabolic process	3 out of 385 genes, 0.8%	33 out of 9651 genes, 0.3%	1
	291	system development	72 out of 385 genes, 18.7%	1602 out of 9651 genes, 16.6%	1
	292	regulation of apoptotic process	17 out of 385 genes, 4.4%	322 out of 9651 genes, 3.3%	1
	293	hair follicle development	2 out of 385 genes, 0.5%	17 out of 9651 genes, 0.2%	1
	294	regulation of organ formation	2 out of 385 genes, 0.5%	17 out of 9651 genes, 0.2%	1
	295	response to retinoic acid	2 out of 385 genes, 0.5%	17 out of 9651 genes, 0.2%	1
	296	digestive tract development	2 out of 385 genes, 0.5%	17 out of 9651 genes, 0.2%	1
	297	digestive system development	2 out of 385 genes, 0.5%	17 out of 9651 genes, 0.2%	1
	298	anion transport	12 out of 385 genes, 3.1%	214 out of 9651 genes, 2.2%	1
	299	cell activation	18 out of 385 genes, 4.7%	345 out of 9651 genes, 3.6%	1
	300	pattern specification process	10 out of 385 genes, 2.6%	172 out of 9651 genes, 1.8%	1
	301	tube development	10 out of 385 genes, 2.6%	172 out of 9651 genes, 1.8%	1
	302	negative regulation of cytokine production	5 out of 385 genes, 1.3%	71 out of 9651 genes, 0.7%	1
	303	response to nutrient levels	9 out of 385 genes, 2.3%	152 out of 9651 genes, 1.6%	1
	304	regulation of cell death	22 out of 385 genes, 5.7%	438 out of 9651 genes, 4.5%	1
	305	male gamete generation	10 out of 385 genes, 2.6%	174 out of 9651 genes, 1.8%	1
	306	regulation of cellular protein metabolic process	21 out of 385 genes, 5.5%	416 out of 9651 genes, 4.3%	1
	307	mechanoreceptor differentiation	2 out of 385 genes, 0.5%	18 out of 9651 genes, 0.2%	1
	308	hydrogen peroxide metabolic process	2 out of 385 genes, 0.5%	18 out of 9651 genes, 0.2%	1
	309	protein depolymerization	2 out of 385 genes, 0.5%	18 out of 9651 genes, 0.2%	1
	310	cellular calcium ion homeostasis	6 out of 385 genes, 1.6%	92 out of 9651 genes, 1.0%	1
	311	calcium ion homeostasis	6 out of 385 genes, 1.6%	92 out of 9651 genes, 1.0%	1
	312	pyrimidine-containing compound metabolic process	3 out of 385 genes, 0.8%	35 out of 9651 genes, 0.4%	1
	313	negative regulation of macromolecule metabolic process	13 out of 385 genes, 3.4%	240 out of 9651 genes, 2.5%	1
	314	blood vessel morphogenesis	5 out of 385 genes, 1.3%	73 out of 9651 genes, 0.8%	1
	315	regulation of cell cycle process	6 out of 385 genes, 1.6%	93 out of 9651 genes, 1.0%	1
	316	regulation of mononuclear cell proliferation	4 out of 385 genes, 1.0%	54 out of 9651 genes, 0.6%	1
	317	phospholipid metabolic process	8 out of 385 genes, 2.1%	135 out of 9651 genes, 1.4%	1
	318	leukocyte activation	11 out of 385 genes, 2.9%	199 out of 9651 genes, 2.1%	1
	319	secretion	15 out of 385 genes, 3.9%	287 out of 9651 genes, 3.0%	1
	320	inflammatory response to antigenic stimulus	2 out of 385 genes, 0.5%	19 out of 9651 genes, 0.2%	1
	321	smooth muscle contraction	2 out of 385 genes, 0.5%	19 out of 9651 genes, 0.2%	1
	322	complement activation	2 out of 385 genes, 0.5%	19 out of 9651 genes, 0.2%	1
	323	response to temperature stimulus	2 out of 385 genes, 0.5%	19 out of 9651 genes, 0.2%	1
	324	cellular hormone metabolic process	2 out of 385 genes, 0.5%	19 out of 9651 genes, 0.2%	1
	325	regulation of leukocyte proliferation	4 out of 385 genes, 1.0%	55 out of 9651 genes, 0.6%	1
	326	response to external stimulus	25 out of 385 genes, 6.5%	514 out of 9651 genes, 5.3%	1
	327	lipid transport	5 out of 385 genes, 1.3%	75 out of 9651 genes, 0.8%	1
	328	positive regulation of intracellular protein kinase cascade	8 out of 385 genes, 2.1%	137 out of 9651 genes, 1.4%	1
	329	actin cytoskeleton organization	8 out of 385 genes, 2.1%	137 out of 9651 genes, 1.4%	1
	330	single-organism behavior	8 out of 385 genes, 2.1%	137 out of 9651 genes, 1.4%	1
	331	branching morphogenesis of an epithelial tube	3 out of 385 genes, 0.8%	37 out of 9651 genes, 0.4%	1
	332	response to hexose stimulus	4 out of 385 genes, 1.0%	56 out of 9651 genes, 0.6%	1
	333	response to monosaccharide stimulus	4 out of 385 genes, 1.0%	56 out of 9651 genes, 0.6%	1
	334	cellular divalent inorganic cation homeostasis	6 out of 385 genes, 1.6%	96 out of 9651 genes, 1.0%	1
	335	divalent inorganic cation homeostasis	6 out of 385 genes, 1.6%	96 out of 9651 genes, 1.0%	1
	336	cell-cell adhesion	8 out of 385 genes, 2.1%	138 out of 9651 genes, 1.4%	1
	337	fatty acid biosynthetic process	2 out of 385 genes, 0.5%	20 out of 9651 genes, 0.2%	1
	338	lipid storage	2 out of 385 genes, 0.5%	20 out of 9651 genes, 0.2%	1
	339	positive regulation of mononuclear cell proliferation	2 out of 385 genes, 0.5%	20 out of 9651 genes, 0.2%	1
	340	regulation of generation of precursor metabolites and energy	2 out of 385 genes, 0.5%	20 out of 9651 genes, 0.2%	1
	341	monocarboxylic acid biosynthetic process	2 out of 385 genes, 0.5%	20 out of 9651 genes, 0.2%	1
	342	electron transport chain	4 out of 385 genes, 1.0%	57 out of 9651 genes, 0.6%	1
	343	striated muscle cell development	3 out of 385 genes, 0.8%	38 out of 9651 genes, 0.4%	1
	344	actin filament-based process	8 out of 385 genes, 2.1%	140 out of 9651 genes, 1.5%	1
	345	anatomical structure development	87 out of 385 genes, 22.6%	2003 out of 9651 genes, 20.8%	1
	346	muscle cell differentiation	5 out of 385 genes, 1.3%	78 out of 9651 genes, 0.8%	1
	347	cytosolic calcium ion homeostasis	5 out of 385 genes, 1.3%	78 out of 9651 genes, 0.8%	1
	348	regulation of localization	21 out of 385 genes, 5.5%	432 out of 9651 genes, 4.5%	1
	349	oxidoreduction coenzyme metabolic process	3 out of 385 genes, 0.8%	39 out of 9651 genes, 0.4%	1
	350	embryonic organ morphogenesis	6 out of 385 genes, 1.6%	99 out of 9651 genes, 1.0%	1
	351	peptide metabolic process	2 out of 385 genes, 0.5%	21 out of 9651 genes, 0.2%	1
	352	macrophage derived foam cell differentiation	2 out of 385 genes, 0.5%	21 out of 9651 genes, 0.2%	1
	353	regulation of ossification	2 out of 385 genes, 0.5%	21 out of 9651 genes, 0.2%	1
	354	positive regulation of leukocyte proliferation	2 out of 385 genes, 0.5%	21 out of 9651 genes, 0.2%	1
	355	single-multicellular organism process	111 out of 385 genes, 28.8%	2595 out of 9651 genes, 26.9%	1
	356	regulation of MAP kinase activity	5 out of 385 genes, 1.3%	79 out of 9651 genes, 0.8%	1
	357	embryonic organ development	7 out of 385 genes, 1.8%	121 out of 9651 genes, 1.3%	1
	358	multicellular organismal development	78 out of 385 genes, 20.3%	1792 out of 9651 genes, 18.6%	1
	359	polyol metabolic process	3 out of 385 genes, 0.8%	40 out of 9651 genes, 0.4%	1
	360	response to organic nitrogen	10 out of 385 genes, 2.6%	187 out of 9651 genes, 1.9%	1
	361	regulation of lipid transport	2 out of 385 genes, 0.5%	22 out of 9651 genes, 0.2%	1
	362	regulation of T cell proliferation	2 out of 385 genes, 0.5%	22 out of 9651 genes, 0.2%	1
	363	response to drug	2 out of 385 genes, 0.5%	22 out of 9651 genes, 0.2%	1
	364	cellular protein complex disassembly	2 out of 385 genes, 0.5%	22 out of 9651 genes, 0.2%	1
	365	endocrine system development	3 out of 385 genes, 0.8%	41 out of 9651 genes, 0.4%	1
	366	regulation of signaling	35 out of 385 genes, 9.1%	768 out of 9651 genes, 8.0%	1
	367	regulation of cell communication	35 out of 385 genes, 9.1%	770 out of 9651 genes, 8.0%	1
	368	organophosphate ester transport	2 out of 385 genes, 0.5%	23 out of 9651 genes, 0.2%	1
	369	regulation of blood coagulation	2 out of 385 genes, 0.5%	23 out of 9651 genes, 0.2%	1
	370	protein complex disassembly	2 out of 385 genes, 0.5%	23 out of 9651 genes, 0.2%	1
	371	foam cell differentiation	2 out of 385 genes, 0.5%	23 out of 9651 genes, 0.2%	1
	372	regulation of hemostasis	2 out of 385 genes, 0.5%	23 out of 9651 genes, 0.2%	1
	373	lipid homeostasis	3 out of 385 genes, 0.8%	42 out of 9651 genes, 0.4%	1
	374	appendage development	5 out of 385 genes, 1.3%	83 out of 9651 genes, 0.9%	1
	375	regulation of multicellular organismal process	31 out of 385 genes, 8.1%	678 out of 9651 genes, 7.0%	1
	376	multicellular organismal reproductive process	14 out of 385 genes, 3.6%	283 out of 9651 genes, 2.9%	1
	377	regulation of signal transduction	29 out of 385 genes, 7.5%	633 out of 9651 genes, 6.6%	1
	378	positive regulation of multicellular organismal process	7 out of 385 genes, 1.8%	127 out of 9651 genes, 1.3%	1
	379	multicellular organism reproduction	14 out of 385 genes, 3.6%	284 out of 9651 genes, 2.9%	1
	380	mesenchymal cell differentiation	3 out of 385 genes, 0.8%	43 out of 9651 genes, 0.4%	1
	381	ion transport	28 out of 385 genes, 7.3%	611 out of 9651 genes, 6.3%	1
	382	regulation of carbohydrate metabolic process	2 out of 385 genes, 0.5%	24 out of 9651 genes, 0.2%	1
	383	regulation of cellular carbohydrate metabolic process	2 out of 385 genes, 0.5%	24 out of 9651 genes, 0.2%	1
	384	blood vessel development	5 out of 385 genes, 1.3%	85 out of 9651 genes, 0.9%	1
	385	response to oxidative stress	5 out of 385 genes, 1.3%	85 out of 9651 genes, 0.9%	1
	386	angiogenesis	4 out of 385 genes, 1.0%	64 out of 9651 genes, 0.7%	1
	387	positive regulation of immune system process	13 out of 385 genes, 3.4%	265 out of 9651 genes, 2.7%	1
	388	cell surface receptor signaling pathway	52 out of 385 genes, 13.5%	1191 out of 9651 genes, 12.3%	1
	389	wound healing	2 out of 385 genes, 0.5%	25 out of 9651 genes, 0.3%	1
	390	regulation of coagulation	2 out of 385 genes, 0.5%	25 out of 9651 genes, 0.3%	1
	391	regulation of wound healing	2 out of 385 genes, 0.5%	25 out of 9651 genes, 0.3%	1
	392	gamete generation	11 out of 385 genes, 2.9%	220 out of 9651 genes, 2.3%	1
	393	activation of protein kinase activity	3 out of 385 genes, 0.8%	45 out of 9651 genes, 0.5%	1
	394	tube formation	3 out of 385 genes, 0.8%	45 out of 9651 genes, 0.5%	1
	395	cellular response to endogenous stimulus	6 out of 385 genes, 1.6%	109 out of 9651 genes, 1.1%	1
	396	skeletal system development	4 out of 385 genes, 1.0%	66 out of 9651 genes, 0.7%	1
	397	nervous system development	27 out of 385 genes, 7.0%	596 out of 9651 genes, 6.2%	1
	398	hexose transport	3 out of 385 genes, 0.8%	46 out of 9651 genes, 0.5%	1
	399	positive regulation of response to stimulus	19 out of 385 genes, 4.9%	409 out of 9651 genes, 4.2%	1
	400	axis specification	2 out of 385 genes, 0.5%	26 out of 9651 genes, 0.3%	1
	401	hair cycle process	2 out of 385 genes, 0.5%	26 out of 9651 genes, 0.3%	1
	402	non-canonical Wnt receptor signaling pathway	2 out of 385 genes, 0.5%	26 out of 9651 genes, 0.3%	1
	403	skeletal system morphogenesis	2 out of 385 genes, 0.5%	26 out of 9651 genes, 0.3%	1
	404	positive regulation of leukocyte activation	5 out of 385 genes, 1.3%	89 out of 9651 genes, 0.9%	1
	405	positive regulation of cell activation	5 out of 385 genes, 1.3%	89 out of 9651 genes, 0.9%	1
	406	positive regulation of signal transduction	11 out of 385 genes, 2.9%	224 out of 9651 genes, 2.3%	1
	407	response to nitrogen compound	10 out of 385 genes, 2.6%	202 out of 9651 genes, 2.1%	1
	408	muscle organ development	3 out of 385 genes, 0.8%	47 out of 9651 genes, 0.5%	1
	409	locomotory behavior	3 out of 385 genes, 0.8%	47 out of 9651 genes, 0.5%	1
	410	monosaccharide transport	3 out of 385 genes, 0.8%	47 out of 9651 genes, 0.5%	1
	411	T cell proliferation	3 out of 385 genes, 0.8%	47 out of 9651 genes, 0.5%	1
	412	dicarboxylic acid metabolic process	3 out of 385 genes, 0.8%	47 out of 9651 genes, 0.5%	1
	413	positive regulation of protein phosphorylation	8 out of 385 genes, 2.1%	157 out of 9651 genes, 1.6%	1
	414	transmission of nerve impulse	8 out of 385 genes, 2.1%	157 out of 9651 genes, 1.6%	1
	415	multicellular organismal signaling	8 out of 385 genes, 2.1%	157 out of 9651 genes, 1.6%	1
	416	positive regulation of phosphorylation	8 out of 385 genes, 2.1%	157 out of 9651 genes, 1.6%	1
	417	cell-cell junction assembly	2 out of 385 genes, 0.5%	27 out of 9651 genes, 0.3%	1
	418	molting cycle process	2 out of 385 genes, 0.5%	27 out of 9651 genes, 0.3%	1
	419	hormone metabolic process	2 out of 385 genes, 0.5%	27 out of 9651 genes, 0.3%	1
	420	hair cycle	2 out of 385 genes, 0.5%	27 out of 9651 genes, 0.3%	1
	421	regulation of DNA metabolic process	4 out of 385 genes, 1.0%	69 out of 9651 genes, 0.7%	1
	422	regulation of response to stimulus	40 out of 385 genes, 10.4%	917 out of 9651 genes, 9.5%	1
	423	carbohydrate homeostasis	3 out of 385 genes, 0.8%	48 out of 9651 genes, 0.5%	1
	424	negative regulation of macromolecule biosynthetic process	8 out of 385 genes, 2.1%	159 out of 9651 genes, 1.6%	1
	425	regulation of immune system process	19 out of 385 genes, 4.9%	416 out of 9651 genes, 4.3%	1
	426	sensory perception of mechanical stimulus	4 out of 385 genes, 1.0%	70 out of 9651 genes, 0.7%	1
	427	regulation of protein transport	4 out of 385 genes, 1.0%	70 out of 9651 genes, 0.7%	1
	428	regulation of establishment of protein localization	4 out of 385 genes, 1.0%	70 out of 9651 genes, 0.7%	1
	429	positive regulation of cell communication	11 out of 385 genes, 2.9%	229 out of 9651 genes, 2.4%	1
	430	positive regulation of signaling	11 out of 385 genes, 2.9%	229 out of 9651 genes, 2.4%	1
	431	phosphorus metabolic process	46 out of 385 genes, 11.9%	1067 out of 9651 genes, 11.1%	1
	432	glycogen metabolic process	2 out of 385 genes, 0.5%	28 out of 9651 genes, 0.3%	1
	433	energy reserve metabolic process	2 out of 385 genes, 0.5%	28 out of 9651 genes, 0.3%	1
	434	sterol transport	2 out of 385 genes, 0.5%	28 out of 9651 genes, 0.3%	1
	435	macromolecular complex disassembly	2 out of 385 genes, 0.5%	28 out of 9651 genes, 0.3%	1
	436	antigen processing and presentation of peptide antigen	2 out of 385 genes, 0.5%	28 out of 9651 genes, 0.3%	1
	437	muscle organ morphogenesis	2 out of 385 genes, 0.5%	28 out of 9651 genes, 0.3%	1
	438	muscle tissue morphogenesis	2 out of 385 genes, 0.5%	28 out of 9651 genes, 0.3%	1
	439	positive regulation of biological process	50 out of 385 genes, 13.0%	1165 out of 9651 genes, 12.1%	1
	440	regulation of secretion	6 out of 385 genes, 1.6%	115 out of 9651 genes, 1.2%	1
	441	mesenchyme development	3 out of 385 genes, 0.8%	49 out of 9651 genes, 0.5%	1
	442	positive regulation of kinase activity	5 out of 385 genes, 1.3%	93 out of 9651 genes, 1.0%	1
	443	single organism signaling	92 out of 385 genes, 23.9%	2197 out of 9651 genes, 22.8%	1
	444	protein complex assembly	14 out of 385 genes, 3.6%	301 out of 9651 genes, 3.1%	1
	445	protein complex biogenesis	14 out of 385 genes, 3.6%	301 out of 9651 genes, 3.1%	1
	446	cellular amino acid metabolic process	13 out of 385 genes, 3.4%	278 out of 9651 genes, 2.9%	1
	447	regulation of cell activation	8 out of 385 genes, 2.1%	162 out of 9651 genes, 1.7%	1
	448	positive regulation of transferase activity	5 out of 385 genes, 1.3%	94 out of 9651 genes, 1.0%	1
	449	cellular chemical homeostasis	15 out of 385 genes, 3.9%	326 out of 9651 genes, 3.4%	1
	450	glucose catabolic process	3 out of 385 genes, 0.8%	50 out of 9651 genes, 0.5%	1
	451	T cell differentiation	3 out of 385 genes, 0.8%	50 out of 9651 genes, 0.5%	1
	452	regulation of lymphocyte proliferation	3 out of 385 genes, 0.8%	50 out of 9651 genes, 0.5%	1
	453	positive regulation of Wnt receptor signaling pathway	2 out of 385 genes, 0.5%	29 out of 9651 genes, 0.3%	1
	454	molting cycle	2 out of 385 genes, 0.5%	29 out of 9651 genes, 0.3%	1
	455	regulation of reproductive process	2 out of 385 genes, 0.5%	29 out of 9651 genes, 0.3%	1
	456	positive regulation of nucleobase-containing compound metabolic process	4 out of 385 genes, 1.0%	72 out of 9651 genes, 0.7%	1
	457	cellular component movement	17 out of 385 genes, 4.4%	374 out of 9651 genes, 3.9%	1
	458	anatomical structure formation involved in morphogenesis	14 out of 385 genes, 3.6%	303 out of 9651 genes, 3.1%	1
	459	positive regulation of cell proliferation	6 out of 385 genes, 1.6%	117 out of 9651 genes, 1.2%	1
	460	sensory organ development	8 out of 385 genes, 2.1%	163 out of 9651 genes, 1.7%	1
	461	regulation of programmed cell death	19 out of 385 genes, 4.9%	423 out of 9651 genes, 4.4%	1
	462	vasculature development	6 out of 385 genes, 1.6%	118 out of 9651 genes, 1.2%	1
	463	protein oligomerization	8 out of 385 genes, 2.1%	164 out of 9651 genes, 1.7%	1
	464	vitamin metabolic process	3 out of 385 genes, 0.8%	51 out of 9651 genes, 0.5%	1
	465	lymphocyte proliferation	3 out of 385 genes, 0.8%	51 out of 9651 genes, 0.5%	1
	466	developmental growth	3 out of 385 genes, 0.8%	51 out of 9651 genes, 0.5%	1
	467	striated muscle cell differentiation	3 out of 385 genes, 0.8%	51 out of 9651 genes, 0.5%	1
	468	chemical homeostasis	20 out of 385 genes, 5.2%	449 out of 9651 genes, 4.7%	1
	469	regulation of mitotic cell cycle	5 out of 385 genes, 1.3%	96 out of 9651 genes, 1.0%	1
	470	T cell activation	5 out of 385 genes, 1.3%	96 out of 9651 genes, 1.0%	1
	471	muscle fiber development	2 out of 385 genes, 0.5%	30 out of 9651 genes, 0.3%	1
	472	organonitrogen compound metabolic process	28 out of 385 genes, 7.3%	643 out of 9651 genes, 6.7%	1
	473	negative regulation of cell proliferation	4 out of 385 genes, 1.0%	74 out of 9651 genes, 0.8%	1
	474	regulation of protein localization	4 out of 385 genes, 1.0%	74 out of 9651 genes, 0.8%	1
	475	positive regulation of nitrogen compound metabolic process	4 out of 385 genes, 1.0%	74 out of 9651 genes, 0.8%	1
	476	lymphocyte activation	8 out of 385 genes, 2.1%	166 out of 9651 genes, 1.7%	1
	477	regulation of mitosis	3 out of 385 genes, 0.8%	52 out of 9651 genes, 0.5%	1
	478	organic acid biosynthetic process	3 out of 385 genes, 0.8%	52 out of 9651 genes, 0.5%	1
	479	cell-cell junction organization	3 out of 385 genes, 0.8%	52 out of 9651 genes, 0.5%	1
	480	carboxylic acid biosynthetic process	3 out of 385 genes, 0.8%	52 out of 9651 genes, 0.5%	1
	481	regulation of nuclear division	3 out of 385 genes, 0.8%	52 out of 9651 genes, 0.5%	1
	482	sister chromatid segregation	2 out of 385 genes, 0.5%	31 out of 9651 genes, 0.3%	1
	483	tetrapyrrole metabolic process	2 out of 385 genes, 0.5%	31 out of 9651 genes, 0.3%	1
	484	regulation of protein complex assembly	2 out of 385 genes, 0.5%	31 out of 9651 genes, 0.3%	1
	485	positive regulation of endocytosis	2 out of 385 genes, 0.5%	31 out of 9651 genes, 0.3%	1
	486	alpha-amino acid metabolic process	5 out of 385 genes, 1.3%	98 out of 9651 genes, 1.0%	1
	487	synaptic transmission	6 out of 385 genes, 1.6%	122 out of 9651 genes, 1.3%	1
	488	regulation of neurotransmitter levels	4 out of 385 genes, 1.0%	76 out of 9651 genes, 0.8%	1
	489	amino acid transport	4 out of 385 genes, 1.0%	76 out of 9651 genes, 0.8%	1
	490	tube morphogenesis	5 out of 385 genes, 1.3%	99 out of 9651 genes, 1.0%	1
	491	behavior	11 out of 385 genes, 2.9%	240 out of 9651 genes, 2.5%	1
	492	morphogenesis of an epithelium	7 out of 385 genes, 1.8%	146 out of 9651 genes, 1.5%	1
	493	feeding behavior	2 out of 385 genes, 0.5%	32 out of 9651 genes, 0.3%	1
	494	cellular amino acid catabolic process	2 out of 385 genes, 0.5%	32 out of 9651 genes, 0.3%	1
	495	negative regulation of DNA binding	2 out of 385 genes, 0.5%	32 out of 9651 genes, 0.3%	1
	496	protein activation cascade	2 out of 385 genes, 0.5%	32 out of 9651 genes, 0.3%	1
	497	exocytosis	6 out of 385 genes, 1.6%	123 out of 9651 genes, 1.3%	1
	498	positive regulation of phosphorus metabolic process	8 out of 385 genes, 2.1%	170 out of 9651 genes, 1.8%	1
	499	positive regulation of phosphate metabolic process	8 out of 385 genes, 2.1%	170 out of 9651 genes, 1.8%	1
	500	cell migration	13 out of 385 genes, 3.4%	289 out of 9651 genes, 3.0%	1
	501	appendage morphogenesis	4 out of 385 genes, 1.0%	77 out of 9651 genes, 0.8%	1
	502	positive regulation of lymphocyte activation	4 out of 385 genes, 1.0%	77 out of 9651 genes, 0.8%	1
	503	regulation of immune response	9 out of 385 genes, 2.3%	194 out of 9651 genes, 2.0%	1
	504	protein complex subunit organization	17 out of 385 genes, 4.4%	386 out of 9651 genes, 4.0%	1
	505	positive regulation of protein modification process	8 out of 385 genes, 2.1%	171 out of 9651 genes, 1.8%	1
	506	regulation of cell proliferation	10 out of 385 genes, 2.6%	219 out of 9651 genes, 2.3%	1
	507	mononuclear cell proliferation	3 out of 385 genes, 0.8%	55 out of 9651 genes, 0.6%	1
	508	cellular process involved in reproduction	4 out of 385 genes, 1.0%	78 out of 9651 genes, 0.8%	1
	509	positive regulation of cellular protein metabolic process	8 out of 385 genes, 2.1%	172 out of 9651 genes, 1.8%	1
	510	tissue morphogenesis	9 out of 385 genes, 2.3%	196 out of 9651 genes, 2.0%	1
	511	cellular component assembly involved in morphogenesis	2 out of 385 genes, 0.5%	33 out of 9651 genes, 0.3%	1
	512	regulation of cellular response to stress	2 out of 385 genes, 0.5%	33 out of 9651 genes, 0.3%	1
	513	muscle contraction	4 out of 385 genes, 1.0%	79 out of 9651 genes, 0.8%	1
	514	nucleotide metabolic process	7 out of 385 genes, 1.8%	150 out of 9651 genes, 1.6%	1
	515	cellular ion homeostasis	14 out of 385 genes, 3.6%	318 out of 9651 genes, 3.3%	1
	516	axon ensheathment	2 out of 385 genes, 0.5%	34 out of 9651 genes, 0.4%	1
	517	single organism reproductive process	14 out of 385 genes, 3.6%	320 out of 9651 genes, 3.3%	1
	518	negative regulation of multicellular organismal process	5 out of 385 genes, 1.3%	104 out of 9651 genes, 1.1%	1
	519	muscle structure development	5 out of 385 genes, 1.3%	104 out of 9651 genes, 1.1%	1
	520	sexual reproduction	12 out of 385 genes, 3.1%	273 out of 9651 genes, 2.8%	1
	521	carbohydrate transport	3 out of 385 genes, 0.8%	58 out of 9651 genes, 0.6%	1
	522	hexose catabolic process	3 out of 385 genes, 0.8%	58 out of 9651 genes, 0.6%	1
	523	gland development	3 out of 385 genes, 0.8%	58 out of 9651 genes, 0.6%	1
	524	leukocyte proliferation	3 out of 385 genes, 0.8%	58 out of 9651 genes, 0.6%	1
	525	meiosis	2 out of 385 genes, 0.5%	35 out of 9651 genes, 0.4%	1
	526	ensheathment of neurons	2 out of 385 genes, 0.5%	35 out of 9651 genes, 0.4%	1
	527	regulation of action potential in neuron	2 out of 385 genes, 0.5%	35 out of 9651 genes, 0.4%	1
	528	cellular component disassembly	2 out of 385 genes, 0.5%	35 out of 9651 genes, 0.4%	1
	529	adult behavior	2 out of 385 genes, 0.5%	35 out of 9651 genes, 0.4%	1
	530	meiotic cell cycle	2 out of 385 genes, 0.5%	35 out of 9651 genes, 0.4%	1
	531	M phase of meiotic cell cycle	2 out of 385 genes, 0.5%	35 out of 9651 genes, 0.4%	1
	532	regulation of membrane potential	5 out of 385 genes, 1.3%	106 out of 9651 genes, 1.1%	1
	533	regulation of leukocyte activation	7 out of 385 genes, 1.8%	154 out of 9651 genes, 1.6%	1
	534	regulation of blood pressure	3 out of 385 genes, 0.8%	59 out of 9651 genes, 0.6%	1
	535	cellular glucan metabolic process	2 out of 385 genes, 0.5%	36 out of 9651 genes, 0.4%	1
	536	diencephalon development	2 out of 385 genes, 0.5%	36 out of 9651 genes, 0.4%	1
	537	glucan metabolic process	2 out of 385 genes, 0.5%	36 out of 9651 genes, 0.4%	1
	538	regulation of insulin secretion	2 out of 385 genes, 0.5%	36 out of 9651 genes, 0.4%	1
	539	regulation of immune effector process	5 out of 385 genes, 1.3%	107 out of 9651 genes, 1.1%	1
	540	rhythmic process	5 out of 385 genes, 1.3%	107 out of 9651 genes, 1.1%	1
	541	organ morphogenesis	14 out of 385 genes, 3.6%	326 out of 9651 genes, 3.4%	1
	542	regulation of biosynthetic process	39 out of 385 genes, 10.1%	943 out of 9651 genes, 9.8%	1
	543	negative regulation of cellular biosynthetic process	7 out of 385 genes, 1.8%	156 out of 9651 genes, 1.6%	1
	544	organ development	44 out of 385 genes, 11.4%	1067 out of 9651 genes, 11.1%	1
	545	vascular process in circulatory system	3 out of 385 genes, 0.8%	60 out of 9651 genes, 0.6%	1
	546	protein acetylation	3 out of 385 genes, 0.8%	60 out of 9651 genes, 0.6%	1
	547	monosaccharide catabolic process	3 out of 385 genes, 0.8%	60 out of 9651 genes, 0.6%	1
	548	regulation of hormone secretion	3 out of 385 genes, 0.8%	60 out of 9651 genes, 0.6%	1
	549	neurological system process	21 out of 385 genes, 5.5%	499 out of 9651 genes, 5.2%	1
	550	negative regulation of transcription from RNA polymerase II promoter	5 out of 385 genes, 1.3%	108 out of 9651 genes, 1.1%	1
	551	glucose metabolic process	4 out of 385 genes, 1.0%	84 out of 9651 genes, 0.9%	1
	552	positive regulation of MAPK cascade	4 out of 385 genes, 1.0%	84 out of 9651 genes, 0.9%	1
	553	one-carbon metabolic process	2 out of 385 genes, 0.5%	37 out of 9651 genes, 0.4%	1
	554	humoral immune response	2 out of 385 genes, 0.5%	37 out of 9651 genes, 0.4%	1
	555	negative regulation of catabolic process	2 out of 385 genes, 0.5%	37 out of 9651 genes, 0.4%	1
	556	sterol homeostasis	2 out of 385 genes, 0.5%	37 out of 9651 genes, 0.4%	1
	557	cell motility	15 out of 385 genes, 3.9%	353 out of 9651 genes, 3.7%	1
	558	localization of cell	15 out of 385 genes, 3.9%	353 out of 9651 genes, 3.7%	1
	559	epithelium development	9 out of 385 genes, 2.3%	206 out of 9651 genes, 2.1%	1
	560	protein acylation	3 out of 385 genes, 0.8%	62 out of 9651 genes, 0.6%	1
	561	cellular component assembly	22 out of 385 genes, 5.7%	530 out of 9651 genes, 5.5%	1
	562	regulation of lymphocyte activation	6 out of 385 genes, 1.6%	136 out of 9651 genes, 1.4%	1
	563	carbohydrate catabolic process	3 out of 385 genes, 0.8%	63 out of 9651 genes, 0.7%	1
	564	single-organism carbohydrate catabolic process	3 out of 385 genes, 0.8%	63 out of 9651 genes, 0.7%	1
	565	polysaccharide metabolic process	2 out of 385 genes, 0.5%	39 out of 9651 genes, 0.4%	1
	566	chromosome segregation	2 out of 385 genes, 0.5%	39 out of 9651 genes, 0.4%	1
	567	lymphocyte costimulation	2 out of 385 genes, 0.5%	39 out of 9651 genes, 0.4%	1
	568	cellular polysaccharide metabolic process	2 out of 385 genes, 0.5%	39 out of 9651 genes, 0.4%	1
	569	eye morphogenesis	2 out of 385 genes, 0.5%	39 out of 9651 genes, 0.4%	1
	570	eye development	4 out of 385 genes, 1.0%	88 out of 9651 genes, 0.9%	1
	571	regulation of hormone levels	5 out of 385 genes, 1.3%	113 out of 9651 genes, 1.2%	1
	572	cellular developmental process	46 out of 385 genes, 11.9%	1133 out of 9651 genes, 11.7%	1
	573	nucleosome organization	3 out of 385 genes, 0.8%	64 out of 9651 genes, 0.7%	1
	574	regulation of biological process	159 out of 385 genes, 41.3%	3959 out of 9651 genes, 41.0%	1
	575	regulation of peptide secretion	2 out of 385 genes, 0.5%	40 out of 9651 genes, 0.4%	1
	576	Rho protein signal transduction	2 out of 385 genes, 0.5%	40 out of 9651 genes, 0.4%	1
	577	protein modification by small protein removal	2 out of 385 genes, 0.5%	40 out of 9651 genes, 0.4%	1
	578	regulation of peptide transport	2 out of 385 genes, 0.5%	40 out of 9651 genes, 0.4%	1
	579	regulation of peptide hormone secretion	2 out of 385 genes, 0.5%	40 out of 9651 genes, 0.4%	1
	580	leukocyte differentiation	5 out of 385 genes, 1.3%	114 out of 9651 genes, 1.2%	1
	581	cell differentiation	36 out of 385 genes, 9.4%	886 out of 9651 genes, 9.2%	1
	582	actin filament organization	3 out of 385 genes, 0.8%	65 out of 9651 genes, 0.7%	1
	583	protein-DNA complex subunit organization	3 out of 385 genes, 0.8%	65 out of 9651 genes, 0.7%	1
	584	cell-cell signaling	16 out of 385 genes, 4.2%	389 out of 9651 genes, 4.0%	1
	585	peptidyl-amino acid modification	6 out of 385 genes, 1.6%	140 out of 9651 genes, 1.5%	1
	586	ossification	4 out of 385 genes, 1.0%	91 out of 9651 genes, 0.9%	1
	587	organophosphate metabolic process	27 out of 385 genes, 7.0%	666 out of 9651 genes, 6.9%	1
	588	metal ion transport	14 out of 385 genes, 3.6%	341 out of 9651 genes, 3.5%	1
	589	positive regulation of catalytic activity	9 out of 385 genes, 2.3%	216 out of 9651 genes, 2.2%	1
	590	positive regulation of cellular process	38 out of 385 genes, 9.9%	942 out of 9651 genes, 9.8%	1
	591	tissue development	21 out of 385 genes, 5.5%	517 out of 9651 genes, 5.4%	1
	592	cellular metal ion homeostasis	8 out of 385 genes, 2.1%	192 out of 9651 genes, 2.0%	1
	593	negative regulation of catalytic activity	8 out of 385 genes, 2.1%	192 out of 9651 genes, 2.0%	1
	594	negative regulation of transcription, DNA-dependent	5 out of 385 genes, 1.3%	117 out of 9651 genes, 1.2%	1
	595	regulation of peptidase activity	5 out of 385 genes, 1.3%	117 out of 9651 genes, 1.2%	1
	596	positive regulation of cytokine production	4 out of 385 genes, 1.0%	92 out of 9651 genes, 1.0%	1
	597	lymphocyte differentiation	4 out of 385 genes, 1.0%	92 out of 9651 genes, 1.0%	1
	598	regulation of neuron projection development	2 out of 385 genes, 0.5%	42 out of 9651 genes, 0.4%	1
	599	multicellular organism growth	2 out of 385 genes, 0.5%	42 out of 9651 genes, 0.4%	1
	600	defense response to bacterium	2 out of 385 genes, 0.5%	42 out of 9651 genes, 0.4%	1
	601	negative regulation of binding	2 out of 385 genes, 0.5%	42 out of 9651 genes, 0.4%	1
	602	biological regulation	176 out of 385 genes, 45.7%	4403 out of 9651 genes, 45.6%	1
	603	negative regulation of peptidase activity	4 out of 385 genes, 1.0%	93 out of 9651 genes, 1.0%	1
	604	epithelial tube morphogenesis	4 out of 385 genes, 1.0%	93 out of 9651 genes, 1.0%	1
	605	learning or memory	3 out of 385 genes, 0.8%	68 out of 9651 genes, 0.7%	1
	606	response to vitamin	3 out of 385 genes, 0.8%	68 out of 9651 genes, 0.7%	1
	607	organonitrogen compound catabolic process	3 out of 385 genes, 0.8%	68 out of 9651 genes, 0.7%	1
	608	cation transport	16 out of 385 genes, 4.2%	396 out of 9651 genes, 4.1%	1
	609	response to acid	2 out of 385 genes, 0.5%	43 out of 9651 genes, 0.4%	1
	610	fertilization	2 out of 385 genes, 0.5%	43 out of 9651 genes, 0.4%	1
	611	cognition	3 out of 385 genes, 0.8%	69 out of 9651 genes, 0.7%	1
	612	enzyme linked receptor protein signaling pathway	20 out of 385 genes, 5.2%	499 out of 9651 genes, 5.2%	1
	613	generation of a signal involved in cell-cell signaling	5 out of 385 genes, 1.3%	120 out of 9651 genes, 1.2%	1
	614	signal release	5 out of 385 genes, 1.3%	120 out of 9651 genes, 1.2%	1
	615	cell projection assembly	2 out of 385 genes, 0.5%	44 out of 9651 genes, 0.5%	1
	616	negative regulation of molecular function	11 out of 385 genes, 2.9%	273 out of 9651 genes, 2.8%	1
	617	peptide hormone secretion	3 out of 385 genes, 0.8%	70 out of 9651 genes, 0.7%	1
	618	regulation of transcription from RNA polymerase II promoter	18 out of 385 genes, 4.7%	452 out of 9651 genes, 4.7%	1
	619	brain development	7 out of 385 genes, 1.8%	173 out of 9651 genes, 1.8%	1
	620	ion homeostasis	14 out of 385 genes, 3.6%	351 out of 9651 genes, 3.6%	1
	621	blood circulation	5 out of 385 genes, 1.3%	122 out of 9651 genes, 1.3%	1
	622	lipid localization	5 out of 385 genes, 1.3%	122 out of 9651 genes, 1.3%	1
	623	signal transduction	79 out of 385 genes, 20.5%	1990 out of 9651 genes, 20.6%	1
	624	regulation of tube size	2 out of 385 genes, 0.5%	45 out of 9651 genes, 0.5%	1
	625	regulation of blood vessel size	2 out of 385 genes, 0.5%	45 out of 9651 genes, 0.5%	1
	626	metal ion homeostasis	8 out of 385 genes, 2.1%	199 out of 9651 genes, 2.1%	1
	627	limb morphogenesis	3 out of 385 genes, 0.8%	71 out of 9651 genes, 0.7%	1
	628	limb development	3 out of 385 genes, 0.8%	71 out of 9651 genes, 0.7%	1
	629	immune system development	9 out of 385 genes, 2.3%	225 out of 9651 genes, 2.3%	1
	630	regulation of cellular localization	7 out of 385 genes, 1.8%	174 out of 9651 genes, 1.8%	1
	631	negative regulation of RNA metabolic process	5 out of 385 genes, 1.3%	123 out of 9651 genes, 1.3%	1
	632	negative regulation of cellular macromolecule biosynthetic process	5 out of 385 genes, 1.3%	123 out of 9651 genes, 1.3%	1
	633	epithelial cell differentiation	3 out of 385 genes, 0.8%	72 out of 9651 genes, 0.7%	1
	634	regulation of muscle contraction	2 out of 385 genes, 0.5%	46 out of 9651 genes, 0.5%	1
	635	insulin secretion	2 out of 385 genes, 0.5%	46 out of 9651 genes, 0.5%	1
	636	regulation of neuron differentiation	2 out of 385 genes, 0.5%	46 out of 9651 genes, 0.5%	1
	637	cellular homeostasis	16 out of 385 genes, 4.2%	407 out of 9651 genes, 4.2%	1
	638	negative regulation of nucleobase-containing compound metabolic process	5 out of 385 genes, 1.3%	125 out of 9651 genes, 1.3%	1
	639	negative regulation of nitrogen compound metabolic process	5 out of 385 genes, 1.3%	125 out of 9651 genes, 1.3%	1
	640	regulation of homeostatic process	3 out of 385 genes, 0.8%	73 out of 9651 genes, 0.8%	1
	641	anterior/posterior pattern specification	2 out of 385 genes, 0.5%	47 out of 9651 genes, 0.5%	1
	642	inositol lipid-mediated signaling	2 out of 385 genes, 0.5%	47 out of 9651 genes, 0.5%	1
	643	microtubule-based process	6 out of 385 genes, 1.6%	152 out of 9651 genes, 1.6%	1
	644	regulation of synaptic transmission	4 out of 385 genes, 1.0%	100 out of 9651 genes, 1.0%	1
	645	positive regulation of cellular component organization	4 out of 385 genes, 1.0%	100 out of 9651 genes, 1.0%	1
	646	sensory perception	11 out of 385 genes, 2.9%	282 out of 9651 genes, 2.9%	1
	647	cellular amide metabolic process	2 out of 385 genes, 0.5%	48 out of 9651 genes, 0.5%	1
	648	peptide secretion	3 out of 385 genes, 0.8%	75 out of 9651 genes, 0.8%	1
	649	hematopoietic or lymphoid organ development	8 out of 385 genes, 2.1%	206 out of 9651 genes, 2.1%	1
	650	circulatory system process	6 out of 385 genes, 1.6%	154 out of 9651 genes, 1.6%	1
	651	organic hydroxy compound transport	2 out of 385 genes, 0.5%	49 out of 9651 genes, 0.5%	1
	652	regulation of muscle system process	2 out of 385 genes, 0.5%	49 out of 9651 genes, 0.5%	1
	653	regulation of cellular process	141 out of 385 genes, 36.6%	3575 out of 9651 genes, 37.0%	1
	654	response to nutrient	3 out of 385 genes, 0.8%	76 out of 9651 genes, 0.8%	1
	655	positive regulation of protein kinase activity	3 out of 385 genes, 0.8%	77 out of 9651 genes, 0.8%	1
	656	histone acetylation	2 out of 385 genes, 0.5%	50 out of 9651 genes, 0.5%	1
	657	internal peptidyl-lysine acetylation	2 out of 385 genes, 0.5%	50 out of 9651 genes, 0.5%	1
	658	peptidyl-lysine acetylation	2 out of 385 genes, 0.5%	50 out of 9651 genes, 0.5%	1
	659	negative regulation of gene expression	6 out of 385 genes, 1.6%	158 out of 9651 genes, 1.6%	1
	660	hemopoiesis	6 out of 385 genes, 1.6%	158 out of 9651 genes, 1.6%	1
	661	regulation of multicellular organismal development	11 out of 385 genes, 2.9%	289 out of 9651 genes, 3.0%	1
	662	locomotion	21 out of 385 genes, 5.5%	548 out of 9651 genes, 5.7%	1
	663	regulation of action potential	2 out of 385 genes, 0.5%	51 out of 9651 genes, 0.5%	1
	664	urogenital system development	2 out of 385 genes, 0.5%	51 out of 9651 genes, 0.5%	1
	665	internal protein amino acid acetylation	2 out of 385 genes, 0.5%	51 out of 9651 genes, 0.5%	1
	666	pallium development	2 out of 385 genes, 0.5%	51 out of 9651 genes, 0.5%	1
	667	cellular cation homeostasis	8 out of 385 genes, 2.1%	212 out of 9651 genes, 2.2%	1
	668	cellular protein complex assembly	4 out of 385 genes, 1.0%	106 out of 9651 genes, 1.1%	1
	669	central nervous system development	11 out of 385 genes, 2.9%	292 out of 9651 genes, 3.0%	1
	670	cell projection organization	8 out of 385 genes, 2.1%	214 out of 9651 genes, 2.2%	1
	671	macromolecular complex subunit organization	22 out of 385 genes, 5.7%	579 out of 9651 genes, 6.0%	1
	672	regulation of growth	3 out of 385 genes, 0.8%	81 out of 9651 genes, 0.8%	1
	673	hormone secretion	3 out of 385 genes, 0.8%	81 out of 9651 genes, 0.8%	1
	674	regulation of anatomical structure size	4 out of 385 genes, 1.0%	109 out of 9651 genes, 1.1%	1
	675	macromolecular complex assembly	16 out of 385 genes, 4.2%	427 out of 9651 genes, 4.4%	1
	676	apoptotic process	15 out of 385 genes, 3.9%	401 out of 9651 genes, 4.2%	1
	677	reproductive process	23 out of 385 genes, 6.0%	609 out of 9651 genes, 6.3%	1
	678	negative regulation of kinase activity	2 out of 385 genes, 0.5%	54 out of 9651 genes, 0.6%	1
	679	glycerophospholipid metabolic process	3 out of 385 genes, 0.8%	82 out of 9651 genes, 0.8%	1
	680	positive regulation of molecular function	12 out of 385 genes, 3.1%	323 out of 9651 genes, 3.3%	1
	681	negative regulation of hydrolase activity	4 out of 385 genes, 1.0%	110 out of 9651 genes, 1.1%	1
	682	chemotaxis	10 out of 385 genes, 2.6%	271 out of 9651 genes, 2.8%	1
	683	taxis	10 out of 385 genes, 2.6%	271 out of 9651 genes, 2.8%	1
	684	cell development	14 out of 385 genes, 3.6%	377 out of 9651 genes, 3.9%	1
	685	purine nucleotide metabolic process	3 out of 385 genes, 0.8%	83 out of 9651 genes, 0.9%	1
	686	anatomical structure morphogenesis	32 out of 385 genes, 8.3%	845 out of 9651 genes, 8.8%	1
	687	cell junction assembly	2 out of 385 genes, 0.5%	55 out of 9651 genes, 0.6%	1
	688	multi-organism process	20 out of 385 genes, 5.2%	535 out of 9651 genes, 5.5%	1
	689	regulation of catalytic activity	24 out of 385 genes, 6.2%	640 out of 9651 genes, 6.6%	1
	690	peptide transport	3 out of 385 genes, 0.8%	84 out of 9651 genes, 0.9%	1
	691	small molecule catabolic process	3 out of 385 genes, 0.8%	84 out of 9651 genes, 0.9%	1
	692	single-organism catabolic process	3 out of 385 genes, 0.8%	84 out of 9651 genes, 0.9%	1
	693	cell fate commitment	3 out of 385 genes, 0.8%	84 out of 9651 genes, 0.9%	1
	694	regulation of neurogenesis	3 out of 385 genes, 0.8%	84 out of 9651 genes, 0.9%	1
	695	forebrain development	4 out of 385 genes, 1.0%	112 out of 9651 genes, 1.2%	1
	696	cellular biogenic amine metabolic process	2 out of 385 genes, 0.5%	56 out of 9651 genes, 0.6%	1
	697	nucleobase metabolic process	2 out of 385 genes, 0.5%	56 out of 9651 genes, 0.6%	1
	698	cell-substrate adhesion	2 out of 385 genes, 0.5%	56 out of 9651 genes, 0.6%	1
	699	cellular amine metabolic process	2 out of 385 genes, 0.5%	56 out of 9651 genes, 0.6%	1
	700	regulation of developmental process	18 out of 385 genes, 4.7%	486 out of 9651 genes, 5.0%	1
	701	reproduction	24 out of 385 genes, 6.2%	643 out of 9651 genes, 6.7%	1
	702	cardiovascular system development	7 out of 385 genes, 1.8%	195 out of 9651 genes, 2.0%	1
	703	circulatory system development	7 out of 385 genes, 1.8%	195 out of 9651 genes, 2.0%	1
	704	sphingolipid metabolic process	2 out of 385 genes, 0.5%	57 out of 9651 genes, 0.6%	1
	705	positive regulation of sequence-specific DNA binding transcription factor activity	2 out of 385 genes, 0.5%	57 out of 9651 genes, 0.6%	1
	706	hormone transport	3 out of 385 genes, 0.8%	86 out of 9651 genes, 0.9%	1
	707	regulation of nervous system development	3 out of 385 genes, 0.8%	86 out of 9651 genes, 0.9%	1
	708	negative regulation of transferase activity	2 out of 385 genes, 0.5%	58 out of 9651 genes, 0.6%	1
	709	negative regulation of cellular process	31 out of 385 genes, 8.1%	830 out of 9651 genes, 8.6%	1
	710	mitochondrion organization	2 out of 385 genes, 0.5%	59 out of 9651 genes, 0.6%	1
	711	amine metabolic process	2 out of 385 genes, 0.5%	59 out of 9651 genes, 0.6%	1
	712	ovulation cycle process	2 out of 385 genes, 0.5%	59 out of 9651 genes, 0.6%	1
	713	ovulation cycle	2 out of 385 genes, 0.5%	59 out of 9651 genes, 0.6%	1
	714	antigen receptor-mediated signaling pathway	2 out of 385 genes, 0.5%	59 out of 9651 genes, 0.6%	1
	715	regulation of transmission of nerve impulse	4 out of 385 genes, 1.0%	117 out of 9651 genes, 1.2%	1
	716	neuron development	5 out of 385 genes, 1.3%	145 out of 9651 genes, 1.5%	1
	717	amide transport	3 out of 385 genes, 0.8%	89 out of 9651 genes, 0.9%	1
	718	regulation of endocytosis	2 out of 385 genes, 0.5%	60 out of 9651 genes, 0.6%	1
	719	regulation of DNA binding	2 out of 385 genes, 0.5%	60 out of 9651 genes, 0.6%	1
	720	regulation of organelle organization	5 out of 385 genes, 1.3%	146 out of 9651 genes, 1.5%	1
	721	regulation of system process	8 out of 385 genes, 2.1%	229 out of 9651 genes, 2.4%	1
	722	regulation of macromolecule biosynthetic process	33 out of 385 genes, 8.6%	891 out of 9651 genes, 9.2%	1
	723	peptidyl-lysine modification	2 out of 385 genes, 0.5%	61 out of 9651 genes, 0.6%	1
	724	cellular component biogenesis	23 out of 385 genes, 6.0%	631 out of 9651 genes, 6.5%	1
	725	system process	28 out of 385 genes, 7.3%	763 out of 9651 genes, 7.9%	1
	726	regulation of metabolic process	69 out of 385 genes, 17.9%	1823 out of 9651 genes, 18.9%	1
	727	activation of immune response	5 out of 385 genes, 1.3%	149 out of 9651 genes, 1.5%	1
	728	negative regulation of cell differentiation	4 out of 385 genes, 1.0%	121 out of 9651 genes, 1.3%	1
	729	regulation of cellular metabolic process	55 out of 385 genes, 14.3%	1471 out of 9651 genes, 15.2%	1
	730	homeostatic process	23 out of 385 genes, 6.0%	638 out of 9651 genes, 6.6%	1
	731	regulation of neurological system process	4 out of 385 genes, 1.0%	123 out of 9651 genes, 1.3%	1
	732	regulation of cellular component size	2 out of 385 genes, 0.5%	64 out of 9651 genes, 0.7%	1
	733	regulation of multi-organism process	2 out of 385 genes, 0.5%	64 out of 9651 genes, 0.7%	1
	734	purine nucleotide biosynthetic process	2 out of 385 genes, 0.5%	65 out of 9651 genes, 0.7%	1
	735	regulation of T cell activation	2 out of 385 genes, 0.5%	65 out of 9651 genes, 0.7%	1
	736	cell morphogenesis	7 out of 385 genes, 1.8%	210 out of 9651 genes, 2.2%	1
	737	regulation of cellular biosynthetic process	33 out of 385 genes, 8.6%	909 out of 9651 genes, 9.4%	1
	738	immune response-activating cell surface receptor signaling pathway	2 out of 385 genes, 0.5%	66 out of 9651 genes, 0.7%	1
	739	immune response-regulating cell surface receptor signaling pathway	2 out of 385 genes, 0.5%	66 out of 9651 genes, 0.7%	1
	740	heart morphogenesis	2 out of 385 genes, 0.5%	66 out of 9651 genes, 0.7%	1
	741	positive regulation of immune response	5 out of 385 genes, 1.3%	155 out of 9651 genes, 1.6%	1
	742	nucleoside phosphate catabolic process	10 out of 385 genes, 2.6%	296 out of 9651 genes, 3.1%	1
	743	organophosphate catabolic process	10 out of 385 genes, 2.6%	297 out of 9651 genes, 3.1%	1
	744	phosphate-containing compound metabolic process	37 out of 385 genes, 9.6%	1018 out of 9651 genes, 10.5%	1
	745	adaptive immune response	2 out of 385 genes, 0.5%	67 out of 9651 genes, 0.7%	1
	746	adaptive immune response based on somatic recombination of immune receptors built from immunoglobulin superfamily domains	2 out of 385 genes, 0.5%	67 out of 9651 genes, 0.7%	1
	747	regulation of cellular component organization	11 out of 385 genes, 2.9%	325 out of 9651 genes, 3.4%	1
	748	cell morphogenesis involved in neuron differentiation	3 out of 385 genes, 0.8%	98 out of 9651 genes, 1.0%	1
	749	I-kappaB kinase/NF-kappaB cascade	4 out of 385 genes, 1.0%	128 out of 9651 genes, 1.3%	1
	750	cation homeostasis	8 out of 385 genes, 2.1%	243 out of 9651 genes, 2.5%	1
	751	regulation of primary metabolic process	52 out of 385 genes, 13.5%	1413 out of 9651 genes, 14.6%	1
	752	telencephalon development	2 out of 385 genes, 0.5%	68 out of 9651 genes, 0.7%	1
	753	aromatic compound catabolic process	14 out of 385 genes, 3.6%	409 out of 9651 genes, 4.2%	1
	754	purine-containing compound metabolic process	3 out of 385 genes, 0.8%	99 out of 9651 genes, 1.0%	1
	755	heterocycle catabolic process	14 out of 385 genes, 3.6%	411 out of 9651 genes, 4.3%	1
	756	positive regulation of hydrolase activity	3 out of 385 genes, 0.8%	100 out of 9651 genes, 1.0%	1
	757	ribonucleoside triphosphate catabolic process	9 out of 385 genes, 2.3%	274 out of 9651 genes, 2.8%	1
	758	purine ribonucleoside triphosphate catabolic process	9 out of 385 genes, 2.3%	274 out of 9651 genes, 2.8%	1
	759	ion transmembrane transport	4 out of 385 genes, 1.0%	131 out of 9651 genes, 1.4%	1
	760	negative regulation of developmental process	4 out of 385 genes, 1.0%	131 out of 9651 genes, 1.4%	1
	761	cellular nitrogen compound catabolic process	14 out of 385 genes, 3.6%	413 out of 9651 genes, 4.3%	1
	762	nucleoside triphosphate catabolic process	9 out of 385 genes, 2.3%	275 out of 9651 genes, 2.8%	1
	763	purine nucleoside triphosphate catabolic process	9 out of 385 genes, 2.3%	275 out of 9651 genes, 2.8%	1
	764	leukocyte mediated immunity	2 out of 385 genes, 0.5%	71 out of 9651 genes, 0.7%	1
	765	cellular carbohydrate metabolic process	2 out of 385 genes, 0.5%	71 out of 9651 genes, 0.7%	1
	766	reproductive structure development	2 out of 385 genes, 0.5%	71 out of 9651 genes, 0.7%	1
	767	reproductive system development	2 out of 385 genes, 0.5%	71 out of 9651 genes, 0.7%	1
	768	nucleobase-containing small molecule metabolic process	18 out of 385 genes, 4.7%	525 out of 9651 genes, 5.4%	1
	769	positive regulation of programmed cell death	7 out of 385 genes, 1.8%	221 out of 9651 genes, 2.3%	1
	770	purine-containing compound biosynthetic process	2 out of 385 genes, 0.5%	72 out of 9651 genes, 0.7%	1
	771	organic cyclic compound catabolic process	14 out of 385 genes, 3.6%	419 out of 9651 genes, 4.3%	1
	772	hemostasis	10 out of 385 genes, 2.6%	308 out of 9651 genes, 3.2%	1
	773	positive regulation of cell death	7 out of 385 genes, 1.8%	223 out of 9651 genes, 2.3%	1
	774	programmed cell death	20 out of 385 genes, 5.2%	584 out of 9651 genes, 6.1%	1
	775	regulation of cellular component biogenesis	2 out of 385 genes, 0.5%	73 out of 9651 genes, 0.8%	1
	776	induction of programmed cell death	6 out of 385 genes, 1.6%	195 out of 9651 genes, 2.0%	1
	777	growth	10 out of 385 genes, 2.6%	310 out of 9651 genes, 3.2%	1
	778	positive regulation of apoptotic process	3 out of 385 genes, 0.8%	107 out of 9651 genes, 1.1%	1
	779	nucleobase-containing compound catabolic process	13 out of 385 genes, 3.4%	397 out of 9651 genes, 4.1%	1
	780	hexose metabolic process	5 out of 385 genes, 1.3%	169 out of 9651 genes, 1.8%	1
	781	transmembrane transport	4 out of 385 genes, 1.0%	139 out of 9651 genes, 1.4%	1
	782	phosphorylation	6 out of 385 genes, 1.6%	199 out of 9651 genes, 2.1%	1
	783	inorganic anion transport	2 out of 385 genes, 0.5%	76 out of 9651 genes, 0.8%	1
	784	muscle system process	4 out of 385 genes, 1.0%	140 out of 9651 genes, 1.5%	1
	785	carboxylic acid catabolic process	2 out of 385 genes, 0.5%	77 out of 9651 genes, 0.8%	1
	786	multicellular organismal homeostasis	2 out of 385 genes, 0.5%	77 out of 9651 genes, 0.8%	1
	787	negative regulation of biological process	35 out of 385 genes, 9.1%	999 out of 9651 genes, 10.4%	1
	788	cell junction organization	3 out of 385 genes, 0.8%	110 out of 9651 genes, 1.1%	1
	789	single-organism developmental process	47 out of 385 genes, 12.2%	1321 out of 9651 genes, 13.7%	1
	790	regulation of transport	11 out of 385 genes, 2.9%	348 out of 9651 genes, 3.6%	1
	791	neurogenesis	9 out of 385 genes, 2.3%	291 out of 9651 genes, 3.0%	1
	792	regulation of macromolecule metabolic process	48 out of 385 genes, 12.5%	1350 out of 9651 genes, 14.0%	1
	793	organic acid catabolic process	2 out of 385 genes, 0.5%	79 out of 9651 genes, 0.8%	1
	794	regulation of vesicle-mediated transport	2 out of 385 genes, 0.5%	79 out of 9651 genes, 0.8%	1
	795	transmembrane receptor protein tyrosine kinase signaling pathway	10 out of 385 genes, 2.6%	321 out of 9651 genes, 3.3%	1
	796	regulation of cell cycle	9 out of 385 genes, 2.3%	293 out of 9651 genes, 3.0%	1
	797	positive regulation of developmental process	5 out of 385 genes, 1.3%	175 out of 9651 genes, 1.8%	1
	798	regulation of molecular function	29 out of 385 genes, 7.5%	847 out of 9651 genes, 8.8%	1
	799	induction of apoptosis	2 out of 385 genes, 0.5%	80 out of 9651 genes, 0.8%	1
	800	generation of neurons	8 out of 385 genes, 2.1%	266 out of 9651 genes, 2.8%	1
	801	regulation of cell projection organization	2 out of 385 genes, 0.5%	81 out of 9651 genes, 0.8%	1
	802	regulation of sequence-specific DNA binding transcription factor activity	2 out of 385 genes, 0.5%	81 out of 9651 genes, 0.8%	1
	803	regulation of body fluid levels	11 out of 385 genes, 2.9%	353 out of 9651 genes, 3.7%	1
	804	cellular component morphogenesis	8 out of 385 genes, 2.1%	267 out of 9651 genes, 2.8%	1
	805	nucleoside phosphate metabolic process	16 out of 385 genes, 4.2%	499 out of 9651 genes, 5.2%	1
	806	cellular macromolecular complex assembly	4 out of 385 genes, 1.0%	149 out of 9651 genes, 1.5%	1
	807	cytoskeleton organization	10 out of 385 genes, 2.6%	329 out of 9651 genes, 3.4%	1
	808	M phase of mitotic cell cycle	6 out of 385 genes, 1.6%	211 out of 9651 genes, 2.2%	1
	809	single-organism transport	47 out of 385 genes, 12.2%	1342 out of 9651 genes, 13.9%	1
	810	positive regulation of transport	3 out of 385 genes, 0.8%	118 out of 9651 genes, 1.2%	1
	811	regulation of biological quality	45 out of 385 genes, 11.7%	1290 out of 9651 genes, 13.4%	1
	812	monosaccharide metabolic process	5 out of 385 genes, 1.3%	182 out of 9651 genes, 1.9%	1
	813	cell death	20 out of 385 genes, 5.2%	614 out of 9651 genes, 6.4%	1
	814	death	20 out of 385 genes, 5.2%	614 out of 9651 genes, 6.4%	1
	815	nucleotide biosynthetic process	2 out of 385 genes, 0.5%	85 out of 9651 genes, 0.9%	1
	816	regulation of response to stress	7 out of 385 genes, 1.8%	244 out of 9651 genes, 2.5%	1
	817	MAPK cascade	3 out of 385 genes, 0.8%	120 out of 9651 genes, 1.2%	1
	818	M phase	7 out of 385 genes, 1.8%	246 out of 9651 genes, 2.5%	1
	819	single-organism process	232 out of 385 genes, 60.3%	6062 out of 9651 genes, 62.8%	1
	820	cellular response to stimulus	81 out of 385 genes, 21.0%	2245 out of 9651 genes, 23.3%	1
	821	regulation of cell development	3 out of 385 genes, 0.8%	123 out of 9651 genes, 1.3%	1
	822	neuron differentiation	5 out of 385 genes, 1.3%	188 out of 9651 genes, 1.9%	1
	823	sex differentiation	2 out of 385 genes, 0.5%	89 out of 9651 genes, 0.9%	1
	824	microtubule cytoskeleton organization	2 out of 385 genes, 0.5%	90 out of 9651 genes, 0.9%	1
	825	striated muscle tissue development	2 out of 385 genes, 0.5%	90 out of 9651 genes, 0.9%	1
	826	intracellular protein kinase cascade	9 out of 385 genes, 2.3%	314 out of 9651 genes, 3.3%	1
	827	protein phosphorylation	4 out of 385 genes, 1.0%	160 out of 9651 genes, 1.7%	1
	828	regulation of binding	3 out of 385 genes, 0.8%	127 out of 9651 genes, 1.3%	1
	829	nitrogen compound transport	9 out of 385 genes, 2.3%	315 out of 9651 genes, 3.3%	1
	830	response to abiotic stimulus	8 out of 385 genes, 2.1%	286 out of 9651 genes, 3.0%	1
	831	negative regulation of cell cycle	3 out of 385 genes, 0.8%	128 out of 9651 genes, 1.3%	1
	832	divalent metal ion transport	2 out of 385 genes, 0.5%	93 out of 9651 genes, 1.0%	1
	833	divalent inorganic cation transport	2 out of 385 genes, 0.5%	93 out of 9651 genes, 1.0%	1
	834	Ras protein signal transduction	2 out of 385 genes, 0.5%	94 out of 9651 genes, 1.0%	1
	835	heart development	2 out of 385 genes, 0.5%	94 out of 9651 genes, 1.0%	1
	836	purine ribonucleoside triphosphate metabolic process	9 out of 385 genes, 2.3%	319 out of 9651 genes, 3.3%	1
	837	immune response-activating signal transduction	3 out of 385 genes, 0.8%	130 out of 9651 genes, 1.3%	1
	838	ribonucleoside triphosphate metabolic process	9 out of 385 genes, 2.3%	320 out of 9651 genes, 3.3%	1
	839	cell morphogenesis involved in differentiation	4 out of 385 genes, 1.0%	164 out of 9651 genes, 1.7%	1
	840	immune response-regulating signaling pathway	3 out of 385 genes, 0.8%	131 out of 9651 genes, 1.4%	1
	841	membrane lipid metabolic process	2 out of 385 genes, 0.5%	96 out of 9651 genes, 1.0%	1
	842	regulation of small GTPase mediated signal transduction	2 out of 385 genes, 0.5%	96 out of 9651 genes, 1.0%	1
	843	negative regulation of cellular component organization	2 out of 385 genes, 0.5%	96 out of 9651 genes, 1.0%	1
	844	muscle tissue development	2 out of 385 genes, 0.5%	96 out of 9651 genes, 1.0%	1
	845	purine nucleoside triphosphate metabolic process	9 out of 385 genes, 2.3%	322 out of 9651 genes, 3.3%	1
	846	organonitrogen compound biosynthetic process	4 out of 385 genes, 1.0%	166 out of 9651 genes, 1.7%	1
	847	nuclear division	2 out of 385 genes, 0.5%	97 out of 9651 genes, 1.0%	1
	848	mitosis	2 out of 385 genes, 0.5%	97 out of 9651 genes, 1.0%	1
	849	cellular membrane organization	2 out of 385 genes, 0.5%	98 out of 9651 genes, 1.0%	1
	850	membrane organization	2 out of 385 genes, 0.5%	99 out of 9651 genes, 1.0%	1
	851	embryonic morphogenesis	6 out of 385 genes, 1.6%	234 out of 9651 genes, 2.4%	1
	852	nucleoside triphosphate metabolic process	9 out of 385 genes, 2.3%	329 out of 9651 genes, 3.4%	1
	853	developmental process involved in reproduction	5 out of 385 genes, 1.3%	204 out of 9651 genes, 2.1%	1
	854	regulation of transcription, DNA-dependent	24 out of 385 genes, 6.2%	766 out of 9651 genes, 7.9%	1
	855	sensory perception of light stimulus	3 out of 385 genes, 0.8%	138 out of 9651 genes, 1.4%	1
	856	cell part morphogenesis	2 out of 385 genes, 0.5%	102 out of 9651 genes, 1.1%	1
	857	organelle fission	2 out of 385 genes, 0.5%	102 out of 9651 genes, 1.1%	1
	858	cell projection morphogenesis	2 out of 385 genes, 0.5%	102 out of 9651 genes, 1.1%	1
	859	regulation of catabolic process	6 out of 385 genes, 1.6%	239 out of 9651 genes, 2.5%	1
	860	vesicle-mediated transport	13 out of 385 genes, 3.4%	454 out of 9651 genes, 4.7%	1
	861	regulation of RNA biosynthetic process	24 out of 385 genes, 6.2%	771 out of 9651 genes, 8.0%	1
	862	regulation of cell differentiation	10 out of 385 genes, 2.6%	366 out of 9651 genes, 3.8%	1
	863	regulation of cellular macromolecule biosynthetic process	26 out of 385 genes, 6.8%	830 out of 9651 genes, 8.6%	1
	864	regulation of RNA metabolic process	24 out of 385 genes, 6.2%	776 out of 9651 genes, 8.0%	1
	865	regulation of hydrolase activity	9 out of 385 genes, 2.3%	340 out of 9651 genes, 3.5%	1
	866	nucleobase-containing compound transport	2 out of 385 genes, 0.5%	107 out of 9651 genes, 1.1%	1
	867	pancreas development	2 out of 385 genes, 0.5%	110 out of 9651 genes, 1.1%	1
	868	cell cycle arrest	2 out of 385 genes, 0.5%	111 out of 9651 genes, 1.2%	1
	869	intracellular signal transduction	23 out of 385 genes, 6.0%	767 out of 9651 genes, 7.9%	1
	870	cellular catabolic process	23 out of 385 genes, 6.0%	768 out of 9651 genes, 8.0%	1
	871	regulation of nucleotide metabolic process	3 out of 385 genes, 0.8%	153 out of 9651 genes, 1.6%	1
	872	modification-dependent protein catabolic process	5 out of 385 genes, 1.3%	226 out of 9651 genes, 2.3%	1
	873	modification-dependent macromolecule catabolic process	5 out of 385 genes, 1.3%	226 out of 9651 genes, 2.3%	1
	874	positive regulation of cell differentiation	3 out of 385 genes, 0.8%	156 out of 9651 genes, 1.6%	1
	875	chromosome organization	9 out of 385 genes, 2.3%	358 out of 9651 genes, 3.7%	1
	876	covalent chromatin modification	2 out of 385 genes, 0.5%	118 out of 9651 genes, 1.2%	1
	877	histone modification	2 out of 385 genes, 0.5%	118 out of 9651 genes, 1.2%	1
	878	mitotic cell cycle	8 out of 385 genes, 2.1%	327 out of 9651 genes, 3.4%	1
	879	embryo development	10 out of 385 genes, 2.6%	392 out of 9651 genes, 4.1%	1
	880	carbohydrate metabolic process	8 out of 385 genes, 2.1%	332 out of 9651 genes, 3.4%	1
	881	regulation of cellular catabolic process	4 out of 385 genes, 1.0%	198 out of 9651 genes, 2.1%	1
	882	regulation of gene expression	28 out of 385 genes, 7.3%	933 out of 9651 genes, 9.7%	1
	883	posttranscriptional regulation of gene expression	2 out of 385 genes, 0.5%	124 out of 9651 genes, 1.3%	1
	884	cellular protein catabolic process	5 out of 385 genes, 1.3%	237 out of 9651 genes, 2.5%	1
	885	proteolysis involved in cellular protein catabolic process	5 out of 385 genes, 1.3%	237 out of 9651 genes, 2.5%	1
	886	cell growth	3 out of 385 genes, 0.8%	166 out of 9651 genes, 1.7%	1
	887	regulation of nucleoside metabolic process	2 out of 385 genes, 0.5%	127 out of 9651 genes, 1.3%	1
	888	chromatin modification	3 out of 385 genes, 0.8%	168 out of 9651 genes, 1.7%	1
	889	single-organism carbohydrate metabolic process	6 out of 385 genes, 1.6%	277 out of 9651 genes, 2.9%	1
	890	regulation of nucleotide catabolic process	2 out of 385 genes, 0.5%	130 out of 9651 genes, 1.3%	1
	891	regulation of purine nucleotide catabolic process	2 out of 385 genes, 0.5%	130 out of 9651 genes, 1.3%	1
	892	cellular macromolecule catabolic process	8 out of 385 genes, 2.1%	345 out of 9651 genes, 3.6%	1
	893	catabolic process	26 out of 385 genes, 6.8%	893 out of 9651 genes, 9.3%	1
	894	chromatin organization	6 out of 385 genes, 1.6%	280 out of 9651 genes, 2.9%	1
	895	protein catabolic process	5 out of 385 genes, 1.3%	248 out of 9651 genes, 2.6%	1
	896	G-protein coupled receptor signaling pathway	5 out of 385 genes, 1.3%	250 out of 9651 genes, 2.6%	1
	897	organic cyclic compound biosynthetic process	22 out of 385 genes, 5.7%	793 out of 9651 genes, 8.2%	1
	898	organic substance catabolic process	23 out of 385 genes, 6.0%	825 out of 9651 genes, 8.5%	1
	899	small GTPase mediated signal transduction	2 out of 385 genes, 0.5%	142 out of 9651 genes, 1.5%	1
	900	regulation of nitrogen compound metabolic process	29 out of 385 genes, 7.5%	1007 out of 9651 genes, 10.4%	1
	901	proteolysis	6 out of 385 genes, 1.6%	298 out of 9651 genes, 3.1%	1
	902	cell cycle process	15 out of 385 genes, 3.9%	594 out of 9651 genes, 6.2%	1
	903	organic substance transport	23 out of 385 genes, 6.0%	837 out of 9651 genes, 8.7%	1
	904	regulation of purine nucleotide metabolic process	2 out of 385 genes, 0.5%	148 out of 9651 genes, 1.5%	1
	905	carbohydrate derivative biosynthetic process	3 out of 385 genes, 0.8%	190 out of 9651 genes, 2.0%	1
	906	regulation of defense response	3 out of 385 genes, 0.8%	191 out of 9651 genes, 2.0%	1
	907	cellular protein modification process	36 out of 385 genes, 9.4%	1223 out of 9651 genes, 12.7%	1
	908	protein modification process	36 out of 385 genes, 9.4%	1223 out of 9651 genes, 12.7%	1
	909	response to radiation	2 out of 385 genes, 0.5%	151 out of 9651 genes, 1.6%	1
	910	nucleoside phosphate biosynthetic process	2 out of 385 genes, 0.5%	151 out of 9651 genes, 1.6%	1
	911	regulation of nucleobase-containing compound metabolic process	28 out of 385 genes, 7.3%	996 out of 9651 genes, 10.3%	1
	912	macromolecule catabolic process	8 out of 385 genes, 2.1%	382 out of 9651 genes, 4.0%	1
	913	single-organism cellular process	178 out of 385 genes, 46.2%	4991 out of 9651 genes, 51.7%	1
	914	establishment of localization in cell	18 out of 385 genes, 4.7%	712 out of 9651 genes, 7.4%	1
	915	cellular component organization	55 out of 385 genes, 14.3%	1786 out of 9651 genes, 18.5%	1
	916	cellular metabolic process	154 out of 385 genes, 40.0%	4399 out of 9651 genes, 45.6%	1
	917	establishment of localization	69 out of 385 genes, 17.9%	2185 out of 9651 genes, 22.6%	1
	918	chordate embryonic development	3 out of 385 genes, 0.8%	211 out of 9651 genes, 2.2%	1
	919	cellular localization	20 out of 385 genes, 5.2%	788 out of 9651 genes, 8.2%	1
	920	embryo development ending in birth or egg hatching	3 out of 385 genes, 0.8%	214 out of 9651 genes, 2.2%	1
	921	protein modification by small protein conjugation or removal	5 out of 385 genes, 1.3%	294 out of 9651 genes, 3.0%	1
	922	metabolic process	190 out of 385 genes, 49.4%	5352 out of 9651 genes, 55.5%	1
	923	macromolecule modification	37 out of 385 genes, 9.6%	1314 out of 9651 genes, 13.6%	1
	924	cell cycle	15 out of 385 genes, 3.9%	647 out of 9651 genes, 6.7%	1
	925	localization	81 out of 385 genes, 21.0%	2550 out of 9651 genes, 26.4%	1
	926	organophosphate biosynthetic process	2 out of 385 genes, 0.5%	181 out of 9651 genes, 1.9%	1
	927	carbohydrate derivative metabolic process	5 out of 385 genes, 1.3%	309 out of 9651 genes, 3.2%	1
	928	cellular component organization or biogenesis	56 out of 385 genes, 14.5%	1882 out of 9651 genes, 19.5%	1
	929	transcription, DNA-dependent	12 out of 385 genes, 3.1%	566 out of 9651 genes, 5.9%	1
	930	RNA biosynthetic process	12 out of 385 genes, 3.1%	566 out of 9651 genes, 5.9%	1
	931	cell cycle phase	7 out of 385 genes, 1.8%	395 out of 9651 genes, 4.1%	1
	932	cellular protein localization	4 out of 385 genes, 1.0%	286 out of 9651 genes, 3.0%	1
	933	cellular macromolecule localization	4 out of 385 genes, 1.0%	286 out of 9651 genes, 3.0%	1
	934	cellular process	277 out of 385 genes, 71.9%	7502 out of 9651 genes, 77.7%	1
	935	organic cyclic compound metabolic process	63 out of 385 genes, 16.4%	2112 out of 9651 genes, 21.9%	1
	936	intracellular protein transport	2 out of 385 genes, 0.5%	209 out of 9651 genes, 2.2%	1
	937	protein modification by small protein conjugation	3 out of 385 genes, 0.8%	259 out of 9651 genes, 2.7%	1
	938	transport	57 out of 385 genes, 14.8%	1968 out of 9651 genes, 20.4%	1
	939	organelle organization	24 out of 385 genes, 6.2%	998 out of 9651 genes, 10.3%	1
	940	primary metabolic process	150 out of 385 genes, 39.0%	4484 out of 9651 genes, 46.5%	1
	941	cellular nitrogen compound biosynthetic process	16 out of 385 genes, 4.2%	770 out of 9651 genes, 8.0%	1
	942	protein transport	6 out of 385 genes, 1.6%	410 out of 9651 genes, 4.2%	1
	943	establishment of protein localization	6 out of 385 genes, 1.6%	413 out of 9651 genes, 4.3%	1
	944	heterocycle biosynthetic process	15 out of 385 genes, 3.9%	745 out of 9651 genes, 7.7%	1
	945	protein localization	9 out of 385 genes, 2.3%	534 out of 9651 genes, 5.5%	1
	946	macromolecule localization	15 out of 385 genes, 3.9%	751 out of 9651 genes, 7.8%	1
	947	nucleobase-containing compound biosynthetic process	14 out of 385 genes, 3.6%	721 out of 9651 genes, 7.5%	1
	948	biosynthetic process	36 out of 385 genes, 9.4%	1438 out of 9651 genes, 14.9%	1
	949	DNA metabolic process	6 out of 385 genes, 1.6%	440 out of 9651 genes, 4.6%	1
	950	aromatic compound biosynthetic process	14 out of 385 genes, 3.6%	742 out of 9651 genes, 7.7%	1
	951	translation	2 out of 385 genes, 0.5%	260 out of 9651 genes, 2.7%	1
	952	organic substance metabolic process	156 out of 385 genes, 40.5%	4784 out of 9651 genes, 49.6%	1
	953	organic substance biosynthetic process	32 out of 385 genes, 8.3%	1376 out of 9651 genes, 14.3%	1
	954	protein metabolic process	55 out of 385 genes, 14.3%	2102 out of 9651 genes, 21.8%	1
	955	cellular response to stress	3 out of 385 genes, 0.8%	355 out of 9651 genes, 3.7%	1
	956	cellular protein metabolic process	41 out of 385 genes, 10.6%	1715 out of 9651 genes, 17.8%	1
	957	intracellular transport	5 out of 385 genes, 1.3%	481 out of 9651 genes, 5.0%	1
	958	cellular biosynthetic process	28 out of 385 genes, 7.3%	1327 out of 9651 genes, 13.7%	1
	959	nitrogen compound metabolic process	58 out of 385 genes, 15.1%	2310 out of 9651 genes, 23.9%	1
	960	heterocycle metabolic process	42 out of 385 genes, 10.9%	1936 out of 9651 genes, 20.1%	1
	961	macromolecule biosynthetic process	16 out of 385 genes, 4.2%	1055 out of 9651 genes, 10.9%	1
	962	cellular macromolecule biosynthetic process	15 out of 385 genes, 3.9%	1029 out of 9651 genes, 10.7%	1
	963	cellular aromatic compound metabolic process	42 out of 385 genes, 10.9%	1963 out of 9651 genes, 20.3%	1
	964	cellular nitrogen compound metabolic process	43 out of 385 genes, 11.2%	2023 out of 9651 genes, 21.0%	1
	965	nucleobase-containing compound metabolic process	38 out of 385 genes, 9.9%	1866 out of 9651 genes, 19.3%	1
	966	RNA metabolic process	14 out of 385 genes, 3.6%	1032 out of 9651 genes, 10.7%	1
	967	gene expression	19 out of 385 genes, 4.9%	1278 out of 9651 genes, 13.2%	1
	968	nucleic acid metabolic process	20 out of 385 genes, 5.2%	1401 out of 9651 genes, 14.5%	1
	969	macromolecule metabolic process	81 out of 385 genes, 21.0%	3524 out of 9651 genes, 36.5%	1
	970	cellular macromolecule metabolic process	61 out of 385 genes, 15.8%	2929 out of 9651 genes, 30.3%	1
