# Supplementary material for: Characterization of Transcriptional Complexity during Adipose Tissue Development in Bovines of Different Ages and Sexes
Source: PLoS One. 2014 Jul 1;9(7):e101261. doi: 10.1371/journal.pone.0101261 (PMC4077742; doi:10.1371/journal.pone.0101261)
Supplement: Table S6 — List of KEGG pathway categories for differentially expressed genes between adipose tissue of fetal bovine and adiose tissue of adult bovine. (XLS) [file pone.0101261.s009.xls]

## Sheet: Sheet1
	Table S6 List of KEGG pathway categories for differentially expressed genes between adipose tissue of fetal bovine and adiose tissue of adult bovine
		Pathways in cancer	DEGs with pathway annotation	All genes with pathway annotation	P-value	Qvalue	Pathway ID
	1	Ribosome	83 (3.71%)	95 (0.9%)	1.79704e-43	4.51058e-41	ko03010
	2	Glutathione metabolism	25 (1.12%)	60 (0.57%)	0.000282212	0.00708353	ko00480
	3	PPAR signaling pathway	39 (1.74%)	115 (1.09%)	0.00111998	0.0216243	ko03320
	4	Pathways in cancer	101 (4.51%)	367 (3.49%)	0.00233252	0.0365914	ko05200
	5	Chemokine signaling pathway	62 (2.77%)	218 (2.07%)	0.00708239	0.099802	ko04062
	6	Prostate cancer	32 (1.43%)	105 (1%)	0.0169273	0.202322	ko05215
	7	Type II diabetes mellitus	22 (0.98%)	67 (0.64%)	0.0185412	0.211538	ko04930
	8	Vitamin B6 metabolism	4 (0.18%)	6 (0.06%)	0.0212104	0.231471	ko00750
	9	Focal adhesion	74 (3.31%)	281 (2.67%)	0.023611	0.239161	ko04510
	10	ABC transporters	12 (0.54%)	32 (0.3%)	0.0264919	0.241498	ko02010
	11	Drug metabolism - cytochrome P450	18 (0.8%)	54 (0.51%)	0.02694	0.241498	ko00982
	12	Fructose and mannose metabolism	19 (0.85%)	59 (0.56%)	0.0334048	0.270471	ko00051
	13	Cholinergic synapse	32 (1.43%)	111 (1.06%)	0.0366252	0.287279	ko04725
	14	Insulin signaling pathway	46 (2.06%)	170 (1.62%)	0.0420924	0.320157	ko04910
	15	ErbB signaling pathway	29 (1.3%)	101 (0.96%)	0.047195	0.334587	ko04012
	16	Butanoate metabolism	14 (0.63%)	42 (0.4%)	0.0476543	0.334587	ko00650
	17	Arachidonic acid metabolism	24 (1.07%)	81 (0.77%)	0.0479885	0.334587	ko00590
	18	Complement and coagulation cascades	34 (1.52%)	122 (1.16%)	0.0501985	0.340535	ko04610
	19	Non-small cell lung cancer	18 (0.8%)	58 (0.55%)	0.0531391	0.346462	ko05223
	20	Small cell lung cancer	27 (1.21%)	94 (0.89%)	0.0538328	0.346462	ko05222
	21	Chagas disease (American trypanosomiasis)	34 (1.52%)	124 (1.18%)	0.0615552	0.384932	ko05142
	22	Phagosome	62 (2.77%)	243 (2.31%)	0.0628773	0.384932	ko04145
	23	p53 signaling pathway	27 (1.21%)	96 (0.91%)	0.0677156	0.400741	ko04115
	24	Bladder cancer	16 (0.71%)	52 (0.49%)	0.0704447	0.400741	ko05219
	25	Toxoplasmosis	41 (1.83%)	155 (1.47%)	0.0715689	0.400741	ko05145
	26	Cytokine-cytokine receptor interaction	59 (2.64%)	232 (2.21%)	0.0718459	0.400741	ko04060
	27	Melanogenesis	28 (1.25%)	101 (0.96%)	0.0744797	0.4064	ko04916
	28	Prion diseases	20 (0.89%)	69 (0.66%)	0.081253	0.428629	ko05020
	29	Endometrial cancer	17 (0.76%)	57 (0.54%)	0.0819688	0.428629	ko05213
	30	Phosphatidylinositol signaling system	28 (1.25%)	103 (0.98%)	0.0913249	0.467807	ko04070
	31	Taurine and hypotaurine metabolism	4 (0.18%)	9 (0.09%)	0.103522	0.507868	ko00430
	32	Epstein-Barr virus infection	60 (2.68%)	242 (2.3%)	0.103739	0.507868	ko05169
	33	Natural killer cell mediated cytotoxicity	41 (1.83%)	160 (1.52%)	0.106684	0.507868	ko04650
	34	Tryptophan metabolism	13 (0.58%)	43 (0.41%)	0.108527	0.507868	ko00380
	35	Tuberculosis	63 (2.82%)	256 (2.44%)	0.109262	0.507868	ko05152
	36	Apoptosis	27 (1.21%)	101 (0.96%)	0.112778	0.514677	ko04210
	37	Circadian rhythm - fly	3 (0.13%)	6 (0.06%)	0.115277	0.516687	ko04711
	38	Inositol phosphate metabolism	19 (0.85%)	68 (0.65%)	0.117669	0.518156	ko00562
	39	Primary immunodeficiency	12 (0.54%)	40 (0.38%)	0.125735	0.54413	ko05340
	40	Acute myeloid leukemia	20 (0.89%)	73 (0.69%)	0.129165	0.549499	ko05221
	41	Adipocytokine signaling pathway	25 (1.12%)	95 (0.9%)	0.141366	0.562336	ko04920
	42	Alcoholism	38 (1.7%)	151 (1.44%)	0.142233	0.562336	ko05034
	43	Sphingolipid metabolism	13 (0.58%)	45 (0.43%)	0.143762	0.562336	ko00600
	44	B cell receptor signaling pathway	28 (1.25%)	108 (1.03%)	0.143783	0.562336	ko04662
	45	Biosynthesis of unsaturated fatty acids	8 (0.36%)	25 (0.24%)	0.143801	0.562336	ko01040
	46	Primary bile acid biosynthesis	9 (0.4%)	29 (0.28%)	0.145625	0.562336	ko00120
	47	Glioma	21 (0.94%)	79 (0.75%)	0.154755	0.588539	ko05214
	48	Steroid hormone biosynthesis	14 (0.63%)	50 (0.48%)	0.16077	0.602289	ko00140
	49	Basal cell carcinoma	12 (0.54%)	42 (0.4%)	0.165893	0.612339	ko05217
	50	Calcium signaling pathway	44 (1.97%)	181 (1.72%)	0.180552	0.652175	ko04020
	51	Axon guidance	46 (2.06%)	190 (1.81%)	0.182213	0.652175	ko04360
	52	T cell receptor signaling pathway	33 (1.47%)	133 (1.27%)	0.184878	0.652175	ko04660
	53	Peroxisome	27 (1.21%)	107 (1.02%)	0.187078	0.652175	ko04146
	54	Synthesis and degradation of ketone bodies	4 (0.18%)	11 (0.1%)	0.190672	0.655599	ko00072
	55	Fc gamma R-mediated phagocytosis	35 (1.56%)	143 (1.36%)	0.20026	0.663767	ko04666
	56	Caffeine metabolism	2 (0.09%)	4 (0.04%)	0.200862	0.663767	ko00232
	57	Spliceosome	42 (1.88%)	174 (1.66%)	0.200981	0.663767	ko03040
	58	VEGF signaling pathway	25 (1.12%)	100 (0.95%)	0.212652	0.672735	ko04370
	59	Viral myocarditis	42 (1.88%)	175 (1.66%)	0.212659	0.672735	ko05416
	60	Mineral absorption	15 (0.67%)	57 (0.54%)	0.217592	0.672735	ko04978
	61	Pertussis	24 (1.07%)	96 (0.91%)	0.218557	0.672735	ko05133
	62	Melanoma	18 (0.8%)	70 (0.67%)	0.219778	0.672735	ko05218
	63	mTOR signaling pathway	18 (0.8%)	70 (0.67%)	0.219778	0.672735	ko04150
	64	Retrograde endocannabinoid signaling	25 (1.12%)	101 (0.96%)	0.228691	0.691584	ko04723
	65	Cyanoamino acid metabolism	3 (0.13%)	8 (0.08%)	0.232037	0.693349	ko00460
	66	TGF-beta signaling pathway	27 (1.21%)	111 (1.06%)	0.247922	0.732099	ko04350
	67	Citrate cycle (TCA cycle)	9 (0.4%)	33 (0.31%)	0.257071	0.750289	ko00020
	68	Aldosterone-regulated sodium reabsorption	12 (0.54%)	46 (0.44%)	0.261964	0.755782	ko04960
	69	Transcriptional misregulation in cancer	52 (2.32%)	225 (2.14%)	0.273354	0.779681	ko05202
	70	GABAergic synapse	23 (1.03%)	95 (0.9%)	0.277993	0.781255	ko04727
	71	Glutamatergic synapse	31 (1.39%)	131 (1.25%)	0.282739	0.781255	ko04724
	72	Dopaminergic synapse	35 (1.56%)	149 (1.42%)	0.283244	0.781255	ko04728
	73	Renin-angiotensin system	5 (0.22%)	17 (0.16%)	0.286784	0.782421	ko04614
	74	Osteoclast differentiation	37 (1.65%)	159 (1.51%)	0.297764	0.790752	ko04380
	75	Vitamin digestion and absorption	11 (0.49%)	43 (0.41%)	0.29856	0.790752	ko04977
	76	Amino sugar and nucleotide sugar metabolism	16 (0.71%)	65 (0.62%)	0.299288	0.790752	ko00520
	77	Leukocyte transendothelial migration	42 (1.88%)	184 (1.75%)	0.331058	0.856656	ko04670
	78	Colorectal cancer	17 (0.76%)	72 (0.68%)	0.358438	0.916646	ko05210
	79	Serotonergic synapse	31 (1.39%)	136 (1.29%)	0.365473	0.916646	ko04726
	80	Propanoate metabolism	10 (0.45%)	41 (0.39%)	0.371485	0.916646	ko00640
	81	Neuroactive ligand-receptor interaction	52 (2.32%)	233 (2.22%)	0.374233	0.916646	ko04080
	82	Lipoic acid metabolism	2 (0.09%)	6 (0.06%)	0.376273	0.916646	ko00785
	83	Pancreatic cancer	19 (0.85%)	82 (0.78%)	0.379806	0.916646	ko05212
	84	Fc epsilon RI signaling pathway	24 (1.07%)	107 (1.02%)	0.423519	0.970526	ko04664
	85	Fatty acid elongation	7 (0.31%)	29 (0.28%)	0.424322	0.970526	ko00062
	86	Long-term potentiation	19 (0.85%)	84 (0.8%)	0.424702	0.970526	ko04720
	87	Fatty acid biosynthesis	3 (0.13%)	11 (0.1%)	0.42533	0.970526	ko00061
	88	Glycerolipid metabolism	13 (0.58%)	57 (0.54%)	0.440751	0.996653	ko00561
	89	Bacterial invasion of epithelial cells	26 (1.16%)	118 (1.12%)	0.457386	0.999967	ko05100
	90	Salivary secretion	26 (1.16%)	118 (1.12%)	0.457386	0.999967	ko04970
	91	Oocyte meiosis	30 (1.34%)	137 (1.3%)	0.464142	0.999967	ko04114
	92	Progesterone-mediated oocyte maturation	22 (0.98%)	100 (0.95%)	0.470058	0.999967	ko04914
	93	Glycine, serine and threonine metabolism	11 (0.49%)	49 (0.47%)	0.477019	0.999967	ko00260
	94	Fatty acid metabolism	11 (0.49%)	49 (0.47%)	0.477019	0.999967	ko00071
	95	Vasopressin-regulated water reabsorption	11 (0.49%)	49 (0.47%)	0.477019	0.999967	ko04962
	96	Chronic myeloid leukemia	21 (0.94%)	96 (0.91%)	0.484206	0.999967	ko05220
	97	Renal cell carcinoma	18 (0.8%)	82 (0.78%)	0.485006	0.999967	ko05211
	98	Mucin type O-Glycan biosynthesis	6 (0.27%)	26 (0.25%)	0.487953	0.999967	ko00512
	99	Wnt signaling pathway	35 (1.56%)	162 (1.54%)	0.491767	0.999967	ko04310
	100	Valine, leucine and isoleucine degradation	13 (0.58%)	59 (0.56%)	0.495426	0.999967	ko00280
	101	Carbohydrate digestion and absorption	13 (0.58%)	59 (0.56%)	0.495426	0.999967	ko04973
	102	Glycosaminoglycan degradation	4 (0.18%)	17 (0.16%)	0.504559	0.999967	ko00531
	103	Amyotrophic lateral sclerosis (ALS)	18 (0.8%)	83 (0.79%)	0.507938	0.999967	ko05014
	104	Protein export	5 (0.22%)	22 (0.21%)	0.517625	0.999967	ko03060
	105	Pentose and glucuronate interconversions	5 (0.22%)	22 (0.21%)	0.517625	0.999967	ko00040
	106	Legionellosis	17 (0.76%)	79 (0.75%)	0.524478	0.999967	ko05134
	107	Dorso-ventral axis formation	6 (0.27%)	27 (0.26%)	0.528162	0.999967	ko04320
	108	Nicotinate and nicotinamide metabolism	6 (0.27%)	27 (0.26%)	0.528162	0.999967	ko00760
	109	Glycerophospholipid metabolism	19 (0.85%)	89 (0.85%)	0.53647	0.999967	ko00564
	110	Folate biosynthesis	3 (0.13%)	13 (0.12%)	0.545065	0.999967	ko00790
	111	Lysine degradation	14 (0.63%)	66 (0.63%)	0.554703	0.999967	ko00310
	112	Steroid biosynthesis	5 (0.22%)	23 (0.22%)	0.560688	0.999967	ko00100
	113	MAPK signaling pathway - fly	5 (0.22%)	23 (0.22%)	0.560688	0.999967	ko04013
	114	Morphine addiction	18 (0.8%)	87 (0.83%)	0.596706	0.999967	ko05032
	115	NF-kappa B signaling pathway	29 (1.3%)	140 (1.33%)	0.599702	0.999967	ko04064
	116	Gap junction	19 (0.85%)	92 (0.88%)	0.600549	0.999967	ko04540
	117	Pathogenic Escherichia coli infection	30 (1.34%)	145 (1.38%)	0.603149	0.999967	ko05130
	118	beta-Alanine metabolism	7 (0.31%)	34 (0.32%)	0.607019	0.999967	ko00410
	119	Neurotrophin signaling pathway	37 (1.65%)	179 (1.7%)	0.610208	0.999967	ko04722
	120	Vibrio cholerae infection	16 (0.71%)	78 (0.74%)	0.61112	0.999967	ko05110
	121	Starch and sucrose metabolism	9 (0.4%)	44 (0.42%)	0.61292	0.999967	ko00500
	122	Butirosin and neomycin biosynthesis	1 (0.04%)	4 (0.04%)	0.616206	0.999967	ko00524
	123	Pyruvate metabolism	11 (0.49%)	54 (0.51%)	0.618876	0.999967	ko00620
	124	Arrhythmogenic right ventricular cardiomyopathy (ARVC)	19 (0.85%)	93 (0.88%)	0.621073	0.999967	ko05412
	125	Endocrine and other factor-regulated calcium reabsorption	12 (0.54%)	59 (0.56%)	0.621814	0.999967	ko04961
	126	Phenylalanine metabolism	5 (0.22%)	25 (0.24%)	0.640477	0.999967	ko00360
	127	Collecting duct acid secretion	8 (0.36%)	40 (0.38%)	0.640572	0.999967	ko04966
	128	Notch signaling pathway	9 (0.4%)	45 (0.43%)	0.641766	0.999967	ko04330
	129	N-Glycan biosynthesis	10 (0.45%)	50 (0.48%)	0.643235	0.999967	ko00510
	130	RNA transport	38 (1.7%)	187 (1.78%)	0.65618	0.999967	ko03013
	131	GnRH signaling pathway	24 (1.07%)	120 (1.14%)	0.670662	0.999967	ko04912
	132	Base excision repair	7 (0.31%)	36 (0.34%)	0.670914	0.999967	ko03410
	133	RNA polymerase	7 (0.31%)	36 (0.34%)	0.670914	0.999967	ko03020
	134	Toll-like receptor signaling pathway	26 (1.16%)	130 (1.24%)	0.674591	0.999967	ko04620
	135	Terpenoid backbone biosynthesis	4 (0.18%)	21 (0.2%)	0.683084	0.999967	ko00900
	136	Hepatitis C	28 (1.25%)	141 (1.34%)	0.693808	0.999967	ko05160
	137	Epithelial cell signaling in Helicobacter pylori infection	16 (0.71%)	82 (0.78%)	0.69521	0.999967	ko05120
	138	Valine, leucine and isoleucine biosynthesis	1 (0.04%)	5 (0.05%)	0.697939	0.999967	ko00290
	139	Phototransduction - fly	10 (0.45%)	53 (0.5%)	0.718394	0.999967	ko04745
	140	Ascorbate and aldarate metabolism	3 (0.13%)	17 (0.16%)	0.73457	0.999967	ko00053
	141	Histidine metabolism	5 (0.22%)	28 (0.27%)	0.741782	0.999967	ko00340
	142	alpha-Linolenic acid metabolism	5 (0.22%)	28 (0.27%)	0.741782	0.999967	ko00592
	143	MAPK signaling pathway	63 (2.82%)	316 (3.01%)	0.744883	0.999967	ko04010
	144	Hedgehog signaling pathway	8 (0.36%)	44 (0.42%)	0.74834	0.999967	ko04340
	145	Lysosome	29 (1.3%)	150 (1.43%)	0.751566	0.999967	ko04142
	146	Glycosylphosphatidylinositol(GPI)-anchor biosynthesis	4 (0.18%)	23 (0.22%)	0.753361	0.999967	ko00563
	147	Riboflavin metabolism	2 (0.09%)	12 (0.11%)	0.760049	0.999967	ko00740
	148	Ubiquinone and other terpenoid-quinone biosynthesis	2 (0.09%)	12 (0.11%)	0.760049	0.999967	ko00130
	149	Drug metabolism - other enzymes	6 (0.27%)	34 (0.32%)	0.760861	0.999967	ko00983
	150	Endocytosis	56 (2.5%)	284 (2.7%)	0.764931	0.999967	ko04144
	151	Porphyrin and chlorophyll metabolism	5 (0.22%)	29 (0.28%)	0.770439	0.999967	ko00860
	152	Long-term depression	14 (0.63%)	76 (0.72%)	0.77081	0.999967	ko04730
	153	Linoleic acid metabolism	7 (0.31%)	40 (0.38%)	0.777743	0.999967	ko00591
	154	Glycosaminoglycan biosynthesis - chondroitin sulfate	4 (0.18%)	24 (0.23%)	0.783689	0.999967	ko00532
	155	Glycosphingolipid biosynthesis - globo series	2 (0.09%)	13 (0.12%)	0.799137	0.999967	ko00603
	156	Circadian rhythm - mammal	3 (0.13%)	19 (0.18%)	0.802834	0.999967	ko04710
	157	Proximal tubule bicarbonate reclamation	6 (0.27%)	36 (0.34%)	0.808911	0.999967	ko04964
	158	NOD-like receptor signaling pathway	17 (0.76%)	94 (0.89%)	0.811578	0.999967	ko04621
	159	Metabolic pathways	251 (11.22%)	1234 (11.74%)	0.816359	0.999967	ko01100
	160	Cocaine addiction	10 (0.45%)	58 (0.55%)	0.818923	0.999967	ko05030
	161	RIG-I-like receptor signaling pathway	13 (0.58%)	74 (0.7%)	0.822191	0.999967	ko04622
	162	Retinol metabolism	9 (0.4%)	53 (0.5%)	0.824532	0.999967	ko00830
	163	Protein processing in endoplasmic reticulum	36 (1.61%)	192 (1.83%)	0.830178	0.999967	ko04141
	164	Cytosolic DNA-sensing pathway	11 (0.49%)	64 (0.61%)	0.830273	0.999967	ko04623
	165	One carbon pool by folate	3 (0.13%)	20 (0.19%)	0.831033	0.999967	ko00670
	166	Glycosaminoglycan biosynthesis - heparan sulfate	4 (0.18%)	26 (0.25%)	0.835363	0.999967	ko00534
	167	Regulation of actin cytoskeleton	64 (2.86%)	332 (3.16%)	0.835791	0.999967	ko04810
	168	Galactose metabolism	5 (0.22%)	32 (0.3%)	0.841823	0.999967	ko00052
	169	Protein digestion and absorption	21 (0.94%)	118 (1.12%)	0.852592	0.999967	ko04974
	170	Jak-STAT signaling pathway	27 (1.21%)	149 (1.42%)	0.854215	0.999967	ko04630
	171	Pancreatic secretion	23 (1.03%)	129 (1.23%)	0.859433	0.999967	ko04972
	172	Glycosaminoglycan biosynthesis - keratan sulfate	2 (0.09%)	15 (0.14%)	0.860713	0.999967	ko00533
	173	Cell cycle	26 (1.16%)	145 (1.38%)	0.864618	0.999967	ko04110
	174	Arginine and proline metabolism	10 (0.45%)	61 (0.58%)	0.864652	0.999967	ko00330
	175	Bile secretion	15 (0.67%)	88 (0.84%)	0.867425	0.999967	ko04976
	176	Tight junction	49 (2.19%)	262 (2.49%)	0.867715	0.999967	ko04530
	177	Thyroid cancer	5 (0.22%)	34 (0.32%)	0.878415	0.999967	ko05216
	178	Alanine, aspartate and glutamate metabolism	5 (0.22%)	34 (0.32%)	0.878415	0.999967	ko00250
	179	Selenocompound metabolism	2 (0.09%)	16 (0.15%)	0.884532	0.999967	ko00450
	180	Other glycan degradation	2 (0.09%)	16 (0.15%)	0.884532	0.999967	ko00511
	181	Gastric acid secretion	20 (0.89%)	117 (1.11%)	0.892683	0.999967	ko04971
	182	Pyrimidine metabolism	19 (0.85%)	113 (1.07%)	0.90326	0.999967	ko00240
	183	Pantothenate and CoA biosynthesis	2 (0.09%)	17 (0.16%)	0.904527	0.999967	ko00770
	184	Other types of O-glycan biosynthesis	7 (0.31%)	48 (0.46%)	0.910866	0.999967	ko00514
	185	Glycosphingolipid biosynthesis - lacto and neolacto series	3 (0.13%)	25 (0.24%)	0.925446	0.999967	ko00601
	186	Tyrosine metabolism	6 (0.27%)	44 (0.42%)	0.929986	0.999967	ko00350
	187	Proteasome	6 (0.27%)	44 (0.42%)	0.929986	0.999967	ko03050
	188	Fat digestion and absorption	8 (0.36%)	56 (0.53%)	0.932034	0.999967	ko04975
	189	Huntington's disease	33 (1.47%)	192 (1.83%)	0.934828	0.999967	ko05016
	190	Glyoxylate and dicarboxylate metabolism	3 (0.13%)	26 (0.25%)	0.937196	0.999967	ko00630
	191	RNA degradation	14 (0.63%)	91 (0.87%)	0.939223	0.999967	ko03018
	192	Cysteine and methionine metabolism	5 (0.22%)	39 (0.37%)	0.939758	0.999967	ko00270
	193	Nicotine addiction	4 (0.18%)	33 (0.31%)	0.942225	0.999967	ko05033
	194	Ether lipid metabolism	7 (0.31%)	52 (0.49%)	0.946512	0.999967	ko00565
	195	Glycolysis / Gluconeogenesis	9 (0.4%)	64 (0.61%)	0.94782	0.999967	ko00010
	196	Nucleotide excision repair	7 (0.31%)	53 (0.5%)	0.953151	0.999967	ko03420
	197	mRNA surveillance pathway	16 (0.71%)	105 (1%)	0.954321	0.999967	ko03015
	198	Sulfur relay system	1 (0.04%)	13 (0.12%)	0.955571	0.999967	ko04122
	199	Shigellosis	17 (0.76%)	111 (1.06%)	0.95624	0.999967	ko05131
	200	DNA replication	4 (0.18%)	35 (0.33%)	0.958075	0.999967	ko03030
	201	Purine metabolism	31 (1.39%)	188 (1.79%)	0.959845	0.999967	ko00230
	202	Sulfur metabolism	1 (0.04%)	14 (0.13%)	0.965041	0.999967	ko00920
	203	Olfactory transduction	10 (0.45%)	75 (0.71%)	0.97205	0.999967	ko04740
	204	Glycosphingolipid biosynthesis - ganglio series	1 (0.04%)	15 (0.14%)	0.972493	0.999967	ko00604
	205	Non-homologous end-joining	1 (0.04%)	15 (0.14%)	0.972493	0.999967	ko03450
	206	Vascular smooth muscle contraction	37 (1.65%)	225 (2.14%)	0.972592	0.999967	ko04270
	207	SNARE interactions in vesicular transport	4 (0.18%)	38 (0.36%)	0.974459	0.999967	ko04130
	208	Synaptic vesicle cycle	12 (0.54%)	88 (0.84%)	0.975725	0.999967	ko04721
	209	Ribosome biogenesis in eukaryotes	11 (0.49%)	83 (0.79%)	0.978267	0.999967	ko03008
	210	Dilated cardiomyopathy	29 (1.3%)	186 (1.77%)	0.980534	0.999967	ko05414
	211	Phototransduction	6 (0.27%)	53 (0.5%)	0.980753	0.999967	ko04744
	212	Hypertrophic cardiomyopathy (HCM)	28 (1.25%)	181 (1.72%)	0.981349	0.999967	ko05410
	213	Taste transduction	4 (0.18%)	40 (0.38%)	0.981804	0.999967	ko04742
	214	Ubiquitin mediated proteolysis	25 (1.12%)	168 (1.6%)	0.98666	0.999967	ko04120
	215	Alzheimer's disease	27 (1.21%)	180 (1.71%)	0.987656	0.999967	ko05010
	216	Pentose phosphate pathway	3 (0.13%)	35 (0.33%)	0.987695	0.999967	ko00030
	217	Salmonella infection	28 (1.25%)	186 (1.77%)	0.988138	0.999967	ko05132
	218	Homologous recombination	2 (0.09%)	28 (0.27%)	0.989546	0.999967	ko03440
	219	Maturity onset diabetes of the young	1 (0.04%)	20 (0.19%)	0.991707	0.999967	ko04950
	220	Mismatch repair	1 (0.04%)	21 (0.2%)	0.993476	0.999967	ko03430
	221	Parkinson's disease	16 (0.71%)	132 (1.26%)	0.997885	0.999967	ko05012
	222	Regulation of autophagy	2 (0.09%)	36 (0.34%)	0.998081	0.999967	ko04140
	223	Oxidative phosphorylation	14 (0.63%)	122 (1.16%)	0.99847	0.999967	ko00190
	224	Fanconi anemia pathway	3 (0.13%)	47 (0.45%)	0.998815	0.999967	ko03460
	225	Cardiac muscle contraction	17 (0.76%)	149 (1.42%)	0.999479	0.999967	ko04260
	226	Aminoacyl-tRNA biosynthesis	4 (0.18%)	61 (0.58%)	0.999618	0.999967	ko00970
	227	Adherens junction	13 (0.58%)	133 (1.27%)	0.999876	0.999967	ko04520
	228	Basal transcription factors	1 (0.04%)	43 (0.41%)	0.999967	0.999967	ko03022
