# Supplementary material for: Characterization of Transcriptional Complexity during Adipose Tissue Development in Bovines of Different Ages and Sexes
Source: PLoS One. 2014 Jul 1;9(7):e101261. doi: 10.1371/journal.pone.0101261 (PMC4077742; doi:10.1371/journal.pone.0101261)
Supplement: Table S8 — List of KEGG pathway categories for differentially expressed genes between adipose tissue of adult bull and adiose tissue of adult heifer. (XLS) [file pone.0101261.s011.xls]

## Sheet: Sheet1
		Table S8 List of KEGG pathway categories for differentially expressed genes between adipose tissue of adult bull and adiose tissue of adult heifer
			Pathway	DEGs with pathway annotation	All genes with pathway annotation	P-value	Q-value	Pathway ID
		1	Type I diabetes mellitus	12 (1.69%)	59 (0.56%)	0.000470888	0.0124197	ko04940
		2	Hematopoietic cell lineage	17 (2.4%)	105 (1%)	0.000605307	0.0141911	ko04640
		3	NF-kappa B signaling pathway	20 (2.82%)	140 (1.33%)	0.00108505	0.0203973	ko04064
		4	Cell cycle	19 (2.68%)	145 (1.38%)	0.00389337	0.0483236	ko04110
		5	p53 signaling pathway	14 (1.98%)	96 (0.91%)	0.00480104	0.0562789	ko04115
		6	Cytokine-cytokine receptor interaction	26 (3.67%)	232 (2.21%)	0.00714832	0.0754147	ko04060
		7	Glycosaminoglycan degradation	4 (0.56%)	17 (0.16%)	0.0239863	0.202444	ko00531
		8	Glycosaminoglycan biosynthesis - heparan sulfate	5 (0.71%)	26 (0.25%)	0.027547	0.223554	ko00534
		9	Systemic lupus erythematosus	12 (1.69%)	102 (0.97%)	0.0409618	0.297004	ko05322
		10	Oocyte meiosis	15 (2.12%)	137 (1.3%)	0.042228	0.297004	ko04114
		11	Pathways in cancer	33 (4.66%)	367 (3.49%)	0.0538319	0.344198	ko05200
		12	Circadian rhythm - fly	2 (0.28%)	6 (0.06%)	0.0566578	0.351612	ko04711
		13	Complement and coagulation cascades	13 (1.84%)	122 (1.16%)	0.066625	0.395237	ko04610
		14	Neuroactive ligand-receptor interaction	22 (3.11%)	233 (2.22%)	0.0674339	0.395237	ko04080
		15	Protein digestion and absorption	12 (1.69%)	118 (1.12%)	0.0993392	0.50148	ko04974
		16	NOD-like receptor signaling pathway	10 (1.41%)	94 (0.89%)	0.100079	0.50148	ko04621
		17	Renin-angiotensin system	3 (0.42%)	17 (0.16%)	0.102197	0.50148	ko04614
		18	TGF-beta signaling pathway	11 (1.55%)	111 (1.06%)	0.126921	0.591165	ko04350
		19	Linoleic acid metabolism	5 (0.71%)	40 (0.38%)	0.12888	0.591165	ko00591
		20	Calcium signaling pathway	16 (2.26%)	181 (1.72%)	0.160205	0.691987	ko04020
		21	Toll-like receptor signaling pathway	12 (1.69%)	130 (1.24%)	0.165282	0.691987	ko04620
		22	Amphetamine addiction	9 (1.27%)	92 (0.88%)	0.165683	0.691987	ko05031
		23	Synthesis and degradation of ketone bodies	2 (0.28%)	11 (0.1%)	0.166598	0.691987	ko00072
		24	MAPK signaling pathway	26 (3.67%)	316 (3.01%)	0.167258	0.691987	ko04010
		25	Salivary secretion	11 (1.55%)	118 (1.12%)	0.170555	0.692058	ko04970
		26	Sphingolipid metabolism	5 (0.71%)	45 (0.43%)	0.183604	0.714831	ko00600
		27	Osteoclast differentiation	14 (1.98%)	159 (1.51%)	0.18372	0.714831	ko04380
		28	D-Glutamine and D-glutamate metabolism	1 (0.14%)	3 (0.03%)	0.188752	0.714831	ko00471
		29	Alanine, aspartate and glutamate metabolism	4 (0.56%)	34 (0.32%)	0.193106	0.714831	ko00250
		30	Tuberculosis	21 (2.97%)	256 (2.44%)	0.2019	0.731418	ko05152
		31	Fructose and mannose metabolism	6 (0.85%)	59 (0.56%)	0.20452	0.731418	ko00051
		32	Axon guidance	16 (2.26%)	190 (1.81%)	0.210099	0.738849	ko04360
		33	Arginine and proline metabolism	6 (0.85%)	61 (0.58%)	0.226381	0.772168	ko00330
		34	RIG-I-like receptor signaling pathway	7 (0.99%)	74 (0.7%)	0.229531	0.772168	ko04622
		35	Progesterone-mediated oocyte maturation	9 (1.27%)	100 (0.95%)	0.230552	0.772168	ko04914
		36	Caffeine metabolism	1 (0.14%)	4 (0.04%)	0.243401	0.802462	ko00232
		37	Mucin type O-Glycan biosynthesis	3 (0.42%)	26 (0.25%)	0.253707	0.823573	ko00512
		38	Legionellosis	7 (0.99%)	79 (0.75%)	0.281755	0.900762	ko05134
		39	Arrhythmogenic right ventricular cardiomyopathy (ARVC)	8 (1.13%)	93 (0.88%)	0.288643	0.90901	ko05412
		40	Wnt signaling pathway	13 (1.84%)	162 (1.54%)	0.296242	0.919221	ko04310
		41	Primary bile acid biosynthesis	3 (0.42%)	29 (0.28%)	0.31	0.943008	ko00120
		42	Butanoate metabolism	4 (0.56%)	42 (0.4%)	0.312846	0.943008	ko00650
		43	Pertussis	8 (1.13%)	96 (0.91%)	0.318904	0.947729	ko05133
		44	Notch signaling pathway	4 (0.56%)	45 (0.43%)	0.359743	0.99998	ko04330
		45	Epstein-Barr virus infection	18 (2.54%)	242 (2.3%)	0.365383	0.99998	ko05169
		46	Carbohydrate digestion and absorption	5 (0.71%)	59 (0.56%)	0.365642	0.99998	ko04973
		47	Circadian rhythm - mammal	2 (0.28%)	19 (0.18%)	0.369399	0.99998	ko04710
		48	Aldosterone-regulated sodium reabsorption	4 (0.56%)	46 (0.44%)	0.37539	0.99998	ko04960
		49	Natural killer cell mediated cytotoxicity	12 (1.69%)	160 (1.52%)	0.392643	0.99998	ko04650
		50	One carbon pool by folate	2 (0.28%)	20 (0.19%)	0.393991	0.99998	ko00670
		51	Chemokine signaling pathway	16 (2.26%)	218 (2.07%)	0.397667	0.99998	ko04062
		52	Steroid hormone biosynthesis	4 (0.56%)	50 (0.48%)	0.437411	0.99998	ko00140
		53	Proximal tubule bicarbonate reclamation	3 (0.42%)	36 (0.34%)	0.440647	0.99998	ko04964
		54	Metabolism of xenobiotics by cytochrome P450	5 (0.71%)	66 (0.63%)	0.460559	0.99998	ko00980
		55	Glycosylphosphatidylinositol(GPI)-anchor biosynthesis	2 (0.28%)	23 (0.22%)	0.464888	0.99998	ko00563
		56	Taurine and hypotaurine metabolism	1 (0.14%)	9 (0.09%)	0.466197	0.99998	ko00430
		57	Epithelial cell signaling in Helicobacter pylori infection	6 (0.85%)	82 (0.78%)	0.478319	0.99998	ko05120
		58	Retinol metabolism	4 (0.56%)	53 (0.5%)	0.482754	0.99998	ko00830
		59	Salmonella infection	13 (1.84%)	186 (1.77%)	0.486535	0.99998	ko05132
		60	Drug metabolism - cytochrome P450	4 (0.56%)	54 (0.51%)	0.49755	0.99998	ko00982
		61	Biosynthesis of unsaturated fatty acids	2 (0.28%)	25 (0.24%)	0.509345	0.99998	ko01040
		62	Melanoma	5 (0.71%)	70 (0.67%)	0.51302	0.99998	ko05218
		63	Pathogenic Escherichia coli infection	10 (1.41%)	145 (1.38%)	0.516409	0.99998	ko05130
		64	Glutamatergic synapse	9 (1.27%)	131 (1.25%)	0.525219	0.99998	ko04724
		65	Fatty acid biosynthesis	1 (0.14%)	11 (0.1%)	0.535735	0.99998	ko00061
		66	Basal cell carcinoma	3 (0.42%)	42 (0.4%)	0.544525	0.99998	ko05217
		67	Endocytosis	19 (2.68%)	284 (2.7%)	0.546897	0.99998	ko04144
		68	Synaptic vesicle cycle	6 (0.85%)	88 (0.84%)	0.5483	0.99998	ko04721
		69	Dorso-ventral axis formation	2 (0.28%)	27 (0.26%)	0.551312	0.99998	ko04320
		70	Nicotinate and nicotinamide metabolism	2 (0.28%)	27 (0.26%)	0.551312	0.99998	ko00760
		71	Jak-STAT signaling pathway	10 (1.41%)	149 (1.42%)	0.551781	0.99998	ko04630
		72	Vitamin digestion and absorption	3 (0.42%)	43 (0.41%)	0.560731	0.99998	ko04977
		73	Tryptophan metabolism	3 (0.42%)	43 (0.41%)	0.560731	0.99998	ko00380
		74	Ubiquinone and other terpenoid-quinone biosynthesis	1 (0.14%)	12 (0.11%)	0.567034	0.99998	ko00130
		75	Histidine metabolism	2 (0.28%)	28 (0.27%)	0.571326	0.99998	ko00340
		76	Hedgehog signaling pathway	3 (0.42%)	44 (0.42%)	0.576583	0.99998	ko04340
		77	Glutathione metabolism	4 (0.56%)	60 (0.57%)	0.582037	0.99998	ko00480
		78	Fatty acid elongation	2 (0.28%)	29 (0.28%)	0.590683	0.99998	ko00062
		79	Chagas disease (American trypanosomiasis)	8 (1.13%)	124 (1.18%)	0.602175	0.99998	ko05142
		80	Cytosolic DNA-sensing pathway	4 (0.56%)	64 (0.61%)	0.633567	0.99998	ko04623
		81	Amino sugar and nucleotide sugar metabolism	4 (0.56%)	65 (0.62%)	0.64579	0.99998	ko00520
		82	Glycine, serine and threonine metabolism	3 (0.42%)	49 (0.47%)	0.65026	0.99998	ko00260
		83	Nicotine addiction	2 (0.28%)	33 (0.31%)	0.661547	0.99998	ko05033
		84	Other glycan degradation	1 (0.14%)	16 (0.15%)	0.672526	0.99998	ko00511
		85	Thyroid cancer	2 (0.28%)	34 (0.32%)	0.677646	0.99998	ko05216
		86	T cell receptor signaling pathway	8 (1.13%)	133 (1.27%)	0.680593	0.99998	ko04660
		87	Retrograde endocannabinoid signaling	6 (0.85%)	101 (0.96%)	0.682931	0.99998	ko04723
		88	Lysosome	9 (1.27%)	150 (1.43%)	0.688294	0.99998	ko04142
		89	Pantothenate and CoA biosynthesis	1 (0.14%)	17 (0.16%)	0.694614	0.99998	ko00770
		90	Alcoholism	9 (1.27%)	151 (1.44%)	0.695849	0.99998	ko05034
		91	mTOR signaling pathway	4 (0.56%)	70 (0.67%)	0.70278	0.99998	ko04150
		92	Serotonergic synapse	8 (1.13%)	136 (1.29%)	0.704489	0.99998	ko04726
		93	Base excision repair	2 (0.28%)	36 (0.34%)	0.707966	0.99998	ko03410
		94	RNA polymerase	2 (0.28%)	36 (0.34%)	0.707966	0.99998	ko03020
		95	Glycerophospholipid metabolism	5 (0.71%)	89 (0.85%)	0.724548	0.99998	ko00564
		96	Toxoplasmosis	9 (1.27%)	155 (1.47%)	0.724905	0.99998	ko05145
		97	Fc epsilon RI signaling pathway	6 (0.85%)	107 (1.02%)	0.735401	0.99998	ko04664
		98	SNARE interactions in vesicular transport	2 (0.28%)	38 (0.36%)	0.735867	0.99998	ko04130
		99	Fat digestion and absorption	3 (0.42%)	56 (0.53%)	0.737277	0.99998	ko04975
		100	Mineral absorption	3 (0.42%)	57 (0.54%)	0.748193	0.99998	ko04978
		101	Cysteine and methionine metabolism	2 (0.28%)	39 (0.37%)	0.748946	0.99998	ko00270
		102	Gap junction	5 (0.71%)	92 (0.88%)	0.751047	0.99998	ko04540
		103	Non-small cell lung cancer	3 (0.42%)	58 (0.55%)	0.758744	0.99998	ko05223
		104	Cocaine addiction	3 (0.42%)	58 (0.55%)	0.758744	0.99998	ko05030
		105	Collecting duct acid secretion	2 (0.28%)	40 (0.38%)	0.761464	0.99998	ko04966
		106	Taste transduction	2 (0.28%)	40 (0.38%)	0.761464	0.99998	ko04742
		107	Long-term depression	4 (0.56%)	76 (0.72%)	0.762036	0.99998	ko04730
		108	Vibrio cholerae infection	4 (0.56%)	78 (0.74%)	0.779621	0.99998	ko05110
		109	Glioma	4 (0.56%)	79 (0.75%)	0.78802	0.99998	ko05214
		110	PPAR signaling pathway	6 (0.85%)	115 (1.09%)	0.795317	0.99998	ko03320
		111	MAPK signaling pathway - fly	1 (0.14%)	23 (0.22%)	0.799171	0.99998	ko04013
		112	Arachidonic acid metabolism	4 (0.56%)	81 (0.77%)	0.804049	0.99998	ko00590
		113	Ubiquitin mediated proteolysis	9 (1.27%)	168 (1.6%)	0.806201	0.99998	ko04120
		114	Starch and sucrose metabolism	2 (0.28%)	44 (0.42%)	0.806258	0.99998	ko00500
		115	VEGF signaling pathway	5 (0.71%)	100 (0.95%)	0.812341	0.99998	ko04370
		116	Glycosaminoglycan biosynthesis - chondroitin sulfate	1 (0.14%)	24 (0.23%)	0.812726	0.99998	ko00532
		117	ErbB signaling pathway	5 (0.71%)	101 (0.96%)	0.819081	0.99998	ko04012
		118	Amyotrophic lateral sclerosis (ALS)	4 (0.56%)	83 (0.79%)	0.819081	0.99998	ko05014
		119	Glycosphingolipid biosynthesis - lacto and neolacto series	1 (0.14%)	25 (0.24%)	0.825367	0.99998	ko00601
		120	Type II diabetes mellitus	3 (0.42%)	67 (0.64%)	0.838319	0.99998	ko04930
		121	Prostate cancer	5 (0.71%)	105 (1%)	0.844114	0.99998	ko05215
		122	Fc gamma R-mediated phagocytosis	7 (0.99%)	143 (1.36%)	0.855659	0.99998	ko04666
		123	alpha-Linolenic acid metabolism	1 (0.14%)	28 (0.27%)	0.858402	0.99998	ko00592
		124	Porphyrin and chlorophyll metabolism	1 (0.14%)	29 (0.28%)	0.867964	0.99998	ko00860
		125	Hypertrophic cardiomyopathy (HCM)	9 (1.27%)	181 (1.72%)	0.868051	0.99998	ko05410
		126	Colorectal cancer	3 (0.42%)	72 (0.68%)	0.871896	0.99998	ko05210
		127	Pancreatic secretion	6 (0.85%)	129 (1.23%)	0.874329	0.99998	ko04972
		128	Cholinergic synapse	5 (0.71%)	111 (1.06%)	0.876248	0.99998	ko04725
		129	Acute myeloid leukemia	3 (0.42%)	73 (0.69%)	0.877821	0.99998	ko05221
		130	Phototransduction	2 (0.28%)	53 (0.5%)	0.880712	0.99998	ko04744
		131	Phototransduction - fly	2 (0.28%)	53 (0.5%)	0.880712	0.99998	ko04745
		132	Dopaminergic synapse	7 (0.99%)	149 (1.42%)	0.882368	0.99998	ko04728
		133	Dilated cardiomyopathy	9 (1.27%)	186 (1.77%)	0.887141	0.99998	ko05414
		134	GABAergic synapse	4 (0.56%)	95 (0.9%)	0.890451	0.99998	ko04727
		135	Adipocytokine signaling pathway	4 (0.56%)	95 (0.9%)	0.890451	0.99998	ko04920
		136	ABC transporters	1 (0.14%)	32 (0.3%)	0.89295	0.99998	ko02010
		137	Chronic myeloid leukemia	4 (0.56%)	96 (0.91%)	0.895107	0.99998	ko05220
		138	Vascular smooth muscle contraction	11 (1.55%)	225 (2.14%)	0.89941	0.99998	ko04270
		139	Glycerolipid metabolism	2 (0.28%)	57 (0.54%)	0.904449	0.99998	ko00561
		140	Drug metabolism - other enzymes	1 (0.14%)	34 (0.32%)	0.906925	0.99998	ko00983
		141	GnRH signaling pathway	5 (0.71%)	120 (1.14%)	0.91381	0.99998	ko04912
		142	Endocrine and other factor-regulated calcium reabsorption	2 (0.28%)	59 (0.56%)	0.91459	0.99998	ko04961
		143	Melanogenesis	4 (0.56%)	101 (0.96%)	0.915868	0.99998	ko04916
		144	Phosphatidylinositol signaling system	4 (0.56%)	103 (0.98%)	0.92309	0.99998	ko04070
		145	Long-term potentiation	3 (0.42%)	84 (0.8%)	0.928558	0.99998	ko04720
		146	mRNA surveillance pathway	4 (0.56%)	105 (1%)	0.92975	0.99998	ko03015
		147	Morphine addiction	3 (0.42%)	87 (0.83%)	0.938563	0.99998	ko05032
		148	Bile secretion	3 (0.42%)	88 (0.84%)	0.9416	0.99998	ko04976
		149	Lysine degradation	2 (0.28%)	66 (0.63%)	0.942668	0.99998	ko00310
		150	Tight junction	12 (1.69%)	262 (2.49%)	0.944296	0.99998	ko04530
		151	Adherens junction	5 (0.71%)	133 (1.27%)	0.950353	0.99998	ko04520
		152	Basal transcription factors	1 (0.14%)	43 (0.41%)	0.950421	0.99998	ko03022
		153	Pyrimidine metabolism	4 (0.56%)	113 (1.07%)	0.951485	0.99998	ko00240
		154	Gastric acid secretion	4 (0.56%)	117 (1.11%)	0.95986	0.99998	ko04971
		155	Bacterial invasion of epithelial cells	4 (0.56%)	118 (1.12%)	0.961734	0.99998	ko05100
		156	Fanconi anemia pathway	1 (0.14%)	47 (0.45%)	0.962533	0.99998	ko03460
		157	Vasopressin-regulated water reabsorption	1 (0.14%)	49 (0.47%)	0.967431	0.99998	ko04962
		158	Leukocyte transendothelial migration	7 (0.99%)	184 (1.75%)	0.968761	0.99998	ko04670
		159	Purine metabolism	7 (0.99%)	188 (1.79%)	0.973489	0.99998	ko00230
		160	Ether lipid metabolism	1 (0.14%)	52 (0.49%)	0.973605	0.99998	ko00565
		161	Nucleotide excision repair	1 (0.14%)	53 (0.5%)	0.975391	0.99998	ko03420
		162	Renal cell carcinoma	2 (0.28%)	82 (0.78%)	0.977591	0.99998	ko05211
		163	Pancreatic cancer	2 (0.28%)	82 (0.78%)	0.977591	0.99998	ko05212
		164	Peroxisome	3 (0.42%)	107 (1.02%)	0.978423	0.99998	ko04146
		165	Ribosome biogenesis in eukaryotes	2 (0.28%)	83 (0.79%)	0.978892	0.99998	ko03008
		166	Regulation of actin cytoskeleton	14 (1.98%)	332 (3.16%)	0.98126	0.99998	ko04810
		167	Endometrial cancer	1 (0.14%)	57 (0.54%)	0.981409	0.99998	ko05213
		168	Neurotrophin signaling pathway	6 (0.85%)	179 (1.7%)	0.983872	0.99998	ko04722
		169	Aminoacyl-tRNA biosynthesis	1 (0.14%)	61 (0.58%)	0.985956	0.99998	ko00970
		170	Glycolysis / Gluconeogenesis	1 (0.14%)	64 (0.61%)	0.988621	0.99998	ko00010
		171	Insulin signaling pathway	5 (0.71%)	170 (1.62%)	0.991116	0.99998	ko04910
		172	Inositol phosphate metabolism	1 (0.14%)	68 (0.65%)	0.991406	0.99998	ko00562
		173	Cardiac muscle contraction	4 (0.56%)	149 (1.42%)	0.991927	0.99998	ko04260
		174	Olfactory transduction	1 (0.14%)	75 (0.71%)	0.994743	0.99998	ko04740
		175	RNA degradation	1 (0.14%)	91 (0.87%)	0.998293	0.99998	ko03018
		176	Parkinson's disease	2 (0.28%)	132 (1.26%)	0.998989	0.99998	ko05012
		177	Protein processing in endoplasmic reticulum	4 (0.56%)	192 (1.83%)	0.999221	0.99998	ko04141
		178	Spliceosome	3 (0.42%)	174 (1.66%)	0.999539	0.99998	ko03040
		179	Shigellosis	1 (0.14%)	111 (1.06%)	0.999583	0.99998	ko05131
		180	RNA transport	3 (0.42%)	187 (1.78%)	0.99979	0.99998	ko03013
		181	Metabolic pathways	55 (7.77%)	1234 (11.74%)	0.99986	0.99998	ko01100
		182	Alzheimer's disease	2 (0.28%)	180 (1.71%)	0.999955	0.99998	ko05010
		183	Huntington's disease	2 (0.28%)	192 (1.83%)	0.99998	0.99998	ko05016
