# Supplementary material for: Characterization of Transcriptional Complexity during Adipose Tissue Development in Bovines of Different Ages and Sexes
Source: PLoS One. 2014 Jul 1;9(7):e101261. doi: 10.1371/journal.pone.0101261 (PMC4077742; doi:10.1371/journal.pone.0101261)
Supplement: Table S10 — List of the putative SNPs in adipose tissue of fetal bovine. (XLS) [file pone.0101261.s013.xls]

Table S10 Detection of putative SNPs in adipose tissue of fetal bovine
GeneID	Coordinate	Reference	Consensus	Quality	BestHit	QualityOfBestHit	UniqReadsNumOfBestHit	AllReadsNumOfBestHit	SecondHit	QualityOfSecondhit	UniqReadsNumOfSecondHit	AllReadsNumOfSecondHit	TotalDepth	RankSum	EstimateCopyNumber	dbSNPTag	DistanceGromLastSNP
chrUn_JH121543	51750	T	W	21	T	36	4	4	A	39	3	3	7	0.2	1	0	2306
chrUn_JH121543	99225	G	K	99	G	36	21	21	T	37	16	16	37	0.297933	1	0	90
chrUn_JH121543	99655	T	Y	51	T	37	7	7	C	36	6	6	13	0.2669	1	0	430
chrUn_JH121543	124504	A	G	59	G	37	23	23	A	0	0	0	23	1	1	0	11
chrUn_JH121543	124515	C	T	80	T	35	43	43	C	0	0	0	43	1	1	0	11
chrUn_JH121543	125181	G	R	46	G	37	5	5	A	40	4	4	9	0.452381	1	0	666
chrUn_JH121543	147443	A	R	56	G	38	4	4	A	38	4	4	8	0.621429	1	0	305
chrUn_JH121543	153935	A	R	99	G	36	10	10	A	35	6	6	16	0.591908	1	0	77
chrUn_JH121543	217617	A	W	99	T	36	17	17	A	35	10	10	27	0.634238	1	0	223
chrUn_JH121443	6196	T	Y	99	T	30	82	82	C	28	25	25	113	0.101395	1	0	69
chrUn_JH121443	6296	A	R	99	G	31	133	133	A	32	122	122	449	0.0921811	1	0	31
chrUn_JH121443	8551	A	R	21	G	39	3	3	A	21	2	2	5	0.6	1	0	216
chrUn_JH121443	9371	G	R	39	G	37	11	11	A	37	5	5	16	0.5	1	0	61
chrUn_JH121443	18895	G	R	79	G	36	10	10	A	37	6	6	16	0.281094	1	0	212
chrUn_JH121443	25327	C	Y	87	T	35	7	7	C	34	7	7	14	0.267483	1	0	98
chrUn_JH121443	34821	G	R	37	G	36	9	9	A	39	4	4	13	0.582517	1	0	90
chrUn_JH121443	34911	G	S	52	G	29	13	13	C	29	7	7	20	0.545672	1	0	90
chrUn_JH121443	85320	G	R	93	G	35	24	24	A	35	10	10	34	0.709513	1	0	39
chrUn_JH121443	85359	G	R	99	G	36	29	29	A	38	13	13	42	0.5935	1	0	39
chrUn_JH121443	86028	G	R	99	G	36	16	16	A	35	12	12	28	0.736353	1	0	8
chrUn_JH121443	86036	G	R	75	G	35	13	13	A	34	7	7	20	0.321324	1	0	8
chrUn_JH121443	86046	C	Y	53	C	35	13	13	T	37	5	5	18	0.283147	1	0	9
chrUn_JH121443	86055	C	Y	57	C	32	12	12	T	35	5	5	17	0.479638	1	0	9
chrUn_JH121443	86391	C	Y	98	C	37	12	12	T	24	11	11	23	0.537667	1	0	72
chrUn_JH121443	87870	C	Y	99	C	37	34	34	T	37	21	21	55	0.237732	1	0	37
chrUn_JH121443	88224	G	R	99	G	33	23	23	A	33	17	17	40	0.33253	1	0	126
chrUn_JH121443	90864	C	Y	99	C	33	47	47	T	36	26	26	73	0.00684676	1	0	10
chrUn_JH121443	94206	T	Y	99	T	36	54	54	C	37	35	35	89	0.207615	1	0	42
chrUn_JH121443	99389	G	R	22	A	32	5	5	G	34	2	2	7	0.571429	1	0	57
chrUn_JH121443	99446	G	R	35	G	27	3	3	A	26	3	3	7	0.75	1	0	57
chrUn_JH121443	102931	C	Y	99	T	36	25	25	C	31	17	17	42	0.0323033	1	0	182
chrUn_JH121443	103266	C	Y	99	T	36	144	144	C	36	111	111	278	0.14282	1	0	109
chrUn_JH121443	103375	T	K	99	T	28	157	157	G	33	97	97	272	3.65E-07	1	0	109
chrUn_JH121443	107174	G	R	21	A	33	4	4	G	33	2	2	6	0.266667	1	0	25
chrUn_JH121443	107639	G	R	48	G	34	14	14	A	35	5	5	19	0.624957	1	0	131
chrUn_JH121443	107770	C	Y	42	C	33	12	12	T	39	5	5	17	0.0242405	1	0	126
chrUn_JH121443	107896	T	Y	35	C	34	5	5	T	37	2	2	7	0.714286	1	0	48
chrUn_JH121443	107944	C	Y	34	T	30	5	5	C	36	3	3	8	0.0178571	1	0	48
chrUn_JH121443	108533	G	R	47	G	34	5	5	A	38	4	4	9	0.142857	1	0	21
chrUn_JH121443	118150	C	Y	25	C	24	7	7	T	35	3	3	10	0.191667	1	0	716
chrUn_JH121443	123965	C	Y	99	C	31	99	99	T	30	65	65	164	0.00252561	1	0	5
chrUn_JH121443	124081	T	Y	99	C	36	156	156	T	34	99	99	286	0.000155859	1	0	8
chrUn_JH121443	124089	A	R	99	G	32	175	175	A	32	72	72	247	0.251364	1	0	8
chrUn_JH121443	124127	C	Y	99	C	31	96	96	T	28	79	79	179	0.000792216	1	0	38
chrUn_JH121443	124211	A	W	93	T	34	52	52	A	33	13	13	75	0.314263	1	0	5
chrUn_JH121443	125642	A	M	99	A	31	142	142	C	32	113	113	318	0.253614	1	0	43
chrUn_JH121443	125685	A	R	99	A	38	148	148	G	38	107	107	480	0.414525	1	0	43
chrUn_JH121443	125811	T	Y	99	T	32	131	131	C	33	124	124	598	0.0110386	1	0	9
chrUn_JH121443	125820	C	Y	99	T	35	129	129	C	31	124	124	509	0.00297458	1	0	9
chrUn_JH121443	125877	G	R	99	A	34	128	128	G	33	127	127	594	0.131017	1	0	57
chrUn_JH121443	126773	T	Y	99	C	28	78	78	T	22	44	44	122	0.00314295	1	0	28
chrUn_JH121443	126801	T	K	99	G	30	20	20	T	32	15	15	35	0.563445	1	0	28
chrUn_JH121443	126937	C	Y	99	T	34	10	10	C	30	9	9	19	0.121403	1	0	7
chrUn_JH121443	127296	C	Y	57	C	35	7	7	T	29	7	7	14	0.0364219	1	0	25
chrUn_JH121443	127321	C	Y	82	T	33	9	9	C	31	6	6	15	0.715984	1	0	25
chrUn_JH121443	127667	G	R	85	A	30	31	31	G	28	12	12	43	0.273686	1	0	24
chrUn_JH121443	127951	G	R	24	A	26	4	4	G	26	2	2	6	0.7	1	0	37
chrUn_JH121443	128370	A	R	99	A	34	20	20	G	38	14	14	34	0.00130073	1	0	14
chrUn_JH121443	128444	C	M	99	C	32	21	21	A	35	10	10	31	0.598178	1	0	60
chrUn_JH121443	128540	T	Y	96	C	36	8	8	T	34	8	8	16	0.117249	1	0	10
chrUn_JH121443	128571	G	R	24	G	36	10	10	A	30	5	5	15	0.013986	1	0	21
chrUn_JH121443	129046	C	Y	47	C	35	8	8	T	32	5	5	13	0.6554	1	0	30
chrUn_JH121443	130263	C	M	99	C	35	23	23	A	34	15	15	38	0.20385	1	0	91
chrUn_JH121443	131370	G	S	99	G	34	93	93	C	34	39	39	132	0.183328	1	0	278
chrUn_JH121443	131657	G	R	20	A	34	3	3	G	40	2	2	5	0.1	1	0	143
chrUn_JH121443	137090	A	G	84	G	38	35	35	A	0	0	0	35	1	1	0	765
chrUn_JH121443	138009	T	Y	37	T	36	120	120	C	40	14	14	134	0.000264151	1	0	59
chrUn_JH121443	138364	T	W	99	T	33	82	82	A	31	58	58	140	0.171138	1	0	28
chrUn_JH121443	138589	C	S	99	C	33	131	131	G	33	17	17	148	0.22431	1	0	103
chrUn_JH121443	138712	A	R	42	A	31	13	13	G	26	7	7	21	0.067402	1	0	22
chrUn_JH121443	138734	G	S	59	G	29	11	11	C	27	8	8	19	0.27238	1	0	22
chrUn_JH121443	139200	G	R	99	G	34	148	148	A	31	22	22	170	0.0200858	1	0	102
chrUn_JH121443	139302	T	Y	37	T	18	13	13	C	24	6	6	19	0.561017	1	0	8
chrUn_JH121443	139310	C	S	56	C	31	12	12	G	31	6	6	18	0.445809	1	0	8
chrUn_JH121443	139411	T	C	45	C	34	18	18	T	0	0	0	18	1	1	0	63
chrUn_JH121443	139474	A	G	59	G	33	22	22	A	0	0	0	22	1	1	0	63
chrUn_JH121443	145554	A	R	93	G	33	158	158	A	33	97	97	2808	8.53E-07	1	0	51
chrUn_JH121443	163206	C	Y	63	C	34	14	14	T	38	6	6	20	0.155934	1	0	368
chrUn_JH121443	177815	C	Y	76	T	37	5	5	C	38	4	4	9	0.68254	1	0	40
chrUn_JH121443	177855	G	S	32	G	32	9	9	C	38	4	4	13	0.302098	1	0	40
chrUn_JH121443	177964	G	S	94	G	33	16	16	C	34	9	9	25	0.261228	1	0	11
chrUn_JH121443	178052	T	K	48	T	32	14	14	G	33	7	7	21	0.0984348	1	0	63
chrUn_JH121443	178125	G	S	39	G	37	6	6	C	35	4	4	10	0.128571	1	0	73
chrUn_JH121443	178370	G	R	99	G	34	34	34	A	31	34	34	68	0.0151988	1	0	12
chrUn_JH121443	178382	T	Y	99	C	33	56	56	T	33	17	17	73	0.250745	1	0	12
chrUn_JH121443	178599	C	M	99	C	32	13	13	A	33	10	10	23	0.392222	1	0	217
chrUn_JH121443	180361	T	C	20	C	37	8	8	T	0	0	0	8	1	1	0	26
chrUn_JH121443	180610	C	S	99	C	37	158	158	G	37	96	96	362	0.394114	1	0	40
chrUn_JH121443	180816	C	Y	99	T	34	45	45	C	34	29	29	74	0.091969	1	0	19
chrUn_JH121443	181173	C	Y	99	C	32	195	195	T	33	60	60	431	0.0117621	1	0	27
chrUn_JH121443	181200	G	R	99	G	32	164	164	A	31	90	90	300	0.0365093	1	0	27
chrUn_JH121443	181266	G	S	99	C	34	151	151	G	35	104	104	305	0.486907	1	0	16
chrUn_JH121443	181327	C	S	51	G	32	4	4	C	35	3	3	7	0.6	1	0	6
chrUn_JH121443	183607	C	Y	25	T	37	3	3	C	34	3	3	6	0.675	1	0	167
chrUn_JH121443	184487	C	Y	46	T	37	4	4	C	35	3	3	7	0.714286	1	0	44
chrUn_JH121443	184531	T	Y	64	C	36	5	5	T	38	4	4	9	0.68254	1	0	44
chrUn_JH121443	188669	A	R	99	G	36	12	12	A	37	6	6	18	0.145389	1	0	259
chrUn_JH121443	223219	T	Y	95	C	36	8	8	T	34	8	8	16	0.139316	1	0	444
chrUn_JH121443	223663	T	Y	29	C	35	4	4	T	33	4	4	8	0.1	1	0	444
chrUn_JH121443	242013	T	Y	77	C	34	7	7	T	33	5	5	12	0.632576	1	0	176
chrUn_JH121333	407783	G	R	54	A	38	11	11	G	39	4	4	15	0.665201	1	0	40
chrUn_JH121333	429272	C	S	99	G	38	81	81	C	37	43	43	124	0.219355	1	0	34
chrUn_JH121333	429442	A	R	88	A	30	10	10	G	36	8	32	43	0.00777001	1.55814	0	136
chrUn_JH121333	460364	G	K	98	G	38	13	13	T	37	9	9	22	0.256144	1	0	163
chrUn_JH121333	460527	G	S	99	C	35	16	16	G	36	10	10	26	0.629235	1	0	163
chrUn_JH121333	461654	T	A	43	A	33	18	18	T	0	0	0	18	1	1	0	104
chrUn_JH121333	461758	G	K	24	T	32	5	5	G	34	2	2	7	0.428571	1	0	104
chr26	32370	A	C	26	C	36	10	10	A	0	0	0	10	1	1	0	56
chr26	828154	G	A	26	A	36	10	10	G	0	0	0	10	1	1	0	45
chr26	828205	A	T	35	T	34	13	13	A	0	0	0	13	1	1	0	51
chr26	828316	A	G	45	G	33	19	19	A	0	0	0	19	1	1	0	18
chr26	828368	A	T	26	T	35	10	10	A	0	0	0	10	1	1	0	52
chr26	828595	C	Y	22	C	38	12	15	T	31	4	12	27	0.289011	1.40741	0	9
chr26	828604	C	T	49	T	35	18	29	C	0	0	0	29	1	1.37931	0	9
chr26	828625	C	G	51	G	35	19	26	C	0	0	0	26	1	1.26923	0	21
chr26	858953	T	C	28	C	38	11	11	T	0	0	0	11	1	1	0	20
chr26	859276	G	R	39	G	38	7	7	A	40	4	4	11	0.60303	1	0	22
chr26	2101760	G	A	93	A	37	37	37	G	0	0	0	37	1	1	0	85
chr26	2101845	C	T	99	T	37	43	48	C	0	0	0	48	1	1.10417	0	85
chr26	2479371	G	S	20	C	37	2	2	G	37	1	1	3	0.666667	1	0	68
chr26	3425450	C	G	37	G	37	14	16	C	0	0	0	16	1	1.125	0	43
chr26	5631945	A	G	87	G	38	46	46	A	0	0	0	46	1	1	0	13
chr26	5631958	T	C	90	C	37	49	49	T	0	0	0	49	1	1	0	13
chr26	5632043	G	A	99	A	34	86	86	G	0	0	0	86	1	1	0	52
chr26	5632095	A	G	99	G	37	204	204	A	0	0	0	204	1	1	0	52
chr26	5632183	G	A	99	A	33	79	79	G	0	0	0	79	1	1	0	17
chr26	5632200	C	G	96	G	34	90	90	C	21	1	1	91	1	1	0	17
chr26	5632230	C	T	99	T	36	85	85	C	0	0	0	85	1	1	0	30
chr26	5632299	T	A	66	A	37	24	27	T	0	0	0	27	1	1.11111	0	42
chr26	5632341	T	C	59	C	38	22	25	T	0	0	0	25	1	1.12	0	42
chr26	5632560	G	A	76	A	34	37	37	G	0	0	0	37	1	1	0	7
chr26	5632574	A	M	56	A	34	13	13	C	34	11	11	24	0.454755	1	0	7
chr26	5632652	T	C	99	C	37	80	80	T	0	0	0	80	1	1	0	78
chr26	5632824	A	C	50	C	33	32	32	A	31	1	1	33	1	1	0	38
chr26	5632862	A	C	36	C	36	14	14	A	0	0	0	14	1	1	0	38
chr26	7178378	A	R	99	G	36	16	16	A	38	14	14	30	0.120023	1	0	290
chr26	7178668	A	R	99	A	36	23	23	G	33	16	16	39	0.69176	1	0	290
chr26	7180196	G	C	29	C	37	11	11	G	0	0	0	11	1	1	0	157
chr26	7833357	G	S	20	C	38	3	3	G	40	1	1	4	0.5	1	0	396
chr26	7833753	T	W	81	T	37	7	7	A	35	5	5	12	0.377525	1	0	6
chr26	7833759	G	K	43	G	37	8	8	T	37	4	4	12	0.533333	1	0	6
chr26	7833777	C	Y	95	T	37	7	7	C	38	6	6	13	0.682692	1	0	18
chr26	7834371	A	W	99	T	28	12	12	A	32	5	5	17	0.520362	1	0	57
chr26	7834428	G	R	44	A	32	6	6	G	35	3	3	9	0.452381	1	0	57
chr26	7835648	A	M	37	A	37	10	10	C	36	5	5	15	0.0822511	1	0	42
chr26	7835690	T	K	72	T	39	7	7	G	40	5	5	12	0.688763	1	0	21
chr26	7835711	G	R	56	G	37	8	8	A	40	5	5	13	0.21756	1	0	21
chr26	7836022	G	R	30	A	40	5	5	G	40	2	2	7	0.714286	1	0	311
chr26	7929208	G	A	20	A	37	8	8	G	0	0	0	8	1	1	0	41
chr26	7929295	C	Y	46	T	29	5	5	C	24	3	3	8	0.696429	1	0	87
chr26	7929894	C	Y	54	C	38	4	4	T	37	4	4	8	0.621429	1	0	24
chr26	7929918	C	Y	51	T	36	4	4	C	36	3	3	7	0.571429	1	0	24
chr26	7959730	A	R	25	A	39	4	4	G	38	3	3	7	0.428571	1	0	132
chr26	7960113	A	R	47	A	36	8	8	G	38	5	5	13	0.261849	1	0	175
chr26	7960288	T	Y	40	C	40	4	4	T	33	3	3	7	0.0285714	1	0	45
chr26	7964099	C	Y	21	T	30	3	3	C	41	2	2	5	0.1	1	0	20
chr26	7964119	A	W	37	A	40	3	3	T	39	3	3	6	0.75	1	0	8
chr26	7964127	G	K	26	T	38	3	3	G	37	3	3	6	0.35	1	0	8
chr26	7964249	T	Y	57	C	37	5	5	T	35	4	4	9	0.603175	1	0	43
chr26	7964329	T	K	83	G	39	5	5	T	35	4	4	9	0.547619	1	0	74
chr26	7964403	G	R	27	G	34	4	4	A	36	3	3	7	0.314286	1	0	39
chr26	7980440	C	Y	49	T	36	5	5	C	33	3	3	8	0.598214	1	0	25
chr26	7980465	G	R	53	A	35	4	4	G	37	3	3	7	0.714286	1	0	25
chr26	7980598	T	Y	27	C	33	3	3	T	38	2	2	5	0.4	1	0	77
chr26	7980675	T	Y	26	C	37	3	3	T	33	2	2	5	0.2	1	0	77
chr26	7985681	A	R	85	G	36	13	13	A	36	6	6	19	0.483046	1	0	149
chr26	7986410	A	M	21	C	39	2	2	A	39	2	2	4	0.666667	1	0	143
chr26	7987268	G	R	51	G	37	5	5	A	40	4	4	9	0.603175	1	0	8
chr26	7991021	G	S	21	C	41	2	2	G	40	1	1	3	0.333333	1	0	52
chr26	7991724	C	Y	32	T	38	4	4	C	40	2	2	6	0.7	1	0	155
chr26	7991933	T	Y	46	T	39	4	4	C	39	4	4	8	0.442857	1	0	8
chr26	7991973	A	R	57	G	35	5	5	A	35	5	5	10	0.710317	1	0	32
chr26	8020632	G	T	22	T	37	9	9	G	0	0	0	9	1	1	0	5
chr26	8020920	T	W	78	A	36	11	11	T	37	4	4	15	0.425641	1	0	201
chr26	8033999	T	Y	28	T	39	3	3	C	35	3	3	6	0.6	1	0	269
chr26	8035730	C	Y	22	T	38	6	6	C	36	2	2	8	0.214286	1	0	450
chr26	8077071	G	A	20	A	29	8	8	G	0	0	0	8	1	1	0	20
chr26	8114037	A	M	29	A	36	6	6	C	39	3	3	9	0.636905	1	0	381
chr26	8266426	A	G	20	G	37	8	8	A	0	0	0	8	1	1	0	7
chr26	8266433	G	A	20	A	38	8	8	G	0	0	0	8	1	1	0	7
chr26	8299709	T	Y	22	C	36	3	3	T	24	3	3	6	0.6	1	0	3439
chr26	8450516	T	Y	29	C	31	3	3	T	40	2	2	5	0.4	1	0	13
chr26	8480853	T	W	21	A	38	2	2	T	40	1	1	3	0.666667	1	0	1509
chr26	8558610	T	W	20	A	32	3	3	T	41	1	1	4	0.25	1	0	115
chr26	8558779	A	R	35	G	32	5	5	A	35	2	2	7	0.714286	1	0	54
chr26	8832397	G	T	20	T	23	10	10	G	0	0	0	10	1	1	0	193
chr26	9143568	G	S	29	C	38	3	8	G	24	3	10	18	0.05	1.66667	0	105183
chr26	9250312	C	S	69	C	35	8	15	G	34	5	10	25	0.708236	1.48	0	1561
chr26	9288921	A	R	99	A	36	15	15	G	34	14	14	29	0.457238	1	0	463
chr26	9685870	A	R	61	G	36	5	5	A	36	4	4	9	0.452381	1	0	7999
chr26	9700669	C	Y	99	C	38	9	9	T	37	9	9	18	0.732857	1	0	63
chr26	9700732	A	R	61	A	37	6	6	G	33	6	6	12	0.19697	1	0	9
chr26	9721028	G	R	63	G	38	16	16	A	28	9	9	25	0.500034	1	0	38
chr26	9722391	T	K	60	T	33	5	5	G	38	4	4	9	0.571429	1	0	190
chr26	9722711	G	R	72	G	35	19	19	A	32	9	9	28	0.702338	1	0	320
chr26	9723191	C	Y	97	T	36	15	15	C	37	7	7	22	0.709148	1	0	65
chr26	9725015	T	Y	22	T	34	7	7	C	32	4	4	11	0.324242	1	0	184
chr26	9907798	T	C	45	C	35	18	18	T	0	0	0	18	1	1	0	39
chr26	9907837	C	G	32	G	37	12	12	C	0	0	0	12	1	1	0	39
chr26	9907885	C	Y	53	C	37	14	14	T	34	6	6	20	0.076419	1	0	48
chr26	9908164	G	K	88	G	35	11	11	T	37	7	7	18	0.142722	1	0	78
chr26	9916336	A	R	99	G	35	28	28	A	29	17	17	45	0.504087	1	0	29
chr26	9916365	T	Y	99	C	38	52	52	T	37	28	28	80	0.408268	1	0	29
chr26	9916478	A	R	99	G	38	62	62	A	38	20	20	82	0.19236	1	0	113
chr26	9916626	C	Y	99	C	38	69	69	T	38	16	16	85	0.268179	1	0	148
chr26	9916961	T	Y	75	C	31	6	6	T	35	4	4	10	0.652381	1	0	88
chr26	10034608	C	Y	28	T	38	5	5	C	38	2	2	7	0.785714	1	0	319
chr26	10096063	A	R	31	G	39	5	5	A	37	2	2	7	0.714286	1	0	264
chr26	10096327	G	R	99	A	38	26	26	G	38	12	12	39	0.636368	1	0	264
chr26	10098733	G	C	20	C	39	8	8	G	0	0	0	8	1	1	0	253
chr26	10098986	G	R	22	A	34	5	5	G	38	2	2	7	0.190476	1	0	253
chr26	10100761	G	S	95	G	36	25	25	C	38	8	8	33	0.0948539	1	0	183
chr26	10100944	C	Y	99	T	35	40	40	C	37	12	12	52	0.657349	1	0	183
chr26	10420411	A	M	26	A	37	4	4	C	36	3	3	7	0.2	1	0	113
chr26	10420524	A	R	22	A	38	4	4	G	30	3	3	7	0.514286	1	0	113
chr26	10680829	C	M	32	A	37	3	3	C	39	2	2	5	0.8	1	0	32
chr26	10751525	G	R	24	G	38	6	6	A	38	3	3	9	0.678571	1	0	27
chr26	11175086	T	Y	99	T	36	230	230	C	36	25	25	1686	0.409661	1	0	6
chr26	11175092	G	R	99	G	34	153	153	A	34	102	102	1778	0.213919	1	0	6
chr26	11175133	A	R	99	A	35	133	133	G	34	122	122	1550	0.118916	1	0	41
chr26	11181454	A	R	25	A	39	4	4	G	30	4	4	8	0.721429	1	0	26
chr26	11181517	T	Y	25	T	39	4	4	C	32	3	3	7	0.528571	1	0	17
chr26	11181801	G	R	99	G	37	230	230	A	36	22	22	252	0.100044	1	0	21
chr26	11181986	G	R	32	G	39	3	3	A	35	3	3	6	0.5	1	0	26
chr26	11182139	A	R	64	G	37	5	5	A	37	4	4	9	0.77381	1	0	26
chr26	11182165	C	Y	63	T	31	7	7	C	39	4	4	11	0.518182	1	0	26
chr26	11182203	A	R	66	G	33	7	7	A	38	4	4	11	0.557576	1	0	38
chr26	11182889	C	Y	32	T	32	3	3	C	34	2	2	5	0.4	1	0	358
chr26	11184190	G	R	62	G	35	196	196	A	38	15	15	212	0.00179959	1	0	19
chr26	11184259	A	R	99	A	33	132	132	G	31	123	123	528	0.0984382	1	0	26
chr26	11185473	G	R	28	A	40	3	3	G	40	2	2	5	0.6	1	0	27
chr26	11186496	T	Y	60	T	34	10	10	C	35	6	6	16	0.718719	1	0	341
chr26	11187258	C	Y	39	C	36	243	265	T	35	12	13	505	0.0543845	1.14455	0	43
chr26	11259202	G	S	99	G	39	7	7	C	35	7	7	14	0.191434	1	0	49
chr26	11259251	A	R	84	A	38	8	8	G	34	7	7	15	0.26791	1	0	49
chr26	11259301	T	Y	52	C	33	4	4	T	38	3	3	7	0.714286	1	0	50
chr26	11259626	A	M	55	A	39	9	9	C	38	5	5	14	0.181818	1	0	5
chr26	11259657	A	R	58	G	39	10	10	A	39	4	4	14	0.226773	1	0	26
chr26	11259806	G	R	94	G	37	15	15	A	39	8	8	23	0.718659	1	0	74
chr26	11259880	T	Y	99	T	34	11	11	C	37	9	9	20	0.550342	1	0	74
chr26	11260023	C	M	99	C	35	17	17	A	38	13	13	30	0.51624	1	0	70
chr26	11260206	A	R	99	A	37	27	27	G	35	24	24	51	0.14452	1	0	44
chr26	11260250	A	R	99	A	35	17	17	G	32	13	13	30	0.502285	1	0	44
chr26	11432364	A	W	64	T	40	5	5	A	35	3	3	8	0.5625	1	0	10716
chr26	11443578	A	R	65	A	34	34	34	G	34	12	12	46	0.547941	1	0	470
chr26	11444486	A	R	99	G	36	32	32	A	35	27	27	59	0.721489	1	0	465
chr26	11444951	G	R	24	G	38	12	12	A	37	4	4	16	0.430769	1	0	32
chr26	11526253	C	Y	46	C	36	6	6	T	33	4	4	10	0.304762	1	0	159
chr26	11526559	T	K	59	G	32	7	7	T	33	4	4	11	0.536364	1	0	62
chr26	11527599	T	Y	44	C	33	6	6	T	34	5	5	11	0.396104	1	0	227
chr26	11527826	G	R	27	A	34	5	5	G	35	2	2	7	0.571429	1	0	19
chr26	11543724	T	Y	21	T	33	7	7	C	37	4	4	11	0.463636	1	0	45
chr26	11543769	T	Y	70	T	37	7	7	C	39	6	6	13	0.558566	1	0	45
chr26	11544082	G	R	99	G	37	13	13	A	34	11	11	24	0.557106	1	0	197
chr26	11544279	T	Y	99	C	32	9	9	T	36	8	8	17	0.444179	1	0	97
chr26	11544376	T	K	99	T	36	17	17	G	29	13	13	30	0.60807	1	0	64
chr26	11544440	T	W	99	T	36	20	20	A	33	12	12	35	0.250735	1	0	64
chr26	11544608	T	G	53	G	36	20	20	T	0	0	0	20	1	1	0	13
chr26	11544621	G	R	38	A	36	14	14	G	27	5	5	19	0.624957	1	0	13
chr26	11544669	A	R	99	G	37	18	18	A	35	8	8	26	0.632696	1	0	48
chr26	11544723	C	Y	99	T	38	17	17	C	35	11	11	28	0.561036	1	0	8
chr26	11544731	G	R	99	A	38	20	20	G	34	12	12	32	0.619305	1	0	8
chr26	11545176	G	R	78	G	39	8	8	A	36	6	6	14	0.535465	1	0	12
chr26	11545188	C	Y	99	C	34	9	9	T	37	8	8	17	0.444179	1	0	12
chr26	11545212	T	Y	99	C	36	11	11	T	31	7	7	18	0.0316271	1	0	24
chr26	11545379	C	Y	99	T	37	94	94	C	36	32	32	126	0.21963	1	0	39
chr26	11545418	G	K	99	T	36	89	89	G	37	20	20	109	0.327715	1	0	39
chr26	11545467	T	Y	99	C	34	95	95	T	37	33	33	128	0.000454399	1	0	29
chr26	11545496	T	Y	99	C	37	74	74	T	36	30	30	104	0.0222691	1	0	29
chr26	11564941	A	W	44	T	40	4	4	A	33	2	2	6	0.633333	1	0	58
chr26	11564999	T	Y	72	C	38	7	7	T	35	4	4	11	0.463636	1	0	58
chr26	11565088	A	R	31	G	37	6	6	A	35	2	2	8	0.714286	1	0	89
chr26	11565279	A	R	90	G	38	12	12	A	38	6	6	18	0.609271	1	0	50
chr26	11565329	G	S	99	C	38	14	14	G	36	9	9	23	0.487705	1	0	50
chr26	11565638	C	Y	99	T	32	20	20	C	35	16	16	36	0.544572	1	0	22
chr26	11565660	C	Y	99	T	34	25	25	C	36	19	19	44	0.078301	1	0	22
chr26	11565741	G	S	99	G	34	15	15	C	33	15	15	30	0.663218	1	0	23
chr26	11565764	G	K	99	G	36	9	9	T	35	9	9	18	0.398087	1	0	14
chr26	11565778	G	R	90	G	32	9	9	A	36	7	7	16	0.0708042	1	0	14
chr26	11566022	G	R	52	G	35	6	6	A	35	4	4	12	0.690476	1	0	68
chr26	11566090	C	G	32	G	38	12	12	C	0	0	0	12	1	1	0	68
chr26	11566191	C	Y	99	C	39	27	27	T	38	18	18	45	0.0680912	1	0	101
chr26	11566348	T	W	99	T	37	29	29	A	39	23	23	53	0.542108	1	0	66
chr26	11566414	A	R	99	A	37	39	39	G	36	29	29	68	0.2322	1	0	22
chr26	11566436	C	Y	99	C	36	78	78	T	36	43	43	121	0.130572	1	0	12
chr26	11566448	C	T	99	T	36	119	119	C	0	0	0	119	1	1	0	12
chr26	11566472	C	T	99	T	35	110	110	C	0	0	0	110	1	1	0	24
chr26	11566628	G	R	87	A	36	21	25	G	38	9	9	34	0.0313571	1.11765	0	31
chr26	11566659	C	Y	44	T	33	16	21	C	39	4	4	25	0.572549	1.2	0	17
chr26	11566676	A	R	53	A	37	17	17	G	39	7	15	32	0.191382	1.25	0	11
chr26	11566687	C	Y	81	C	36	19	19	T	35	8	18	37	0.257363	1.27027	0	11
chr26	11566714	A	R	93	A	36	15	15	G	34	9	18	33	0.629871	1.27273	0	16
chr26	11566730	A	M	85	A	37	14	14	C	33	7	16	30	0.485509	1.3	0	16
chr26	11566836	G	R	99	G	38	9	9	A	34	10	10	19	0.578845	1	0	14
chr26	11566923	T	Y	99	T	35	11	11	C	33	11	11	22	0.629758	1	0	9
chr26	11566950	A	R	45	A	36	12	12	G	35	6	6	18	0.70502	1	0	27
chr26	11566989	A	G	51	G	38	19	19	A	0	0	0	19	1	1	0	39
chr26	11567036	A	M	99	A	36	21	21	C	37	19	19	40	0.692071	1	0	18
chr26	11567054	T	C	44	C	36	40	40	T	41	2	2	42	1	1	0	18
chr26	11567172	G	A	99	A	37	62	62	G	0	0	0	62	1	1	0	47
chr26	11567431	T	K	99	T	35	73	73	G	37	52	52	125	0.0815112	1	0	9
chr26	11567440	A	Y	99	C	34	66	66	T	37	56	56	123	0.000114941	1	0	9
chr26	11567609	T	Y	99	C	34	28	28	T	36	21	21	49	0.0384888	1	0	51
chr26	11567660	G	R	99	G	35	14	14	A	34	14	14	28	0.455013	1	0	51
chr26	11568257	G	S	21	C	38	2	2	G	40	1	1	3	0.666667	1	0	43
chr26	11568356	C	M	63	A	36	5	5	C	29	5	5	10	0.513889	1	0	97
chr26	11568453	G	R	99	A	37	33	33	G	38	13	13	46	0.461632	1	0	18
chr26	11568471	G	S	99	C	37	38	38	G	38	19	19	57	0.352897	1	0	17
chr26	11568505	G	K	99	T	35	43	43	G	37	22	22	65	0.088237	1	0	13
chr26	11568697	G	T	68	T	37	27	27	G	0	0	0	27	1	1	0	13
chr26	11568710	T	Y	99	C	39	12	12	T	37	11	11	23	0.117558	1	0	13
chr26	11569391	T	Y	99	T	38	20	20	C	33	21	21	41	0.0576413	1	0	143
chr26	11569534	A	G	97	G	37	44	44	C	27	1	1	45	1	1	0	34
chr26	11569568	C	T	30	T	37	37	37	C	34	3	3	40	1	1	0	34
chr26	11573819	A	R	59	A	35	11	11	G	36	6	6	17	0.647705	1	0	70
chr26	11581003	G	R	99	A	38	20	20	G	37	11	11	31	0.334773	1	0	915
chr26	11581918	C	M	99	C	37	95	95	A	37	89	89	184	0.00550042	1	0	473
chr26	11582391	C	Y	72	C	37	11	11	T	37	6	6	17	0.631222	1	0	234
chr26	11582625	T	Y	99	C	38	50	51	T	38	32	32	83	0.382304	1.01205	0	234
chr26	11583112	A	W	99	A	38	43	43	T	34	46	46	89	0.00109784	1	0	477
chr26	11583589	C	Y	99	C	37	21	21	T	36	10	10	31	0.458665	1	0	477
chr26	11898285	A	R	28	A	39	8	8	G	36	4	4	12	0.570707	1	0	387
chr26	12293506	G	A	98	A	38	50	50	G	0	0	0	50	1	1	0	14
chr26	12293520	T	C	96	C	37	50	50	T	0	0	0	50	1	1	0	14
chr26	12293903	A	G	57	G	36	45	47	A	35	1	1	48	1	1.04167	0	72
chr26	12293975	A	G	48	G	37	18	20	A	0	0	0	20	1	1.1	0	72
chr26	12294346	C	A	47	A	35	22	23	C	0	0	0	23	1	1.04348	0	199
chr26	12663940	T	C	91	C	36	46	46	T	0	0	0	46	1	1	0	12
chr26	12663952	A	G	97	G	38	49	49	A	0	0	0	49	1	1	0	12
chr26	12663994	G	T	97	T	37	51	51	G	10	1	1	52	1	1	0	29
chr26	12664023	A	G	58	G	36	33	33	A	0	0	0	33	1	1	0	16
chr26	12664039	C	A	46	A	36	25	25	C	0	0	0	25	1	1	0	7
chr26	12664046	C	G	44	G	36	24	24	C	0	0	0	24	1	1	0	5
chr26	12664051	T	C	40	C	34	23	23	T	0	0	0	23	1	1	0	5
chr26	12989120	C	G	49	G	37	18	18	C	0	0	0	18	1	1	0	1554
chr26	12993975	A	R	60	G	34	11	11	A	35	10	10	26	0.302365	1	0	303
chr26	12995712	A	R	42	G	36	5	5	A	41	3	3	8	0.535714	1	0	468
chr26	13314982	A	R	22	A	34	4	4	G	35	3	3	7	0.571429	1	0	1307
chr26	13396168	A	R	22	G	34	5	5	A	35	2	2	7	0.714286	1	0	327
chr26	13425391	A	R	99	G	36	17	17	A	36	16	16	33	0.645342	1	0	78
chr26	13425469	A	R	99	G	38	17	17	A	38	11	11	28	0.669273	1	0	78
chr26	13426242	A	R	59	G	35	5	5	A	37	4	4	9	0.365079	1	0	24
chr26	13448344	T	C	20	C	40	8	8	T	0	0	0	8	1	1	0	10
chr26	13448382	A	R	30	G	38	6	6	A	39	2	2	8	0.714286	1	0	38
chr26	13738451	A	M	26	C	39	7	7	A	40	2	2	9	0.777778	1	0	68
chr26	13911992	G	S	68	G	39	6	6	C	37	5	5	11	0.634199	1	0	36
chr26	13912028	C	Y	49	C	36	9	9	T	36	5	5	14	0.5	1	0	36
chr26	13923625	T	C	26	C	34	10	10	T	0	0	0	10	1	1	0	83
chr26	13947439	C	Y	99	T	39	19	19	C	37	12	12	31	0.581414	1	0	131
chr26	13948386	C	Y	83	C	37	10	10	T	38	6	6	16	0.718719	1	0	235
chr26	13948621	T	Y	39	T	34	102	102	C	34	13	13	115	0.0189623	1	0	235
chr26	14116435	T	Y	99	T	36	31	31	C	36	15	15	46	0.636633	1	0	46
chr26	14116642	T	Y	59	T	37	29	29	C	38	9	9	38	0.306261	1	0	157
chr26	14403975	A	R	78	A	38	31	31	G	35	11	11	42	0.75	1	0	406
chr26	14404381	A	R	99	A	39	18	18	G	35	18	18	36	0.500166	1	0	307
chr26	14404688	T	K	21	G	35	8	8	T	34	2	2	10	0.183333	1	0	307
chr26	14454078	G	S	21	G	37	2	2	C	25	3	3	5	0.1	1	0	3623
chr26	14457701	G	S	48	G	36	7	7	C	35	4	4	11	0.768182	1	0	137
chr26	14457838	T	Y	45	T	37	26	26	C	38	9	9	35	0.161664	1	0	66
chr26	14465551	A	R	26	A	37	4	4	G	38	3	3	7	0.314286	1	0	41
chr26	14630219	C	Y	59	C	37	27	27	T	38	7	8	35	0.612965	1.02857	0	75
chr26	14630294	G	R	64	A	38	14	14	G	37	5	5	19	0.482198	1	0	75
chr26	14635582	A	G	99	G	33	255	255	A	0	0	0	7437	1	1	0	90
chr26	14635672	C	A	79	A	28	255	255	C	0	0	0	1882	1	1.12009	0	20
chr26	14635692	G	A	99	A	29	255	255	G	0	0	0	5031	1	1.11191	0	11
chr26	14635703	T	C	59	C	31	255	256	T	0	0	0	5558	1	1.1013	0	11
chr26	14635749	C	A	46	A	38	254	280	T	17	1	1	5184	1	1.06539	0	11
chr26	14635798	A	G	99	G	32	254	254	C	34	1	1	1080	1	1.18889	0	13
chr26	14635842	A	G	99	G	38	254	345	C	40	1	1	941	1	1.40276	0	20
chr26	14635862	G	A	99	A	37	255	337	G	0	0	0	931	1	1.39742	0	20
chr26	14635921	A	G	99	G	32	231	231	A	0	0	0	231	1	1	0	9
chr26	14635942	A	T	99	T	38	255	255	A	0	0	0	280	1	1.00357	0	6
chr26	14635948	C	T	99	T	38	255	255	C	0	0	0	287	1	1.02787	0	6
chr26	14660024	A	W	99	A	36	12	12	T	36	9	9	21	0.431035	1	0	42
chr26	14660066	T	W	99	T	35	18	18	A	37	14	14	32	0.589275	1	0	42
chr26	14660153	A	M	99	C	36	32	32	A	39	29	29	61	0.550693	1	0	69
chr26	14660583	A	W	33	A	35	40	40	T	30	17	17	58	0.500021	1	0	6
chr26	15248389	A	R	99	A	37	215	215	G	36	40	40	295	0.185615	1	0	96
chr26	15254441	C	Y	99	C	37	27	27	T	37	19	19	46	0.305629	1	0	22
chr26	15254551	C	Y	99	C	38	118	118	T	36	22	22	140	0.402762	1	0	17
chr26	15254568	C	Y	99	C	38	113	113	T	37	20	20	134	0.345841	1	0	17
chr26	15257326	A	W	21	T	39	3	3	A	37	1	1	4	0.5	1	0	58
chr26	15264168	A	R	98	G	36	12	12	A	39	7	7	19	0.541835	1	0	8
chr26	15265328	C	T	29	T	37	11	11	C	0	0	0	11	1	1	0	62
chr26	15265434	A	T	24	T	38	9	9	A	0	0	0	9	1	1	0	12
chr26	15265498	G	C	26	C	36	10	10	G	0	0	0	10	1	1	0	19
chr26	15265517	A	G	32	G	35	12	12	A	0	0	0	12	1	1	0	19
chr26	15265539	C	G	41	G	38	15	15	C	0	0	0	15	1	1	0	22
chr26	15265644	C	A	20	A	34	8	8	C	0	0	0	8	1	1	0	105
chr26	15266995	G	R	47	A	37	32	32	G	31	9	9	41	0.0102334	1	0	36
chr26	15269244	C	Y	99	C	36	20	20	T	37	11	11	31	0.729785	1	0	64
chr26	15274731	C	M	99	A	37	20	20	C	34	17	17	37	0.0100409	1	0	67
chr26	15276986	T	Y	99	C	35	12	12	T	32	9	9	21	0.662763	1	0	1576
chr26	15291558	T	W	68	T	37	12	12	A	38	5	5	17	0.719699	1	0	44
chr26	15291602	A	R	62	A	34	11	11	G	38	6	6	17	0.262443	1	0	44
chr26	15392096	T	Y	38	C	34	4	4	T	38	2	2	6	0.4	1	0	18
chr26	15392114	T	Y	43	C	32	4	4	T	38	3	3	7	0.2	1	0	11
chr26	15392125	T	Y	42	C	34	4	4	T	37	3	3	7	0.314286	1	0	11
chr26	15392377	A	W	21	T	38	2	2	A	32	2	2	4	0.666667	1	0	30
chr26	15466942	C	Y	28	T	38	3	3	C	37	2	2	5	0.8	1	0	737
chr26	15525112	C	T	23	T	37	9	9	C	0	0	0	9	1	1	0	22
chr26	15595003	T	Y	33	C	38	4	4	T	41	2	2	6	0.133333	1	0	61
chr26	15869706	T	Y	34	T	35	9	9	C	35	5	5	14	0.181818	1	0	245
chr26	15870107	G	R	53	A	38	7	7	G	38	4	4	11	0.393939	1	0	60
chr26	16016939	A	M	38	C	36	4	4	A	37	2	2	6	0.4	1	0	86
chr26	16017025	G	S	29	C	39	9	9	G	38	2	2	11	0.681818	1	0	86
chr26	16136832	C	Y	27	T	37	3	3	C	37	2	2	5	0.4	1	0	26404
chr26	16202036	C	Y	26	T	34	3	3	C	31	2	2	5	0.6	1	0	207
chr26	16202268	G	R	24	A	23	3	3	G	33	2	2	5	0.1	1	0	25
chr26	16319717	C	Y	23	C	35	5	5	T	37	3	3	8	0.392857	1	0	6062
chr26	16354722	T	Y	40	C	32	9	9	T	34	3	3	12	0.715909	1	0	50
chr26	16354772	T	K	25	G	35	5	5	T	24	2	2	7	0.595238	1	0	50
chr26	16355348	C	Y	73	C	37	26	26	T	36	8	8	34	0.654622	1	0	7
chr26	16445643	A	R	27	G	33	7	7	A	35	2	2	9	0.722222	1	0	114
chr26	16471413	T	C	43	C	34	17	17	T	0	0	0	17	1	1	0	100
chr26	16498758	A	R	45	A	38	35	35	G	38	8	8	43	0.493898	1	0	1139
chr26	16543769	T	Y	21	T	37	16	16	C	37	5	5	21	0.636911	1	0	235
chr26	16890441	T	G	23	G	38	9	9	T	0	0	0	9	1	1	0	15
chr26	16890456	A	G	26	G	39	10	10	A	0	0	0	10	1	1	0	14
chr26	16890470	G	R	99	A	31	11	11	G	36	7	7	18	0.634003	1	0	14
chr26	16890595	T	C	39	C	33	18	18	T	0	0	0	18	1	1	0	7
chr26	16890602	T	K	73	T	33	7	7	G	34	5	5	12	0.377525	1	0	7
chr26	16890843	C	Y	37	T	37	4	4	C	31	3	3	7	0.0571429	1	0	21
chr26	16891121	C	G	55	G	36	24	24	C	0	0	0	24	1	1	0	16
chr26	16891137	C	Y	99	C	35	14	14	T	34	7	7	21	0.757245	1	0	10
chr26	17244124	G	R	99	G	34	136	136	A	33	55	55	191	0.321862	1	0	212
chr26	17250442	C	Y	35	T	38	3	3	C	39	2	2	5	0.8	1	0	112
chr26	17250554	T	Y	28	C	35	3	3	T	23	2	2	5	0.6	1	0	63
chr26	17267017	G	S	43	G	32	10	10	C	35	4	4	14	0.317682	1	0	15
chr26	17267032	C	Y	99	C	35	19	19	T	36	10	10	29	0.683808	1	0	15
chr26	17267104	G	R	41	G	36	39	39	A	35	8	8	47	0.333356	1	0	21
chr26	17267125	A	R	99	A	36	14	14	G	37	12	12	26	0.640112	1	0	21
chr26	17284377	G	K	99	T	37	9	9	G	37	7	7	16	0.729545	1	0	6995
chr26	17327049	C	Y	30	C	33	5	5	T	40	3	3	8	0.5625	1	0	37
chr26	17327359	G	R	99	G	37	118	118	A	37	78	78	196	0.470776	1	0	310
chr26	17327837	A	R	81	A	37	18	18	G	37	8	8	26	0.382421	1	0	26
chr26	17327863	T	Y	99	T	37	36	36	C	35	20	20	56	0.708059	1	0	26
chr26	17327906	T	Y	99	T	35	35	35	C	36	19	19	54	0.450025	1	0	43
chr26	17328304	G	R	99	G	37	38	38	A	37	29	29	67	0.249198	1	0	87
chr26	17328391	C	S	99	C	37	21	21	G	37	16	16	37	0.710998	1	0	87
chr26	17328783	C	Y	99	C	37	25	25	T	40	9	9	34	0.506725	1	0	18
chr26	17328801	T	Y	99	T	36	19	19	C	37	12	12	31	0.640513	1	0	18
chr26	17329569	C	Y	27	C	36	22	22	T	32	5	5	27	0.347021	1	0	9
chr26	17329578	G	R	99	G	36	14	14	A	32	12	12	26	0.115577	1	0	9
chr26	17329766	G	R	99	A	35	10	10	G	32	9	9	19	0.138756	1	0	125
chr26	17329891	A	R	42	A	36	13	13	G	37	5	5	18	0.731034	1	0	125
chr26	17389290	T	C	51	C	38	20	20	T	0	0	0	20	1	1	0	77
chr26	17394566	C	T	25	T	36	10	10	C	0	0	0	10	1	1	0	4998
chr26	17596562	A	G	26	G	37	25	25	A	24	2	2	27	1	1	0	17
chr26	17596579	A	R	28	A	36	23	23	G	37	6	6	29	0.468664	1	0	17
chr26	17596628	C	T	46	T	34	18	18	C	0	0	0	18	1	1	0	49
chr26	17596898	G	S	99	C	32	28	28	G	32	24	24	52	0.533889	1	0	7
chr26	17631519	G	C	93	C	39	255	255	G	0	0	0	991	1	1	0	19
chr26	17631538	T	A	92	A	37	255	255	T	0	0	0	1018	1	1	0	11
chr26	17631644	G	K	32	T	31	246	249	G	32	5	5	3006	0.35214	1.24917	0	90
chr26	17631734	T	C	99	C	37	252	1453	T	37	2	2	1561	1	1.77386	0	7
chr26	17631741	T	G	99	G	37	254	655	C	16	1	1	694	1	1.58213	0	7
chr26	17632795	C	Y	22	C	36	5	5	T	38	3	3	8	0.392857	1	0	92
chr26	17953711	A	R	28	G	37	4	4	A	41	2	2	6	0.0666667	1	0	50
chr26	17953933	A	G	56	G	35	120	120	A	39	3	3	123	1	1	0	130
chr26	17954063	A	G	43	G	33	132	132	A	32	4	4	136	1	1	0	45
chr26	17954108	A	G	77	G	34	93	93	A	36	2	2	95	1	1	0	31
chr26	17954139	A	G	99	G	37	99	99	A	40	1	1	100	1	1	0	31
chr26	17954181	T	C	63	C	36	36	36	T	34	1	1	37	1	1	0	42
chr26	17954284	C	T	90	T	36	117	117	C	38	2	2	120	1	1	0	26
chr26	17954310	C	G	89	G	35	90	90	C	41	1	1	91	1	1	0	9
chr26	17954319	A	C	77	C	37	68	68	A	21	2	2	70	1	1	0	9
chr26	17954351	A	C	34	C	34	45	45	A	13	3	3	48	1	1	0	32
chr26	17954543	A	C	34	C	38	13	13	A	0	0	0	13	1	1	0	22
chr26	17954595	A	G	99	G	36	65	65	A	29	1	1	66	1	1	0	32
chr26	17954627	T	C	99	C	37	67	67	T	0	0	0	67	1	1	0	26
chr26	17954757	A	G	99	G	38	96	96	A	0	0	0	96	1	1	0	29
chr26	17954786	T	C	76	C	34	103	103	T	39	1	1	104	1	1	0	29
chr26	17954830	C	T	32	T	37	33	33	C	25	2	2	35	1	1	0	44
chr26	17961175	T	Y	36	T	34	6	6	C	37	4	4	10	0.304762	1	0	515
chr26	18433604	T	Y	89	T	39	7	7	C	39	7	7	14	0.450758	1	0	67
chr26	18434271	A	R	68	G	34	8	8	A	33	6	6	14	0.245421	1	0	52
chr26	18434323	A	M	99	A	38	11	11	C	39	8	8	19	0.725973	1	0	52
chr26	18627772	A	C	20	C	32	8	8	A	0	0	0	8	1	1	0	126
chr26	18699085	T	K	23	G	33	5	5	T	20	2	2	7	0.428571	1	0	263
chr26	18789228	C	T	32	T	36	14	14	C	33	1	1	15	1	1	0	4221
chr26	18814637	A	R	30	G	38	3	3	A	40	2	2	5	0.8	1	0	54
chr26	18815296	A	G	56	G	37	34	34	A	40	1	1	35	1	1	0	404
chr26	18816372	G	A	59	A	37	31	31	G	40	1	1	32	1	1	0	157
chr26	18816529	T	C	86	C	36	35	35	T	0	0	0	35	1	1	0	76
chr26	18816605	T	C	92	C	35	46	46	T	0	0	0	46	1	1	0	76
chr26	18816996	G	R	99	G	35	49	49	A	34	29	29	78	0.121341	1	0	12
chr26	18817008	C	T	99	T	36	108	108	C	0	0	0	108	1	1	0	12
chr26	18993535	T	C	51	C	36	19	19	T	0	0	0	19	1	1	0	164
chr26	18997834	G	R	99	A	35	26	26	G	36	15	15	41	0.623645	1	0	46
chr26	18997880	C	M	99	C	35	50	50	A	37	13	13	63	0.322134	1	0	21
chr26	18997901	T	Y	61	T	34	60	60	C	34	11	11	71	0.272968	1	0	21
chr26	18998019	A	R	99	A	35	47	47	G	38	15	15	62	0.0407059	1	0	118
chr26	19911654	C	Y	72	C	37	5	5	T	36	5	5	10	0.420635	1	0	136
chr26	19912204	A	M	42	C	40	3	3	A	41	2	2	5	0.2	1	0	73
chr26	19912384	A	R	22	A	35	4	4	G	33	3	3	7	0.428571	1	0	77
chr26	19923232	C	Y	99	C	33	20	20	T	32	12	12	32	0.664779	1	0	102
chr26	19923334	C	Y	63	C	34	36	36	T	36	8	8	44	0.539995	1	0	40
chr26	19923374	G	R	29	G	35	55	55	A	36	8	8	64	0.120122	1	0	40
chr26	19923438	G	R	99	G	38	30	30	A	39	20	20	50	0.488265	1	0	23
chr26	19923461	T	Y	99	T	33	18	18	C	38	15	15	33	0.0199469	1	0	23
chr26	19923559	T	Y	99	C	36	52	52	T	33	18	18	70	0.138198	1	0	69
chr26	19923628	G	R	99	G	35	65	65	A	34	31	31	96	0.2527	1	0	69
chr26	19923770	G	A	82	A	35	40	40	G	0	0	0	40	1	1	0	142
chr26	20087993	G	A	68	A	36	45	45	G	34	2	2	47	1	1	0	59
chr26	20088052	C	T	23	T	35	55	55	C	38	4	4	59	1	1	0	59
chr26	20092241	C	S	65	C	37	11	11	G	37	5	5	16	0.75	1	0	20
chr26	20092626	C	M	28	C	35	15	15	A	33	5	5	20	0.638287	1	0	385
chr26	20102727	T	K	26	T	38	5	5	G	35	3	3	8	0.196429	1	0	89
chr26	20124215	T	C	29	C	36	12	12	T	0	0	0	12	1	1	0	45
chr26	20124327	G	R	54	G	34	8	8	A	36	5	5	13	0.3108	1	0	57
chr26	20124714	C	M	26	A	38	3	3	C	37	3	3	6	0.75	1	0	387
chr26	20510866	T	Y	29	C	36	6	6	T	35	2	2	8	0.428571	1	0	77
chr26	20510943	G	R	25	G	23	6	6	A	31	3	3	9	0.77381	1	0	50
chr26	20510993	A	R	35	A	32	8	8	G	38	4	4	12	0.615152	1	0	11
chr26	20511004	A	M	99	C	34	7	7	A	27	7	7	14	0.655012	1	0	11
chr26	20517871	G	R	67	G	36	34	34	A	36	9	9	43	0.447505	1	0	46
chr26	20517948	T	Y	99	T	32	16	16	C	35	11	11	27	0.0356145	1	0	12
chr26	20517960	A	R	41	A	33	21	21	G	34	7	7	28	0.358298	1	0	12
chr26	20517988	C	Y	91	C	32	17	17	T	33	8	8	25	0.721675	1	0	12
chr26	20518011	G	S	90	G	36	22	22	C	36	7	7	29	0.754963	1	0	23
chr26	20518061	C	Y	24	C	34	12	12	T	34	4	4	16	0.611538	1	0	50
chr26	20518237	A	R	71	G	36	7	7	A	35	4	4	11	0.631818	1	0	28
chr26	20518265	T	Y	68	C	32	6	6	T	33	4	4	10	0.588095	1	0	28
chr26	20518519	A	M	78	C	35	8	8	A	32	5	5	13	0.555556	1	0	102
chr26	20518621	G	R	99	A	34	10	10	G	36	7	7	17	0.134924	1	0	102
chr26	20518756	C	Y	99	C	36	10	10	T	31	8	8	18	0.550768	1	0	31
chr26	20518787	T	Y	62	C	34	9	9	T	29	7	7	16	0.634003	1	0	31
chr26	20518825	C	Y	48	T	23	6	6	C	32	4	4	10	0.17619	1	0	38
chr26	20519127	C	M	49	A	32	8	8	C	38	3	3	11	0.533333	1	0	26
chr26	20519153	T	Y	88	C	33	7	7	T	30	7	7	14	0.52433	1	0	10
chr26	20519163	C	Y	99	C	31	9	9	T	31	8	8	17	0.407404	1	0	10
chr26	20520078	C	M	30	C	36	3	3	A	33	3	3	6	0.75	1	0	13
chr26	20540193	G	R	21	A	32	8	8	G	33	2	2	10	0.555556	1	0	16
chr26	20540209	G	S	43	G	34	6	6	C	39	4	4	10	0.00952381	1	0	16
chr26	20553463	G	R	65	G	36	47	47	A	38	11	11	58	0.0404232	1	0	103
chr26	20553623	G	R	99	G	35	85	85	A	35	38	38	123	0.457499	1	0	5
chr26	20553659	A	R	99	A	34	109	109	G	33	30	30	139	0.113964	1	0	31
chr26	20553774	G	R	99	G	36	198	198	A	34	57	57	333	0.0191033	1	0	60
chr26	20553834	C	M	99	C	35	198	198	A	35	57	57	298	0.42364	1	0	60
chr26	20554521	C	Y	29	T	32	4	4	C	35	2	2	6	0.4	1	0	229
chr26	20554750	G	K	60	T	40	4	4	G	35	4	4	8	0.514286	1	0	19
chr26	20554769	G	K	59	G	37	4	4	T	37	4	4	8	0.778571	1	0	19
chr26	20555536	T	Y	99	T	36	148	148	C	35	34	34	182	0.0396801	1	0	39
chr26	20555677	A	R	99	A	33	100	100	G	33	24	24	124	0.455935	1	0	141
chr26	20555906	A	W	99	A	35	130	130	T	35	30	30	160	0.457353	1	0	59
chr26	20555965	T	W	42	T	36	68	68	A	36	8	8	76	0.314767	1	0	59
chr26	20556039	G	K	99	T	35	91	91	G	36	31	31	122	0.464854	1	0	74
chr26	20556279	C	S	99	G	37	30	30	C	37	28	28	58	0.307804	1	0	210
chr26	20556489	A	R	72	A	34	66	66	G	33	13	13	79	0.269333	1	0	210
chr26	20556715	A	R	21	A	35	21	21	G	35	6	6	27	0.23808	1	0	226
chr26	20577052	T	Y	83	T	33	10	10	C	36	7	7	17	0.540313	1	0	111
chr26	20577163	T	G	29	G	35	11	11	T	0	0	0	11	1	1	0	80
chr26	20577243	G	R	48	G	32	24	24	A	27	9	9	33	0.730248	1	0	80
chr26	20578509	C	Y	99	T	33	17	17	C	33	11	11	28	0.481565	1	0	275
chr26	20579897	A	R	99	G	35	14	14	A	31	14	14	28	0.0278083	1	0	58
chr26	20580069	C	Y	99	C	33	30	30	T	35	10	10	40	0.541784	1	0	172
chr26	20580291	A	R	26	A	38	8	8	G	39	4	4	12	0.341414	1	0	150
chr26	20580441	A	R	41	A	36	17	17	G	37	6	6	23	0.716212	1	0	88
chr26	20580529	G	R	98	G	36	26	26	A	36	10	10	36	0.479229	1	0	17
chr26	20580546	T	Y	70	T	36	14	14	C	37	7	7	21	0.485509	1	0	17
chr26	20581521	G	R	27	G	37	4	4	A	38	3	3	7	0.571429	1	0	625
chr26	20582695	T	K	48	G	32	4	4	T	39	3	3	8	0.314286	1	0	110
chr26	20598418	C	Y	37	T	38	3	3	C	36	3	3	6	0.75	1	0	2303
chr26	20630319	G	A	32	A	37	12	12	G	0	0	0	12	1	1	0	58
chr26	20632577	A	G	26	G	33	10	10	A	0	0	0	10	1	1	0	69
chr26	20654464	G	R	24	G	35	12	12	A	28	5	5	18	0.164189	1	0	145
chr26	20665197	A	R	28	A	34	48	48	G	35	8	8	56	0.711307	1	0	108
chr26	20665305	A	R	52	A	35	80	80	G	36	11	11	91	0.355197	1	0	55
chr26	20665360	C	S	99	C	34	47	47	G	33	12	12	59	0.154505	1	0	55
chr26	20665437	G	R	46	G	36	54	54	A	33	10	10	64	0.0112	1	0	54
chr26	20665491	T	Y	99	C	35	30	30	T	30	18	18	48	0.0376003	1	0	53
chr26	20665544	G	R	99	A	35	25	25	G	34	15	15	40	0.722567	1	0	53
chr26	20743055	A	M	41	C	37	3	3	A	39	2	2	5	0.7	1	0	21
chr26	20743248	A	R	26	A	36	3	3	G	35	3	3	6	0.5	1	0	70
chr26	20746535	C	Y	65	C	33	8	8	T	39	5	5	13	0.111111	1	0	64
chr26	20748704	C	Y	30	C	38	4	4	T	35	3	3	7	0.314286	1	0	6
chr26	20748710	C	Y	35	C	36	4	4	T	34	3	3	7	0.6	1	0	6
chr26	20748827	C	S	69	C	37	9	9	G	34	5	5	14	0.609391	1	0	27
chr26	20750915	G	R	68	G	36	34	34	A	35	10	10	44	0.603668	1	0	52
chr26	20751637	T	Y	99	T	32	72	72	C	34	23	23	95	0.193666	1	0	37
chr26	20751674	T	Y	99	T	35	80	80	C	35	36	36	116	0.235122	1	0	37
chr26	20752791	A	R	27	G	37	7	7	A	36	2	2	9	0.722222	1	0	15
chr26	20752806	G	S	61	C	35	5	5	G	37	3	3	8	0.196429	1	0	15
chr26	20757103	G	R	28	G	37	13	13	A	33	6	6	19	0.0182441	1	0	36
chr26	20757139	G	R	35	A	34	10	10	G	39	3	3	13	0.54021	1	0	36
chr26	20770142	G	R	99	G	37	150	151	A	36	105	105	547	0.0194604	1.00183	0	131
chr26	20770382	A	T	99	T	37	74	99	A	0	0	0	99	1	1.64646	0	40
chr26	20770422	A	G	99	G	36	113	184	A	0	0	0	184	1	1.6413	0	40
chr26	20770470	A	R	99	A	36	111	127	G	35	24	72	199	0.47018	1.40201	0	48
chr26	20770834	T	W	99	T	35	222	247	A	33	33	36	584	0.0944092	1.12842	0	111
chr26	20770945	G	R	99	G	36	184	206	A	36	71	96	395	0.406782	1.20253	0	111
chr26	20809874	A	R	38	A	33	5	5	G	37	4	4	9	0.603175	1	0	246
chr26	20812488	A	R	81	A	38	8	8	G	32	9	9	17	0.0569724	1	0	9
chr26	20812497	G	S	99	G	37	11	11	C	37	10	10	21	0.431633	1	0	9
chr26	20812862	T	Y	90	C	34	14	14	T	36	6	6	20	0.176522	1	0	215
chr26	20821751	C	Y	39	C	31	22	22	T	25	8	8	30	0.598304	1	0	136
chr26	20822055	A	R	99	A	33	17	17	G	35	11	11	28	0.16452	1	0	304
chr26	20859581	G	S	44	C	40	3	3	G	36	2	2	5	0.6	1	0	270
chr26	20944870	T	K	50	T	36	4	4	G	34	4	4	8	0.242857	1	0	673
chr26	20945882	G	C	55	C	34	21	21	G	0	0	0	21	1	1	0	63
chr26	20945945	G	S	99	C	37	17	17	G	32	15	15	33	0.138848	1	0	21
chr26	20945966	G	R	99	A	36	13	13	G	35	10	10	23	0.415773	1	0	21
chr26	20945995	C	Y	99	T	34	16	16	C	31	17	17	33	0.408672	1	0	29
chr26	20946066	C	M	99	C	37	17	17	A	36	16	16	33	0.697461	1	0	71
chr26	21178025	G	R	84	G	36	24	24	A	38	9	9	33	0.691485	1	0	18
chr26	21178043	C	Y	35	C	37	22	22	T	38	5	5	27	0.602799	1	0	8
chr26	21178051	A	W	21	A	37	24	24	T	39	4	4	28	0.670183	1	0	8
chr26	21289191	C	Y	99	C	37	31	31	T	36	17	17	48	0.720328	1	0	99
chr26	21289290	C	Y	99	C	34	22	22	T	34	11	11	33	0.492506	1	0	45
chr26	21289335	G	R	83	G	34	17	17	A	34	8	8	25	0.646878	1	0	45
chr26	21289738	C	Y	99	T	36	20	20	C	36	20	20	40	0.615292	1	0	119
chr26	21289857	A	G	50	G	36	26	26	A	39	1	1	28	1	1	0	119
chr26	21292127	A	R	39	A	34	10	10	G	32	5	5	15	0.154845	1	0	1861
chr26	21331504	T	Y	31	C	34	3	3	T	36	2	2	5	0.7	1	0	544
chr26	21486644	T	Y	99	T	36	72	72	C	34	23	23	95	0.0147638	1	0	79
chr26	21486723	T	K	99	T	37	48	48	G	35	22	22	70	0.0190031	1	0	79
chr26	21486803	T	Y	26	T	39	11	11	C	40	4	4	15	0.525275	1	0	80
chr26	21487009	A	R	99	A	39	21	21	G	39	20	20	41	0.403197	1	0	206
chr26	21487589	C	Y	40	C	35	22	22	T	35	6	6	28	0.660657	1	0	566
chr26	21488347	T	Y	50	T	35	10	10	C	31	6	6	16	0.0902847	1	0	192
chr26	21530849	A	W	99	A	36	46	46	T	37	40	40	86	0.385891	1	0	166
chr26	21531015	G	S	81	G	37	21	21	C	35	7	7	29	0.593892	1	0	49
chr26	21531651	C	M	98	C	39	8	8	A	36	7	7	15	0.761228	1	0	587
chr26	21575544	A	R	99	A	36	63	63	G	35	23	23	86	0.255087	1	0	67
chr26	21575611	T	K	99	T	34	44	44	G	36	20	20	64	0.129288	1	0	67
chr26	21585055	G	R	70	G	37	11	11	A	37	6	6	17	0.29541	1	0	1036
chr26	21608874	A	R	99	G	36	16	16	A	34	8	8	24	0.663227	1	0	51
chr26	21608925	G	R	99	G	36	26	26	A	37	19	19	45	0.0580711	1	0	51
chr26	21609022	C	Y	26	C	32	6	6	T	37	3	3	9	0.452381	1	0	97
chr26	21610954	C	M	45	A	35	5	5	C	36	2	2	7	0.785714	1	0	720
chr26	21623415	G	R	26	G	38	4	5	A	37	3	4	9	0.657143	1.22222	0	736
chr26	21799575	G	R	25	A	34	3	3	G	29	3	3	6	0.35	1	0	16
chr26	21807460	C	Y	31	T	37	3	3	C	36	3	3	6	0.2	1	0	576
chr26	21833587	A	R	99	A	37	149	149	G	37	106	106	255	0.12633	1	0	186
chr26	21834217	C	S	27	G	38	8	8	C	37	2	2	10	0.2	1	0	37
chr26	21834561	T	Y	30	C	37	4	4	T	41	2	2	6	0.0666667	1	0	344
chr26	21836343	G	R	99	G	34	72	72	A	35	52	52	124	0.0401016	1	0	14
chr26	21841801	C	Y	32	C	37	3	3	T	36	3	3	6	0.35	1	0	461
chr26	21851212	A	R	99	A	34	17	17	G	34	16	16	33	0.492914	1	0	197
chr26	21851528	T	G	98	G	36	56	56	T	0	0	0	56	1	1	0	86
chr26	21851657	G	R	99	A	34	10	10	G	33	8	8	18	0.348233	1	0	33
chr26	21886835	C	Y	24	T	40	7	7	C	40	2	2	9	0.625	1	0	26
chr26	21898626	T	W	23	A	36	2	2	T	36	1	1	3	0.666667	1	0	1054
chr26	22232163	A	R	27	G	40	3	3	A	40	3	3	6	0.75	1	0	133
chr26	22232390	C	M	99	A	37	12	12	C	39	5	5	17	0.0518746	1	0	94
chr26	22249153	C	Y	35	C	39	11	11	T	38	4	4	15	0.519414	1	0	15
chr26	22249168	C	Y	76	C	37	11	11	T	37	6	6	17	0.480608	1	0	15
chr26	22249558	T	Y	58	T	36	7	7	C	35	5	5	12	0.659722	1	0	390
chr26	22250338	T	Y	99	T	38	35	35	C	37	26	26	61	0.511489	1	0	780
chr26	22270966	G	R	99	G	38	14	14	A	37	10	10	24	0.465697	1	0	62
chr26	22276314	C	Y	84	C	36	23	23	T	37	8	8	31	0.438506	1	0	133
chr26	22276521	G	C	26	C	35	10	10	G	0	0	0	10	1	1	0	72
chr26	22285832	T	Y	67	T	31	17	17	C	37	7	7	24	0.511793	1	0	6
chr26	22285838	C	Y	28	C	39	17	17	T	35	5	5	22	0.050581	1	0	6
chr26	22286643	C	Y	99	T	37	16	16	C	37	9	9	25	0.298794	1	0	247
chr26	22288089	G	R	67	G	33	23	23	A	36	7	7	30	0.75	1	0	60
chr26	22288350	C	S	99	C	38	39	39	G	35	14	14	53	0.0293351	1	0	147
chr26	22288497	A	R	99	A	35	63	63	G	37	22	22	85	0.0617597	1	0	25
chr26	22288522	T	Y	99	T	36	79	79	C	38	31	31	110	0.0388657	1	0	12
chr26	22288534	T	Y	99	T	36	96	96	C	36	31	31	127	0.343065	1	0	12
chr26	22288571	T	Y	99	T	36	123	123	C	35	30	30	153	0.00517078	1	0	28
chr26	22288599	T	Y	99	T	37	93	93	C	36	23	23	116	0.216968	1	0	28
chr26	22288692	C	Y	99	C	34	104	104	T	33	35	35	139	0.269655	1	0	79
chr26	22288771	T	Y	99	T	34	146	146	C	34	68	68	215	0.246224	1	0	59
chr26	22288830	C	S	99	C	33	176	176	G	34	79	79	287	0.483523	1	0	59
chr26	22312483	C	M	62	A	35	6	6	C	36	3	3	9	0.357143	1	0	25
chr26	22316318	A	T	99	T	38	51	51	A	0	0	0	51	1	1	0	223
chr26	22316541	A	G	99	G	33	109	109	A	0	0	0	109	1	1	0	223
chr26	22317050	A	R	99	A	37	91	91	G	37	55	55	146	0.224454	1	0	509
chr26	22333364	G	S	38	C	39	3	3	G	36	2	2	5	0.55	1	0	38
chr26	22341593	A	T	21	T	32	8	8	A	0	0	0	8	1	1	0	217
chr26	22341810	C	Y	27	C	38	5	5	T	32	4	4	9	0.015873	1	0	217
chr26	22737996	T	Y	72	C	36	6	6	T	30	7	7	13	0.222611	1	0	9213
chr26	22747706	A	M	89	A	35	13	13	C	36	6	6	19	0.758477	1	0	198
chr26	22747961	C	S	47	C	36	32	32	G	37	7	7	39	0.0608144	1	0	14
chr26	22747975	G	R	93	G	35	10	10	A	31	8	8	18	0.50857	1	0	14
chr26	22751210	C	Y	29	T	39	4	4	C	39	2	2	6	0.6	1	0	41
chr26	22751251	A	W	42	T	39	3	3	A	38	2	2	5	0.4	1	0	41
chr26	22751339	C	Y	21	C	34	7	7	T	37	3	3	10	0.191667	1	0	88
chr26	22751517	G	R	54	G	35	18	18	A	30	8	8	26	0.544311	1	0	33
chr26	22751944	T	Y	28	T	33	10	10	C	36	5	5	15	0.541126	1	0	28
chr26	22751972	T	Y	28	C	35	4	4	T	34	2	2	6	0.266667	1	0	28
chr26	22773048	A	R	58	A	34	10	10	G	30	7	7	17	0.650221	1	0	71
chr26	22773119	A	R	86	A	30	10	10	G	35	7	7	17	0.650221	1	0	15
chr26	22773134	G	S	97	G	33	8	8	C	32	7	7	15	0.306294	1	0	15
chr26	22773175	A	R	67	G	35	6	6	A	35	4	4	10	0.728571	1	0	41
chr26	22795095	T	K	99	T	36	10	10	G	38	8	8	18	0.589984	1	0	7210
chr26	22803765	G	S	98	G	35	8	8	C	36	7	7	15	0.738772	1	0	80
chr26	22803845	C	T	34	T	32	26	26	C	28	3	3	30	1	1	0	80
chr26	22803996	C	M	99	C	34	37	37	A	33	25	25	62	0.303987	1	0	132
chr26	22804128	C	Y	47	C	34	19	19	T	35	6	6	25	0.320926	1	0	90
chr26	22804218	C	Y	73	C	37	18	18	T	36	7	7	25	0.720651	1	0	90
chr26	22804403	G	R	99	G	34	19	19	A	38	16	16	35	0.0757291	1	0	75
chr26	22804718	T	Y	54	T	34	19	19	C	35	7	7	26	0.58347	1	0	38
chr26	22804799	T	Y	72	T	36	14	14	C	36	7	7	21	0.600064	1	0	43
chr26	22849625	A	M	25	C	37	2	2	A	39	1	1	3	0.666667	1	0	69
chr26	22870633	T	K	41	G	36	6	6	T	39	3	3	9	0.047619	1	0	507
chr26	22871152	A	R	51	G	34	6	6	A	34	4	4	10	0.728571	1	0	12
chr26	22871600	A	R	35	A	35	6	6	G	37	4	4	10	0.542857	1	0	141
chr26	22871990	T	W	69	A	39	4	4	T	38	3	3	7	0.428571	1	0	390
chr26	22965182	A	R	52	G	33	6	6	A	40	4	4	10	0.0333333	1	0	203
chr26	22965915	G	S	99	G	36	76	76	C	34	67	67	145	0.0174423	1	0	70
chr26	22965985	C	M	99	C	36	61	61	A	35	52	52	113	0.10355	1	0	70
chr26	22970238	T	K	51	G	40	5	5	T	37	3	3	8	0.125	1	0	179
chr26	22971186	G	C	29	C	36	11	11	G	0	0	0	11	1	1	0	7
chr26	22971193	G	A	26	A	37	10	10	G	0	0	0	10	1	1	0	7
chr26	22971256	G	A	50	A	36	19	19	T	25	1	1	20	1	1	0	41
chr26	23017215	G	R	68	G	37	9	9	A	39	6	6	15	0.136064	1	0	70
chr26	23017995	C	Y	99	T	38	11	11	C	38	9	9	20	0.30134	1	0	9
chr26	23018004	G	K	99	T	38	10	10	G	38	9	9	19	0.30189	1	0	9
chr26	23170052	A	M	46	C	37	6	6	A	36	3	3	9	0.357143	1	0	925
chr26	23173235	T	Y	69	T	38	15	15	C	31	9	9	24	0.503695	1	0	16
chr26	23173251	G	R	59	G	33	15	15	A	32	7	7	22	0.552517	1	0	16
chr26	23173400	C	Y	99	C	35	15	15	T	36	10	10	25	0.302338	1	0	149
chr26	23173550	T	Y	99	C	36	11	11	T	38	8	8	19	0.155024	1	0	42
chr26	23173592	T	Y	99	C	38	8	8	T	38	7	7	15	0.306294	1	0	42
chr26	23174000	G	K	99	G	36	26	26	T	36	24	24	50	0.246974	1	0	52
chr26	23338492	T	Y	99	C	34	172	172	T	33	35	35	207	0.310736	1	0	162
chr26	23338654	A	R	99	A	34	63	63	G	37	20	20	83	0.0408471	1	0	162
chr26	23338954	A	R	29	A	31	30	30	G	27	12	12	42	0.024345	1	0	300
chr26	23339564	G	S	99	C	28	26	26	G	25	26	26	52	0.0120387	1	0	610
chr26	23340863	T	Y	99	C	36	31	31	T	36	10	10	41	0.68278	1	0	72
chr26	23608299	T	Y	99	C	35	16	16	T	35	8	8	24	0.28428	1	0	168
chr26	23608692	A	R	72	G	38	6	6	A	34	5	5	11	0.544372	1	0	101
chr26	23608793	A	R	26	A	36	3	3	G	35	3	3	6	0.5	1	0	5
chr26	23609857	G	K	99	G	36	47	47	T	36	20	20	67	0.250989	1	0	454
chr26	23618627	C	S	82	C	39	9	9	G	35	6	6	15	0.0723277	1	0	23
chr26	23620317	C	Y	28	C	35	22	22	T	29	5	5	27	0.564295	1	0	125
chr26	23623691	G	R	99	G	34	10	10	A	33	8	8	18	0.74135	1	0	81
chr26	23643422	T	Y	60	T	33	5	5	C	32	5	5	10	0.420635	1	0	96
chr26	23686053	G	K	99	G	33	118	118	T	33	62	62	180	0.482592	1	0	261
chr26	23686314	T	Y	99	C	36	49	49	T	35	45	45	94	0.432388	1	0	169
chr26	23686666	C	Y	56	C	38	63	63	T	38	11	11	74	0.321525	1	0	70
chr26	23686736	T	Y	99	C	38	85	85	T	37	21	21	107	0.310157	1	0	70
chr26	23690061	G	R	81	G	35	25	25	A	34	9	9	34	0.689769	1	0	597
chr26	23695978	G	R	33	A	40	4	4	G	40	2	2	6	0.4	1	0	93
chr26	23811494	T	Y	20	T	29	5	5	C	34	3	3	8	0.392857	1	0	226
chr26	23837246	A	R	99	A	30	40	40	G	32	23	23	64	0.135422	1	0	259
chr26	23837812	G	S	99	G	32	74	74	C	29	17	17	92	0.372272	1	0	155
chr26	23837967	T	Y	47	T	34	9	9	C	34	7	7	16	0.689423	1	0	5
chr26	23851727	C	S	99	C	36	226	226	G	35	29	29	262	0.357039	1	0	57
chr26	23860635	A	R	32	A	33	155	155	G	34	12	12	167	0.363121	1	0	35
chr26	23930540	C	S	68	G	30	5	5	C	35	3	3	8	0.392857	1	0	78
chr26	23930618	C	Y	58	T	33	8	8	C	38	4	4	12	0.230303	1	0	78
chr26	23932103	C	M	44	C	34	8	8	A	32	5	5	13	0.52331	1	0	201
chr26	23932879	C	Y	49	C	34	16	16	T	32	6	6	22	0.10151	1	0	201
chr26	23933080	G	R	99	A	32	58	61	G	34	49	49	110	0.18479	1.02727	0	60
chr26	23933140	T	C	99	C	34	92	95	G	27	1	1	96	1	1.03125	0	60
chr26	23933405	C	Y	99	C	35	14	14	T	30	12	12	26	0.507761	1	0	265
chr26	23934005	T	Y	45	T	32	84	84	C	32	24	24	108	0.0307685	1	0	7
chr26	23978608	G	R	99	G	39	30	30	A	39	16	16	46	0.680904	1	0	370
chr26	23978978	A	R	99	G	38	43	43	A	37	35	35	78	0.48197	1	0	172
chr26	24052820	A	W	34	A	34	4	4	T	38	3	3	7	0.2	1	0	79
chr26	24237037	G	R	21	G	36	98	98	A	36	9	9	107	0.363942	1	0	225
chr26	24237520	T	C	23	C	38	9	9	T	0	0	0	9	1	1	0	244
chr26	24238828	G	A	90	A	35	49	49	G	0	0	0	49	1	1	0	80
chr26	24284333	T	A	38	A	36	14	14	T	0	0	0	14	1	1	0	20
chr26	24284353	T	Y	63	C	37	9	9	T	38	4	4	13	0.302098	1	0	20
chr26	24284374	T	C	34	C	34	13	13	T	0	0	0	13	1	1	0	21
chr26	24284407	C	T	23	T	40	9	9	C	0	0	0	9	1	1	0	33
chr26	24284510	C	G	20	G	37	8	8	C	0	0	0	8	1	1	0	12
chr26	24284578	C	A	20	A	36	8	9	C	0	0	0	9	1	1.11111	0	68
chr26	24373781	G	S	99	G	35	56	56	C	38	33	33	89	0.00721642	1	0	85
chr26	24390007	T	Y	34	T	39	4	4	C	34	4	4	8	0.528571	1	0	78
chr26	24397507	C	Y	64	T	37	7	7	C	35	4	4	11	0.536364	1	0	379
chr26	24397886	C	G	20	G	33	8	8	C	0	0	0	8	1	1	0	152
chr26	24398038	A	R	99	G	37	21	21	A	38	17	17	38	0.608117	1	0	152
chr26	24580463	G	R	48	A	39	4	4	G	36	4	4	8	0.242857	1	0	327
chr26	24580790	A	C	42	C	38	16	16	A	0	0	0	16	1	1	0	28
chr26	24580818	T	C	43	C	37	17	17	T	0	0	0	17	1	1	0	28
chr26	24620876	T	Y	26	T	31	8	8	C	38	4	4	12	0.527273	1	0	32
chr26	24624560	G	R	48	G	34	21	21	A	38	6	6	27	0.518707	1	0	32
chr26	24626295	G	K	59	T	39	10	10	G	32	5	5	15	0.506993	1	0	23
chr26	24628606	A	M	33	A	35	20	20	C	36	5	5	25	0.287446	1	0	6
chr26	24628844	G	R	26	G	30	10	10	A	28	5	5	15	0.0822511	1	0	232
chr26	24630387	T	Y	73	T	38	7	7	C	35	6	6	13	0.314103	1	0	315
chr26	24758788	C	Y	87	C	35	185	185	T	35	13	13	198	0.405029	1	0	7
chr26	24758795	G	S	99	G	34	112	112	C	35	91	91	203	0.390246	1	0	7
chr26	24759229	G	R	58	A	37	108	108	G	36	11	11	119	0.416437	1	0	325
chr26	24760174	T	C	77	C	35	32	32	T	0	0	0	32	1	1	0	19
chr26	24760398	C	Y	34	C	29	20	20	T	29	5	5	25	0.756559	1	0	190
chr26	24761057	T	Y	83	T	38	8	8	C	36	7	7	15	0.570241	1	0	45
chr26	24762167	T	Y	99	T	36	36	36	C	35	35	35	71	0.0720573	1	0	74
chr26	24762549	A	R	73	A	37	103	103	G	35	12	12	115	0.0993313	1	0	306
chr26	24763295	G	R	99	G	37	56	56	A	36	15	15	71	0.0518768	1	0	746
chr26	24764202	G	R	37	A	34	31	31	G	29	6	6	37	0.181602	1	0	151
chr26	24764353	G	C	32	C	34	13	13	G	0	0	0	13	1	1	0	69
chr26	24764466	T	C	26	C	34	10	10	T	0	0	0	10	1	1	0	44
chr26	25059735	C	Y	29	C	39	14	14	T	36	5	5	19	0.0278638	1	0	77
chr26	25060022	C	Y	99	C	38	27	27	T	35	14	14	41	0.101899	1	0	287
chr26	25181360	G	R	37	G	38	23	23	A	37	6	6	29	0.063671	1	0	444
chr26	25196168	G	R	22	A	38	14	14	G	33	3	3	17	0.575	1	0	145
chr26	25196522	G	R	44	A	34	4	4	G	38	3	3	7	0.557143	1	0	8
chr26	25196840	C	S	77	G	38	14	14	C	33	5	5	19	0.0350017	1	0	16
chr26	25238073	G	R	50	G	38	39	39	A	35	9	9	48	0.0680985	1	0	681
chr26	25238754	G	S	99	C	32	23	23	G	34	21	21	44	0.453718	1	0	553
chr26	25240245	C	Y	52	C	32	5	5	T	38	4	4	9	0.547619	1	0	938
chr26	27077911	G	R	76	A	37	6	7	G	35	6	6	13	0.294372	1.07692	0	197
chr26	28878021	A	R	99	A	37	15	15	G	39	9	9	24	0.362926	1	0	327
chr26	28878945	T	Y	22	T	36	10	10	C	37	4	4	14	0.70979	1	0	215
chr26	29154606	C	A	99	A	36	137	153	C	0	0	0	153	1	1.10458	0	25
chr26	29154631	C	Y	99	C	33	112	133	T	32	33	41	175	0.0049472	1.17143	0	25
chr26	29154728	G	C	99	C	36	186	192	G	0	0	0	192	1	1.03125	0	9
chr26	29154737	T	C	99	C	37	203	207	T	0	0	0	207	1	1.01932	0	9
chr26	29154755	G	A	99	A	36	253	259	G	37	2	2	292	1	1.03082	0	18
chr26	29154833	A	G	99	G	35	147	163	A	0	0	0	163	1	1.09816	0	51
chr26	29154884	A	G	99	G	36	168	173	A	0	0	0	173	1	1.0289	0	51
chr26	30743220	C	Y	99	C	34	59	59	T	34	13	13	72	0.294024	1	0	39
chr26	30743290	T	Y	99	T	35	151	151	C	34	47	47	199	0.0108106	1	0	8
chr26	30743324	G	R	99	G	32	103	103	A	32	23	23	126	0.280612	1	0	23
chr26	30743413	T	Y	99	T	35	82	82	C	38	56	56	139	8.75E-06	1	0	64
chr26	30743477	A	M	26	C	37	45	45	A	34	6	6	51	0.0845692	1	0	10
chr26	30743508	G	R	99	G	36	66	66	A	35	37	37	103	0.141787	1	0	17
chr26	30743568	C	M	99	C	35	85	85	A	34	54	54	139	0.169784	1	0	15
chr26	30743583	T	Y	99	T	34	78	78	C	35	50	50	128	0.210168	1	0	15
chr26	30749329	A	R	91	A	35	9	9	G	38	7	7	16	0.543444	1	0	1682
chr26	30760876	T	Y	24	T	35	22	22	C	34	6	6	28	0.301943	1	0	73
chr26	30856748	G	C	53	C	39	19	33	G	0	0	1	34	1	1.44118	0	23
chr26	30856771	C	G	52	G	36	19	29	C	0	0	0	29	1	1.34483	0	23
chr26	30856820	T	A	38	A	32	14	15	T	0	0	0	15	1	1.06667	0	49
chr26	30856880	G	A	37	A	37	14	14	G	0	0	0	14	1	1	0	13
chr26	30963839	G	S	26	G	38	6	6	C	34	3	3	9	0.190476	1	0	77
chr26	31033422	C	Y	29	C	38	4	4	T	38	3	3	7	0.714286	1	0	120
chr26	31037624	T	Y	95	T	37	15	15	C	35	9	9	24	0.299261	1	0	92
chr26	31038442	A	R	99	A	36	24	24	G	36	12	12	36	0.105761	1	0	153
chr26	31043953	T	Y	99	T	30	36	36	C	33	16	16	52	0.539458	1	0	8
chr26	31046683	A	R	99	A	39	38	39	G	38	38	38	77	0.0525475	1.01299	0	59
chr26	31047925	G	S	99	G	34	207	207	C	34	48	48	294	0.48484	1	0	46
chr26	31047971	T	Y	98	T	28	49	49	C	35	12	12	63	0.0130765	1	0	46
chr26	31136205	G	K	35	G	33	8	8	T	31	4	4	12	0.615152	1	0	28
chr26	31167673	T	W	22	A	35	2	2	T	41	1	1	3	0.833333	1	0	28
chr26	31167934	A	R	77	G	35	7	7	A	36	5	5	12	0.719066	1	0	16
chr26	31167950	A	R	25	A	35	8	8	G	40	4	4	12	0.141414	1	0	16
chr26	31209110	T	Y	89	T	39	16	16	C	37	9	9	25	0.0936125	1	0	789
chr26	31209899	C	M	97	C	37	25	25	A	37	12	12	37	0.126695	1	0	789
chr26	31215728	A	T	20	T	38	8	8	A	0	0	0	8	1	1	0	562
chr26	31508162	G	R	99	G	37	15	15	A	36	13	13	28	0.654431	1	0	1496
chr26	31513144	G	R	60	G	37	18	18	A	38	6	6	24	0.48705	1	0	166
chr26	31789805	C	Y	99	C	29	28	28	T	33	15	15	44	0.0503396	1	0	56
chr26	31813977	G	R	42	G	38	4	4	A	34	4	4	8	0.621429	1	0	273
chr26	31816211	C	Y	25	C	28	7	7	T	36	3	3	10	0.708333	1	0	12
chr26	31816223	T	W	34	T	35	13	13	A	34	4	4	17	0.392437	1	0	12
chr26	31816723	A	M	99	C	36	10	10	A	36	7	7	17	0.0966166	1	0	49
chr26	31816772	T	Y	76	C	37	9	9	T	34	5	5	14	0.34965	1	0	34
chr26	31816806	A	R	99	G	37	11	11	A	39	8	8	19	0.577512	1	0	34
chr26	31816960	T	Y	44	T	37	5	5	C	40	4	4	9	0.571429	1	0	5
chr26	31816965	T	K	58	T	38	5	5	G	39	4	4	9	0.603175	1	0	5
chr26	31817152	A	G	23	G	37	10	10	A	0	0	0	10	1	1	0	187
chr26	31817450	A	R	99	A	38	28	28	G	38	24	24	52	0.539019	1	0	170
chr26	31880297	A	M	20	C	38	2	2	A	38	2	2	4	0.833333	1	0	725
chr26	31892009	T	Y	34	T	35	8	8	C	33	6	6	14	0.622711	1	0	707
chr26	31927417	A	W	66	T	38	4	4	A	36	4	4	8	0.342857	1	0	2045
chr26	31929462	T	Y	41	T	39	6	6	C	36	4	4	10	0.652381	1	0	1428
chr26	31951471	C	M	34	A	39	3	3	C	33	2	2	5	0.55	1	0	15
chr26	31954051	G	R	99	G	38	13	13	A	38	10	10	23	0.66204	1	0	78
chr26	31954129	T	Y	72	T	37	76	76	C	37	12	12	89	0.413379	1	0	78
chr26	31954252	C	Y	99	C	37	49	49	T	37	14	14	63	0.74837	1	0	123
chr26	33176836	G	R	99	G	38	34	34	A	38	23	23	57	0.420098	1	0	306
chr26	33177142	G	R	99	G	35	146	146	A	38	69	69	215	7.14E-06	1	0	217
chr26	33177359	G	A	99	A	38	206	206	G	0	0	0	206	1	1	0	21
chr26	33177380	G	R	99	G	36	73	73	A	37	64	64	137	0.051698	1	0	21
chr26	33177848	T	Y	99	T	37	42	42	C	35	27	27	69	0.171888	1	0	218
chr26	33178436	T	C	58	C	37	24	24	T	0	0	0	24	1	1	0	257
chr26	33178693	T	A	20	A	37	8	8	T	0	0	0	8	1	1	0	37
chr26	33178973	T	K	76	T	35	8	8	G	34	6	6	14	0.28638	1	0	243
chr26	33179249	C	Y	99	C	37	44	44	T	37	33	33	78	0.197883	1	0	137
chr26	33179386	C	Y	99	C	38	47	47	T	38	24	24	71	0.292191	1	0	46
chr26	33179432	C	Y	63	C	37	11	11	T	36	5	5	16	0.579899	1	0	46
chr26	33179645	T	Y	26	T	31	4	4	C	40	3	3	7	0.528571	1	0	32
chr26	33179677	T	Y	28	T	30	4	4	C	39	3	3	7	0.785714	1	0	32
chr26	33179916	G	R	70	G	37	9	9	A	37	6	6	15	0.738661	1	0	112
chr26	33180028	C	Y	99	T	30	15	15	C	32	13	13	28	0.428078	1	0	112
chr26	33180353	G	R	29	A	38	6	6	G	31	3	3	9	0.0238095	1	0	97
chr26	33180475	T	Y	34	C	39	4	4	T	38	2	2	6	0.4	1	0	19
chr26	33180494	C	A	29	A	39	11	11	C	0	0	0	11	1	1	0	19
chr26	33180885	C	Y	56	T	39	6	6	C	34	4	4	10	0.209524	1	0	18
chr26	33180903	A	G	25	G	37	10	10	A	0	0	0	10	1	1	0	18
chr26	33182262	T	C	20	C	35	8	8	T	0	0	0	8	1	1	0	115
chr26	33182377	C	Y	65	T	30	8	8	C	24	6	6	14	0.688645	1	0	115
chr26	33183423	G	R	30	A	39	3	3	G	36	3	3	6	0.6	1	0	254
chr26	33190278	T	Y	31	C	40	3	3	T	34	2	2	5	0.55	1	0	60
chr26	33325250	T	W	77	A	38	5	5	T	36	4	4	9	0.206349	1	0	7
chr26	33325604	A	R	69	G	37	7	7	A	35	4	4	11	0.263636	1	0	347
chr26	33325956	G	K	99	T	30	11	11	G	38	7	7	18	0.503849	1	0	35
chr26	33326004	G	S	58	G	35	6	6	C	38	4	4	10	0.542857	1	0	12
chr26	33326469	T	Y	99	C	34	8	8	T	38	6	6	14	0.141192	1	0	91
chr26	33326560	C	S	20	G	31	2	2	C	29	1	1	3	0.666667	1	0	91
chr26	33431275	C	Y	21	T	38	2	2	C	41	1	1	3	0.833333	1	0	39
chr26	33431314	C	Y	59	T	35	7	7	C	37	5	5	12	0.265152	1	0	39
chr26	33432385	G	R	99	A	39	11	11	G	37	10	10	21	0.0360006	1	0	45
chr26	33434918	G	S	78	G	34	20	20	C	37	15	15	35	0.0652972	1	0	1469
chr26	33447569	G	R	49	G	36	9	9	A	35	5	5	14	0.574426	1	0	316
chr26	33448478	G	A	99	A	36	189	189	G	30	1	1	190	1	1	0	69
chr26	33448547	G	R	99	G	33	73	73	A	37	13	13	86	0.0511748	1	0	30
chr26	33448577	A	G	99	G	30	215	215	A	25	1	1	216	1	1	0	7
chr26	33448584	G	R	99	G	35	149	149	A	35	65	65	214	0.2383	1	0	7
chr26	33452625	A	R	33	A	33	11	11	G	32	8	8	19	0.155024	1	0	72
chr26	33452697	C	M	99	C	36	39	39	A	36	16	16	55	0.549988	1	0	72
chr26	33452861	G	R	91	G	38	78	78	A	38	13	13	91	0.298962	1	0	164
chr26	33463896	G	R	20	G	40	5	5	A	38	3	3	8	0.285714	1	0	1291
chr26	33466084	A	R	25	A	35	4	4	G	37	3	3	7	0.714286	1	0	76
chr26	33467380	T	K	99	T	37	13	13	G	37	8	8	21	0.457767	1	0	104
chr26	33467484	A	G	32	G	34	12	12	A	0	0	0	12	1	1	0	54
chr26	33468011	C	Y	25	C	20	5	5	T	28	3	3	8	0.5	1	0	28
chr26	33468039	T	Y	66	C	30	9	9	T	28	5	5	14	0.724525	1	0	6
chr26	33468045	T	Y	51	C	34	9	9	T	33	4	4	13	0.251748	1	0	6
chr26	33468063	T	G	30	G	34	12	12	T	0	0	0	12	1	1	0	18
chr26	33469638	T	Y	54	T	32	7	7	C	37	5	5	12	0.585859	1	0	45
chr26	33469683	G	R	34	A	38	4	4	G	30	3	3	7	0.314286	1	0	45
chr26	33470731	C	S	28	G	40	3	3	C	38	3	3	6	0.2	1	0	90
chr26	33470821	A	M	64	C	39	7	7	A	40	4	4	11	0.578788	1	0	90
chr26	33471343	A	R	24	A	36	12	12	G	34	5	5	17	0.191338	1	0	24
chr26	33471406	C	Y	99	T	34	13	13	C	35	12	12	25	0.218551	1	0	13
chr26	33471419	C	Y	99	C	36	13	13	T	36	12	12	25	0.269123	1	0	13
chr26	33471454	A	R	80	G	37	22	22	A	31	8	8	30	0.084956	1	0	35
chr26	33471504	C	Y	99	C	35	11	11	T	36	10	10	21	0.689111	1	0	21
chr26	33471525	A	R	99	G	36	17	17	A	37	13	13	30	0.570296	1	0	21
chr26	33472000	G	R	29	A	38	3	3	G	33	3	3	6	0.2	1	0	21
chr26	33761773	C	Y	23	C	37	4	4	T	39	3	3	7	0.0571429	1	0	16
chr26	33761789	T	Y	23	T	39	4	4	C	39	3	3	7	0.314286	1	0	16
chr26	33762755	C	S	40	C	36	4	4	G	39	3	3	7	0.657143	1	0	313
chr26	33881658	A	R	25	A	38	9	9	G	38	5	5	15	0.259241	1	0	494
chr26	33882253	G	R	30	A	27	3	3	G	38	2	2	5	0.7	1	0	11
chr26	33882384	T	K	28	G	39	8	8	T	31	2	2	10	0.266667	1	0	84
chr26	33882500	G	R	21	A	34	3	3	G	31	2	2	5	0.4	1	0	116
chr26	33893562	T	K	62	G	36	6	6	T	36	3	3	9	0.72619	1	0	33
chr26	33893681	T	W	24	A	40	2	2	T	41	1	1	3	0.833333	1	0	69
chr26	34083296	C	Y	43	T	39	5	5	C	38	3	3	8	0.642857	1	0	908
chr26	34095633	T	A	23	A	36	9	9	T	0	0	0	9	1	1	0	87
chr26	34187823	T	Y	22	C	36	22	22	T	34	4	4	26	0.130027	1	0	18
chr26	34198686	G	K	28	G	35	4	4	T	36	3	3	7	0.571429	1	0	22
chr26	34199637	T	Y	57	C	34	5	5	T	32	3	3	8	0.696429	1	0	19
chr26	34202103	G	R	45	G	31	9	9	A	33	5	5	14	0.651598	1	0	19
chr26	34202389	T	C	99	C	38	53	53	T	0	0	0	53	1	1	0	164
chr26	34202553	G	R	42	G	36	37	37	A	33	9	9	46	0.403268	1	0	64
chr26	34202628	A	M	50	A	33	9	9	C	33	6	6	15	0.672228	1	0	10
chr26	34719599	C	Y	40	C	37	9	9	T	30	5	5	14	0.259241	1	0	2729
chr26	34722328	G	R	31	G	34	16	16	A	36	5	5	21	0.611283	1	0	24
chr26	34722352	C	Y	36	C	34	17	17	T	39	5	5	22	0.50374	1	0	24
chr26	34722914	A	R	85	A	38	7	7	G	37	7	7	14	0.5	1	0	15
chr26	34722929	G	K	76	G	38	8	8	T	36	6	6	14	0.570596	1	0	15
chr26	34723478	G	K	99	T	34	11	11	G	32	11	11	22	0.398468	1	0	191
chr26	34723669	C	Y	43	T	38	7	7	C	39	3	3	10	0.191667	1	0	191
chr26	34723885	T	Y	21	C	38	3	3	T	34	2	2	5	0.7	1	0	79
chr26	34818362	C	S	29	C	37	3	8	G	36	3	4	13	0.5	1.53846	0	27
chr26	34818389	G	R	35	G	41	3	6	A	41	3	8	14	0.75	1.57143	0	27
chr26	34837166	C	Y	31	T	40	4	4	C	41	2	2	6	0.266667	1	0	15
chr26	34841355	C	Y	27	C	32	6	6	T	35	3	3	9	0.636905	1	0	66
chr26	34888146	G	S	20	C	34	6	6	G	33	2	2	8	0.190476	1	0	12
chr26	34901890	G	R	30	G	36	14	14	A	37	5	5	19	0.27967	1	0	54
chr26	34901944	G	S	83	C	37	9	9	G	38	4	4	13	0.651049	1	0	54
chr26	34902382	G	S	23	G	35	7	7	C	33	3	3	10	0.416667	1	0	438
chr26	34902871	G	R	44	G	35	7	7	A	36	4	4	11	0.662121	1	0	26
chr26	34902897	C	Y	76	C	33	7	7	T	39	6	6	13	0.117133	1	0	26
chr26	34903381	A	R	55	A	37	6	6	G	38	5	5	11	0.534632	1	0	86
chr26	34903467	T	K	99	G	38	6	6	T	31	6	6	12	0.621212	1	0	64
chr26	34903531	G	R	94	A	38	7	7	G	39	6	6	13	0.708916	1	0	56
chr26	34903807	A	M	32	A	36	6	6	C	40	3	3	9	0.047619	1	0	137
chr26	34903944	T	Y	57	C	38	5	5	T	30	5	5	10	0.501984	1	0	71
chr26	34904331	G	R	99	G	37	31	31	A	38	28	28	59	0.642968	1	0	150
chr26	35131012	A	R	46	A	39	8	8	G	36	5	5	13	0.21756	1	0	43
chr26	35131518	G	R	58	A	38	8	8	G	36	4	4	12	0.284848	1	0	46
chr26	35131763	T	Y	77	T	39	28	28	C	38	11	11	39	0.680903	1	0	82
chr26	35131845	A	R	23	A	38	10	10	G	39	4	4	14	0.26973	1	0	82
chr26	35132201	T	Y	22	T	38	26	26	C	38	6	6	32	0.34454	1	0	26
chr26	35132333	C	S	61	C	37	12	12	G	39	5	5	17	0.661522	1	0	132
chr26	35132592	T	Y	79	T	39	29	29	C	39	9	9	38	0.47312	1	0	63
chr26	35132655	T	Y	28	T	38	16	16	C	40	6	6	22	0.0293515	1	0	55
chr26	35132710	C	Y	56	C	39	10	10	T	40	5	5	15	0.524809	1	0	55
chr26	35132767	T	Y	56	C	38	5	5	T	38	3	3	8	0.5	1	0	57
chr26	35133437	C	Y	30	C	38	4	4	T	37	3	3	7	0.571429	1	0	30
chr26	35133597	A	R	42	A	39	6	6	G	39	4	4	10	0.728571	1	0	130
chr26	35141453	C	Y	64	T	31	5	5	C	36	4	4	9	0.638889	1	0	736
chr26	35334846	A	M	21	A	40	5	5	C	36	3	3	8	0.196429	1	0	39
chr26	35334885	A	M	72	A	35	6	6	C	38	5	5	11	0.0627706	1	0	39
chr26	35334965	C	Y	89	C	37	7	7	T	37	6	6	13	0.365385	1	0	80
chr26	35335310	C	Y	42	C	37	5	5	T	39	4	4	9	0.603175	1	0	198
chr26	35336748	A	R	99	A	35	27	27	G	32	19	19	46	0.0519152	1	0	169
chr26	35336917	A	R	99	A	38	14	14	G	39	12	12	26	0.160864	1	0	25
chr26	35336942	G	K	25	T	37	21	21	G	36	3	3	24	0.155138	1	0	25
chr26	35337144	C	A	32	A	37	12	12	C	0	0	0	12	1	1	0	158
chr26	35337570	G	R	21	G	35	4	4	A	24	3	3	7	0.314286	1	0	101
chr26	35338757	G	R	55	G	35	11	11	A	22	9	9	20	0.00484639	1	0	98
chr26	35338892	G	R	69	G	33	12	12	A	31	6	6	18	0.544926	1	0	135
chr26	35341382	T	Y	60	C	35	5	5	T	36	4	4	9	0.452381	1	0	182
chr26	35341622	A	R	84	G	31	7	7	A	35	5	5	12	0.659722	1	0	26
chr26	35341648	C	Y	91	C	31	8	8	T	23	8	8	16	0.0974359	1	0	19
chr26	35341790	C	Y	75	T	33	6	6	C	33	5	5	11	0.767316	1	0	16
chr26	35348027	C	Y	48	C	28	9	9	T	30	5	5	14	0.259241	1	0	2391
chr26	35392091	G	R	97	A	34	15	15	G	38	9	9	24	0.000488717	1	0	36
chr26	35392127	T	Y	73	T	32	14	14	C	37	7	7	21	0.563631	1	0	36
chr26	35481065	A	R	99	A	33	186	186	G	34	69	69	335	0.228611	1	0	177
chr26	35481254	A	R	99	A	36	41	41	G	37	31	31	72	0.209704	1	0	37
chr26	35481291	T	Y	99	T	32	63	63	C	35	24	24	87	0.0359597	1	0	28
chr26	35481319	G	R	99	G	34	208	208	A	35	47	47	266	0.0547227	1	0	19
chr26	35481338	C	S	99	C	38	207	207	G	38	48	48	286	0.493935	1	0	19
chr26	35481389	A	M	99	A	30	187	187	C	33	68	68	314	2.56E-06	1	0	14
chr26	35481403	T	Y	99	T	33	193	193	C	32	62	62	323	0.451167	1	0	14
chr26	35481445	C	Y	99	C	36	187	187	T	36	68	68	266	0.109217	1	0	17
chr26	35481462	G	R	99	G	37	180	180	A	36	75	75	299	0.0147264	1	0	17
chr26	35481711	G	S	99	G	37	163	163	C	36	92	92	368	0.201254	1	0	30
chr26	35481883	T	W	99	T	36	146	146	A	36	49	49	195	0.216087	1	0	105
chr26	35482181	T	Y	99	T	35	140	140	C	36	48	48	188	0.0814321	1	0	154
chr26	35482335	G	R	99	G	36	31	31	A	36	16	16	47	0.495572	1	0	40
chr26	35482375	C	Y	57	C	36	26	26	T	36	7	7	33	0.647471	1	0	12
chr26	35482387	T	Y	32	T	38	22	22	C	37	6	6	28	0.680724	1	0	12
chr26	35482448	C	Y	99	C	36	99	99	T	36	51	51	150	0.361266	1	0	61
chr26	35482643	G	K	99	G	35	49	49	T	35	19	19	69	0.151059	1	0	195
chr26	35482875	C	Y	32	C	37	44	44	T	38	8	8	52	0.607901	1	0	177
chr26	35483052	C	Y	99	C	34	68	68	T	36	18	18	86	0.00373534	1	0	118
chr26	35483170	G	S	99	G	34	38	38	C	33	22	22	60	0.563846	1	0	80
chr26	35483250	G	S	99	G	36	34	34	C	38	13	13	47	0.201608	1	0	17
chr26	35483346	A	W	99	A	37	22	22	T	35	11	11	33	0.360472	1	0	79
chr26	35483492	G	R	99	G	33	71	71	A	34	25	25	96	0.488345	1	0	146
chr26	35484233	G	R	97	G	37	26	26	A	36	11	11	37	0.150062	1	0	24
chr26	35484257	C	Y	99	C	37	18	18	T	36	9	9	27	0.61579	1	0	24
chr26	35484951	G	K	90	G	30	106	106	T	29	19	19	125	0.0170874	1	0	222
chr26	35485310	A	R	92	A	31	83	83	G	33	16	16	99	0.014395	1	0	15
chr26	35485325	G	R	99	G	33	63	63	A	32	35	35	98	0.377749	1	0	15
chr26	35485424	G	K	99	G	37	67	67	T	38	16	16	83	0.28778	1	0	93
chr26	35485517	G	R	99	G	38	34	34	A	38	11	11	45	0.49481	1	0	73
chr26	35498683	C	Y	20	C	35	11	11	T	35	4	4	15	0.285714	1	0	111
chr26	35498794	T	K	30	T	31	7	7	G	35	3	3	10	0.5	1	0	111
chr26	35499240	T	Y	99	T	32	46	46	C	37	18	18	64	0.00458519	1	0	34
chr26	35499274	T	Y	99	T	35	58	58	C	37	31	31	89	0.305701	1	0	34
chr26	35499321	G	R	99	G	38	42	42	A	38	17	17	59	0.699315	1	0	47
chr26	35499555	A	R	66	A	38	15	15	G	39	7	7	22	0.633728	1	0	234
chr26	35512849	T	Y	27	T	34	31	31	C	31	8	8	39	0.631807	1	0	1578
chr26	35574794	G	K	64	G	37	8	8	T	36	5	5	13	0.261849	1	0	137
chr26	35587845	A	M	80	C	34	15	15	A	29	6	6	21	0.629672	1	0	61
chr26	35587906	T	G	33	G	34	13	13	T	0	0	0	13	1	1	0	61
chr26	35624010	T	C	20	C	36	8	8	T	0	0	0	8	1	1	0	2055
chr26	35724525	A	C	20	C	37	8	8	A	0	0	0	8	1	1	0	13
chr26	35793903	G	K	21	T	34	4	4	G	34	2	2	6	0.133333	1	0	2450
chr26	35802030	A	G	20	G	36	8	8	A	0	0	0	8	1	1	0	71
chr26	35803484	C	Y	27	C	33	5	5	T	36	3	3	8	0.5	1	0	9
chr26	35803563	T	K	21	G	38	10	10	T	39	2	2	12	0.378788	1	0	70
chr26	35803926	A	R	99	G	37	41	41	A	38	11	11	52	0.102329	1	0	17
chr26	35803943	A	R	99	G	38	43	43	A	38	12	12	55	0.662675	1	0	17
chr26	35804087	C	M	30	A	38	35	35	C	39	4	4	39	0.335753	1	0	144
chr26	36470852	A	R	23	G	39	3	3	A	35	2	2	5	0.6	1	0	120
chr26	36501114	G	A	23	A	37	9	9	G	0	0	0	9	1	1	0	206
chr26	36574315	A	G	46	G	37	17	18	A	0	0	0	18	1	1.38889	0	99
chr26	36574414	A	C	29	C	39	11	12	A	0	0	0	12	1	1.58333	0	40
chr26	36942721	A	T	26	T	38	10	10	A	0	0	0	10	1	1	0	133
chr26	36948279	T	Y	99	T	37	25	25	C	31	20	20	45	0.00529765	1	0	473
chr26	36948752	T	Y	99	C	34	15	15	T	38	10	10	25	0.00686132	1	0	282
chr26	36949034	T	Y	68	C	39	7	7	T	40	4	4	11	0.115152	1	0	28
chr26	36949062	A	R	63	A	39	5	5	G	38	5	5	10	0.420635	1	0	28
chr26	36949450	C	S	99	C	37	10	10	G	38	9	9	19	0.359848	1	0	315
chr26	37440649	C	T	28	T	36	11	11	C	0	0	0	11	1	1	0	123
chr26	37441324	T	A	20	A	36	8	8	T	0	0	0	8	1	1	0	140
chr26	37441733	G	S	99	G	36	11	12	C	35	8	8	20	0.136144	1.05	0	65
chr26	37442129	C	Y	99	C	38	34	34	T	38	30	30	64	0.360727	1	0	10
chr26	37442139	C	T	99	T	37	57	57	C	0	0	0	57	1	1	0	10
chr26	37442213	A	G	99	G	38	78	83	A	0	0	0	83	1	1.06024	0	41
chr26	37442331	A	G	99	G	38	62	63	A	0	0	0	63	1	1.01587	0	77
chr26	37442580	A	G	91	G	38	42	50	A	0	0	0	50	1	1.16	0	200
chr26	37443044	A	R	25	A	37	31	38	G	40	7	9	47	0.531128	1.19149	0	54
chr26	37443098	T	C	60	C	37	25	25	T	0	0	0	25	1	1	0	54
chr26	37443190	G	R	50	A	36	28	28	G	37	6	6	34	0.421507	1	0	92
chr26	37552405	G	A	26	A	38	10	10	G	0	0	0	10	1	1	0	555
chr26	37552960	G	R	24	G	31	18	18	A	30	5	5	23	0.549734	1	0	555
chr26	37751638	A	R	23	G	39	5	5	A	38	2	2	7	0.642857	1	0	36
chr26	37751731	T	Y	44	C	38	4	4	T	36	3	3	7	0.314286	1	0	34
chr26	37754359	A	R	75	A	39	9	9	G	36	7	7	16	0.517788	1	0	299
chr26	38078346	A	G	32	G	37	12	12	A	0	0	0	12	1	1	0	96
chr26	38078918	C	Y	37	T	38	3	3	C	38	2	2	5	0.6	1	0	45
chr26	38078963	T	Y	32	C	37	4	4	T	33	2	2	6	0.266667	1	0	45
chr26	38085566	G	R	44	G	32	10	10	A	34	5	5	15	0.297036	1	0	257
chr26	38085823	A	R	77	A	39	8	8	G	36	7	7	15	0.140482	1	0	257
chr26	38086539	T	Y	27	T	36	7	7	C	26	4	4	11	0.510606	1	0	378
chr26	38087209	C	G	20	G	37	8	8	C	0	0	0	8	1	1	0	292
chr26	38089178	A	R	57	A	35	13	13	G	36	6	6	19	0.415708	1	0	397
chr26	38089686	G	A	30	A	30	13	13	G	0	0	0	13	1	1	0	77
chr26	38090682	C	Y	99	T	36	25	25	C	38	22	22	47	0.504366	1	0	468
chr26	38091150	T	K	99	T	38	16	16	G	36	14	14	30	0.104081	1	0	375
chr26	38091525	C	Y	99	T	37	8	8	C	29	10	10	18	0.543204	1	0	375
chr26	38118483	T	Y	26	C	37	4	4	T	40	2	2	6	0.133333	1	0	831
chr26	38333084	T	W	99	T	35	20	20	A	35	20	20	40	0.273412	1	0	847
chr26	38333931	T	C	98	C	34	61	61	A	2	1	1	62	1	1	0	847
chr26	39040218	T	Y	65	C	34	12	12	T	33	5	5	17	0.287169	1	0	72
chr26	39040290	G	C	50	C	38	18	18	G	0	0	0	18	1	1	0	72
chr26	39040597	C	Y	99	T	35	27	27	C	37	16	16	43	0.202081	1	0	307
chr26	39041021	A	R	53	G	37	15	15	A	33	5	5	20	0.0986842	1	0	98
chr26	39041146	G	C	26	C	36	10	10	G	0	0	0	10	1	1	0	27
chr26	39045547	G	R	99	A	39	9	9	G	36	8	8	17	0.0997943	1	0	41
chr26	39412978	T	Y	99	T	36	21	21	C	36	15	15	36	0.69999	1	0	604
chr26	39413582	A	W	99	A	37	30	30	T	37	12	12	42	0.588969	1	0	604
chr26	39781642	C	Y	70	C	38	6	6	T	39	5	5	11	0.634199	1	0	486
chr26	39782211	T	Y	99	T	35	167	167	C	33	87	87	386	0.00013171	1	0	82
chr26	39784314	C	M	99	C	35	101	101	A	34	33	33	134	0.0855743	1	0	61
chr26	39787239	G	R	99	G	32	101	101	A	32	33	33	134	0.237228	1	0	173
chr26	39787412	T	Y	99	T	30	66	66	C	31	23	23	89	0.436707	1	0	48
chr26	39787460	T	Y	99	C	35	89	89	T	35	51	51	141	0.159642	1	0	37
chr26	39787497	T	K	99	G	34	91	91	T	34	55	55	146	0.430273	1	0	37
chr26	39803324	T	Y	62	C	38	17	17	T	32	7	7	24	0.0374598	1	0	54
chr26	39803378	T	Y	51	C	38	5	5	T	34	5	5	10	0.047619	1	0	29
chr26	39806253	G	R	36	G	38	26	26	A	38	7	7	33	0.238029	1	0	621
chr26	39836817	A	R	46	A	39	4	4	G	38	4	4	8	0.671429	1	0	53
chr26	39836870	C	Y	20	T	41	5	5	C	34	2	2	7	0.047619	1	0	53
chr26	39836949	T	Y	70	C	40	6	6	T	38	4	4	10	0.588095	1	0	79
chr26	39837809	G	R	55	A	33	5	5	G	35	4	4	9	0.72619	1	0	26
chr26	39838235	G	R	36	A	38	5	5	G	33	3	3	8	0.598214	1	0	69
chr26	39838517	T	C	69	C	36	31	31	T	0	0	0	31	1	1	0	74
chr26	39842802	T	Y	89	C	39	33	33	T	37	9	9	42	0.0596383	1	0	30
chr26	39846829	A	T	89	T	37	47	47	A	0	0	0	47	1	1	0	41
chr26	39846870	G	S	99	C	33	17	17	G	33	14	14	31	0.699826	1	0	41
chr26	39846947	C	M	99	C	35	16	16	A	36	12	12	28	0.634222	1	0	31
chr26	39846978	C	Y	45	T	36	20	20	C	34	7	7	27	0.0459658	1	0	31
chr26	39847436	G	S	49	C	39	14	14	G	37	4	4	18	0.134874	1	0	34
chr26	39847597	A	R	99	G	38	10	10	A	37	8	8	18	0.643151	1	0	127
chr26	39847790	G	R	99	A	38	82	82	G	37	34	34	116	0.478233	1	0	193
chr26	39850436	C	Y	38	T	37	18	18	C	35	4	4	22	0.269036	1	0	46
chr26	39850482	A	G	29	G	37	11	11	A	0	0	0	11	1	1	0	5
chr26	39869020	T	W	99	T	37	68	68	A	36	31	31	100	0.0345069	1	0	180
chr26	39869200	C	Y	99	T	37	15	15	C	37	14	14	36	0.474312	1	0	84
chr26	39869284	C	T	58	T	30	28	28	C	0	0	0	28	1	1	0	84
chr26	39873321	T	Y	34	C	36	13	13	T	35	3	3	16	0.45	1	0	992
chr26	39920773	T	Y	45	C	32	6	6	T	21	5	5	11	0.331169	1	0	28
chr26	39920801	T	Y	28	C	37	5	5	T	28	5	5	10	0.047619	1	0	28
chr26	39938986	T	K	54	T	32	8	8	G	37	4	4	12	0.733333	1	0	75
chr26	40150025	A	R	65	G	37	10	10	A	37	6	6	16	0.281094	1	0	19
chr26	40154497	A	R	81	G	37	13	13	A	38	6	6	19	0.741523	1	0	48
chr26	40154545	T	Y	99	C	35	15	15	T	36	8	8	23	0.340671	1	0	32
chr26	40161606	G	R	99	A	36	9	9	G	35	7	7	16	0.601967	1	0	893
chr26	40162526	C	Y	77	T	38	11	11	C	36	6	6	17	0.175097	1	0	24
chr26	40165901	A	R	99	A	34	31	31	G	34	27	27	58	0.631396	1	0	395
chr26	40166404	G	R	27	A	36	3	3	G	25	3	3	7	0.55	1	0	108
chr26	40168880	A	R	21	A	38	3	3	G	38	3	3	6	0.5	1	0	11
chr26	40169094	A	R	34	G	34	4	4	A	37	2	2	6	0.4	1	0	56
chr26	40169395	G	K	99	T	36	10	10	G	35	10	10	20	0.547579	1	0	89
chr26	40169574	T	G	58	G	35	24	24	T	0	0	0	24	1	1	0	90
chr26	40169757	G	R	47	A	34	25	25	G	29	6	6	31	0.182227	1	0	23
chr26	40211501	T	K	22	G	35	9	9	T	33	2	2	11	0.218182	1	0	8083
chr26	40274108	G	K	93	T	36	41	41	G	37	8	8	49	0.139567	1	0	33
chr26	40274141	C	A	96	A	37	41	41	C	0	0	0	41	1	1	0	18
chr26	40275009	G	R	80	A	39	15	15	G	39	6	6	21	0.617546	1	0	592
chr26	40276487	A	T	28	T	36	11	12	A	0	0	0	12	1	1.08333	0	277
chr26	40277146	A	G	27	G	39	11	11	A	0	0	0	11	1	1	0	125
chr26	40277989	T	A	51	A	37	19	19	T	0	0	0	19	1	1	0	222
chr26	40371920	C	Y	31	T	31	3	3	C	19	3	3	6	0.2	1	0	267
chr26	40373846	G	R	99	A	31	13	13	G	32	9	9	22	0.161867	1	0	30
chr26	40373876	T	C	52	C	24	28	28	T	0	0	0	28	1	1	0	30
chr26	40374061	G	R	73	A	34	42	42	G	36	8	8	50	0.639625	1	0	130
chr26	40377042	C	G	29	G	36	11	11	C	0	0	0	11	1	1	0	23
chr26	40377349	C	A	46	A	37	17	17	C	0	0	0	17	1	1	0	37
chr26	40377386	G	C	40	C	37	15	15	G	0	0	0	15	1	1	0	19
chr26	40377640	G	R	70	A	29	54	54	G	28	10	10	64	0.194954	1	0	79
chr26	40377719	C	Y	99	T	33	54	54	C	29	15	15	69	0.0791014	1	0	79
chr26	40377924	A	R	68	G	36	43	43	A	36	9	9	52	0.146307	1	0	6
chr26	40377930	T	K	99	G	36	40	40	T	35	9	9	49	0.0629864	1	0	6
chr26	40378089	T	K	99	G	34	118	118	T	35	39	39	157	0.0940475	1	0	18
chr26	40378107	A	R	99	G	34	100	100	A	34	29	29	129	0.338158	1	0	18
chr26	40378176	A	R	99	G	36	110	110	A	36	26	26	136	0.39846	1	0	69
chr26	40378255	C	Y	99	T	37	67	67	C	37	14	14	81	0.228684	1	0	79
chr26	40378578	A	T	35	T	33	14	14	G	18	2	2	16	1	1	0	60
chr26	40378733	A	R	73	G	37	6	6	A	39	5	5	11	0.607143	1	0	19
chr26	40523261	A	G	29	G	36	11	11	A	0	0	0	11	1	1	0	369
chr26	40523986	C	S	61	G	37	5	5	C	40	3	3	8	0.0714286	1	0	58
chr26	40524266	A	R	53	G	37	15	15	A	40	5	5	20	0.0327657	1	0	66
chr26	40524665	C	M	99	A	37	28	28	C	36	7	7	35	0.698315	1	0	74
chr26	40524917	T	Y	99	C	39	39	39	T	39	13	13	52	0.741678	1	0	8
chr26	40524925	A	R	77	G	37	41	41	A	38	13	13	54	0.63376	1	0	8
chr26	40526467	C	S	99	C	37	53	53	G	38	15	15	68	0.18942	1	0	109
chr26	40526816	A	R	99	G	37	37	37	A	36	13	13	50	0.491289	1	0	150
chr26	40527231	G	R	99	G	37	15	15	A	32	16	16	31	0.00528866	1	0	33
chr26	40527264	G	R	61	G	37	14	14	A	32	7	7	21	0.0468868	1	0	33
chr26	40527611	A	R	99	G	38	49	49	A	36	25	25	74	0.0427162	1	0	71
chr26	40527682	G	R	99	A	37	51	51	G	34	27	27	78	0.131664	1	0	71
chr26	40528486	C	Y	99	T	38	26	26	C	38	13	13	39	0.689389	1	0	147
chr26	40532493	A	R	99	A	37	19	19	G	39	12	12	31	0.294707	1	0	58
chr26	40618792	T	C	50	C	36	19	19	T	0	0	0	19	1	1	0	48
chr26	40618840	A	R	95	G	35	16	16	A	38	7	7	23	0.154183	1	0	48
chr26	40618972	G	T	26	T	36	10	10	G	0	0	0	10	1	1	0	132
chr26	40619353	A	R	66	A	32	10	10	G	35	6	6	16	0.606956	1	0	42
chr26	40619395	C	A	23	A	37	9	9	C	0	0	0	9	1	1	0	42
chr26	40619980	G	R	99	G	38	156	156	A	38	45	45	202	0.498259	1	0	166
chr26	41472597	T	K	84	T	36	12	12	G	37	6	6	18	0.246822	1	0	828
chr26	41474095	T	Y	43	T	37	11	11	C	37	5	5	16	0.330586	1	0	796
chr26	41474940	C	Y	53	C	31	15	15	T	34	6	6	21	0.366652	1	0	9
chr26	41474949	C	M	57	C	34	14	14	A	37	6	6	20	0.577967	1	0	9
chr26	41478097	T	Y	99	T	34	24	24	C	33	12	12	36	0.68208	1	0	55
chr26	41478152	T	Y	99	T	38	39	39	C	36	15	15	54	0.679149	1	0	55
chr26	41478618	G	S	25	G	37	5	5	C	38	3	3	8	0.392857	1	0	18
chr26	41478636	G	R	67	G	36	13	13	A	37	6	6	19	0.707854	1	0	18
chr26	41478819	T	Y	87	T	38	22	22	C	34	10	10	32	0.525062	1	0	91
chr26	42139562	A	G	32	G	37	12	12	A	0	0	0	12	1	1	0	40
chr26	42139602	G	R	26	G	34	13	13	A	27	5	5	18	0.583975	1	0	16
chr26	42139635	G	R	99	A	34	14	14	G	35	11	11	25	0.661873	1	0	17
chr26	42139775	C	Y	99	C	39	19	19	T	36	13	13	32	0.111527	1	0	54
chr26	42139829	G	R	99	A	34	17	17	G	30	14	14	31	0.285053	1	0	54
chr26	42139915	G	R	65	G	34	13	13	A	36	6	6	19	0.67531	1	0	66
chr26	42139981	G	S	99	G	38	14	14	C	35	10	10	25	0.0368519	1	0	66
chr26	42140081	C	Y	71	T	34	9	9	C	35	5	5	14	0.181818	1	0	100
chr26	42145891	A	G	22	G	34	9	9	A	0	0	0	9	1	1	0	1325
chr26	42355444	A	M	44	A	33	32	32	C	34	6	6	38	0.0858053	1	0	224
chr26	42356118	G	R	22	G	37	4	4	A	37	3	3	7	0.571429	1	0	411
chr26	42357775	G	S	37	G	23	24	24	C	28	6	6	30	0.114847	1	0	649
chr26	42498438	C	S	80	G	38	6	6	C	38	4	4	10	0.542857	1	0	62
chr26	42498500	C	M	45	A	35	12	12	C	36	3	3	15	0.763736	1	0	62
chr26	42536190	A	R	40	G	36	7	7	A	35	3	3	10	0.416667	1	0	38
chr26	42781365	T	K	66	T	36	9	9	G	38	5	5	14	0.11988	1	0	144
chr26	42897681	G	R	48	A	36	4	4	G	32	3	3	7	0.314286	1	0	8502
chr26	42906183	G	R	48	A	37	6	6	G	39	3	3	9	0.678571	1	0	8502
chr26	42950337	A	R	28	G	38	5	5	A	41	2	2	7	0.190476	1	0	743
chr26	42980255	G	R	58	A	39	5	5	G	36	4	4	9	0.547619	1	0	455
chr26	42980710	T	C	23	C	36	9	9	T	0	0	0	9	1	1	0	7
chr26	43020627	G	R	32	A	36	4	4	G	30	2	2	6	0.366667	1	0	47
chr26	43020674	T	W	31	A	28	6	6	T	29	2	2	8	0.714286	1	0	30
chr26	43025672	T	Y	99	T	36	193	193	C	34	48	48	242	0.178879	1	0	16
chr26	43033517	T	Y	99	T	33	227	227	C	34	28	28	935	0.108297	1	0	72
chr26	43033589	T	Y	99	T	36	203	203	C	36	51	51	553	0.28279	1	0	72
chr26	43033689	C	Y	99	C	36	102	102	T	36	17	17	119	0.245958	1	0	66
chr26	43371402	C	M	27	C	37	4	4	A	38	3	3	7	0.714286	1	0	2704
chr26	43387510	G	S	90	G	35	12	12	C	33	11	11	23	0.525927	1	0	85
chr26	43387595	T	K	49	T	36	26	26	G	38	6	6	32	0.588955	1	0	20
chr26	43437654	G	K	72	G	35	13	13	T	38	6	6	19	0.630344	1	0	190
chr26	43437844	A	R	99	A	38	15	15	G	36	13	13	28	0.75	1	0	190
chr26	43438502	T	Y	34	C	36	3	3	T	36	2	2	5	0.6	1	0	658
chr26	43440048	G	K	23	T	37	10	10	G	34	3	3	14	0.286713	1	0	45
chr26	43444411	T	W	20	A	37	2	2	T	39	1	1	3	0.833333	1	0	3184
chr26	43454667	G	S	61	C	36	5	5	G	28	4	4	9	0.365079	1	0	28
chr26	43465433	C	Y	33	C	40	3	3	T	38	3	3	6	0.6	1	0	28
chr26	43465560	C	Y	47	T	38	4	4	C	36	3	3	7	0.314286	1	0	127
chr26	43466715	C	M	33	A	39	3	3	C	39	2	2	5	0.6	1	0	56
chr26	43503271	T	Y	76	T	35	11	11	C	34	7	7	18	0.430053	1	0	168
chr26	43504433	T	C	93	C	37	50	50	T	0	0	0	50	1	1	0	359
chr26	43505971	T	Y	99	T	38	22	22	C	37	18	18	40	0.49464	1	0	102
chr26	43506073	A	R	51	A	36	22	22	G	38	8	8	30	0.0392141	1	0	102
chr26	43506669	A	R	75	A	37	12	12	G	40	8	8	20	0.511836	1	0	231
chr26	43510190	G	R	30	A	39	3	3	G	41	2	2	5	0.2	1	0	1044
chr26	43597335	A	R	62	G	32	8	8	A	40	4	4	12	0.507071	1	0	6198
chr26	43608159	T	K	99	G	39	8	8	T	35	6	6	14	0.114219	1	0	122
chr26	43608281	C	S	99	C	38	20	20	G	35	9	9	29	0.3996	1	0	116
chr26	43608397	A	R	99	A	38	48	48	G	39	23	23	71	0.400567	1	0	32
chr26	43608429	T	K	99	T	38	48	48	G	36	26	26	74	0.0015058	1	0	32
chr26	43608484	T	Y	99	T	37	41	41	C	37	27	27	68	0.377007	1	0	55
chr26	44534705	T	Y	99	C	35	37	37	T	33	13	13	50	0.657653	1	0	55
chr26	44534760	C	Y	75	T	33	42	42	C	31	10	10	52	0.256979	1	0	55
chr26	44535024	T	Y	99	C	36	28	28	T	37	14	14	42	0.370905	1	0	140
chr26	44535164	C	Y	76	T	38	15	15	C	35	7	7	22	0.105034	1	0	140
chr26	44535319	G	R	40	A	34	20	20	G	36	6	6	26	0.441137	1	0	62
chr26	44535381	G	R	72	A	32	16	16	G	32	6	6	22	0.660166	1	0	15
chr26	44535583	C	Y	56	T	32	9	9	C	37	4	4	13	0.54965	1	0	155
chr26	44535738	C	Y	99	T	35	9	9	C	33	7	7	16	0.617439	1	0	9
chr26	44535858	A	R	67	G	39	7	7	A	39	4	4	11	0.536364	1	0	28
chr26	44535918	C	Y	40	T	34	7	7	C	33	4	4	11	0.115152	1	0	28
chr26	44535946	G	R	40	A	33	4	4	G	30	3	3	7	0.714286	1	0	28
chr26	44535979	G	R	28	A	38	9	9	G	38	3	3	12	0.240909	1	0	33
chr26	44536633	C	Y	34	T	37	16	16	C	36	4	4	20	0.44582	1	0	26
chr26	44536659	T	Y	50	C	36	5	5	T	37	3	3	8	0.75	1	0	26
chr26	44539016	T	Y	59	C	37	13	13	T	36	4	4	17	0.655882	1	0	35
chr26	44568998	C	S	20	G	36	9	9	C	39	2	2	11	0.0727273	1	0	8
chr26	44569623	C	T	20	T	36	8	8	C	0	0	0	8	1	1	0	111
chr26	44979337	A	R	46	A	36	160	160	G	34	17	17	179	0.00330627	1	0	215
chr26	44979552	A	R	99	A	35	82	82	G	38	63	63	145	0.0158591	1	0	91
chr26	44979643	G	A	99	A	37	106	106	G	0	0	0	106	1	1	0	47
chr26	45146794	G	S	99	G	32	25	25	C	31	16	16	41	0.173401	1	0	247
chr26	45150443	G	R	99	G	37	78	78	A	37	25	25	103	0.458646	1	0	68
chr26	45150825	G	R	99	G	29	38	38	A	32	12	12	50	0.253885	1	0	37
chr26	45150862	G	R	99	G	35	38	38	A	34	34	34	72	0.0870409	1	0	37
chr26	45150936	C	Y	99	C	35	60	60	T	35	39	39	99	0.251567	1	0	41
chr26	45150977	G	A	92	A	32	74	74	G	2	1	1	75	1	1	0	41
chr26	45152887	C	Y	26	C	35	18	18	T	28	6	6	25	0.00471039	1	0	75
chr26	45152967	A	W	55	T	33	18	18	A	33	4	4	22	0.355981	1	0	80
chr26	45293234	T	Y	20	C	39	3	3	T	35	2	2	5	0.7	1	0	7
chr26	45331709	T	Y	99	T	35	19	19	C	37	11	11	30	0.50403	1	0	1678
chr26	45539206	C	Y	38	T	38	3	3	C	35	3	3	6	0.675	1	0	43094
chr26	45582773	A	R	44	G	38	15	15	A	39	4	4	19	0.759675	1	0	37
chr26	46242296	T	C	32	C	35	12	12	T	0	0	0	12	1	1	0	208
chr26	46242504	C	S	70	G	39	5	5	C	38	3	3	8	0.696429	1	0	208
chr26	46257144	T	C	64	C	38	31	31	T	0	0	0	31	1	1	0	28
chr26	46257280	C	T	75	T	35	31	31	C	0	0	0	31	1	1	0	136
chr26	46257473	T	C	45	C	35	17	17	T	0	0	0	17	1	1	0	19
chr26	46257492	T	C	52	C	35	19	19	T	0	0	0	19	1	1	0	19
chr26	46257522	A	G	73	G	36	29	30	A	0	0	0	30	1	1.03333	0	30
chr26	46261374	G	A	41	A	36	16	16	G	0	0	0	16	1	1	0	45
chr26	46261419	A	G	46	G	37	18	18	A	0	0	0	18	1	1	0	45
chr26	46261834	A	G	35	G	34	13	13	A	0	0	0	13	1	1	0	10
chr26	46261844	C	G	42	G	32	16	16	C	0	0	0	16	1	1	0	10
chr26	46261895	A	G	29	G	34	11	11	A	0	0	0	11	1	1	0	39
chr26	46261934	C	T	29	T	35	11	11	C	0	0	0	11	1	1	0	13
chr26	46261980	C	G	37	G	36	14	14	C	0	0	0	14	1	1	0	29
chr26	46262042	A	G	20	G	35	8	8	A	0	0	0	8	1	1	0	62
chr26	46280820	C	Y	61	C	31	7	7	T	32	5	5	12	0.5	1	0	3770
chr26	46291275	G	S	37	G	35	22	22	C	38	6	6	29	0.553471	1	0	43
chr26	46291610	C	S	99	G	38	6	6	C	33	5	5	11	0.0887446	1	0	180
chr26	46292466	C	Y	31	C	37	3	3	T	26	3	3	6	0.675	1	0	249
chr26	46292715	C	Y	35	C	32	4	4	T	35	3	3	7	0.714286	1	0	249
chr26	46293185	T	Y	65	T	35	45	45	C	36	8	8	53	0.325894	1	0	341
chr26	46294372	C	Y	99	C	35	115	115	T	34	32	32	149	0.0197813	1	0	12
chr26	46294384	C	Y	99	C	36	121	121	T	36	34	34	155	0.258993	1	0	12
chr26	46295135	C	M	29	C	37	5	5	A	36	3	3	8	0.392857	1	0	148
chr26	46297592	T	Y	99	T	36	52	52	C	36	44	44	98	0.332203	1	0	286
chr26	46297878	C	Y	99	C	35	27	27	T	38	11	11	38	0.530898	1	0	50
chr26	46297928	C	Y	99	C	29	24	24	T	34	9	9	33	0.597892	1	0	9
chr26	46297937	C	Y	96	C	33	24	24	T	34	8	8	32	0.737255	1	0	9
chr26	46309399	T	Y	28	C	37	3	3	T	37	2	2	5	0.7	1	0	111
chr26	46310998	C	Y	44	C	35	9	9	T	37	4	4	13	0.625874	1	0	29
chr26	46316187	G	R	25	G	34	9	9	A	30	4	4	13	0.625874	1	0	243
chr26	46316430	C	S	90	G	36	5	5	C	38	4	4	9	0.72619	1	0	243
chr26	46399502	G	A	84	A	36	34	34	G	0	0	0	34	1	1	0	6
chr26	46399508	C	G	82	G	35	35	35	C	0	0	0	35	1	1	0	6
chr26	46399616	T	G	99	G	37	254	256	T	7	1	1	260	1	1.01154	0	8
chr26	46399624	A	G	99	G	37	232	236	A	0	0	0	236	1	1.01695	0	8
chr26	46399699	G	A	99	A	32	46	47	G	0	0	0	47	1	1.02128	0	24
chr26	46399723	A	G	80	G	34	66	66	A	35	1	1	67	1	1	0	24
chr26	46399800	T	C	66	C	35	27	43	T	0	0	0	43	1	1.37209	0	77
chr26	46400179	A	G	67	G	37	27	27	A	0	0	0	27	1	1	0	53
chr26	46400232	A	G	38	G	35	16	16	A	0	0	0	16	1	1	0	20
chr26	46400400	T	C	34	C	35	13	15	T	0	0	0	15	1	1.13333	0	63
chr26	46400842	C	T	20	T	35	8	8	C	0	0	0	8	1	1	0	30
chr26	46400940	A	C	46	C	34	20	21	A	0	0	0	21	1	1.04762	0	75
chr26	46401015	T	C	47	C	35	19	19	T	0	0	0	19	1	1	0	47
chr26	46401062	C	T	32	T	36	12	12	C	0	0	0	12	1	1	0	24
chr26	46401086	C	T	43	T	37	20	20	C	0	0	0	20	1	1	0	17
chr26	46401103	G	C	46	C	38	20	20	G	0	0	0	20	1	1	0	17
chr26	46465527	G	R	72	G	33	13	13	A	37	7	7	20	0.175348	1	0	145
chr26	46465672	A	R	44	A	36	20	20	G	33	7	7	27	0.303553	1	0	75
chr26	46466167	G	R	83	G	35	39	39	A	38	10	10	49	0.512612	1	0	113
chr26	46466388	A	R	79	A	32	11	11	G	33	9	9	20	0.691608	1	0	30
chr26	46466418	T	K	99	G	37	11	11	T	38	9	9	20	0.440992	1	0	30
chr26	46466587	A	M	91	A	36	20	20	C	36	7	7	27	0.362626	1	0	49
chr26	46466636	C	Y	87	C	33	10	10	T	37	7	7	17	0.181921	1	0	49
chr26	46466709	T	Y	36	T	36	6	6	C	38	4	4	10	0.652381	1	0	73
chr26	46466821	C	S	38	C	36	8	8	G	34	4	4	12	0.0363636	1	0	37
chr26	46466858	C	Y	87	T	38	6	6	C	38	5	5	11	0.665584	1	0	37
chr26	46467029	C	Y	29	T	38	9	9	C	34	3	3	12	0.152273	1	0	31
chr26	46467076	C	Y	51	T	38	10	10	C	35	5	5	15	0.0646021	1	0	16
chr26	46467897	C	Y	32	C	36	4	4	T	36	3	3	7	0.571429	1	0	37
chr26	46467934	T	Y	51	C	38	5	5	T	39	3	3	8	0.392857	1	0	37
chr26	46468423	G	K	30	T	39	5	5	G	34	2	2	7	0.047619	1	0	153
chr26	46468576	A	R	34	G	35	4	4	A	31	2	2	6	0.6	1	0	67
chr26	46647270	G	R	31	A	35	4	4	G	35	2	2	6	0.6	1	0	721
chr26	46783443	A	W	23	T	40	2	2	A	41	1	1	3	0.833333	1	0	7978
chr26	47419436	T	Y	26	T	35	4	4	C	38	3	3	7	0.657143	1	0	100
chr26	47557166	C	S	41	G	41	4	4	C	38	2	2	6	0.266667	1	0	64
chr26	47557354	A	R	25	G	34	4	4	A	35	2	2	6	0.7	1	0	188
chr26	47709523	T	W	41	T	37	9	9	A	34	5	5	14	0.148851	1	0	9132
chr26	47742901	A	R	32	G	30	4	4	A	36	2	2	7	0.7	1	0	13
chr26	47742914	C	Y	21	C	36	4	4	T	22	3	3	7	0.528571	1	0	13
chr26	47747628	T	K	40	T	35	4	4	G	38	3	3	7	0.714286	1	0	4513
chr26	47775349	G	R	99	A	37	20	20	G	36	11	11	31	0.179356	1	0	82
chr26	47782170	G	R	29	G	34	7	7	A	22	5	5	12	0.0744949	1	0	3141
chr26	47787723	C	Y	99	T	27	17	17	C	32	11	11	28	0.0501366	1	0	41
chr26	47787764	G	R	99	G	36	15	15	A	33	11	11	26	0.54511	1	0	7
chr26	47787771	T	K	99	T	37	15	15	G	36	10	10	25	0.230575	1	0	7
chr26	47788224	T	Y	22	T	39	20	20	C	39	5	5	25	0.434707	1	0	164
chr26	47788388	A	R	73	A	37	44	44	G	39	12	12	56	0.0543244	1	0	164
chr26	47788729	T	Y	99	T	37	88	88	C	38	28	28	116	0.0502981	1	0	47
chr26	48321817	A	R	22	G	34	7	7	A	37	2	2	9	0.722222	1	0	36
chr26	48321853	T	Y	42	T	28	6	6	C	39	4	4	10	0.504762	1	0	36
chr26	48321914	A	R	25	A	28	8	8	G	28	4	4	12	0.466667	1	0	29
chr26	48321981	G	R	40	A	26	7	7	G	37	3	3	10	0.508333	1	0	38
chr26	48322702	A	G	32	G	33	13	13	A	0	0	0	13	1	1	0	95
chr26	48327995	T	Y	64	T	35	8	8	C	35	7	7	15	0.615851	1	0	58
chr26	48328053	C	Y	76	T	32	12	12	C	36	7	7	19	0.0599151	1	0	47
chr26	48328100	A	R	30	A	35	7	7	G	35	4	4	11	0.263636	1	0	47
chr26	48328247	T	Y	66	T	33	19	19	C	34	8	8	27	0.655239	1	0	19
chr26	48328266	C	Y	99	C	31	25	25	T	27	11	11	36	0.036916	1	0	19
chr26	48328387	G	R	55	G	36	8	8	A	31	5	5	13	0.501554	1	0	119
chr26	48330822	A	G	26	G	34	10	10	A	0	0	0	10	1	1	0	112
chr26	48330934	C	Y	20	C	26	7	7	T	34	3	3	10	0.333333	1	0	112
chr26	48332766	G	R	23	A	31	3	3	G	22	4	4	7	0.114286	1	0	328
chr26	48333925	C	Y	55	T	36	7	7	C	32	4	4	11	0.206061	1	0	67
chr26	48335440	T	W	24	A	29	3	3	T	41	1	1	4	0.75	1	0	508
chr26	49536589	C	Y	42	C	35	7	7	T	33	4	4	11	0.536364	1	0	163
chr26	49536752	T	Y	31	C	35	6	6	T	34	2	2	8	0.785714	1	0	145
chr26	49960696	C	Y	99	T	35	33	33	C	36	23	23	56	0.611685	1	0	69
chr26	49960765	C	Y	99	C	27	29	29	T	27	18	18	47	0.734895	1	0	69
chr26	50019215	T	Y	28	T	35	23	23	C	39	6	6	29	0.575585	1	0	213
chr26	50020955	T	K	95	G	34	6	6	T	38	5	5	11	0.268398	1	0	327
chr26	50021282	G	R	93	A	38	25	25	G	34	8	8	33	0.102246	1	0	269
chr26	50021551	T	C	93	C	36	43	43	T	0	0	0	43	1	1	0	269
chr26	50025597	G	K	47	G	35	5	5	T	32	4	4	9	0.72619	1	0	166
chr26	50034988	G	R	30	A	35	3	3	G	33	2	2	5	0.6	1	0	16
chr26	50276865	G	R	30	G	38	58	58	A	39	7	7	66	0.383513	1	0	26
chr26	50287585	C	Y	99	C	34	165	165	T	36	34	34	199	0.0034028	1	0	75
chr26	50790235	C	Y	80	T	36	7	11	C	32	5	5	16	0.518308	1.25	0	6
chr26	50791087	C	Y	54	T	35	7	7	C	35	4	4	11	0.263636	1	0	74
chr26	50791161	G	K	82	T	37	6	6	G	38	4	4	10	0.728571	1	0	40
chr26	50794415	C	M	33	A	30	4	4	C	28	4	4	8	0.671429	1	0	16
chr26	50799769	C	S	99	G	34	147	147	C	34	107	107	1009	0.201248	1	0	140
chr26	50799909	C	Y	99	C	36	234	234	T	37	20	20	319	0.400484	1	0	126
chr26	50800035	G	R	99	A	36	46	46	G	37	42	42	88	0.277946	1	0	126
chr26	50800201	G	R	99	G	36	237	237	A	37	18	18	568	0.0668128	1	0	73
chr26	50801360	C	Y	75	C	37	13	13	T	23	13	13	26	9.33E-06	1	0	11
chr26	50801521	G	R	75	G	36	8	8	A	30	7	7	15	0.140482	1	0	6
chr26	50801721	C	S	32	G	32	4	4	C	18	2	2	6	0.633333	1	0	66
chr26	50803880	A	G	99	G	35	94	94	A	0	0	0	94	1	1	0	33
chr26	51044734	C	Y	44	C	40	4	4	T	36	4	4	8	0.55	1	0	32
chr26	51262466	G	R	99	A	32	23	23	G	32	22	22	45	0.15779	1	0	30
chr26	51262496	G	R	99	G	32	29	29	A	33	24	24	54	0.433176	1	0	30
chr26	51262546	C	Y	91	C	39	12	12	T	39	7	7	19	0.325177	1	0	50
chr26	51262713	G	S	76	G	38	24	24	C	37	7	7	31	0.682251	1	0	39
chr26	51262752	A	R	99	G	36	15	15	A	37	9	9	24	0.670596	1	0	33
chr26	51262785	T	Y	99	C	33	16	16	T	33	8	8	24	0.604163	1	0	6
chr26	51262791	G	R	20	G	34	15	15	A	27	6	6	22	0.17015	1	0	6
chr26	51262832	G	R	99	G	37	20	20	A	36	11	11	31	0.411618	1	0	41
chr26	51263034	A	R	99	A	35	76	76	G	36	19	19	95	0.0979605	1	0	29
chr26	51263063	A	R	99	G	34	83	83	A	34	29	29	112	0.480134	1	0	6
chr26	51263148	G	R	99	G	33	49	49	A	34	18	18	67	0.457757	1	0	18
chr26	51263166	A	R	99	A	35	63	63	G	34	22	22	85	0.0885837	1	0	18
chr26	51551676	T	Y	25	C	39	3	3	T	35	3	3	6	0.05	1	0	28
chr26	51551735	C	Y	24	C	33	6	6	T	32	3	3	9	0.452381	1	0	24
chr26	51551789	G	R	25	G	38	3	3	A	31	3	3	6	0.675	1	0	43
chr26	51658330	T	C	34	C	38	16	16	T	0	0	0	16	1	1	0	251
chr26	51672169	A	R	42	G	33	9	9	A	31	9	9	24	0.0199918	1	0	41
chr26	51672300	C	Y	99	T	29	44	44	C	23	48	48	101	0.0126933	1	0	31
chr26	51672331	G	R	99	G	34	143	143	A	35	23	23	166	0.15026	1	0	31
chr26	51673151	G	R	63	G	35	9	9	A	30	6	6	15	0.387812	1	0	23
chr26	51673174	C	Y	62	C	37	10	10	T	38	5	5	15	0.476523	1	0	23
chr26	51673222	T	Y	26	T	35	3	3	C	34	3	3	6	0.75	1	0	48
chr26	51674626	A	R	99	A	36	44	44	G	37	28	28	72	0.130033	1	0	33
chr26	51675190	C	Y	99	C	37	35	35	T	36	14	14	49	0.596589	1	0	522
chr26	51675712	G	R	86	G	36	28	28	A	33	9	9	37	0.12747	1	0	21
chr26	51675733	A	R	99	G	35	29	29	A	36	13	13	42	0.363475	1	0	21
chr26	51680490	A	R	34	A	38	4	4	G	34	4	4	8	0.1	1	0	199
chr26	51684313	A	R	61	A	31	15	15	G	35	8	8	23	0.0236522	1	0	735
chr26	51686495	A	R	99	A	36	16	16	G	38	15	15	31	0.0646918	1	0	27
chr26	51686522	T	W	99	T	36	17	17	A	33	10	10	27	0.142996	1	0	27
chr26	51689181	A	C	30	C	31	12	12	A	0	0	0	12	1	1	0	12
chr26	51689193	T	Y	50	C	30	8	8	T	27	4	4	12	0.570707	1	0	12
chr26	51689210	C	S	80	G	33	8	8	C	36	4	4	12	0.642424	1	0	17
chr26	51689229	C	S	22	C	33	9	9	G	34	3	3	12	0.715909	1	0	19
chr26	51690180	T	Y	99	T	35	10	10	C	34	9	9	19	0.74206	1	0	12
chr26	51690192	C	Y	26	C	30	16	16	T	34	4	4	20	0.670485	1	0	12
chr26	51691469	A	G	22	G	33	9	9	A	0	0	0	9	1	1	0	17
chr26	51691486	A	M	32	A	36	4	4	C	33	4	4	8	0.171429	1	0	17
chr26	51691719	C	Y	22	C	36	5	5	T	33	3	3	8	0.196429	1	0	42
chr26	51691776	C	Y	52	C	36	5	5	T	37	4	4	9	0.452381	1	0	57
chr26	51692505	C	Y	58	C	32	10	10	T	36	5	5	15	0.476523	1	0	626
chr26	51693131	A	R	50	G	34	5	5	A	36	3	3	8	0.696429	1	0	176
chr26	51693307	G	R	99	A	32	14	14	G	30	10	10	24	0.688024	1	0	176
chr26	51693778	A	M	56	A	37	26	26	C	40	6	6	32	0.190687	1	0	158
chr26	51719452	A	R	34	G	30	4	4	A	38	2	2	6	0.566667	1	0	137
chr26	51720327	G	S	40	G	38	3	3	C	35	3	3	6	0.35	1	0	34
chr26	51720442	A	R	29	A	37	3	3	G	36	3	3	6	0.75	1	0	115
chr26	51720885	G	R	43	A	37	4	4	G	39	3	3	7	0.314286	1	0	44
chr26	51720929	A	W	71	A	35	5	5	T	26	6	6	11	0.582251	1	0	19
chr26	51720948	A	M	78	C	34	5	5	A	32	5	5	10	0.75	1	0	19
chr26	51746612	C	Y	99	C	33	16	16	T	35	10	10	26	0.734544	1	0	18
chr26	51746630	A	R	99	A	29	30	30	G	30	18	18	48	0.698038	1	0	6
chr26	51746636	G	R	99	G	31	31	31	A	30	17	17	48	0.304208	1	0	6
chr26	51746656	A	R	99	A	26	23	23	G	30	14	14	37	0.0780158	1	0	20
chr26	51746700	G	R	99	G	29	31	31	A	29	21	21	52	0.426693	1	0	43
chr26	51746743	T	Y	99	T	33	19	19	C	32	15	15	34	0.22525	1	0	40
chr26	51746783	A	R	99	A	36	14	14	G	35	12	12	26	0.173723	1	0	24
chr26	51746807	T	Y	99	T	35	15	15	C	36	12	12	27	0.569334	1	0	24
chr26	51746865	G	S	21	G	34	8	8	C	26	4	4	12	0.107071	1	0	10
chr26	51746875	A	R	20	A	27	6	6	G	29	3	3	9	0.72619	1	0	10
chr26	51747108	G	R	39	G	32	9	9	A	38	4	4	13	0.526573	1	0	115
chr26	51747353	C	Y	26	C	34	5	5	T	36	3	3	8	0.392857	1	0	50
chr26	51747505	C	Y	32	C	36	10	10	T	38	4	4	14	0.11988	1	0	17
chr26	51747555	C	Y	73	T	34	5	5	C	33	5	5	10	0.672619	1	0	6
chr26	51747591	G	R	52	A	39	4	4	G	32	4	4	8	0.514286	1	0	36
chr26	51747649	T	Y	66	C	36	6	6	T	28	7	7	13	0.117133	1	0	51
chr26	51747700	G	S	70	G	33	8	8	C	35	5	5	13	0.3108	1	0	51
chr26	51747763	C	Y	29	T	27	3	3	C	36	2	2	5	0.4	1	0	63
chr26	51748348	T	K	32	G	27	4	4	T	34	2	2	6	0.266667	1	0	9
chr26	51748357	T	Y	24	C	37	3	3	T	34	2	2	5	0.2	1	0	9
chr26	51749397	G	R	30	G	40	4	4	A	36	4	4	8	0.0142857	1	0	116
chr26	51749513	C	Y	34	T	33	4	4	C	34	3	3	7	0.428571	1	0	36
chr26	51749549	C	Y	31	T	35	4	4	C	40	3	3	7	0.0285714	1	0	36
chr26	51764624	G	R	35	G	26	5	5	A	26	4	4	9	0.77381	1	0	46
chr26	51764670	C	Y	46	C	35	4	4	T	32	4	4	8	0.442857	1	0	16
chr26	51764713	C	S	35	G	34	3	3	C	35	2	2	5	0.4	1	0	18
chr26	51764803	A	R	99	A	35	10	10	G	38	8	8	18	0.674117	1	0	42
chr26	51764845	C	Y	99	C	36	9	9	T	37	8	8	17	0.371493	1	0	27
chr26	51764872	G	R	35	G	33	8	8	A	37	4	4	12	0.538384	1	0	10
chr26	51764882	T	Y	49	T	33	9	9	C	37	5	5	14	0.590909	1	0	10
chr26	51764922	G	R	96	G	36	8	8	A	36	7	7	15	0.694716	1	0	22
chr26	51764944	C	Y	66	C	39	11	11	T	36	6	6	17	0.202165	1	0	22
chr26	51765145	G	R	99	G	33	30	30	A	28	14	14	44	0.0675335	1	0	90
chr26	51765235	G	R	99	G	34	36	36	A	33	14	14	50	0.13938	1	0	90
chr26	51765400	G	R	99	G	32	219	219	A	31	36	36	659	0.133355	1	0	9
chr26	51765409	C	Y	99	C	30	138	138	T	29	117	117	777	1.40E-05	1	0	9
chr26	51765709	C	Y	99	C	35	34	34	T	32	31	31	65	0.00811882	1	0	61
chr26	51765800	G	R	99	G	35	78	78	A	34	21	21	99	0.270274	1	0	27
chr26	51765827	C	Y	99	C	34	66	66	T	33	15	15	81	0.0722863	1	0	8
chr26	51771669	G	R	97	G	35	35	35	A	36	18	18	53	0.652194	1	0	67
chr26	51772617	G	R	99	G	36	32	32	A	34	20	20	52	0.548244	1	0	33
chr26	51773173	C	Y	99	C	35	45	45	T	33	47	47	93	0.0947248	1	0	92
chr26	51773343	A	M	21	C	38	2	2	A	39	1	1	3	0.833333	1	0	19
chr26	51774471	T	Y	99	T	36	15	15	C	35	12	12	27	0.359448	1	0	13
chr26	51794569	T	C	20	C	37	8	8	T	0	0	0	8	1	1	0	59
chr26	51795645	G	R	55	G	36	5	5	A	30	5	5	10	0.537698	1	0	20
chr26	51795665	A	G	34	G	32	22	22	A	0	0	0	22	1	1	0	20
chr26	51798732	C	S	63	G	36	4	4	C	34	3	3	7	0.314286	1	0	59
chr26	51799257	C	Y	99	C	34	15	15	T	34	12	12	27	0.754783	1	0	21
chr26	51799278	C	Y	99	C	35	16	16	T	33	12	12	28	0.599133	1	0	21
chr26	51801820	C	Y	75	T	34	8	8	C	38	5	5	13	0.0854701	1	0	78
chr26	51801910	G	R	99	A	33	14	14	G	32	8	8	22	0.666058	1	0	12
chr26	51801943	G	R	99	A	31	14	14	G	34	7	7	21	0.699751	1	0	33
chr26	51805215	T	Y	56	T	32	10	10	C	34	6	6	16	0.246129	1	0	466
chr26	51805681	C	Y	53	C	37	4	4	T	36	4	4	8	0.442857	1	0	116
chr26	51805797	A	R	34	A	32	7	7	G	36	4	4	11	0.768182	1	0	16
chr26	51805981	A	R	21	G	41	3	3	A	41	3	3	6	0.75	1	0	24
chr26	51809565	T	Y	48	T	33	4	4	C	33	4	4	8	0.721429	1	0	333
chr26	51811796	G	R	26	A	36	4	4	G	34	2	2	6	0.633333	1	0	68
chr26	51814668	C	Y	35	T	37	3	3	C	38	2	2	5	0.7	1	0	343
chr26	51815051	G	S	43	C	36	3	3	G	38	2	2	5	0.4	1	0	40
chr26	51815894	A	R	99	A	30	42	42	G	34	23	23	65	0.0470901	1	0	90
chr26	51815984	T	Y	99	T	30	44	44	C	33	24	24	68	0.260547	1	0	34
chr26	51816018	T	Y	99	T	31	40	40	C	36	19	19	59	0.0499806	1	0	34
chr26	51816076	C	Y	38	C	36	26	26	T	35	6	6	32	0.2178	1	0	58
chr22	44821	G	R	25	G	37	11	11	A	33	5	5	16	0.0137363	1	0	329
chr22	70320	C	Y	36	T	38	3	3	C	34	3	3	6	0.75	1	0	132
chr22	70658	C	Y	64	C	38	7	7	T	35	5	5	12	0.537247	1	0	206
chr22	71570	C	M	37	C	34	7	7	A	35	4	4	11	0.324242	1	0	6
chr22	72818	C	Y	99	C	34	48	48	T	35	37	37	85	0.187706	1	0	82
chr22	72900	C	S	99	C	35	50	50	G	36	39	39	89	0.298328	1	0	82
chr22	73099	G	S	99	G	35	76	76	C	35	61	61	137	0.366122	1	0	199
chr22	217680	C	S	20	C	37	3	3	G	36	2	2	5	0.7	1	0	26
chr22	217706	T	W	20	T	37	2	2	A	33	2	2	4	0.666667	1	0	26
chr22	307047	G	R	23	A	38	3	3	G	30	2	2	5	0.1	1	0	586
chr22	379380	G	R	42	A	24	4	4	G	23	4	4	8	0.442857	1	0	119
chr22	379693	G	A	29	A	35	12	12	G	0	0	0	12	1	1	0	93
chr22	379786	G	R	71	G	35	6	6	A	36	5	5	11	0.396104	1	0	93
chr22	380157	C	S	41	C	36	6	6	G	40	4	4	10	0.128571	1	0	371
chr22	402869	G	R	24	G	34	10	10	A	37	3	3	13	0.734266	1	0	9
chr22	416025	T	C	20	C	38	8	8	T	0	0	0	8	1	1	0	686
chr22	429127	C	G	20	G	35	8	8	C	0	0	0	8	1	1	0	6
chr22	429142	G	R	79	A	37	7	7	G	38	5	5	12	0.688763	1	0	15
chr22	448774	A	R	38	G	37	8	8	A	34	3	3	11	0.139394	1	0	263
chr22	449063	T	C	29	C	37	11	11	T	0	0	0	11	1	1	0	289
chr22	488439	C	S	21	C	36	3	3	G	36	2	2	5	0.8	1	0	13022
chr22	589027	C	M	99	C	37	23	23	A	36	11	11	34	0.268593	1	0	758
chr22	589785	G	R	84	G	36	14	14	A	33	7	7	22	0.0396629	1	0	758
chr22	590582	A	R	71	G	37	7	7	A	35	4	4	11	0.206061	1	0	341
chr22	590923	G	S	94	G	33	10	10	C	31	7	7	17	0.650221	1	0	81
chr22	591500	A	M	99	C	34	19	19	A	37	17	17	36	0.0607295	1	0	9
chr22	591509	T	Y	99	C	35	20	20	T	38	17	17	37	0.0347138	1	0	9
chr22	591554	C	Y	40	C	35	21	21	T	33	6	6	27	0.531127	1	0	45
chr22	591968	T	K	99	G	34	22	22	T	34	15	15	37	0.642905	1	0	414
chr22	648278	C	Y	33	C	36	4	4	T	36	3	3	7	0.571429	1	0	2640
chr22	650918	A	R	64	A	38	7	7	G	35	6	6	13	0.512821	1	0	328
chr22	656635	A	M	33	C	41	3	3	A	39	2	2	5	0.1	1	0	2107
chr22	788828	T	W	86	T	36	11	11	A	39	6	6	17	0.00727214	1	0	47
chr22	788875	A	R	33	A	35	8	8	G	37	4	4	12	0.766667	1	0	47
chr22	1186362	G	R	23	A	38	5	5	G	31	2	2	7	0.52381	1	0	1385
chr22	1533480	A	R	29	G	37	6	6	A	39	2	2	8	0.321429	1	0	122
chr22	1533602	T	K	40	T	38	9	9	G	39	4	4	13	0.734965	1	0	122
chr22	1536115	G	R	55	G	31	9	9	A	31	5	5	14	0.148851	1	0	28
chr22	1536143	A	W	32	A	29	9	9	T	35	4	4	14	0.0531469	1	0	28
chr22	1601993	G	K	99	G	37	18	18	T	35	9	9	27	0.705113	1	0	1146
chr22	2511448	T	Y	44	C	35	9	9	T	39	3	3	12	0.240909	1	0	71
chr22	2571114	A	R	99	A	37	59	59	G	37	43	43	102	0.399701	1	0	423
chr22	2571537	C	Y	99	C	35	34	34	T	32	19	19	54	0.0842794	1	0	201
chr22	2573523	C	S	99	C	36	12	12	G	32	11	11	23	0.0947933	1	0	165
chr22	2573688	T	Y	99	T	33	16	16	C	31	14	14	30	0.583443	1	0	165
chr22	2574189	C	Y	99	C	33	10	10	T	32	9	9	19	0.178116	1	0	501
chr22	2575294	C	Y	30	T	38	3	3	C	41	2	2	5	0.4	1	0	108
chr22	2584345	C	T	35	T	37	13	13	C	0	0	0	13	1	1	0	93
chr22	2629266	C	Y	99	C	32	23	23	T	32	15	15	38	0.648795	1	0	186
chr22	2629452	T	G	20	G	37	8	8	T	0	0	0	8	1	1	0	186
chr22	3187031	G	K	47	T	35	3	3	G	35	2	2	5	0.6	1	0	701
chr22	3781548	T	K	27	T	36	8	8	G	38	3	3	11	0.539394	1	0	1525
chr22	3799209	A	R	36	G	32	4	4	A	41	2	2	6	0.266667	1	0	94
chr22	3799751	C	T	20	T	33	8	8	C	0	0	0	8	1	1	0	143
chr22	3802553	A	G	35	G	37	13	13	A	0	0	0	13	1	1	0	47
chr22	3802677	G	C	34	C	34	15	15	G	0	0	0	15	1	1	0	124
chr22	3803932	G	K	22	T	37	2	2	G	41	1	1	3	0.333333	1	0	420
chr22	3857978	A	M	99	A	36	10	10	C	36	8	8	18	0.348233	1	0	60
chr22	3858038	C	S	99	C	36	13	13	G	38	8	8	21	0.297533	1	0	60
chr22	3858106	A	R	70	G	30	8	8	A	18	10	10	18	0.0272636	1	0	68
chr22	3878066	A	R	42	A	32	9	9	G	34	5	5	14	0.218781	1	0	39
chr22	3878131	A	R	41	A	24	8	8	G	35	4	4	12	0.570707	1	0	6
chr22	3878166	A	R	43	A	32	13	13	G	35	5	5	18	0.610761	1	0	21
chr22	3878423	G	A	40	A	37	15	15	G	0	0	0	15	1	1	0	128
chr22	3878551	C	T	61	T	36	24	24	C	0	0	0	24	1	1	0	60
chr22	3888478	T	K	22	G	40	3	3	T	40	1	1	4	0.375	1	0	20
chr22	3889090	C	M	24	A	40	2	2	C	40	1	1	3	0.666667	1	0	418
chr22	4063950	A	R	45	A	38	5	5	G	39	4	4	9	0.452381	1	0	11
chr22	4146804	A	R	23	G	38	3	3	A	41	2	2	5	0.2	1	0	176
chr22	4149889	A	G	20	G	37	8	8	A	0	0	0	8	1	1	0	156
chr22	4150390	T	C	22	C	37	19	19	T	39	1	1	20	1	1	0	302
chr22	4150776	C	T	21	T	37	28	28	C	41	2	2	30	1	1	0	35
chr22	4150811	A	G	20	G	37	29	29	A	41	2	2	31	1	1	0	5
chr22	4150816	A	G	21	G	36	29	29	A	41	2	2	31	1	1	0	5
chr22	4151085	T	C	44	C	37	17	17	T	0	0	0	17	1	1	0	236
chr22	4209961	G	R	27	A	40	5	5	G	35	2	2	7	0.52381	1	0	9
chr22	4209970	C	Y	27	T	39	6	6	C	40	2	2	8	0.714286	1	0	9
chr22	4332911	A	R	27	A	39	10	10	G	38	4	4	14	0.472527	1	0	88
chr22	4333798	A	R	36	A	38	6	6	G	40	4	4	10	0.304762	1	0	78
chr22	4339589	G	K	51	T	35	7	7	G	34	3	3	10	0.5	1	0	349
chr22	4339938	A	R	33	G	41	3	3	A	39	2	2	5	0.6	1	0	21
chr22	4340358	C	M	99	C	38	19	19	A	33	11	11	30	0.010591	1	0	52
chr22	4340410	G	R	99	A	35	30	30	G	35	28	28	58	0.399446	1	0	52
chr22	4340498	G	R	99	G	39	29	29	A	38	16	16	45	0.551761	1	0	27
chr22	4342756	G	K	23	T	38	2	2	G	38	2	2	4	0.666667	1	0	103
chr22	4359736	A	M	68	C	36	5	5	A	37	4	4	9	0.547619	1	0	323
chr22	4366460	T	K	24	G	38	2	2	T	40	1	1	3	0.666667	1	0	113
chr22	4366573	T	W	38	A	40	3	3	T	35	2	2	5	0.2	1	0	44
chr22	4367688	A	R	33	A	37	8	8	G	37	4	4	12	0.533333	1	0	19
chr22	4392357	T	Y	39	C	39	9	9	T	33	3	3	12	0.265909	1	0	21
chr22	4393675	C	M	92	C	34	29	32	A	34	8	8	40	0.703537	1.125	0	133
chr22	4393808	C	M	99	C	35	18	18	A	35	8	8	26	0.445945	1	0	133
chr22	4485827	A	G	29	G	36	11	11	A	0	0	0	11	1	1	0	92
chr22	4547844	C	Y	25	C	37	4	4	T	38	3	3	7	0.785714	1	0	87
chr22	4547931	C	S	51	G	35	8	8	C	38	3	3	11	0.0666667	1	0	70
chr22	4548001	C	Y	38	T	37	6	6	C	35	3	3	9	0.77381	1	0	70
chr22	4548261	T	Y	46	C	33	5	5	T	33	5	5	10	0.75	1	0	70
chr22	4579466	T	Y	30	T	38	7	7	C	35	4	4	11	0.631818	1	0	23
chr22	4579489	C	S	50	C	37	10	10	G	38	4	4	14	0.472527	1	0	23
chr22	4579536	C	Y	66	C	38	11	11	T	39	7	7	18	0.187469	1	0	47
chr22	4579601	G	R	76	G	37	11	11	A	38	6	6	17	0.740304	1	0	65
chr22	4579676	C	S	58	G	39	4	4	C	38	3	3	8	0.6	1	0	50
chr22	4579740	C	Y	26	C	38	7	7	T	33	4	4	11	0.0363636	1	0	14
chr22	4579767	G	A	41	A	36	16	16	G	0	0	0	16	1	1	0	27
chr22	4580364	C	S	21	C	34	9	9	G	40	3	3	12	0.104545	1	0	230
chr22	4581247	A	R	48	A	38	5	5	G	33	5	5	10	0.577381	1	0	10
chr22	4581305	G	T	32	T	36	12	12	G	0	0	0	12	1	1	0	48
chr22	4581490	A	M	74	A	36	21	21	C	37	8	8	29	0.745235	1	0	18
chr22	4581508	T	Y	53	T	34	21	21	C	40	8	8	29	0.501027	1	0	8
chr22	4581516	T	Y	99	C	32	15	15	T	32	12	12	27	0.559063	1	0	8
chr22	4581928	T	Y	45	C	37	10	10	T	36	7	7	17	0.237351	1	0	412
chr22	4582355	A	W	99	T	35	17	17	A	38	13	13	30	0.11433	1	0	120
chr22	4582475	G	R	93	G	34	25	25	A	38	8	8	34	0.599158	1	0	120
chr22	4582800	A	M	99	C	37	20	20	A	36	18	18	38	0.695929	1	0	163
chr22	4582963	A	R	99	G	35	95	95	A	35	13	13	108	0.0729731	1	0	61
chr22	4583343	T	Y	99	T	36	45	45	C	37	15	15	61	0.45965	1	0	154
chr22	4583497	T	Y	29	T	37	28	28	C	36	8	8	36	0.753719	1	0	89
chr22	4583907	T	Y	99	T	36	46	46	C	35	24	24	70	0.168802	1	0	90
chr22	4583997	A	R	69	A	35	15	15	G	38	7	7	22	0.540591	1	0	90
chr22	5060509	T	C	32	C	36	12	12	T	0	0	0	12	1	1	0	1020
chr22	5066410	A	C	37	C	35	14	14	A	0	0	0	14	1	1	0	175
chr22	5085207	C	Y	23	T	32	72	72	C	32	8	8	80	0.125757	1	0	183
chr22	5092418	T	A	43	A	32	17	17	T	0	0	0	17	1	1	0	115
chr22	5092626	A	R	56	G	37	19	19	A	37	5	5	24	0.418243	1	0	208
chr22	5093507	G	R	99	G	37	67	67	A	39	19	19	86	0.37544	1	0	157
chr22	5094073	T	Y	64	C	38	47	47	T	38	8	8	56	0.485994	1	0	109
chr22	5094182	A	R	99	G	38	38	38	A	39	11	11	49	0.200161	1	0	109
chr22	5095015	T	A	98	A	36	62	62	T	0	0	0	62	1	1	0	14
chr22	5095029	T	C	99	C	36	61	61	T	0	0	0	61	1	1	0	14
chr22	5095090	A	G	99	G	37	84	84	A	0	0	0	84	1	1	0	61
chr22	5095186	C	T	89	T	34	55	55	C	0	0	0	55	1	1	0	96
chr22	5095532	A	R	66	A	39	7	7	G	39	6	6	13	0.365385	1	0	37
chr22	5095664	G	S	73	C	39	7	7	G	40	3	3	10	0.666667	1	0	132
chr22	5095813	G	S	95	C	39	14	14	G	40	5	5	19	0.564155	1	0	149
chr22	5097953	A	R	28	G	38	4	4	A	36	2	3	7	0.233333	2.42857	0	14
chr22	5098654	G	K	22	T	39	2	2	G	39	1	1	3	0.666667	1	0	150
chr22	5108022	G	R	31	A	35	51	51	G	27	5	5	56	0.107198	1	0	27
chr22	5108601	T	Y	56	C	35	103	103	T	36	9	9	112	0.388346	1	0	192
chr22	5108793	T	K	99	G	35	226	226	T	33	28	28	287	0.0171076	1	0	145
chr22	5108938	A	R	99	G	35	236	236	A	37	19	19	319	0.0452657	1	0	145
chr22	5109108	G	R	71	A	36	125	125	G	36	10	10	135	0.449856	1	0	39
chr22	5109147	T	C	99	C	33	114	114	T	0	0	0	114	1	1	0	39
chr22	5109187	A	R	99	G	34	173	173	A	36	25	25	198	0.061521	1	0	40
chr22	5109311	G	S	99	C	35	218	218	G	36	35	35	425	0.122606	1	0	77
chr22	5109480	A	R	68	G	38	161	161	A	34	10	10	172	0.0166044	1	0	37
chr22	5109517	C	Y	72	T	37	171	171	C	36	12	12	183	0.153769	1	0	37
chr22	5109874	T	Y	99	C	37	223	223	T	38	32	32	295	0.169539	1	0	119
chr22	5109993	A	R	99	G	36	184	184	A	36	26	26	210	0.0386103	1	0	119
chr22	5121419	A	G	32	G	37	12	12	A	0	0	0	12	1	1	0	102
chr22	5122917	G	A	29	A	38	11	11	G	0	0	0	11	1	1	0	218
chr22	5697959	A	T	99	T	38	71	71	A	0	0	0	71	1	1	0	15
chr22	5697984	G	T	99	T	36	102	102	C	31	1	1	103	1	1	0	9
chr22	5698020	A	G	99	G	37	255	255	A	0	0	0	1272	1	1	0	35
chr22	5698079	A	G	31	G	31	254	254	A	34	1	1	1185	1	1	0	9
chr22	6003189	G	K	20	T	40	2	2	G	32	1	1	3	0.333333	1	0	234
chr22	6036925	T	Y	33	T	35	5	5	C	35	4	4	9	0.452381	1	0	30
chr22	6037020	A	R	69	G	36	9	9	A	39	4	4	13	0.53007	1	0	22
chr22	6037238	C	S	34	C	38	4	4	G	34	3	3	7	0.571429	1	0	14
chr22	6037252	C	Y	22	C	36	4	4	T	33	3	3	7	0.428571	1	0	14
chr22	6037727	T	Y	29	C	34	5	5	T	38	2	2	7	0.547619	1	0	71
chr22	6037978	G	K	20	T	34	3	3	G	40	1	1	4	0.25	1	0	136
chr22	6101456	G	R	99	G	37	28	28	A	38	23	23	51	0.654712	1	0	49
chr22	6103780	G	A	20	A	37	8	8	G	0	0	0	8	1	1	0	247
chr22	6104670	A	R	37	A	38	5	5	G	37	4	4	9	0.365079	1	0	79
chr22	6104997	T	K	56	T	36	5	5	G	35	4	4	9	0.571429	1	0	22
chr22	6105049	A	R	25	A	38	4	4	G	38	3	3	7	0.571429	1	0	5
chr22	6105063	A	R	20	A	37	4	4	G	36	3	3	7	0.657143	1	0	9
chr22	6106436	T	W	99	T	38	97	97	A	38	15	15	112	0.415437	1	0	242
chr22	6106678	G	R	87	G	37	105	105	A	39	11	11	116	0.253234	1	0	37
chr22	6106715	C	Y	32	C	37	55	55	T	38	8	8	63	0.640782	1	0	37
chr22	6106987	A	R	99	A	39	30	30	G	37	29	29	59	0.565199	1	0	228
chr22	6132183	T	Y	99	T	38	10	10	C	36	9	9	19	0.560702	1	0	22
chr22	6132205	C	M	22	C	38	15	15	A	37	4	4	19	0.632611	1	0	22
chr22	6132244	G	S	81	G	35	9	9	C	39	5	5	14	0.514985	1	0	25
chr22	6132269	A	R	27	G	37	4	4	A	33	2	2	6	0.233333	1	0	25
chr22	6132412	A	R	21	G	28	3	3	A	35	1	1	4	0.75	1	0	143
chr22	6156158	G	R	20	A	36	2	2	G	35	1	1	3	0.666667	1	0	39
chr22	6193691	T	Y	54	C	33	6	6	T	30	4	4	10	0.17619	1	0	260
chr22	6203822	G	R	99	A	36	11	11	G	34	10	10	21	0.533029	1	0	87
chr22	6232706	A	G	20	G	35	8	8	A	0	0	0	8	1	1	0	116
chr22	6610097	G	R	52	G	38	5	5	A	39	4	4	9	0.142857	1	0	21
chr22	6610118	C	Y	46	C	38	5	5	T	36	4	4	9	0.365079	1	0	21
chr22	6612030	A	R	20	A	35	37	37	G	39	6	6	43	0.504208	1	0	16
chr22	6612052	C	Y	44	C	38	41	41	T	38	7	7	48	0.365784	1	0	6
chr22	6612058	T	Y	21	T	39	39	39	C	35	7	7	46	0.674294	1	0	6
chr22	6612230	A	R	21	A	34	49	49	G	34	8	8	57	0.543741	1	0	81
chr22	6612311	G	R	99	G	38	64	64	A	36	12	12	76	0.101166	1	0	81
chr22	6612405	A	W	66	A	38	14	14	T	35	7	7	21	0.0333419	1	0	94
chr22	6970574	G	R	99	G	37	77	77	A	36	29	29	106	0.106797	1	0	338
chr22	6970912	C	Y	99	C	35	115	115	T	36	84	84	200	0.299493	1	0	38
chr22	6970950	C	Y	99	C	36	49	49	T	33	47	47	96	0.140652	1	0	38
chr22	6971155	G	S	99	G	35	63	63	C	36	25	25	88	0.448468	1	0	205
chr22	6971404	A	W	99	A	36	74	74	T	35	38	38	112	0.0581928	1	0	249
chr22	6971705	C	T	99	T	39	55	55	C	0	0	0	55	1	1	0	301
chr22	6991926	A	M	24	A	30	4	4	C	36	3	3	7	0.0571429	1	0	23
chr22	6991949	A	R	29	A	30	4	4	G	36	3	3	7	0.657143	1	0	23
chr22	7013994	G	S	89	C	34	6	6	G	36	4	4	10	0.304762	1	0	31
chr22	7014025	G	K	20	G	35	11	11	T	38	3	3	14	0.277473	1	0	31
chr22	7014114	C	S	99	C	38	45	45	G	39	22	22	67	0.341927	1	0	51
chr22	7014165	A	R	99	G	39	45	45	A	38	19	19	64	0.136817	1	0	51
chr22	7014255	A	R	99	G	37	131	131	A	37	27	27	158	0.189437	1	0	90
chr22	7014586	G	R	99	G	37	20	20	A	37	16	16	36	0.753134	1	0	67
chr22	7028663	A	G	34	G	36	13	13	A	0	0	0	13	1	1	0	27
chr22	7028690	A	R	63	G	34	20	20	A	36	5	5	25	0.717354	1	0	27
chr22	7212636	G	R	61	G	32	19	19	A	35	5	5	24	0.267057	1	0	15
chr22	7212720	T	Y	99	T	34	54	54	C	38	24	24	78	0.00425978	1	0	84
chr22	7356930	T	K	21	G	34	2	2	T	38	1	1	3	0.333333	1	0	28
chr22	7382358	T	Y	72	C	38	6	6	T	39	4	4	10	0.380952	1	0	61
chr22	7382419	A	G	39	G	34	18	18	A	0	0	0	18	1	1	0	23
chr22	7382442	G	S	99	C	35	28	28	G	34	10	10	38	0.720839	1	0	23
chr22	7382512	T	Y	99	C	32	23	23	T	31	11	11	34	0.121478	1	0	7
chr22	7382519	T	Y	56	T	30	24	24	C	35	10	10	35	0.00727987	1	0	7
chr22	7382691	C	Y	99	C	36	41	41	T	35	19	19	60	0.51454	1	0	14
chr22	7382742	A	R	99	G	35	79	79	A	35	13	13	92	0.486587	1	0	51
chr22	7403586	G	R	87	G	37	32	32	A	36	10	10	42	0.0279549	1	0	49
chr22	7403635	G	R	59	G	36	53	53	A	35	10	10	63	0.121932	1	0	37
chr22	7403672	G	S	99	G	33	26	26	C	35	24	24	50	0.507005	1	0	37
chr22	7403748	A	R	94	A	37	18	18	G	38	10	10	28	0.397818	1	0	41
chr22	7405777	C	Y	35	T	32	5	5	C	33	2	2	7	0.785714	1	0	117
chr22	7408698	T	Y	37	T	29	16	16	C	36	7	7	24	0.00918187	1	0	2921
chr22	7493749	C	T	79	T	38	66	66	C	0	0	0	66	1	1	0	26
chr22	7493791	A	R	99	G	37	33	33	A	36	30	30	63	0.470049	1	0	42
chr22	7493835	G	T	99	T	33	100	100	G	0	0	0	100	1	1	0	44
chr22	7493917	C	Y	99	C	36	33	38	T	36	28	28	66	0.37324	1.07576	0	24
chr22	7493941	A	G	80	G	35	39	44	A	0	0	0	44	1	1.11364	0	24
chr22	7494010	A	G	47	G	34	18	18	A	0	0	0	18	1	1	0	9
chr22	7494019	A	T	41	T	33	15	15	A	0	0	0	15	1	1	0	6
chr22	7494338	C	T	60	T	37	22	22	C	0	0	0	22	1	1	0	17
chr22	7494402	A	G	99	G	37	83	83	A	0	0	0	83	1	1	0	64
chr22	7494491	A	G	99	G	35	142	142	A	0	0	0	142	1	1	0	46
chr22	7494566	T	C	54	C	35	38	39	T	39	1	1	40	1	1.025	0	17
chr22	7494583	G	A	47	A	38	36	38	G	32	2	2	40	1	1.05	0	17
chr22	7494622	A	R	99	A	38	20	22	G	38	11	13	35	0.190332	1.11429	0	22
chr22	7494644	A	G	97	G	35	42	45	A	0	0	1	46	1	1.08696	0	22
chr22	7494734	A	G	99	G	34	251	253	A	34	1	1	254	1	1.00787	0	6
chr22	7494740	A	G	99	G	35	240	242	A	31	1	1	244	1	1.0082	0	6
chr22	7494846	T	K	99	T	38	128	130	G	38	127	131	297	0.411651	1.05051	0	106
chr22	7533351	G	R	99	A	36	70	79	G	36	27	27	106	0.045101	1.08491	0	104
chr22	7533455	G	R	99	G	33	120	126	A	34	88	115	241	0.0189805	1.13693	0	104
chr22	7533721	G	R	99	G	37	100	106	A	38	31	82	188	0.0378483	1.30319	0	236
chr22	7533957	G	R	99	G	36	186	188	A	36	49	54	242	0.207567	1.02893	0	92
chr22	7534049	G	K	99	G	35	195	197	T	31	60	60	345	0.0035284	1.0058	0	92
chr22	7534149	G	R	74	G	35	186	186	A	35	10	10	196	0.277784	1	0	87
chr22	7534236	T	W	28	T	35	48	52	A	31	10	10	64	0.210129	1.0625	0	87
chr22	7537300	G	R	99	G	37	12	12	A	38	11	11	23	0.224568	1	0	171
chr22	7537527	T	G	31	G	38	12	12	T	0	0	0	12	1	1	0	52
chr22	7537617	G	C	61	C	37	24	24	G	0	0	0	24	1	1	0	90
chr22	7687132	T	C	20	C	37	8	8	T	0	0	0	8	1	1	0	101
chr22	7688933	G	R	31	A	28	5	5	G	38	2	2	7	0.642857	1	0	429
chr22	7689713	C	A	32	A	35	13	13	C	0	0	0	13	1	1	0	27
chr22	7689740	T	K	57	G	37	11	11	T	39	3	3	14	0.721154	1	0	13
chr22	7689753	T	C	41	C	38	15	15	T	0	0	0	15	1	1	0	13
chr22	7690434	G	R	99	G	33	123	123	A	34	36	36	159	0.452499	1	0	5
chr22	7690439	G	K	99	T	36	72	72	G	35	33	33	106	0.173928	1	0	5
chr22	7690449	A	M	99	C	34	58	58	A	33	56	56	114	0.0166539	1	0	10
chr22	7690460	G	K	99	T	36	94	94	G	36	42	42	136	0.464344	1	0	11
chr22	7690483	G	S	99	G	38	107	107	C	37	59	59	166	0.325604	1	0	23
chr22	7690519	A	W	99	T	38	83	83	A	38	53	53	136	0.147689	1	0	7
chr22	7690526	G	K	99	T	36	78	78	G	37	51	51	130	0.309041	1	0	7
chr22	7690561	C	T	81	T	36	33	33	A	35	1	1	34	1	1	0	35
chr22	7690754	G	S	99	G	36	31	31	C	34	18	18	49	0.0380239	1	0	29
chr22	7690876	G	R	99	G	36	71	71	A	38	12	12	83	0.0268419	1	0	11
chr22	7690887	T	K	99	G	33	53	53	T	36	36	36	89	0.262609	1	0	9
chr22	7690896	G	K	99	G	34	84	84	T	35	12	12	96	0.316906	1	0	6
chr22	7690902	A	M	99	C	34	71	71	A	35	42	42	113	0.102314	1	0	6
chr22	7690949	G	R	99	G	36	85	85	A	37	16	16	102	0.171391	1	0	47
chr22	7691001	G	S	53	G	35	37	37	C	36	7	7	44	0.69439	1	0	52
chr22	7691074	G	R	99	G	35	22	22	A	35	17	17	40	0.719417	1	0	45
chr22	7691119	G	R	99	A	35	17	17	G	36	13	13	30	0.386473	1	0	45
chr22	7691237	G	R	99	G	38	49	49	A	35	14	14	63	0.539787	1	0	118
chr22	7691507	C	Y	99	T	36	13	13	C	38	8	8	21	0.42981	1	0	18
chr22	7691525	C	Y	99	C	37	10	10	T	36	10	10	20	0.608968	1	0	18
chr22	7691614	G	R	32	G	28	14	14	A	35	4	4	19	0.11634	1	0	89
chr22	7691724	T	Y	40	C	37	11	11	T	38	3	3	14	0.442308	1	0	110
chr22	7696755	G	R	30	G	32	7	7	A	34	5	5	12	0.265152	1	0	731
chr22	7701973	T	K	31	T	36	7	7	G	36	3	3	10	0.708333	1	0	15
chr22	7776044	A	R	23	G	39	3	3	A	36	3	3	6	0.35	1	0	115
chr22	7776918	C	Y	99	T	38	42	42	C	35	19	19	61	0.570448	1	0	87
chr22	7777343	T	Y	24	C	31	5	5	T	34	2	2	7	0.428571	1	0	78
chr22	7777421	C	Y	73	C	39	6	6	T	38	6	6	12	0.349567	1	0	78
chr22	7781237	G	R	55	A	40	4	4	G	38	3	3	7	0.6	1	0	64
chr22	7806242	G	K	43	T	39	5	5	G	38	2	2	7	0.285714	1	0	50
chr22	8118232	C	Y	99	T	36	44	44	C	35	17	17	61	0.129752	1	0	125
chr22	8122577	T	W	99	A	36	23	23	T	32	9	9	32	0.0164137	1	0	1833
chr22	8125099	T	K	22	G	38	13	13	T	36	2	2	15	0.57619	1	0	168
chr22	8127296	G	A	20	A	38	8	8	G	0	0	0	8	1	1	0	10
chr22	8127306	G	T	29	T	36	11	11	G	0	0	0	11	1	1	0	10
chr22	8127528	A	W	37	T	40	4	4	A	35	2	2	6	0.366667	1	0	157
chr22	8128944	G	S	21	G	38	4	4	C	22	3	3	7	0.514286	1	0	252
chr22	8130347	A	M	40	A	36	8	8	C	33	5	5	13	0.516317	1	0	28
chr22	8130375	A	R	99	A	33	38	38	G	33	33	33	71	0.388799	1	0	28
chr22	8131471	A	R	38	G	33	7	7	A	36	3	3	10	0.0333333	1	0	589
chr22	8133815	G	R	34	G	37	14	14	A	38	4	4	18	0.626307	1	0	294
chr22	8134109	C	Y	76	T	37	11	11	C	37	6	6	17	0.231173	1	0	294
chr22	10203453	G	A	20	A	33	8	8	G	0	0	0	8	1	1	0	83
chr22	10290172	T	Y	36	C	40	9	9	T	38	3	3	12	0.140909	1	0	624
chr22	10290796	C	Y	34	C	35	10	10	T	33	4	4	14	0.593407	1	0	624
chr22	10395216	G	K	88	T	29	17	17	G	30	7	7	24	0.54673	1	0	6
chr22	10396735	C	A	26	A	35	10	10	C	0	0	0	10	1	1	0	327
chr22	10607311	G	R	99	A	39	13	13	G	39	13	13	26	0.439923	1	0	205
chr22	10607928	T	Y	59	T	32	17	17	C	32	11	11	28	0.629132	1	0	86
chr22	10608542	T	C	74	C	37	56	56	T	39	1	1	57	1	1	0	185
chr22	10608727	C	Y	99	T	35	33	33	C	35	13	13	46	0.265287	1	0	185
chr22	10609028	C	M	99	C	36	71	71	A	37	46	46	117	0.0490132	1	0	301
chr22	10609460	G	S	99	C	38	32	32	G	38	14	14	46	0.590587	1	0	54
chr22	10646335	G	R	36	G	40	13	13	A	34	5	5	18	0.278653	1	0	41
chr22	10658762	C	Y	27	T	35	3	3	C	35	2	2	5	0.6	1	0	92
chr22	10896602	C	M	99	C	36	46	46	A	35	24	24	70	0.5	1	0	3280
chr22	11129201	A	G	20	G	31	9	9	A	0	0	0	9	1	1	0	84
chr22	11131832	A	G	22	G	36	9	9	A	0	0	0	9	1	1	0	18
chr22	11131850	A	G	60	G	39	23	23	A	0	0	0	23	1	1	0	15
chr22	11131865	G	A	87	A	37	40	40	G	0	0	0	40	1	1	0	15
chr22	11131885	C	G	99	G	38	54	54	C	0	0	0	54	1	1	0	7
chr22	11131892	G	A	99	A	38	55	55	G	0	0	0	55	1	1	0	7
chr22	11131924	C	T	99	T	37	155	155	C	0	0	0	155	1	1	0	21
chr22	11131945	A	G	88	G	35	136	136	A	0	0	0	136	1	1	0	21
chr22	11301394	C	M	29	A	34	10	10	C	38	2	2	12	0.568182	1	0	87
chr22	11318886	C	Y	67	T	34	5	5	C	36	4	4	9	0.277778	1	0	371
chr22	11319757	T	Y	30	T	35	9	9	C	38	4	4	13	0.677622	1	0	358
chr22	11449341	A	R	61	A	38	5	5	G	35	5	5	10	0.636905	1	0	80
chr22	11477776	A	R	24	G	36	8	8	A	41	2	2	10	0.133333	1	0	108
chr22	11477933	G	R	99	G	37	22	22	A	38	10	10	32	0.42865	1	0	8
chr22	11477941	T	Y	43	T	38	18	18	C	39	8	8	26	0.722973	1	0	8
chr22	11478778	A	R	99	A	37	13	13	G	37	12	12	25	0.744674	1	0	375
chr22	11479445	G	R	99	G	34	50	50	A	36	14	14	64	0.445105	1	0	118
chr22	11732027	C	M	64	C	36	9	9	A	39	5	5	14	0.148851	1	0	145
chr22	11732172	C	Y	47	T	32	38	38	C	32	7	7	45	0.622341	1	0	144
chr22	11732441	G	R	54	G	37	12	12	A	39	5	5	17	0.139302	1	0	125
chr22	11732748	C	Y	99	C	36	49	49	T	36	14	14	63	0.741853	1	0	161
chr22	11732949	T	A	43	A	37	16	16	T	0	0	0	16	1	1	0	201
chr22	11733201	G	R	99	G	34	44	44	A	35	12	12	56	0.229468	1	0	252
chr22	11832985	C	Y	47	C	35	5	5	T	35	4	4	9	0.72619	1	0	57
chr22	11833042	A	R	25	A	35	5	5	G	35	3	3	8	0.696429	1	0	57
chr22	11842490	C	Y	81	C	38	33	33	T	40	9	9	42	0.540292	1	0	778
chr22	11843303	G	R	85	G	35	9	9	A	36	6	6	15	0.761339	1	0	35
chr22	11843610	T	Y	78	T	32	23	23	C	30	12	12	44	0.732948	1	0	5
chr22	11937213	G	R	33	G	37	3	3	A	31	3	3	6	0.55	1	0	54
chr22	11942224	A	R	38	G	35	4	4	A	25	3	3	7	0.657143	1	0	148
chr22	11983532	T	K	60	T	38	5	5	G	38	5	5	10	0.420635	1	0	10
chr22	12607747	C	Y	99	C	34	32	32	T	35	21	21	53	0.0144423	1	0	273
chr22	12608897	A	G	32	G	33	13	13	A	0	0	0	13	1	1	0	502
chr22	12763005	A	R	99	G	34	35	35	A	36	10	10	45	0.529395	1	0	27
chr22	12763032	G	R	79	G	33	37	37	A	29	11	11	48	0.0713911	1	0	27
chr22	12763198	G	K	99	T	37	6	6	G	35	5	5	11	0.268398	1	0	34
chr22	12763232	G	A	26	A	36	10	10	G	0	0	0	10	1	1	0	34
chr22	12763269	T	K	99	T	35	20	20	G	37	15	15	35	0.547632	1	0	37
chr22	12763617	G	R	91	A	31	23	23	G	35	8	8	31	0.563842	1	0	348
chr22	12765062	T	Y	27	C	35	19	19	T	31	5	5	24	0.0639783	1	0	141
chr22	12765203	G	R	99	G	37	15	15	A	37	12	12	27	0.433342	1	0	75
chr22	12829493	C	Y	92	T	36	7	7	C	31	6	6	13	0.512821	1	0	65
chr22	12829620	G	R	99	G	37	7	7	A	33	7	7	14	0.1588	1	0	22
chr22	12829642	A	G	57	G	36	21	21	A	0	0	0	21	1	1	0	22
chr22	12840938	G	S	99	G	34	10	10	C	38	8	8	18	0.559246	1	0	30
chr22	12843384	G	S	92	G	37	11	11	C	32	7	7	18	0.105455	1	0	131
chr22	12843515	C	Y	99	T	36	9	9	C	37	7	7	16	0.378846	1	0	88
chr22	12843603	A	M	99	A	37	17	17	C	36	16	16	33	0.191227	1	0	88
chr22	12843713	G	R	75	A	34	21	21	G	34	7	7	28	0.0629607	1	0	102
chr22	12843815	G	K	99	G	33	29	29	T	35	10	10	40	0.528085	1	0	23
chr22	12868077	G	R	51	A	35	9	9	G	33	4	4	13	0.302098	1	0	441
chr22	12870596	C	T	20	T	36	8	8	C	0	0	0	8	1	1	0	63
chr22	12879786	T	Y	99	T	32	192	192	C	32	56	56	5519	0.132724	1	0	24
chr22	12881277	T	Y	93	T	32	216	216	C	32	38	38	972	0.323715	1.00103	0	10
chr22	13287263	T	Y	36	C	38	4	4	T	36	2	2	6	0.633333	1	0	16
chr22	13353670	C	Y	37	T	34	7	7	C	35	3	3	10	0.333333	1	0	109
chr22	13353779	G	R	51	G	37	5	5	A	35	5	5	10	0.672619	1	0	10
chr22	13353789	G	R	60	A	35	5	5	G	38	4	4	9	0.603175	1	0	10
chr22	13353817	A	M	20	C	37	3	3	A	38	1	1	4	0.5	1	0	28
chr22	13353910	G	R	49	G	39	12	12	A	34	5	5	17	0.502343	1	0	93
chr22	13354051	G	R	99	G	38	15	15	A	39	8	8	23	0.731152	1	0	21
chr22	13354198	T	Y	43	C	35	5	5	T	39	4	4	9	0.031746	1	0	123
chr22	13354348	T	A	38	A	36	14	14	T	0	0	0	14	1	1	0	27
chr22	13354394	T	Y	35	T	33	9	9	C	39	5	5	14	0.0414585	1	0	14
chr22	13354408	T	Y	35	T	31	11	11	C	37	5	5	16	0.528732	1	0	11
chr22	13354419	C	Y	25	C	36	10	10	T	37	4	4	14	0.472527	1	0	10
chr22	13574798	C	Y	66	C	37	206	206	T	37	49	49	3248	0.313122	1	0	43
chr22	13574855	T	Y	99	T	31	178	178	C	31	77	77	1126	0.0471	1	0	5
chr22	13577028	C	Y	99	C	38	73	73	T	37	20	20	93	0.407581	1	0	107
chr22	13592170	C	M	20	A	40	2	2	C	36	1	1	3	0.333333	1	0	285
chr22	13617899	G	S	53	C	40	3	3	G	40	2	2	5	0.7	1	0	44
chr22	13618518	G	R	28	G	35	6	6	A	39	3	3	9	0.52381	1	0	15
chr22	13619197	A	R	40	G	36	4	4	A	38	2	2	6	0.7	1	0	120
chr22	13619317	G	R	45	G	34	8	8	A	38	4	4	12	0.466667	1	0	120
chr22	14156707	T	Y	26	T	38	32	32	C	39	9	9	41	0.252445	1	0	898
chr22	14168265	G	R	99	G	35	91	91	A	34	27	27	118	0.0154266	1	0	1161
chr22	14170151	T	Y	48	C	39	5	5	T	37	3	3	8	0.125	1	0	7
chr22	14170158	A	M	57	C	37	4	4	A	40	3	3	7	0.314286	1	0	7
chr22	14338147	T	Y	28	C	34	3	3	T	34	3	3	6	0.35	1	0	25381
chr22	14817409	G	R	48	A	36	4	4	G	35	3	3	7	0.428571	1	0	10
chr22	14817419	G	R	41	G	36	4	4	A	39	3	3	7	0.657143	1	0	10
chr22	14902953	C	M	99	A	31	9	9	C	34	7	7	16	0.268007	1	0	64
chr22	14903645	C	Y	51	T	40	4	4	C	40	3	3	7	0.714286	1	0	117
chr22	14903762	C	Y	80	T	39	13	13	C	36	6	6	19	0.382685	1	0	117
chr22	14989358	A	R	71	A	32	66	66	G	32	19	19	90	0.365864	1	0	234
chr22	15056998	G	R	58	A	36	9	9	G	32	5	5	14	0.0949051	1	0	6281
chr22	15071615	C	S	24	G	38	2	2	C	39	1	1	3	0.666667	1	0	2030
chr22	15075257	A	R	28	A	38	4	4	G	38	3	3	7	0.571429	1	0	1612
chr22	15175959	C	M	99	C	37	53	53	A	38	11	11	64	0.354315	1	0	377
chr22	15176575	G	K	99	G	38	27	27	T	38	16	16	43	0.455505	1	0	166
chr22	15176741	T	Y	99	C	35	47	47	T	36	25	25	72	0.26731	1	0	166
chr22	15176921	C	Y	99	T	36	39	39	C	37	38	38	78	0.257176	1	0	180
chr22	15177290	T	Y	99	T	36	216	216	C	38	22	22	238	0.0786842	1	0	183
chr22	15177473	T	W	99	T	35	165	165	A	35	19	19	184	0.443931	1	0	183
chr22	15178007	C	Y	99	C	35	25	25	T	35	14	14	39	0.296243	1	0	459
chr22	15196471	G	R	86	G	34	34	34	A	31	9	9	43	0.168991	1	0	48
chr22	15196519	C	Y	99	T	38	20	20	C	34	19	19	39	0.5008	1	0	48
chr22	15206911	C	Y	41	C	25	8	8	T	32	4	4	12	0.733333	1	0	1235
chr22	15208146	G	R	31	A	27	3	3	G	37	2	2	5	0.7	1	0	1235
chr22	15212665	G	R	40	G	35	10	10	A	33	4	4	14	0.613387	1	0	152
chr22	15214258	T	Y	99	T	35	99	99	C	35	16	16	115	0.295492	1	0	14
chr22	15214272	C	Y	99	C	36	58	58	T	36	39	39	97	0.464823	1	0	14
chr22	15214335	A	R	99	G	26	34	34	A	23	22	22	57	0.190762	1	0	63
chr22	15215283	A	R	52	G	37	12	12	A	29	5	5	17	0.0134131	1	0	948
chr22	15336690	C	Y	24	C	34	5	5	T	35	3	3	8	0.5	1	0	148
chr22	15336838	G	S	21	C	40	2	2	G	37	1	1	3	0.333333	1	0	34
chr22	15348626	G	K	99	T	36	18	25	G	35	8	19	44	0.489155	1.40909	0	33
chr22	15348659	G	R	99	A	36	18	19	G	32	13	16	35	0.52641	1.11429	0	33
chr22	15348707	C	Y	99	C	36	24	24	T	37	14	14	38	0.699892	1	0	48
chr22	15348926	G	R	79	G	35	26	26	A	35	8	8	34	0.746033	1	0	174
chr22	15349100	G	R	42	A	36	20	20	G	31	6	6	26	0.39487	1	0	21
chr22	15349121	G	R	99	G	32	26	26	A	30	11	11	37	0.250738	1	0	21
chr22	15349235	G	A	82	A	35	57	57	G	31	1	1	58	1	1	0	27
chr22	15349262	G	R	99	A	35	45	45	G	32	28	28	73	0.0505758	1	0	27
chr22	15349337	C	Y	99	C	36	25	25	T	33	12	12	37	0.512162	1	0	51
chr22	15349507	T	G	99	G	36	53	53	T	0	0	0	53	1	1	0	94
chr22	15428964	A	R	39	A	29	6	6	G	36	4	4	10	0.690476	1	0	19
chr22	15428983	T	Y	30	T	30	6	6	C	37	4	4	10	0.304762	1	0	19
chr22	15655017	T	Y	64	T	37	8	8	C	37	6	6	14	0.425907	1	0	33
chr22	15696434	T	Y	58	T	37	8	8	C	34	6	6	14	0.172494	1	0	128
chr22	15697154	T	Y	24	C	38	3	3	T	39	2	2	5	0.8	1	0	720
chr22	15699299	T	K	47	G	39	3	3	T	39	3	3	6	0.75	1	0	336
chr22	15699998	C	Y	25	C	36	16	16	T	29	6	6	22	0.115395	1	0	36
chr22	15700118	A	R	20	A	28	10	10	G	33	4	4	14	0.11988	1	0	69
chr22	15700187	C	Y	73	C	35	22	22	T	32	9	9	31	0.655722	1	0	69
chr22	15701223	A	T	20	T	35	8	8	A	0	0	0	8	1	1	0	5
chr22	15701808	T	Y	60	C	35	6	6	T	32	4	4	10	0.128571	1	0	36
chr22	15702011	A	W	48	A	38	21	21	T	38	7	7	28	0.114076	1	0	81
chr22	15702092	C	M	99	A	37	36	36	C	38	14	14	52	0.661494	1	0	65
chr22	15702157	A	R	99	G	38	20	20	A	38	13	13	33	0.463841	1	0	65
chr22	15702315	G	S	63	C	37	5	5	G	35	3	3	8	0.125	1	0	158
chr22	15703797	G	R	99	G	36	30	30	A	35	16	16	46	0.287959	1	0	258
chr22	15712569	G	R	58	G	35	39	39	A	33	8	8	47	0.238861	1	0	77
chr22	15712646	A	R	99	A	32	40	40	G	31	16	16	58	0.467817	1	0	77
chr22	15712733	T	Y	99	T	36	94	94	C	34	64	64	158	0.0173869	1	0	60
chr22	15712793	T	Y	99	T	30	51	51	C	31	39	39	90	0.303986	1	0	16
chr22	15712809	C	Y	99	C	33	35	35	T	34	30	30	66	0.388619	1	0	16
chr22	15712856	C	Y	35	C	35	16	16	T	38	5	5	21	0.538257	1	0	19
chr22	15721462	G	S	25	C	41	2	2	G	41	1	1	3	0.666667	1	0	141
chr22	15882019	T	Y	81	T	37	8	8	C	35	7	7	15	0.523465	1	0	109
chr22	15903363	A	R	48	G	35	18	18	A	36	5	5	23	0.345567	1	0	39
chr22	15903402	A	R	99	A	33	21	21	G	34	13	13	34	0.253022	1	0	39
chr22	15903475	C	M	99	C	35	10	10	A	36	7	7	17	0.590961	1	0	73
chr22	15903702	G	R	88	G	37	20	20	A	33	9	9	29	0.648572	1	0	33
chr22	15903735	A	M	45	A	38	18	18	C	31	8	8	26	0.0151254	1	0	27
chr22	15903762	A	R	99	A	39	15	15	G	35	11	11	26	0.000323705	1	0	27
chr22	15903872	G	K	53	G	38	6	6	T	37	4	4	10	0.238095	1	0	39
chr22	15906847	G	R	99	G	38	15	15	A	37	8	8	23	0.670336	1	0	74
chr22	16037335	G	T	62	T	38	28	28	G	0	0	0	28	1	1	0	244
chr22	16488700	A	G	35	G	36	13	14	A	0	0	0	14	1	1.07143	0	11
chr22	16488711	G	A	51	A	33	20	21	G	0	0	0	21	1	1.04762	0	11
chr22	16488762	T	G	47	G	29	21	21	T	0	0	0	21	1	1	0	13
chr22	16488775	A	G	25	G	25	12	12	A	0	0	0	12	1	1	0	11
chr22	16488786	T	C	20	C	25	9	9	T	0	0	0	9	1	1	0	5
chr22	16516209	A	C	69	C	33	34	34	A	0	0	0	34	1	1	0	48
chr22	16516500	G	R	29	A	35	10	10	G	37	3	3	13	0.405594	1	0	8
chr22	16516623	C	T	49	T	34	21	21	C	0	0	0	21	1	1	0	52
chr22	16516675	T	W	64	T	34	17	17	A	36	5	5	22	0.734905	1	0	13
chr22	16516688	A	G	44	G	32	16	16	A	0	0	0	16	1	1	0	13
chr22	16516753	G	A	20	A	37	8	8	G	0	0	0	8	1	1	0	65
chr22	16719197	C	M	39	A	38	5	5	C	38	2	2	7	0.428571	1	0	97
chr22	16719294	A	R	60	A	39	5	5	G	36	5	5	10	0.154762	1	0	97
chr22	16719391	C	M	99	C	35	19	19	A	35	9	9	28	0.75	1	0	97
chr22	16719494	G	R	99	G	37	24	24	A	37	10	10	35	0.628646	1	0	103
chr22	16720392	T	W	29	A	41	3	3	T	33	2	2	5	0.1	1	0	225
chr22	16833766	C	S	77	C	38	10	10	G	32	6	6	16	0.0112388	1	0	979
chr22	16857144	A	M	22	C	39	3	3	A	41	1	1	4	0.75	1	0	1304
chr22	16871662	G	R	99	G	33	13	13	A	37	8	8	21	0.0445231	1	0	2555
chr22	16913264	A	G	47	G	33	17	17	T	9	1	1	18	1	1	0	7
chr22	16913271	T	C	48	C	36	18	18	T	0	0	0	18	1	1	0	7
chr22	16913604	C	S	38	G	33	13	13	C	35	3	3	16	0.351786	1	0	73
chr22	16913677	A	R	26	G	33	9	9	A	38	2	2	11	0.545455	1	0	73
chr22	16914326	A	M	28	C	33	3	3	A	25	3	3	6	0.75	1	0	81
chr22	16914407	T	Y	49	C	40	5	5	T	37	3	3	8	0.196429	1	0	81
chr22	16914535	T	Y	36	C	37	4	4	T	38	2	2	6	0.8	1	0	14
chr22	16914844	T	Y	95	T	36	10	10	C	35	9	9	19	0.0666501	1	0	5
chr22	16914849	G	R	82	A	33	15	15	G	37	6	6	21	0.532932	1	0	5
chr22	16914855	C	Y	99	T	36	12	12	C	36	11	11	23	0.743983	1	0	6
chr22	16918464	C	S	42	G	35	3	3	C	35	2	2	5	0.6	1	0	41
chr22	16918707	C	S	58	G	30	12	12	C	37	3	3	15	0.573626	1	0	33
chr22	16918740	T	Y	74	C	34	12	12	T	37	5	5	17	0.595669	1	0	33
chr22	16921315	G	R	37	G	34	3	3	A	32	3	3	6	0.5	1	0	76
[truncated: 54,565 more rows]
