# Supplementary material for: Characterization of Transcriptional Complexity during Adipose Tissue Development in Bovines of Different Ages and Sexes
Source: PLoS One. 2014 Jul 1;9(7):e101261. doi: 10.1371/journal.pone.0101261 (PMC4077742; doi:10.1371/journal.pone.0101261)
Supplement: Table S11 — List of the putative SNPs in adipose tissue of adult bull. (XLS) [file pone.0101261.s014.xls]

Table S11 Detection of putative SNPs in adipose tissue of adult bull
GeneID	Coordinate	Reference	Consensus	Quality	BestHit	QualityOfBestHit	UniqReadsNumOfBestHit	AllReadsNumOfBestHit	SecondHit	QualityOfSecondhit	UniqReadsNumOfSecondHit	AllReadsNumOfSecondHit	TotalDepth	RankSum	EstimateCopyNumber	dbSNPTag	DistanceGromLastSNP
chrUn_JH121543	37671	C	Y	34	C	31	8	8	T	35	4	4	12	0.40404	1	0	670
chrUn_JH121543	68789	A	R	30	G	39	4	4	A	37	2	2	6	0.4	1	0	56
chrUn_JH121543	99225	G	K	60	G	37	7	7	T	35	6	6	13	0.182984	1	0	430
chrUn_JH121543	110667	T	K	99	T	38	30	30	G	37	20	20	50	0.740223	1	0	227
chrUn_JH121543	110894	A	R	33	A	39	12	12	G	36	5	5	17	0.191338	1	0	223
chrUn_JH121543	124504	A	G	28	G	34	11	11	A	0	0	0	11	1	1	0	11
chrUn_JH121543	124515	C	Y	63	T	36	10	10	C	39	4	4	14	0.535465	1	0	11
chrUn_JH121543	125181	G	R	90	A	38	9	9	G	39	8	8	17	0.270712	1	0	478
chrUn_JH121543	186365	C	Y	36	C	37	19	19	T	35	6	6	25	0.298978	1	0	691
chrUn_JH121443	6154	C	Y	42	C	34	32	32	T	38	6	6	38	0.605399	1	0	142
chrUn_JH121443	6296	A	R	99	G	33	132	132	A	34	123	123	316	0.296245	1	0	142
chrUn_JH121443	8534	C	Y	47	T	35	4	4	C	33	3	3	7	0.6	1	0	17
chrUn_JH121443	8859	T	C	23	C	31	10	10	T	0	0	0	10	1	1	0	191
chrUn_JH121443	9264	C	S	24	G	32	3	3	C	37	1	1	4	0.75	1	0	13
chrUn_JH121443	9847	C	S	68	C	33	9	9	G	39	5	5	14	0.51049	1	0	263
chrUn_JH121443	18895	G	R	99	G	32	10	10	A	37	7	7	17	0.578697	1	0	256
chrUn_JH121443	81866	G	S	36	C	34	5	5	G	20	3	3	8	0.196429	1	0	36
chrUn_JH121443	81907	C	Y	48	C	34	5	5	T	31	5	5	10	0.605159	1	0	5
chrUn_JH121443	94175	C	Y	22	C	35	37	37	T	35	6	6	43	0.286085	1	0	31
chrUn_JH121443	94206	T	Y	99	T	38	47	47	C	37	14	14	61	0.509441	1	0	31
chrUn_JH121443	100084	C	Y	59	T	34	4	4	C	32	3	3	7	0.657143	1	0	132
chrUn_JH121443	102931	C	Y	94	C	38	7	7	T	37	6	6	13	0.611305	1	0	335
chrUn_JH121443	103266	C	Y	99	C	34	71	71	T	37	18	18	89	0.0421558	1	0	109
chrUn_JH121443	103375	T	K	99	T	28	119	119	G	33	23	23	142	0.00233127	1	0	109
chrUn_JH121443	103997	C	Y	43	T	38	3	3	C	38	3	3	6	0.75	1	0	80
chrUn_JH121443	107639	G	R	99	G	36	10	10	A	37	8	8	18	0.118493	1	0	131
chrUn_JH121443	107770	C	Y	77	C	34	8	8	T	38	6	6	14	0.141192	1	0	131
chrUn_JH121443	108533	G	R	32	G	32	4	4	A	36	3	3	7	0.0571429	1	0	21
chrUn_JH121443	108554	C	Y	24	C	38	8	8	T	37	3	3	11	0.539394	1	0	21
chrUn_JH121443	118946	G	S	26	C	36	5	5	G	24	2	2	7	0.547619	1	0	52
chrUn_JH121443	123965	C	Y	99	C	31	185	185	T	31	30	30	215	0.0967412	1	0	5
chrUn_JH121443	124081	T	Y	99	T	33	205	205	C	37	26	26	231	2.14E-05	1	0	6
chrUn_JH121443	124089	A	R	99	G	30	151	151	A	32	66	66	219	0.262478	1	0	8
chrUn_JH121443	124127	C	Y	39	C	30	166	166	T	29	13	13	184	0.121563	1	0	38
chrUn_JH121443	125373	C	Y	99	C	38	23	23	T	37	18	18	41	0.505881	1	0	269
chrUn_JH121443	125642	A	M	99	C	34	139	139	A	33	115	115	763	0.00717396	1	0	43
chrUn_JH121443	125811	T	Y	99	T	31	192	192	C	31	61	61	1451	0.200024	1	0	9
chrUn_JH121443	125820	C	Y	99	C	34	202	202	T	35	53	53	1233	0.0310607	1	0	9
chrUn_JH121443	125877	G	R	99	G	33	220	220	A	33	35	35	1219	0.0151439	1	0	57
chrUn_JH121443	126766	G	R	99	G	31	173	173	A	28	53	53	226	0.0213537	1	0	7
chrUn_JH121443	126773	T	Y	99	C	28	145	145	T	22	76	76	223	9.93E-07	1	0	7
chrUn_JH121443	126801	T	K	39	T	31	64	64	G	30	9	9	73	0.496653	1	0	28
chrUn_JH121443	126937	C	Y	27	C	34	30	30	T	33	6	6	36	0.056356	1	0	7
chrUn_JH121443	127667	G	R	99	G	35	26	26	A	29	20	20	46	0.000831499	1	0	24
chrUn_JH121443	127921	C	Y	59	C	36	8	8	T	36	5	5	13	0.471639	1	0	30
chrUn_JH121443	128370	A	R	99	A	32	54	54	G	36	32	32	86	1.51E-05	1	0	14
chrUn_JH121443	128384	G	R	71	G	33	93	93	A	32	11	11	104	0.305958	1	0	6
chrUn_JH121443	128444	C	M	36	C	31	79	79	A	33	9	9	88	0.472553	1	0	52
chrUn_JH121443	129138	T	Y	53	T	34	54	54	C	35	8	8	62	0.625527	1	0	122
chrUn_JH121443	130240	A	R	85	A	37	210	210	G	36	21	21	231	0.258173	1	0	68
chrUn_JH121443	131370	G	S	66	G	35	106	106	C	34	12	12	118	0.163688	1	0	287
chrUn_JH121443	137090	A	R	99	A	37	41	41	G	38	27	27	68	0.218546	1	0	144
chrUn_JH121443	138009	T	Y	99	T	37	238	238	C	37	17	17	653	0.318671	1	0	59
chrUn_JH121443	138589	C	S	99	C	29	226	226	G	32	28	28	665	0.2965	1	0	103
chrUn_JH121443	139200	G	R	99	G	31	231	231	A	31	23	23	1029	0.145025	1	0	211
chrUn_JH121443	139411	T	Y	42	C	35	42	42	T	36	6	6	48	0.363306	1	0	63
chrUn_JH121443	139474	A	G	94	G	34	47	47	A	0	0	0	47	1	1	0	63
chrUn_JH121443	139839	C	Y	99	C	33	187	187	T	33	67	67	1337	0.379722	1	0	84
chrUn_JH121443	145554	A	R	99	G	35	173	173	A	35	82	82	1001	0.301255	1	0	41
chrUn_JH121443	145734	G	R	75	G	35	239	239	A	31	16	16	1480	0.015243	1	0	26
chrUn_JH121443	159887	T	Y	24	C	37	6	6	T	35	2	2	8	0.142857	1	0	192
chrUn_JH121443	177181	G	T	26	T	36	10	10	G	0	0	0	10	1	1	0	151
chrUn_JH121443	177855	G	S	44	C	35	16	16	G	33	4	4	20	0.65418	1	0	40
chrUn_JH121443	177964	G	S	99	C	35	33	33	G	37	10	10	43	0.062706	1	0	11
chrUn_JH121443	177975	G	R	95	G	35	32	32	A	37	9	9	41	0.543416	1	0	11
chrUn_JH121443	178008	C	Y	92	C	33	33	33	T	35	9	9	42	0.314773	1	0	19
chrUn_JH121443	178052	T	K	45	T	33	34	34	G	35	7	7	41	0.601058	1	0	44
chrUn_JH121443	178125	G	S	20	C	34	13	13	G	30	3	3	16	0.136607	1	0	73
chrUn_JH121443	178370	G	R	99	A	32	61	61	G	36	16	16	77	0.0149269	1	0	12
chrUn_JH121443	178382	T	Y	97	C	32	65	65	T	31	11	11	76	0.300102	1	0	12
chrUn_JH121443	178599	C	M	99	C	33	23	23	A	31	11	11	34	0.699938	1	0	110
chrUn_JH121443	180230	C	Y	99	C	32	225	225	T	33	28	28	2321	0.236541	1	0	56
chrUn_JH121443	180383	C	S	20	G	34	3	3	C	36	2	2	5	0.7	1	0	22
chrUn_JH121443	180610	C	S	99	C	37	216	216	G	35	39	39	524	0.00522465	1	0	40
chrUn_JH121443	180816	C	Y	79	C	34	202	202	T	30	23	23	225	0.077824	1	0	19
chrUn_JH121443	181200	G	R	83	G	29	232	232	A	31	22	22	801	0.466123	1	0	66
chrUn_JH121443	181266	G	S	89	G	33	238	238	C	35	17	17	833	0.164737	1	0	16
chrUn_JH121443	182286	A	R	25	G	28	5	5	A	28	2	2	7	0.285714	1	0	136
chrUn_JH121443	183438	T	K	24	G	34	2	2	T	37	1	1	3	0.833333	1	0	300
chrUn_JH121443	184531	T	Y	24	C	35	18	18	T	38	3	3	21	0.703383	1	0	44
chrUn_JH121443	185199	A	R	29	G	41	3	3	A	41	2	2	5	0.6	1	0	54
chrUn_JH121443	185884	A	M	78	C	28	10	10	A	32	4	4	14	0.317682	1	0	35
chrUn_JH121443	185919	A	R	37	G	36	8	8	A	30	3	3	11	0.187879	1	0	18
chrUn_JH121443	185937	C	M	34	A	34	6	6	C	28	3	3	9	0.130952	1	0	18
chrUn_JH121443	186487	A	R	45	G	34	4	4	A	32	3	3	7	0.428571	1	0	90
chrUn_JH121443	188669	A	R	99	A	34	99	99	G	36	34	34	134	0.113226	1	0	1019
chrUn_JH121443	190224	A	R	35	A	39	5	5	G	36	4	4	9	0.547619	1	0	470
chrUn_JH121443	190745	G	S	26	G	37	10	10	C	38	3	3	13	0.531469	1	0	51
chrUn_JH121443	191029	A	R	22	A	37	17	17	G	40	5	5	22	0.0701754	1	0	198
chrUn_JH121443	191990	T	Y	52	T	37	7	7	C	38	4	4	11	0.662121	1	0	153
chrUn_JH121443	192143	C	S	77	G	39	5	5	C	40	3	3	8	0.75	1	0	153
chrUn_JH121443	192474	C	S	47	C	34	9	9	G	35	4	4	13	0.706294	1	0	194
chrUn_JH121443	192668	T	K	36	G	26	4	4	T	40	2	2	6	0.0666667	1	0	194
chrUn_JH121443	193093	A	R	22	A	33	16	16	G	36	6	6	22	0.647508	1	0	39
chrUn_JH121443	193132	C	S	87	C	32	18	18	G	36	7	7	25	0.515982	1	0	39
chrUn_JH121443	193451	A	R	59	A	29	12	12	G	36	6	6	18	0.520766	1	0	319
chrUn_JH121443	193822	C	Y	99	C	35	48	48	T	36	12	12	60	0.68738	1	0	280
chrUn_JH121443	194102	C	Y	83	C	38	34	34	T	36	11	11	45	0.00891621	1	0	10
chrUn_JH121443	202403	G	R	29	G	32	8	8	A	27	4	4	12	0.533333	1	0	133
chrUn_JH121443	202909	G	R	41	G	34	5	5	A	36	3	3	8	0.75	1	0	52
chrUn_JH121443	222215	T	Y	20	T	38	3	3	C	27	3	3	6	0.1	1	0	25
chrUn_JH121443	222240	C	Y	51	C	37	4	4	T	35	4	4	8	0.171429	1	0	25
chrUn_JH121443	223311	C	Y	20	T	39	2	2	C	34	2	2	4	0.666667	1	0	92
chrUn_JH121443	223502	G	S	81	C	37	5	5	G	36	5	5	10	0.672619	1	0	161
chrUn_JH121443	223663	T	Y	99	C	33	10	10	T	33	9	9	19	0.679924	1	0	50
chrUn_JH121443	223713	G	S	99	G	30	23	23	C	34	10	10	33	0.541759	1	0	50
chrUn_JH121333	426092	C	Y	43	T	36	4	4	C	35	2	2	6	0.8	1	0	1719
chrUn_JH121333	429272	C	S	99	G	36	30	30	C	38	22	22	52	0.562356	1	0	477
chr26	788952	T	Y	33	C	38	3	3	T	40	2	2	5	0.4	1	0	1980
chr26	816447	T	Y	30	T	34	12	12	C	39	4	4	16	0.51456	1	0	416
chr26	828154	G	A	52	A	35	19	19	G	0	0	0	19	1	1	0	45
chr26	828205	A	T	65	T	32	30	30	A	0	0	0	30	1	1	0	51
chr26	828316	A	G	28	G	33	13	13	A	0	0	0	13	1	1	0	18
chr26	828604	C	T	35	T	35	14	21	C	0	0	0	21	1	1.38095	0	9
chr26	828625	C	G	41	G	36	15	20	C	0	0	0	20	1	1.3	0	21
chr26	875695	T	K	23	G	37	2	2	T	40	1	1	3	0.333333	1	0	12
chr26	877222	T	W	99	T	37	33	33	A	36	34	34	67	0.209284	1	0	75
chr26	928213	T	K	38	T	36	4	4	G	38	3	3	7	0.428571	1	0	527
chr26	928740	T	K	21	G	36	2	2	T	35	1	1	3	0.666667	1	0	527
chr26	979207	C	Y	20	T	38	2	2	C	41	1	1	3	0.833333	1	0	1711
chr26	1116693	C	T	23	T	38	9	49	C	0	0	0	49	1	1.81633	0	27
chr26	1116720	A	G	20	G	38	8	39	A	0	0	0	39	1	1.79487	0	17
chr26	1116737	T	C	20	C	36	8	13	T	0	0	0	13	1	1.38462	0	13
chr26	1208762	T	C	38	C	35	14	45	T	0	0	0	45	1	1.68889	0	17
chr26	1208789	G	A	44	A	38	16	56	G	0	0	0	56	1	1.71429	0	27
chr26	1208845	G	A	32	A	34	12	35	G	0	0	0	35	1	1.65714	0	56
chr26	1491706	T	C	38	C	34	14	14	T	0	0	0	14	1	1	0	10
chr26	1491716	C	S	95	G	26	8	8	C	35	6	6	14	0.021312	1	0	10
chr26	1491765	C	G	30	G	29	12	12	C	0	0	0	12	1	1	0	49
chr26	1491852	C	M	40	C	29	10	10	A	24	8	8	18	0.229878	1	0	87
chr26	2101760	G	A	82	A	36	37	37	G	0	0	0	37	1	1	0	85
chr26	2101845	C	T	99	T	35	55	57	C	0	0	0	57	1	1.03509	0	47
chr26	3114331	G	A	22	A	39	9	13	G	0	0	0	13	1	1.30769	0	31
chr26	5631945	A	G	99	G	37	121	123	A	0	0	0	123	1	1.01626	0	13
chr26	5631958	T	C	99	C	38	127	132	A	11	1	1	133	1	1.03759	0	13
chr26	5632043	G	A	99	A	35	231	235	G	41	1	1	236	1	1.01695	0	52
chr26	5632095	A	R	99	G	37	169	169	A	38	86	87	676	0.44998	1.00444	0	52
chr26	5632183	G	A	99	A	35	255	255	G	0	0	0	313	1	1	0	17
chr26	5632200	C	G	99	G	37	255	255	C	0	0	0	343	1	1	0	17
chr26	5632230	C	T	99	T	37	255	255	C	0	0	0	286	1	1	0	30
chr26	5632299	T	A	99	A	35	49	50	T	0	0	0	50	1	1.02	0	42
chr26	5632341	T	C	91	C	36	46	47	T	0	0	0	47	1	1.02128	0	42
chr26	5632449	G	R	99	G	36	168	174	A	37	87	88	312	0.01158	1.02244	0	108
chr26	5632560	G	A	99	A	32	86	86	G	0	0	0	86	1	1	0	7
chr26	5632567	A	W	53	T	29	61	61	A	28	8	8	69	0.0916389	1	0	7
chr26	5632652	T	C	99	C	36	184	184	G	32	2	2	187	1	1	0	28
chr26	5632680	C	Y	99	C	37	104	108	T	36	81	89	197	0.0845026	1.06091	0	28
chr26	5632824	A	C	99	C	34	114	114	A	0	0	0	114	1	1	0	38
chr26	5632862	A	C	72	C	36	28	28	A	0	0	0	28	1	1	0	38
chr26	7833357	G	S	59	C	38	10	10	G	37	3	3	13	0.346154	1	0	396
chr26	7833753	T	W	99	T	35	18	18	A	37	16	16	34	0.536031	1	0	24
chr26	7833777	C	Y	99	T	36	15	15	C	36	11	11	26	0.643596	1	0	24
chr26	7834875	G	R	91	A	34	14	14	G	36	6	6	20	0.516022	1	0	144
chr26	7835019	T	K	36	G	33	8	8	T	34	2	2	10	0.555556	1	0	144
chr26	9288921	A	R	99	G	34	21	21	A	36	17	17	39	0.704123	1	0	463
chr26	9685870	A	R	27	A	37	13	13	G	39	4	4	17	0.696218	1	0	568
chr26	9722314	T	Y	99	C	36	15	15	T	36	14	14	29	0.754284	1	0	397
chr26	9814891	T	Y	46	C	34	7	7	T	40	3	3	10	0.0916667	1	0	21
chr26	9882023	T	Y	39	T	36	10	10	C	37	4	4	14	0.763736	1	0	49
chr26	9904498	G	R	98	A	35	17	17	G	35	8	8	25	0.237339	1	0	497
chr26	9906128	C	Y	90	T	36	28	28	C	36	8	8	36	0.73885	1	0	97
chr26	9907114	G	S	99	C	38	16	16	G	39	10	10	26	0.693999	1	0	351
chr26	9907798	T	Y	24	C	34	48	48	T	36	5	5	53	0.252495	1	0	39
chr26	9907837	C	S	45	G	35	38	38	C	36	5	5	43	0.309636	1	0	39
chr26	9908086	C	Y	78	T	33	6	6	C	34	5	5	11	0.268398	1	0	11
chr26	9908164	G	K	99	T	37	12	12	G	37	9	9	21	0.253938	1	0	78
chr26	9908441	A	R	69	A	36	7	7	G	37	6	6	13	0.182984	1	0	51
chr26	9916336	A	R	26	A	32	7	7	G	36	4	4	11	0.115152	1	0	29
chr26	9916365	T	Y	85	T	36	18	18	C	38	7	7	25	0.194489	1	0	29
chr26	9916478	A	R	83	A	37	20	20	G	37	8	8	29	0.490069	1	0	113
chr26	10074090	G	R	22	A	32	4	4	G	39	2	2	6	0.0666667	1	0	3554
chr26	10096063	A	R	73	A	39	18	18	G	39	7	7	25	0.67518	1	0	264
chr26	10096327	G	R	97	A	35	8	8	G	39	6	6	14	0.501166	1	0	264
chr26	10100944	C	Y	53	T	38	8	8	C	37	4	4	12	0.230303	1	0	661
chr26	10421518	A	C	26	C	37	10	10	A	0	0	0	10	1	1	0	57
chr26	10425038	T	Y	32	C	38	3	3	T	34	2	2	5	0.55	1	0	5
chr26	10425043	T	Y	23	C	41	3	3	T	34	2	2	5	0.1	1	0	5
chr26	10431885	T	Y	52	T	39	6	6	C	38	4	4	10	0.457143	1	0	14
chr26	10431899	A	R	49	A	39	6	6	G	38	4	4	10	0.564286	1	0	14
chr26	10710950	C	Y	33	C	39	23	23	T	39	5	5	28	0.341921	1	0	17
chr26	10751026	G	T	23	T	33	9	11	G	0	0	0	11	1	1.18182	0	25
chr26	11175092	G	R	99	G	35	240	240	A	34	15	15	837	0.193733	1	0	41
chr26	11175133	A	R	99	A	35	153	153	G	36	102	102	701	0.086701	1	0	41
chr26	11175952	A	R	61	A	36	6	6	G	34	5	5	11	0.634199	1	0	6
chr26	11175958	A	R	82	A	36	6	6	G	35	6	6	12	0.349567	1	0	6
chr26	11177300	A	R	99	G	39	9	9	A	36	8	8	17	0.481283	1	0	39
chr26	11177339	C	Y	60	C	39	8	8	T	31	7	7	15	0.0200466	1	0	39
chr26	11177399	C	S	99	C	37	15	15	G	38	8	8	23	0.364181	1	0	59
chr26	11177458	T	Y	69	T	39	9	9	C	38	5	5	14	0.62962	1	0	59
chr26	11177844	C	Y	99	C	36	178	178	T	35	77	77	650	0.304233	1	0	40
chr26	11179290	A	R	99	A	36	172	172	G	35	80	80	253	0.149239	1	0	42
chr26	11179332	A	R	99	A	34	109	109	G	35	58	58	167	0.437898	1	0	42
chr26	11180231	T	Y	25	T	35	6	6	C	38	3	3	9	0.595238	1	0	770
chr26	11181454	A	R	99	G	37	10	10	A	37	10	10	20	0.57875	1	0	26
chr26	11181517	T	Y	82	C	36	10	10	T	36	5	5	15	0.476523	1	0	17
chr26	11181534	T	Y	43	T	34	5	5	C	37	4	4	9	0.206349	1	0	17
chr26	11181801	G	R	99	G	36	99	99	A	37	34	34	133	0.282606	1	0	21
chr26	11182056	A	R	57	A	32	17	17	G	34	7	7	24	0.5	1	0	83
chr26	11182139	A	R	99	A	35	18	18	G	36	12	12	30	0.712821	1	0	26
chr26	11182165	C	Y	99	C	35	13	13	T	35	13	13	26	0.381155	1	0	26
chr26	11182203	A	R	73	G	37	10	10	A	32	6	6	16	0.00549451	1	0	38
chr26	11182531	C	Y	65	C	37	6	6	T	35	5	5	11	0.582251	1	0	151
chr26	11182985	C	S	48	G	34	10	10	C	35	3	3	13	0.531469	1	0	175
chr26	11183433	C	M	47	C	34	7	7	A	37	4	4	11	0.157576	1	0	415
chr26	11184036	A	M	25	A	37	10	10	C	37	3	3	13	0.531469	1	0	135
chr26	11184190	G	R	99	G	36	116	116	A	35	40	40	156	0.110153	1	0	19
chr26	11184259	A	R	99	A	34	164	164	G	31	91	91	439	0.206202	1	0	26
chr26	11186760	G	S	22	C	39	2	2	G	41	1	1	3	0.833333	1	0	385
chr26	11187258	C	Y	99	C	36	196	221	T	34	59	80	368	0.00355308	1.18478	0	43
chr26	11259880	T	Y	45	T	38	4	4	C	35	4	4	8	0.171429	1	0	74
chr26	11443578	A	R	41	A	32	29	29	G	35	10	10	39	0.158195	1	0	336
chr26	11443914	A	R	99	A	37	105	105	G	36	20	20	126	0.142897	1	0	93
chr26	11444007	T	Y	99	T	38	21	21	C	36	16	16	37	0.520812	1	0	93
chr26	11444486	A	R	99	G	35	35	35	A	33	21	21	56	0.0541608	1	0	479
chr26	11455880	G	R	99	G	38	11	11	A	37	7	7	18	0.649038	1	0	2012
chr26	11458109	C	T	20	T	37	8	8	C	0	0	0	8	1	1	0	72
chr26	11544279	T	Y	38	T	38	5	5	C	36	4	4	9	0.0952381	1	0	97
chr26	11544440	T	W	35	T	36	7	7	A	36	3	3	10	0.708333	1	0	64
chr26	11544723	C	Y	51	T	38	4	4	C	34	3	3	7	0.6	1	0	8
chr26	11544731	G	R	46	A	37	4	4	G	34	3	3	7	0.2	1	0	8
chr26	11545379	C	Y	77	C	37	14	14	T	34	7	7	21	0.200129	1	0	39
chr26	11545418	G	K	99	G	35	20	20	T	34	9	9	29	0.347025	1	0	39
chr26	11545467	T	Y	99	T	38	15	15	C	31	10	10	25	0.501651	1	0	29
chr26	11545496	T	Y	81	T	38	9	9	C	33	8	8	17	0.506849	1	0	29
chr26	11565279	A	R	72	A	37	8	8	G	39	6	6	14	0.172494	1	0	423
chr26	11565702	G	R	29	G	37	13	13	A	35	4	4	17	0.238655	1	0	39
chr26	11565741	G	S	70	C	32	5	5	G	37	4	4	9	0.277778	1	0	7
chr26	11566414	A	R	79	G	35	20	20	A	32	7	7	27	0.467713	1	0	22
chr26	11566436	C	Y	99	C	35	29	29	T	37	12	12	41	0.262135	1	0	12
chr26	11566448	C	Y	99	C	35	29	29	T	36	12	12	41	0.124828	1	0	12
chr26	11566659	C	Y	85	T	37	7	7	C	39	5	5	12	0.319444	1	0	17
chr26	11566676	A	R	83	G	40	7	7	A	40	5	5	12	0.5	1	0	11
chr26	11566687	C	Y	78	T	40	7	7	C	38	5	5	12	0.526515	1	0	11
chr26	11566714	A	R	26	G	38	10	10	A	39	3	3	13	0.468531	1	0	16
chr26	11566730	A	M	27	C	39	7	7	A	36	3	3	10	0.0333333	1	0	16
chr26	11567054	T	Y	37	C	32	4	4	T	39	2	2	6	0.566667	1	0	64
chr26	11567172	G	A	29	A	38	11	11	G	0	0	0	11	1	1	0	47
chr26	11567431	T	K	99	G	37	10	10	T	38	9	9	19	0.589058	1	0	9
chr26	11567440	A	W	99	T	38	13	13	A	29	9	9	22	0.0820634	1	0	9
chr26	11748087	T	Y	99	T	37	28	28	C	38	22	22	50	0.717315	1	0	57
chr26	11748144	C	S	99	C	34	31	31	G	34	26	26	58	0.40886	1	0	57
chr26	12293506	G	A	76	A	38	31	31	G	0	0	0	31	1	1	0	14
chr26	12293520	T	C	74	C	37	30	30	T	0	0	0	30	1	1	0	14
chr26	12293903	A	G	51	G	35	20	20	A	0	0	0	20	1	1	0	72
chr26	12294143	T	G	29	G	36	11	11	T	0	0	0	11	1	1	0	168
chr26	12294346	C	A	25	A	35	10	10	C	0	0	0	10	1	1	0	203
chr26	12663940	T	C	49	C	37	18	18	T	0	0	0	18	1	1	0	12
chr26	12663952	A	G	57	G	36	21	21	A	0	0	0	21	1	1	0	12
chr26	12663994	G	T	63	T	38	25	25	G	0	0	0	25	1	1	0	29
chr26	12664023	A	G	52	G	38	21	21	A	0	0	0	21	1	1	0	16
chr26	12664039	C	A	40	A	38	16	16	C	0	0	0	16	1	1	0	7
chr26	12664046	C	G	34	G	35	14	14	C	0	0	0	14	1	1	0	5
chr26	12664051	T	C	34	C	37	14	14	T	0	0	0	14	1	1	0	5
chr26	12994801	C	S	37	C	38	8	8	G	33	4	4	12	0.0363636	1	0	348
chr26	13424798	T	Y	26	T	40	4	4	C	36	3	3	7	0.514286	1	0	593
chr26	13426242	A	R	52	G	36	4	4	A	38	3	3	7	0.314286	1	0	28
chr26	13448316	G	T	25	T	35	10	10	G	0	0	0	10	1	1	0	14
chr26	13448344	T	C	33	C	37	13	13	T	0	0	0	13	1	1	0	10
chr26	13448382	A	G	33	G	37	13	13	A	0	0	0	13	1	1	0	38
chr26	13735769	G	R	59	G	38	9	9	A	38	5	5	14	0.259241	1	0	2141
chr26	13738451	A	M	99	A	35	13	13	C	38	11	11	24	0.165568	1	0	68
chr26	13947469	T	Y	99	T	36	18	18	C	37	8	8	26	0.722973	1	0	452
chr26	13947921	T	Y	36	T	36	92	92	C	35	11	11	104	0.0293803	1	0	74
chr26	14096969	C	Y	25	T	38	4	4	C	35	2	2	6	0.133333	1	0	1636
chr26	14402066	T	Y	41	T	33	39	39	C	32	28	28	67	0.0472947	1	0	148
chr26	14467639	G	R	99	G	38	11	11	A	37	11	11	22	0.474365	1	0	2129
chr26	14635582	A	G	53	G	33	254	254	A	20	1	1	1745	1	1	0	90
chr26	14635672	C	A	99	A	30	254	254	G	10	1	1	841	1	1.0868	0	20
chr26	14635692	G	A	99	A	32	255	255	G	0	0	0	1477	1	1.1327	0	11
chr26	14635703	T	C	81	C	31	254	254	A	31	1	1	1697	1	1.1155	0	11
chr26	14635749	C	A	55	A	39	254	327	T	10	1	1	1581	1	1.0778	0	27
chr26	14635776	C	G	82	G	32	255	255	C	0	0	0	657	1	1.01826	0	7
chr26	14635798	A	G	99	G	34	255	255	A	0	0	0	375	1	1.08	0	13
chr26	14635842	A	G	99	G	37	139	266	A	0	0	0	266	1	1.47744	0	20
chr26	14635862	G	A	99	A	38	136	252	G	0	0	0	252	1	1.46032	0	20
chr26	14635921	A	G	60	G	33	54	54	A	0	0	0	54	1	1	0	21
chr26	14635942	A	T	82	T	36	61	61	A	0	0	0	61	1	1	0	6
chr26	14635948	C	T	81	T	38	61	62	C	0	0	0	62	1	1.01613	0	6
chr26	15023794	G	R	29	A	33	4	4	G	41	2	2	6	0.133333	1	0	52
chr26	15254576	G	R	99	G	37	107	107	A	38	43	43	150	0.205877	1	0	37
chr26	15255450	A	R	29	A	33	4	4	G	39	3	3	7	0.6	1	0	837
chr26	15266145	C	S	20	G	39	4	4	C	41	1	1	5	0.7	1	0	187
chr26	15266995	G	R	99	A	37	38	38	G	37	23	23	61	0.32619	1	0	36
chr26	15267031	C	Y	99	T	34	17	17	C	34	10	10	27	0.121435	1	0	21
chr26	15267317	T	Y	70	C	32	15	15	T	37	5	5	20	0.557501	1	0	43
chr26	15267511	G	S	27	C	39	6	6	G	36	2	2	8	0.184524	1	0	24
chr26	15269244	C	Y	99	C	34	45	45	T	35	19	19	64	0.293327	1	0	64
chr26	15274731	C	M	99	C	33	30	30	A	34	17	17	47	0.569063	1	0	67
chr26	15276986	T	Y	98	T	37	23	23	C	32	10	10	33	0.0897957	1	0	1824
chr26	15295611	C	Y	44	T	37	7	7	C	38	3	3	10	0.75	1	0	1461
chr26	15311793	G	R	99	G	35	10	10	A	36	9	9	19	0.74206	1	0	1623
chr26	15355389	C	Y	36	C	38	3	3	T	28	4	4	7	0.657143	1	0	115
chr26	15452811	T	K	21	G	36	2	2	T	35	1	1	3	0.666667	1	0	10202
chr26	15501083	T	K	60	T	36	4	4	G	29	4	4	8	0.242857	1	0	123
chr26	15522104	G	R	26	A	34	3	3	G	40	2	2	5	0.1	1	0	78
chr26	15522644	A	R	99	A	36	27	27	G	35	11	11	38	0.273175	1	0	15
chr26	15522659	A	R	75	G	37	15	15	A	36	6	6	21	0.366652	1	0	15
chr26	15524875	C	Y	99	C	36	207	207	T	35	48	48	792	0.343907	1	0	48
chr26	15524923	G	K	25	G	35	238	238	T	27	17	17	318	0.000921566	1	0	45
chr26	15525034	G	R	24	G	30	248	248	A	31	6	6	5150	0.455224	1	0	50
chr26	15525112	C	T	34	T	37	13	13	C	0	0	0	13	1	1	0	20
chr26	15526012	G	S	75	G	37	22	22	C	35	7	7	29	0.204526	1	0	32
chr26	15526044	G	R	87	G	36	25	25	A	35	9	9	34	0.647757	1	0	32
chr26	15526093	G	R	99	G	35	12	12	A	36	9	9	21	0.325526	1	0	49
chr26	15526180	T	Y	70	T	38	9	9	C	37	6	6	15	0.387812	1	0	87
chr26	15526460	G	S	36	G	37	13	13	C	37	4	4	17	0.238655	1	0	53
chr26	15526523	G	S	31	G	35	11	11	C	39	4	4	15	0.0688645	1	0	62
chr26	15526806	G	S	99	G	32	183	183	C	32	70	70	5008	0.283563	1	0	13
chr26	15528079	A	M	50	A	38	7	7	C	32	4	4	11	0.463636	1	0	16
chr26	15528095	G	R	43	G	39	7	7	A	35	4	4	11	0.578788	1	0	16
chr26	15528191	G	K	58	T	34	8	8	G	39	3	3	11	0.0969697	1	0	23
chr26	15528225	T	Y	21	T	35	6	6	C	37	3	3	9	0.190476	1	0	34
chr26	15530417	C	M	99	C	36	214	214	A	38	41	41	1528	0.153752	1	0	54
chr26	15597068	C	T	20	T	39	8	8	C	0	0	0	8	1	1	0	105
chr26	15869706	T	Y	66	C	38	5	5	T	38	4	4	9	0.277778	1	0	44
chr26	15870304	C	M	31	C	39	4	4	A	37	3	3	7	0.428571	1	0	63
chr26	16334392	G	S	20	G	40	2	2	C	38	2	2	4	0.666667	1	0	11408
chr26	16370265	C	Y	26	T	37	5	5	C	39	2	2	7	0.428571	1	0	17
chr26	16384327	C	Y	29	T	39	3	3	C	37	3	3	6	0.2	1	0	96
chr26	16471413	T	C	23	C	35	9	9	T	0	0	0	9	1	1	0	19
chr26	16890441	T	G	32	G	35	14	14	T	0	0	0	14	1	1	0	15
chr26	16890456	A	G	37	G	37	14	14	A	0	0	0	14	1	1	0	15
chr26	16890595	T	C	42	C	34	19	19	T	0	0	0	19	1	1	0	39
chr26	16890634	G	R	99	G	38	15	15	A	39	9	9	24	0.107614	1	0	39
chr26	16890674	G	R	83	G	36	22	22	A	34	9	9	31	0.101605	1	0	40
chr26	16890864	T	C	43	C	32	16	16	T	0	0	0	16	1	1	0	40
chr26	16890904	A	C	29	C	38	11	11	A	0	0	0	11	1	1	0	40
chr26	16891121	C	G	36	G	33	15	15	A	31	1	1	16	1	1	0	16
chr26	16891137	C	T	26	T	35	10	10	C	0	0	0	10	1	1	0	10
chr26	17244124	G	R	99	G	34	101	101	A	33	19	19	120	0.430097	1	0	320
chr26	17250617	A	R	32	G	37	5	5	A	39	2	2	7	0.571429	1	0	160
chr26	17267125	A	R	79	A	38	12	12	G	37	7	7	19	0.647952	1	0	34
chr26	17327049	C	Y	40	C	33	22	22	T	38	5	5	27	0.541323	1	0	40
chr26	17327089	C	Y	99	C	35	63	63	T	35	17	17	82	0.298314	1	0	40
chr26	17327809	T	Y	99	T	38	72	72	C	36	32	32	104	0.0382552	1	0	126
chr26	17327935	C	S	99	C	32	155	155	G	34	45	45	200	0.192047	1	0	126
chr26	17328303	C	Y	99	C	38	214	214	T	37	41	41	445	0.423932	1	0	187
chr26	17328767	G	R	99	G	35	209	209	A	33	34	34	244	0.0208642	1	0	34
chr26	17328801	T	Y	99	T	35	107	107	C	36	76	76	183	0.119947	1	0	34
chr26	17329212	A	R	99	A	33	185	185	G	34	29	29	214	0.336319	1	0	34
chr26	17329246	C	Y	99	C	36	139	139	T	35	87	87	226	0.076344	1	0	34
chr26	17329569	C	Y	99	C	36	197	197	T	35	58	58	408	0.0249011	1	0	41
chr26	17329610	T	Y	99	T	35	150	150	C	34	88	88	239	0.0181449	1	0	41
chr26	17329766	G	R	99	A	33	176	176	G	33	58	58	234	0.17811	1	0	156
chr26	17332168	T	C	66	C	36	29	29	T	0	0	0	29	1	1	0	358
chr26	17333895	G	R	50	G	38	4	4	A	34	4	4	8	0.442857	1	0	1308
chr26	17336727	C	Y	69	C	37	5	5	T	36	5	5	10	0.605159	1	0	153
chr26	17337612	T	Y	21	C	37	3	3	T	40	2	2	5	0.2	1	0	66
chr26	17339990	C	Y	22	C	37	5	5	T	38	3	3	8	0.392857	1	0	68
chr26	17340142	T	Y	22	C	34	8	8	T	38	2	2	10	0.266667	1	0	31
chr26	17340399	T	Y	20	T	36	3	3	C	32	3	3	6	0.675	1	0	105
chr26	17340504	C	S	26	C	35	9	9	G	36	3	3	12	0.681818	1	0	105
chr26	17342645	T	K	47	G	38	3	3	T	36	2	2	5	0.7	1	0	248
chr26	17347814	A	G	20	G	36	8	8	A	0	0	0	8	1	1	0	999
chr26	17349862	T	Y	50	T	35	88	88	C	34	10	10	98	0.353621	1	0	15
chr26	17350780	C	Y	43	T	31	4	4	C	38	3	3	7	0.657143	1	0	529
chr26	17365660	G	S	40	C	39	3	3	G	33	2	2	5	0.2	1	0	1451
chr26	17376799	T	W	21	A	37	2	2	T	34	2	2	4	0.666667	1	0	802
chr26	17380989	C	Y	40	C	38	7	7	T	32	4	4	11	0.506061	1	0	12
chr26	17389290	T	Y	99	C	35	174	174	T	35	34	34	208	0.342742	1	0	55
chr26	17389501	A	R	35	G	34	24	24	A	37	3	3	27	0.51453	1	0	133
chr26	17394635	G	R	57	G	36	38	38	A	36	8	8	46	0.382665	1	0	69
chr26	17404739	T	Y	35	C	35	4	4	T	37	2	2	6	0.7	1	0	13
chr26	17419289	C	M	57	C	34	8	8	A	28	5	5	13	0.630925	1	0	934
chr26	17596409	A	R	99	A	37	60	60	G	36	24	24	84	0.439013	1	0	38
chr26	17596447	T	Y	99	T	36	25	25	C	38	11	11	36	0.294016	1	0	38
chr26	17596562	A	R	85	G	37	6	6	A	39	5	5	11	0.561688	1	0	66
chr26	17596628	C	T	23	T	37	9	9	C	0	0	0	9	1	1	0	6
chr26	17596634	A	R	68	A	37	5	5	G	36	5	5	10	0.5	1	0	6
chr26	17596904	G	R	91	G	31	54	54	A	27	11	11	65	0.142936	1	0	8
chr26	17597022	C	M	48	C	35	56	56	A	33	10	10	66	0.11028	1	0	73
chr26	17597095	G	R	61	G	36	34	34	A	34	9	9	43	0.235575	1	0	51
chr26	17597185	A	M	54	A	36	6	6	C	36	4	4	10	0.457143	1	0	39
chr26	17599038	C	S	23	G	35	3	3	C	41	1	1	4	0.75	1	0	119
chr26	17608120	T	G	31	G	35	12	12	T	0	0	0	12	1	1	0	1262
chr26	17617393	T	Y	21	T	37	8	8	C	36	4	4	12	0.284848	1	0	126
chr26	17631519	G	C	48	C	36	188	188	G	36	3	3	191	1	1	0	19
chr26	17631538	T	A	99	A	37	193	193	T	37	1	1	194	1	1	0	11
chr26	17631644	G	T	99	T	33	254	256	G	18	1	1	848	1	1.21344	0	90
chr26	17631734	T	C	99	C	37	128	363	T	0	0	0	363	1	1.64738	0	7
chr26	17631741	T	G	99	G	37	98	177	C	16	1	1	179	1	1.44693	0	7
chr26	17640590	C	Y	29	T	39	3	3	C	37	2	2	5	0.7	1	0	122
chr26	17793660	T	Y	59	C	32	5	5	T	32	4	4	9	0.452381	1	0	594
chr26	17794353	C	Y	61	C	36	8	8	T	40	5	5	13	0.542735	1	0	99
chr26	17803567	A	M	21	C	35	2	2	A	35	1	1	3	0.666667	1	0	22
chr26	17953649	T	C	29	C	35	11	11	T	0	0	0	11	1	1	0	62
chr26	17953933	A	G	96	G	35	134	134	A	30	1	1	135	1	1	0	130
chr26	17954063	A	G	99	G	33	137	137	A	17	1	1	138	1	1	0	45
chr26	17954108	A	G	99	G	37	58	58	A	0	0	0	58	1	1	0	31
chr26	17954139	A	G	99	G	37	68	68	A	0	0	0	68	1	1	0	31
chr26	17954181	T	C	79	C	36	31	31	T	0	0	0	31	1	1	0	42
chr26	17954284	C	Y	99	T	36	79	79	C	36	25	25	104	0.188778	1	0	26
chr26	17954310	C	G	99	G	36	72	72	C	0	0	0	72	1	1	0	9
chr26	17954319	A	C	98	C	38	52	52	A	0	0	0	52	1	1	0	9
chr26	17954351	A	C	82	C	36	35	35	A	0	0	0	35	1	1	0	32
chr26	17954543	A	C	20	C	37	8	8	A	0	0	0	8	1	1	0	22
chr26	17954595	A	G	38	G	35	23	23	A	18	2	2	25	1	1	0	32
chr26	17954627	T	C	47	C	36	30	30	T	40	1	1	31	1	1	0	26
chr26	17954757	A	G	54	G	38	37	37	A	36	1	1	38	1	1	0	29
chr26	17954786	T	C	65	C	33	38	38	T	0	0	0	38	1	1	0	29
chr26	17954830	C	T	25	T	39	10	10	C	0	0	0	10	1	1	0	44
chr26	17969245	C	M	21	A	39	3	3	C	36	1	1	4	0.375	1	0	32
chr26	18001977	T	Y	22	C	28	3	3	T	32	2	2	5	0.6	1	0	1375
chr26	18434323	A	M	36	A	38	8	8	C	40	3	3	11	0.533333	1	0	138
chr26	18435188	A	R	99	A	34	112	112	G	36	53	53	166	0.105138	1	0	360
chr26	18435548	T	K	95	T	36	14	14	G	38	7	7	21	0.317939	1	0	210
chr26	18435764	T	Y	99	T	25	195	195	C	31	34	34	233	0.000193663	1	0	5
chr26	18699363	G	S	24	C	38	2	2	G	40	1	1	3	0.833333	1	0	466
chr26	18782486	C	Y	43	C	40	4	4	T	32	4	4	8	0.1	1	0	1985
chr26	18784573	G	R	43	G	36	8	8	A	35	4	4	12	0.230303	1	0	33
chr26	18784634	G	R	31	A	33	3	3	G	36	2	2	5	0.4	1	0	28
chr26	18814360	G	R	34	G	34	19	19	A	37	5	5	24	0.445299	1	0	11
chr26	18814371	G	K	46	G	38	20	20	T	38	5	5	25	0.408978	1	0	11
chr26	18815296	A	R	79	A	35	14	14	G	35	7	7	21	0.143584	1	0	404
chr26	18817164	C	Y	99	C	34	96	96	T	32	21	21	117	0.032401	1	0	83
chr26	18817247	T	Y	28	T	31	48	48	C	32	8	8	56	0.0345135	1	0	55
chr26	18817302	G	R	99	G	32	63	63	A	33	13	13	76	0.464277	1	0	55
chr26	18973891	T	K	45	T	33	32	32	G	29	7	7	39	0.638503	1	0	130
chr26	18993535	T	C	96	C	36	47	47	T	0	0	0	47	1	1	0	41
chr26	18997778	A	W	99	A	37	32	32	T	35	14	14	46	0.151464	1	0	6
chr26	18997784	G	K	99	G	35	30	30	T	34	14	14	44	0.208701	1	0	6
chr26	19920053	T	K	23	G	37	2	2	T	37	1	1	3	0.666667	1	0	1114
chr26	19923374	G	R	99	G	35	46	46	A	35	10	10	56	0.340549	1	0	40
chr26	19923461	T	Y	71	T	38	9	9	C	35	6	6	15	0.136064	1	0	87
chr26	19923559	T	Y	99	T	38	35	35	C	37	16	16	51	0.65207	1	0	98
chr26	19923770	G	R	60	G	36	16	16	A	36	6	6	22	0.373407	1	0	55
chr26	20124215	T	C	20	C	38	8	8	T	0	0	0	8	1	1	0	45
chr26	20510604	T	Y	99	T	34	144	144	C	34	111	111	279	0.468946	1	0	55
chr26	20510659	T	Y	34	T	32	102	102	C	33	25	25	132	0.0342237	1	0	40
chr26	20510699	C	M	99	C	36	37	37	A	36	15	15	52	0.428673	1	0	40
chr26	20510787	T	Y	99	T	34	48	48	C	34	27	27	75	0.331421	1	0	79
chr26	20510866	T	Y	99	T	34	101	101	C	35	73	73	174	0.248713	1	0	79
chr26	20511619	T	Y	54	C	38	4	4	T	39	3	3	7	0.428571	1	0	302
chr26	20512807	A	R	24	A	35	5	5	G	34	3	3	8	0.392857	1	0	542
chr26	20513490	G	R	37	G	38	3	3	A	36	3	3	6	0.75	1	0	141
chr26	20514244	C	Y	20	C	32	5	5	T	38	3	3	8	0.125	1	0	754
chr26	20515395	C	S	36	C	36	19	19	G	36	5	5	24	0.244612	1	0	138
chr26	20515538	C	S	50	C	34	28	28	G	33	6	6	34	0.337787	1	0	143
chr26	20515794	C	Y	95	C	34	19	19	T	36	8	8	27	0.637279	1	0	256
chr26	20518519	A	M	39	A	35	21	21	C	37	5	5	26	0.642369	1	0	102
chr26	20518621	G	R	32	G	35	20	20	A	34	5	5	25	0.611669	1	0	102
chr26	20519127	C	M	43	C	36	8	8	A	34	4	4	12	0.766667	1	0	51
chr26	20520367	T	Y	41	T	39	8	8	C	40	4	4	12	0.341414	1	0	42
chr26	20521820	C	Y	49	C	37	7	7	T	34	4	4	11	0.731818	1	0	192
chr26	20522438	T	Y	24	T	35	4	4	C	37	3	3	7	0.314286	1	0	19
chr26	20522582	C	M	45	C	33	6	6	A	36	4	4	10	0.380952	1	0	25
chr26	20522607	G	R	35	G	35	5	5	A	38	4	4	9	0.0952381	1	0	25
chr26	20523276	A	M	28	A	38	8	8	C	38	3	3	11	0.315152	1	0	116
chr26	20525097	C	Y	38	T	33	4	4	C	34	3	3	7	0.657143	1	0	149
chr26	20532317	T	Y	24	C	36	3	3	T	37	2	2	5	0.8	1	0	443
chr26	20533160	G	R	60	G	34	10	10	A	35	5	5	15	0.42957	1	0	85
chr26	20533245	C	Y	99	C	36	16	16	T	36	8	8	24	0.46422	1	0	85
chr26	20536256	C	G	20	G	37	8	8	C	0	0	0	8	1	1	0	39
chr26	20536875	A	R	46	A	38	7	7	G	37	4	4	11	0.662121	1	0	77
chr26	20536952	A	R	20	A	36	7	7	G	36	3	3	10	0.666667	1	0	53
chr26	20537005	A	G	29	G	37	11	11	A	0	0	0	11	1	1	0	33
chr26	20537237	C	A	32	A	39	12	12	C	0	0	0	12	1	1	0	126
chr26	20537363	T	Y	77	T	38	12	12	C	36	7	7	19	0.0711082	1	0	126
chr26	20540193	G	R	49	A	34	4	4	G	33	4	4	8	0.557143	1	0	69
chr26	20541360	A	R	60	G	40	5	5	A	36	5	5	10	0.0753968	1	0	10
chr26	20541370	C	S	99	G	38	6	6	C	36	6	6	12	0.409091	1	0	10
chr26	20553628	T	K	99	T	35	54	54	G	34	16	16	70	0.169015	1	0	206
chr26	20553834	C	M	99	C	34	210	210	A	33	45	45	260	0.126846	1	0	72
chr26	20556039	G	K	99	G	36	164	164	T	37	36	36	200	0.134229	1	0	16
chr26	20556055	T	Y	99	T	36	144	144	C	35	31	31	175	0.0630029	1	0	16
chr26	20556143	C	S	99	C	35	87	87	G	34	26	26	113	0.38855	1	0	88
chr26	20556279	C	S	99	C	36	84	84	G	33	29	29	113	0.00205664	1	0	136
chr26	20556417	C	Y	99	C	36	139	139	T	36	40	40	179	0.354856	1	0	138
chr26	20557543	C	M	31	C	26	11	11	A	35	4	4	15	0.0520147	1	0	36
chr26	20577052	T	Y	99	T	33	22	22	C	30	18	18	40	0.547381	1	0	111
chr26	20577163	T	G	26	G	33	30	30	T	31	2	2	32	1	1	0	111
chr26	20578509	C	Y	99	C	31	26	26	T	33	11	11	37	0.72721	1	0	275
chr26	20581521	G	R	67	G	37	7	7	A	38	5	5	12	0.688763	1	0	256
chr26	20581777	C	M	29	C	35	12	12	A	38	4	4	16	0.106044	1	0	256
chr26	20582128	G	S	81	G	34	33	33	C	35	8	8	41	0.253696	1	0	18
chr26	20586892	G	K	24	G	35	5	5	T	38	3	3	8	0.0714286	1	0	888
chr26	20598418	C	Y	52	C	35	13	13	T	31	6	6	19	0.67531	1	0	170
chr26	20629759	A	R	28	A	38	5	5	G	37	3	3	8	0.5	1	0	6
chr26	20632234	T	C	27	C	36	10	10	A	35	1	1	11	1	1	0	29
chr26	20632445	A	C	56	C	37	43	43	A	35	1	1	44	1	1	0	61
chr26	20632577	A	G	79	G	31	47	47	A	0	0	0	47	1	1	0	69
chr26	20653410	T	Y	34	T	30	8	8	C	28	4	4	12	0.466667	1	0	53
chr26	20665491	T	Y	20	C	38	10	10	T	40	2	2	12	0.689394	1	0	53
chr26	20665544	G	R	33	A	36	5	5	G	38	2	2	7	0.714286	1	0	53
chr26	20746535	C	Y	72	C	36	15	15	T	35	7	7	22	0.105034	1	0	64
chr26	20757956	T	Y	24	T	30	4	4	C	36	3	3	7	0.6	1	0	15
chr26	20765203	A	R	35	A	38	4	4	G	40	3	3	7	0.428571	1	0	27
chr26	20765230	C	Y	33	C	38	4	4	T	38	3	3	7	0.714286	1	0	27
chr26	20770142	G	R	99	G	37	194	194	A	37	60	60	401	0.23304	1	0	114
chr26	20770382	A	W	22	T	37	31	46	A	38	4	4	50	0.47013	1.64	0	40
chr26	20770422	A	R	99	G	36	74	105	A	35	16	16	121	0.33262	1.40496	0	40
chr26	20770463	G	S	99	G	36	88	117	C	37	18	18	135	0.312763	1.24444	0	7
chr26	20770470	A	R	99	A	35	122	127	G	36	16	38	165	0.301976	1.2	0	7
chr26	20770945	G	R	99	G	36	182	198	A	36	73	92	413	0.38619	1.19128	0	120
chr26	20793052	C	Y	99	C	33	17	17	T	30	10	10	27	0.525869	1	0	2468
chr26	20799228	T	Y	23	T	35	6	6	C	35	3	3	9	0.547619	1	0	28
chr26	20811570	G	R	20	G	34	4	4	A	31	3	3	7	0.314286	1	0	765
chr26	20812862	T	Y	99	C	33	15	15	T	35	9	9	24	0.259741	1	0	278
chr26	20848503	T	Y	20	C	39	3	3	T	41	1	1	4	0.75	1	0	251
chr26	20945882	G	S	51	C	34	5	5	G	36	3	3	8	0.696429	1	0	304
chr26	21178204	A	M	81	C	37	7	7	A	40	5	5	13	0.00883838	1	0	9
chr26	21178213	T	Y	84	T	39	6	6	C	38	6	6	12	0.349567	1	0	9
chr26	21274101	G	R	21	G	32	4	4	A	40	3	3	7	0.0571429	1	0	23
chr26	21274124	C	Y	44	T	37	4	4	C	33	4	4	8	0.0571429	1	0	23
chr26	21274230	T	Y	76	T	39	7	7	C	38	5	5	12	0.719066	1	0	106
chr26	21288840	G	R	30	G	34	21	21	A	35	5	5	26	0.653352	1	0	334
chr26	21289174	A	W	99	A	37	51	51	T	38	20	20	71	0.162491	1	0	17
chr26	21289191	C	Y	99	C	38	51	51	T	38	18	18	69	0.218012	1	0	17
chr26	21289857	A	R	88	G	36	49	49	A	35	10	10	59	0.604753	1	0	45
chr26	21290266	G	R	99	A	35	24	24	G	36	17	17	41	0.726573	1	0	226
chr26	21291713	T	Y	31	T	31	4	4	C	25	4	4	8	0.721429	1	0	153
chr26	21292164	T	W	88	T	25	34	34	A	39	7	7	41	0.500134	1	0	298
chr26	21296066	T	K	56	T	34	17	17	G	38	5	5	22	0.570669	1	0	508
chr26	21296574	A	R	30	A	34	4	4	G	35	3	3	7	0.428571	1	0	186
chr26	21296760	A	R	40	A	38	18	18	G	37	6	6	24	0.226842	1	0	186
chr26	21361723	T	C	26	C	37	10	10	T	0	0	0	10	1	1	0	233
chr26	21363066	A	W	27	A	34	6	6	T	38	3	3	9	0.130952	1	0	168
chr26	21394019	G	R	25	A	41	4	4	G	36	2	2	6	0.0666667	1	0	145
chr26	21487009	A	R	98	G	37	31	31	A	38	8	8	39	0.360096	1	0	1042
chr26	21488051	A	R	54	A	37	18	18	G	36	6	6	24	0.594531	1	0	104
chr26	21488155	A	R	67	A	34	6	6	G	38	5	5	11	0.214286	1	0	104
chr26	21512990	C	Y	40	C	38	8	8	T	37	4	4	12	0.70202	1	0	28
chr26	21515132	C	Y	84	C	34	9	9	T	38	6	6	15	0.555944	1	0	86
chr26	21530849	A	W	97	A	36	54	54	T	38	10	10	64	0.114711	1	0	83
chr26	21531015	G	S	66	G	38	10	10	C	39	5	5	15	0.297036	1	0	62
chr26	21594453	A	R	42	G	32	5	5	A	36	3	3	8	0.517857	1	0	197
chr26	21594650	T	W	21	A	37	4	4	T	37	1	1	5	0.7	1	0	197
chr26	21613526	A	R	34	G	28	4	4	A	29	2	2	6	0.266667	1	0	219
chr26	21620798	G	S	99	G	35	17	17	C	37	9	9	26	0.560231	1	0	1723
chr26	21622521	A	G	20	G	34	8	8	A	0	0	0	8	1	1	0	158
chr26	21630882	C	Y	30	C	39	5	5	T	40	3	3	8	0.392857	1	0	23
chr26	21817079	G	S	41	C	37	5	5	G	34	2	2	7	0.595238	1	0	180
chr26	21833587	A	R	99	A	36	200	200	G	35	32	32	232	0.0407742	1	0	71
chr26	21836915	A	R	33	A	38	4	4	G	34	3	3	7	0.6	1	0	41
chr26	21838078	A	M	36	A	35	3	3	C	31	3	3	6	0.5	1	0	143
chr26	21841340	C	G	49	G	31	19	19	C	0	0	0	19	1	1	0	145
chr26	21841801	C	Y	99	T	38	35	35	C	35	15	15	50	0.441757	1	0	64
chr26	21851015	C	Y	99	C	37	31	31	T	38	16	16	47	0.624399	1	0	153
chr26	21851168	A	R	99	A	36	114	114	G	38	26	26	140	0.00966825	1	0	40
chr26	21851528	T	G	98	G	36	54	54	T	0	0	0	54	1	1	0	163
chr26	21869970	T	K	21	G	39	2	2	T	41	1	1	3	0.833333	1	0	97
chr26	21883763	G	R	20	A	40	2	2	G	37	2	2	4	0.666667	1	0	388
chr26	21893049	C	Y	20	T	39	2	2	C	39	1	1	3	0.666667	1	0	168
chr26	22249544	T	Y	64	C	34	7	7	T	36	6	6	13	0.512821	1	0	1094
chr26	22270966	G	R	77	G	36	21	21	A	35	8	8	29	0.378008	1	0	175
chr26	22275644	C	Y	76	C	33	9	9	T	36	6	6	15	0.264336	1	0	877
chr26	22285635	G	R	99	G	36	29	29	A	31	11	11	40	0.647695	1	0	47
chr26	22288089	G	R	99	G	33	13	13	A	33	11	11	24	0.623508	1	0	416
chr26	22310259	G	R	45	A	27	4	4	G	34	3	3	7	0.657143	1	0	1426
chr26	22312351	G	R	63	G	37	9	9	A	30	7	7	16	0.000611888	1	0	19
chr26	22312483	C	M	44	C	36	17	17	A	37	6	6	23	0.716212	1	0	25
chr26	22312817	T	Y	99	C	35	15	15	T	36	11	11	26	0.618557	1	0	21
chr26	22312838	G	R	99	A	38	16	16	G	38	12	12	28	0.490895	1	0	21
chr26	22316318	A	T	85	T	37	48	48	A	8	1	1	49	1	1	0	112
chr26	22316430	A	R	79	A	38	10	10	G	36	6	6	16	0.698114	1	0	111
chr26	22316795	C	Y	99	C	37	50	50	T	37	21	21	71	0.383588	1	0	25
chr26	22747706	A	M	70	C	31	7	7	A	38	4	4	11	0.0818182	1	0	266
chr26	22749877	C	Y	49	C	39	6	6	T	39	4	4	10	0.728571	1	0	209
chr26	22795095	T	K	99	T	38	9	9	G	36	8	8	17	0.0693953	1	0	2218
chr26	22803845	C	T	38	T	33	15	15	C	0	0	0	15	1	1	0	151
chr26	22803996	C	M	99	C	33	30	30	A	32	15	15	45	0.696078	1	0	151
chr26	22804403	G	R	99	G	33	15	15	A	38	12	12	27	0.0140706	1	0	75
chr26	22890977	C	Y	21	T	40	2	2	C	41	1	1	3	0.833333	1	0	1239
chr26	22964760	A	W	73	T	35	5	5	A	36	3	3	8	0.5	1	0	345
chr26	22965182	A	R	74	G	34	7	7	A	38	4	4	12	0.157576	1	0	422
chr26	22965915	G	S	95	G	34	47	47	C	36	10	10	57	0.156993	1	0	6
chr26	22965921	C	Y	99	C	35	40	40	T	35	14	14	54	0.634582	1	0	6
chr26	22968383	G	R	35	A	33	4	4	G	32	2	2	6	0.6	1	0	84
chr26	22968467	G	K	47	G	40	5	5	T	37	4	4	9	0.031746	1	0	84
chr26	22969197	T	Y	44	T	32	5	5	C	38	4	4	9	0.571429	1	0	385
chr26	22971186	G	C	56	C	36	21	21	G	0	0	0	21	1	1	0	7
chr26	22971193	G	A	46	A	35	18	18	G	0	0	0	18	1	1	0	7
chr26	22971215	G	A	23	A	31	9	9	G	0	0	0	9	1	1	0	5
chr26	22971256	G	A	52	A	35	19	19	G	0	0	0	19	1	1	0	41
chr26	22972314	A	M	81	A	39	9	9	C	38	5	5	14	0.724525	1	0	1058
chr26	22974452	C	Y	81	C	39	25	25	T	39	8	8	33	0.303179	1	0	1226
chr26	22997558	G	R	99	A	33	10	10	G	35	8	8	18	0.157708	1	0	3841
chr26	23137518	T	K	60	T	35	5	5	G	33	4	4	9	0.603175	1	0	198
chr26	23156054	G	K	44	T	35	3	3	G	38	2	2	5	0.4	1	0	137
chr26	23157551	G	R	67	A	37	5	5	G	33	5	5	10	0.154762	1	0	539
chr26	23158090	C	Y	48	C	35	4	4	T	32	4	4	8	0.55	1	0	539
chr26	23161316	G	S	21	C	41	2	2	G	40	1	1	3	0.333333	1	0	132
chr26	23161555	G	R	77	A	35	9	9	G	32	5	5	14	0.62962	1	0	239
chr26	23164339	C	Y	38	C	37	5	5	T	33	4	4	9	0.527778	1	0	18
chr26	23169949	G	R	59	G	31	13	13	A	32	6	6	19	0.289437	1	0	54
chr26	23170052	A	M	37	A	36	8	8	C	30	5	5	13	0.52331	1	0	103
chr26	23174000	G	K	65	G	36	20	20	T	35	6	6	26	0.228515	1	0	52
chr26	23338492	T	Y	99	T	33	93	93	C	32	61	61	154	0.348366	1	0	162
chr26	23338654	A	R	99	A	35	40	40	G	35	15	15	55	0.703814	1	0	103
chr26	23338757	T	Y	99	T	30	88	88	C	30	17	17	107	0.451534	1	0	103
chr26	23340443	G	K	53	G	36	51	51	T	35	7	7	58	0.320036	1	0	318
chr26	23340761	A	W	30	A	35	15	15	T	36	4	4	19	0.265222	1	0	102
chr26	23340863	T	Y	99	C	36	44	44	T	35	29	29	73	0.0889653	1	0	72
chr26	23598817	G	A	20	A	37	9	9	G	0	0	0	9	1	1	0	239
chr26	23600511	G	K	60	T	38	4	4	G	37	3	3	7	0.785714	1	0	267
chr26	23608299	T	Y	66	T	35	13	13	C	35	6	6	19	0.260688	1	0	168
chr26	23642627	A	R	75	A	31	15	15	G	26	8	8	23	0.547528	1	0	125
chr26	23643422	T	Y	97	T	33	20	20	C	31	9	9	29	0.726994	1	0	96
chr26	23643732	G	R	99	G	33	199	199	A	32	43	43	243	0.0902397	1	0	214
chr26	23679720	C	Y	40	T	31	4	4	C	26	4	4	8	0.342857	1	0	299
chr26	23683938	A	R	34	G	37	9	9	A	35	3	3	12	0.120455	1	0	6
chr26	23683944	C	Y	40	C	36	7	7	T	32	4	4	11	0.206061	1	0	6
chr26	23686314	T	Y	99	T	36	69	69	C	38	18	18	87	0.0285985	1	0	169
chr26	23686736	T	Y	99	C	38	87	87	T	37	18	18	105	0.365293	1	0	239
chr26	23783823	C	Y	53	C	37	4	4	T	36	4	4	8	0.778571	1	0	2016
chr26	23811494	T	Y	49	T	37	8	8	C	34	5	5	13	0.542735	1	0	256
chr26	23812766	A	R	54	A	33	6	6	G	30	5	5	11	0.531385	1	0	235
chr26	23851727	C	S	99	C	36	49	49	G	36	26	26	75	0.0582418	1	0	1943
chr26	23860301	A	M	23	C	38	2	2	A	38	1	1	3	0.666667	1	0	6594
chr26	23928997	G	R	32	A	36	4	4	G	38	2	2	6	0.7	1	0	210
chr26	23930540	C	S	50	C	32	19	22	G	34	5	5	27	0.5	1.11111	0	78
chr26	23930618	C	Y	47	C	38	21	21	T	37	6	6	27	0.593939	1	0	78
chr26	23931541	C	M	99	A	36	9	9	C	39	6	6	15	0.528372	1	0	301
chr26	23933080	G	R	99	G	34	88	88	A	32	25	27	115	0.0106279	1.01739	0	60
chr26	23933140	T	C	99	C	36	93	95	T	0	0	0	95	1	1.02105	0	60
chr26	23934005	T	Y	71	T	33	53	53	C	32	31	31	85	0.000824731	1	0	5
chr26	23942707	C	A	63	A	34	25	25	C	0	0	0	25	1	1	0	58
chr26	23942765	T	Y	99	T	34	14	14	C	35	10	10	24	0.534376	1	0	58
chr26	23946652	G	R	99	G	34	15	15	A	35	9	9	24	0.620501	1	0	41
chr26	23946693	C	Y	99	C	34	16	16	T	36	9	9	25	0.298794	1	0	9
chr26	23946702	G	R	81	G	37	14	14	A	31	8	8	22	0.182516	1	0	9
chr26	23978608	G	R	99	G	38	18	18	A	39	13	13	31	0.707077	1	0	630
chr26	23979238	T	Y	23	C	30	11	11	T	32	10	10	23	0.549279	1	0	630
chr26	24231508	G	S	41	C	34	3	3	G	33	2	2	5	0.6	1	0	73
chr26	24231581	C	M	34	A	36	3	3	C	31	2	2	5	0.4	1	0	73
chr26	24237261	G	R	28	A	25	15	15	G	25	4	4	19	0.332301	1	0	12
chr26	24237852	T	K	47	G	37	3	3	T	33	3	3	6	0.675	1	0	371
chr26	24238828	G	R	99	A	37	20	20	G	34	17	17	37	0.512118	1	0	80
chr26	24242166	G	S	24	C	38	2	2	G	41	1	1	3	0.833333	1	0	410
chr26	24242815	C	Y	20	T	40	2	2	C	39	1	1	3	0.666667	1	0	61
chr26	24248265	G	R	26	A	36	3	3	G	40	2	2	5	0.1	1	0	321
chr26	24284333	T	W	63	T	37	21	21	A	36	7	7	28	0.0360288	1	0	20
chr26	24284374	T	C	52	C	36	20	20	T	0	0	0	20	1	1	0	21
chr26	24284444	C	A	25	A	32	10	10	C	0	0	0	10	1	1	0	21
chr26	24284520	C	Y	43	C	35	6	6	T	37	4	4	10	0.690476	1	0	10
chr26	24284578	C	A	35	A	37	13	18	C	0	0	0	18	1	1.27778	0	58
chr26	24373781	G	S	99	G	36	48	48	C	38	16	16	64	0.166267	1	0	85
chr26	24398038	A	R	99	A	38	18	18	G	38	10	10	28	0.344393	1	0	1470
chr26	24440440	T	W	40	T	30	30	38	A	31	7	32	74	0.723615	1.45946	0	33
chr26	24440630	A	G	40	G	38	15	30	A	0	0	0	30	1	1.5	0	83
chr26	24440713	G	S	68	C	35	5	6	G	37	3	13	19	0.598214	1.57895	0	59
chr26	24442017	C	Y	28	C	36	3	16	T	34	3	4	20	0.2	1.7	0	92
chr26	24585134	C	S	88	C	31	30	30	G	32	10	10	40	0.722508	1	0	44
chr26	24608175	C	Y	81	C	34	9	9	T	35	6	6	15	0.344456	1	0	5328
chr26	24620876	T	Y	54	T	38	10	10	C	34	5	5	15	0.506993	1	0	41
chr26	24621435	T	Y	91	C	37	6	6	T	36	5	5	11	0.698052	1	0	495
chr26	24628322	C	S	98	C	37	11	11	G	36	7	7	18	0.212575	1	0	522
chr26	24628844	G	R	38	G	33	7	7	A	28	4	4	11	0.557576	1	0	522
chr26	24630910	A	R	23	A	27	8	8	G	36	4	4	12	0.00808081	1	0	60
chr26	24633282	A	R	21	G	30	3	3	A	39	2	2	5	0.4	1	0	2308
chr26	24758788	C	Y	99	C	35	71	71	T	37	19	19	90	0.242891	1	0	7
chr26	24758795	G	S	99	G	34	73	73	C	34	23	23	96	0.300274	1	0	7
chr26	24759229	G	R	99	A	38	64	64	G	34	20	20	85	0.097314	1	0	325
chr26	24759554	C	Y	52	T	34	27	27	C	33	6	6	33	0.366474	1	0	325
chr26	24760174	T	C	58	C	37	23	23	T	0	0	0	23	1	1	0	19
chr26	24760398	C	Y	93	C	33	33	33	T	31	11	11	44	0.567695	1	0	205
chr26	24761012	A	R	99	G	35	16	16	A	38	8	8	24	0.548089	1	0	45
chr26	24761057	T	Y	99	T	37	10	10	C	38	7	7	17	0.578697	1	0	45
chr26	24762549	A	R	99	A	37	49	49	G	37	21	21	72	0.352688	1	0	746
chr26	24763295	G	R	99	G	37	42	42	A	37	14	14	56	0.58344	1	0	746
chr26	24764202	G	R	99	A	34	35	35	G	36	15	15	50	0.65378	1	0	151
chr26	24764353	G	C	28	C	37	11	11	G	0	0	0	11	1	1	0	69
chr26	24764466	T	C	29	C	33	12	12	T	0	0	0	12	1	1	0	44
chr26	24764848	T	K	22	T	32	10	10	G	25	4	4	14	0.186813	1	0	382
chr26	24765251	A	R	36	A	39	12	12	G	31	5	5	17	0.117162	1	0	403
chr26	25181451	A	R	41	A	35	9	9	G	39	4	4	13	0.603497	1	0	353
chr26	25181804	C	Y	38	T	39	4	4	C	37	2	2	6	0.633333	1	0	38
chr26	25181842	T	K	41	G	30	6	6	T	38	2	2	8	0.535714	1	0	38
chr26	25183674	C	Y	32	C	39	3	3	T	34	3	3	6	0.525	1	0	33
chr26	25187680	G	S	30	G	30	4	4	C	35	3	3	7	0.428571	1	0	18
chr26	25187698	C	Y	35	T	34	3	3	C	37	2	2	5	0.8	1	0	18
chr26	25196168	G	R	99	G	37	14	14	A	35	9	9	23	0.592145	1	0	37
chr26	25196752	T	C	20	C	34	8	8	T	0	0	0	8	1	1	0	88
chr26	25199931	T	Y	99	T	36	25	25	C	35	11	11	36	0.0860649	1	0	102
chr26	25204323	A	R	99	A	32	17	17	G	34	12	12	29	0.669689	1	0	901
chr26	29154606	C	A	99	A	37	57	82	C	0	0	0	82	1	1.30488	0	25
chr26	29154631	C	Y	99	T	32	38	65	C	31	25	27	92	0.67275	1.31522	0	25
chr26	29154728	G	C	99	C	36	83	85	G	0	0	0	85	1	1.02353	0	9
chr26	29154737	T	C	99	C	37	92	93	T	0	0	0	93	1	1.01075	0	9
chr26	29154755	G	A	78	A	35	121	129	G	32	2	2	131	1	1.06107	0	18
chr26	29154833	A	G	99	G	35	61	75	A	0	0	0	75	1	1.18667	0	51
chr26	29154884	A	G	99	G	37	72	77	A	0	0	0	77	1	1.06494	0	51
chr26	30743324	G	R	71	G	31	64	64	A	24	13	13	78	0.192072	1	0	13
chr26	30743337	G	R	99	G	29	70	70	A	32	33	33	103	0.0512765	1	0	13
chr26	30743413	T	Y	99	T	35	48	48	C	36	16	16	64	0.285728	1	0	64
chr26	30743646	A	R	48	A	33	86	86	G	35	10	10	96	0.361738	1	0	34
chr26	30743680	T	Y	99	T	35	75	75	C	35	18	18	93	0.387107	1	0	34
chr26	30759748	A	M	21	C	38	2	2	A	37	2	2	4	0.333333	1	0	903
chr26	31037624	T	Y	99	T	37	38	38	C	36	13	13	51	0.536532	1	0	92
chr26	31038289	T	Y	43	T	38	38	38	C	38	8	8	46	0.685926	1	0	153
chr26	31038442	A	R	79	A	37	40	40	G	32	12	12	52	0.0721213	1	0	88
chr26	31043953	T	Y	99	T	29	54	54	C	33	20	20	74	0.0160885	1	0	8
chr26	31046683	A	R	79	A	37	41	41	G	39	11	11	52	0.0835342	1	0	238
chr26	31047925	G	S	99	G	33	180	180	C	35	50	50	231	0.0142665	1	0	46
chr26	31047971	T	Y	49	T	34	38	38	C	31	11	11	49	0.581223	1	0	46
chr26	31428914	G	R	31	G	40	5	5	A	34	4	4	9	0.031746	1	0	116
chr26	31508162	G	R	70	G	37	19	19	A	37	7	7	26	0.477501	1	0	458
chr26	31510499	G	K	99	T	37	7	7	G	38	6	6	13	0.682692	1	0	1628
chr26	31513144	G	R	81	G	39	9	9	A	38	6	6	15	0.227972	1	0	168
chr26	31789805	C	Y	99	C	33	42	42	T	32	14	14	56	0.202023	1	0	56
chr26	31812650	C	S	44	G	38	3	3	C	41	2	2	5	0.4	1	0	429
chr26	31815208	A	W	49	T	40	3	3	A	40	2	2	5	0.6	1	0	96
chr26	31816269	A	R	26	A	39	6	6	G	38	3	3	9	0.357143	1	0	871
chr26	31817140	T	K	54	G	37	23	23	T	36	4	4	27	0.409003	1	0	12
chr26	31817152	A	G	53	G	37	26	26	A	0	0	0	26	1	1	0	12
chr26	31817450	A	R	99	A	38	40	40	G	38	19	19	59	0.289431	1	0	80
chr26	31817530	C	Y	97	C	37	53	53	T	39	10	10	63	0.519625	1	0	80
chr26	32501640	A	R	56	A	30	8	143	G	39	5	126	269	0.60878	1.95167	0	91
chr26	32502644	A	R	48	A	28	10	14	G	34	5	5	19	0.0822511	1.21053	0	178
chr26	33176444	G	K	37	T	35	9	9	G	37	5	5	14	0.527972	1	0	5
chr26	33176449	T	W	45	A	38	9	9	T	38	7	7	16	0.689423	1	0	5
chr26	33176483	T	Y	99	C	39	26	26	T	37	21	21	47	0.0661765	1	0	28
chr26	33177359	G	R	99	A	35	216	216	G	35	39	39	1105	0.254468	1	0	91
chr26	33177848	T	Y	99	C	36	158	158	T	37	97	97	581	0.0706733	1	0	489
chr26	33178343	C	Y	99	C	34	187	187	T	34	68	68	744	0.354055	1	0	93
chr26	33178436	T	Y	99	C	35	149	149	T	37	17	17	166	0.134541	1	0	93
chr26	33178693	T	W	45	A	38	28	28	T	38	5	5	33	0.375851	1	0	37
chr26	33178730	A	R	37	G	38	11	11	A	39	3	3	14	0.692308	1	0	37
chr26	33178973	T	K	99	T	34	60	60	G	34	54	54	116	0.386127	1	0	243
chr26	33179279	T	W	99	T	33	164	164	A	33	90	90	1115	0.361172	1	0	306
chr26	33179916	G	R	99	G	37	133	133	A	35	60	60	195	9.04E-05	1	0	578
chr26	33180494	C	A	99	A	38	77	77	C	0	0	0	77	1	1	0	212
chr26	33180903	A	R	90	G	37	92	92	A	36	10	10	102	0.448516	1	0	197
chr26	33182262	T	Y	79	C	34	74	74	T	36	10	10	84	0.158319	1	0	115
chr26	33182377	C	Y	99	C	30	172	172	T	32	79	79	253	0.0116372	1	0	49
chr26	33182471	G	R	77	G	31	12	12	A	30	7	7	19	0.69331	1	0	6
chr26	33182665	A	W	93	A	39	10	10	T	32	6	6	16	0.0902847	1	0	64
chr26	33182729	T	Y	35	T	33	10	10	C	28	5	5	15	0.577423	1	0	64
chr26	33184984	T	K	22	G	36	3	3	T	38	1	1	4	0.5	1	0	124
chr26	33185801	A	R	32	G	40	4	4	A	33	3	3	7	0.0285714	1	0	232
chr26	33186124	C	Y	99	C	29	184	184	T	27	69	69	351	0.0356432	1	0	50
chr26	33188002	C	Y	99	C	37	101	101	T	36	39	39	140	0.481463	1	0	754
chr26	33189178	C	G	32	G	31	12	28	C	0	0	0	28	1	2.39286	0	64
chr26	33196362	C	Y	99	C	38	56	56	T	38	15	15	72	0.349244	1	0	26
chr26	33216376	G	R	69	G	35	6	6	A	37	5	5	11	0.634199	1	0	779
chr26	33218186	A	R	97	G	32	8	8	A	30	6	6	14	0.688645	1	0	1810
chr26	33324882	G	R	50	G	32	12	12	A	40	5	5	17	0.520443	1	0	58
chr26	33325037	C	Y	99	T	29	14	14	C	35	10	10	24	0.523911	1	0	39
chr26	33325076	C	Y	50	C	37	7	7	T	33	5	5	12	0.526515	1	0	39
chr26	33325257	G	R	22	G	40	7	7	A	40	3	3	10	0.629167	1	0	181
chr26	33325828	T	W	99	A	38	34	34	T	36	22	22	56	0.0586617	1	0	128
chr26	33325956	G	K	99	T	31	15	15	G	36	10	10	25	0.54907	1	0	48
chr26	33326004	G	S	99	C	33	12	12	G	38	9	9	21	0.542355	1	0	48
chr26	33326159	T	Y	36	C	39	5	5	T	33	2	2	7	0.642857	1	0	40
chr26	33326469	T	Y	52	T	38	8	8	C	40	5	5	13	0.142191	1	0	270
chr26	33400065	G	K	34	T	35	6	6	G	38	2	2	8	0.214286	1	0	32
chr26	33400097	G	R	99	A	37	8	8	G	37	7	7	15	0.522455	1	0	32
chr26	33400244	C	Y	98	C	36	10	10	T	34	7	7	17	0.684903	1	0	147
chr26	33432385	G	R	99	G	39	19	19	A	38	16	16	35	0.0583097	1	0	1459
chr26	33434918	G	S	99	G	35	45	45	C	36	24	24	69	0.135145	1	0	2333
chr26	33437251	C	Y	80	T	35	14	14	C	33	6	6	20	0.483978	1	0	87
chr26	33437338	G	R	47	G	34	68	68	A	36	8	8	76	0.285354	1	0	87
chr26	33447123	T	Y	26	C	33	3	3	T	34	2	2	5	0.4	1	0	446
chr26	33447569	G	R	94	A	32	11	11	G	34	6	6	17	0.175097	1	0	142
chr26	33448478	G	A	35	A	36	129	129	G	35	8	8	137	1	1	0	30
chr26	33448577	A	R	99	G	32	152	152	A	28	49	49	201	3.96E-05	1	0	7
chr26	33448584	G	R	99	G	35	139	139	A	35	58	58	197	0.434126	1	0	7
chr26	33452698	G	R	99	G	37	32	32	A	38	13	13	45	0.224919	1	0	73
chr26	33452861	G	R	99	G	38	76	76	A	38	19	19	95	0.494432	1	0	163
chr26	33467380	T	K	77	T	36	40	40	G	39	8	8	48	0.502566	1	0	104
chr26	33467484	A	G	80	G	32	39	39	A	0	0	0	39	1	1	0	62
chr26	33468063	T	G	28	G	33	11	11	T	0	0	0	11	1	1	0	517
chr26	33470821	A	M	33	A	40	3	3	C	38	3	3	6	0.5	1	0	104
chr26	33471343	A	R	25	A	36	4	4	G	38	3	3	7	0.314286	1	0	111
chr26	33471454	A	R	99	A	38	7	7	G	36	7	7	14	0.552156	1	0	71
chr26	33471620	G	R	91	G	35	7	7	A	37	6	6	13	0.708916	1	0	95
chr26	33680406	A	W	24	T	38	3	3	A	41	1	1	4	0.75	1	0	10
chr26	33881789	C	Y	61	T	36	5	5	C	32	5	5	10	0.605159	1	0	529
chr26	33882388	C	Y	99	T	39	7	7	C	37	7	7	14	0.532051	1	0	36
chr26	33882424	T	Y	38	C	35	4	4	T	36	3	3	7	0.314286	1	0	36
chr26	33883144	A	M	34	A	36	6	6	C	36	3	3	9	0.678571	1	0	720
chr26	33889457	C	Y	30	C	29	4	4	T	34	3	3	7	0.314286	1	0	234
chr26	34187841	G	R	33	A	37	3	3	G	35	2	2	5	0.4	1	0	18
chr26	34197044	C	S	28	C	30	5	5	G	39	3	3	8	0.196429	1	0	25
chr26	34197812	C	Y	33	T	34	4	4	C	35	2	2	6	0.7	1	0	36
chr26	34197897	A	R	20	A	25	7	7	G	31	3	3	10	0.629167	1	0	49
chr26	34198708	C	Y	50	C	40	6	6	T	36	4	4	10	0.564286	1	0	22
chr26	34199656	G	R	23	A	37	3	3	G	33	2	2	5	0.2	1	0	19
chr26	34200592	G	S	67	C	33	5	5	G	38	3	3	8	0.5625	1	0	641
chr26	34201925	C	Y	24	C	39	5	5	T	38	3	3	8	0.392857	1	0	464
chr26	34202389	T	Y	99	C	38	13	13	T	38	7	7	20	0.321324	1	0	164
chr26	34202553	G	R	35	G	38	9	9	A	37	4	4	13	0.355245	1	0	164
chr26	34722882	T	K	43	T	37	4	4	G	36	3	3	7	0.571429	1	0	11
chr26	34722914	A	R	53	A	37	5	5	G	39	4	4	9	0.603175	1	0	32
chr26	34723098	G	R	54	A	38	4	4	G	36	3	3	7	0.571429	1	0	184
chr26	34723382	C	Y	26	C	33	3	3	T	33	3	3	6	0.35	1	0	96
chr26	34723478	G	K	21	T	34	6	6	G	38	2	2	10	0.660714	1	0	96
chr26	34818052	C	Y	44	C	38	12	12	T	37	5	5	17	0.479638	1	0	60
chr26	34818112	G	R	56	G	36	16	16	A	37	6	6	22	0.74284	1	0	10
chr26	34837166	C	Y	68	T	38	9	9	C	39	4	4	13	0.46993	1	0	30
chr26	34837196	C	S	40	G	35	6	6	C	37	2	2	8	0.714286	1	0	30
chr26	34841204	T	K	50	T	35	6	6	G	38	4	4	10	0.0571429	1	0	5
chr26	34841240	C	Y	94	T	39	6	6	C	37	5	5	11	0.561688	1	0	36
chr26	34841808	G	S	36	C	37	3	3	G	33	2	2	5	0.2	1	0	383
chr26	34899819	T	K	64	G	40	5	5	T	37	3	3	8	0.125	1	0	836
chr26	34901944	G	S	62	G	37	28	28	C	32	9	9	37	0.546951	1	0	438
chr26	34902426	A	R	27	G	31	3	3	A	36	2	2	5	0.6	1	0	44
chr26	34902897	C	Y	22	C	39	6	6	T	38	3	3	9	0.27381	1	0	315
chr26	34903478	G	S	24	G	37	8	8	C	35	3	3	12	0.569697	1	0	11
chr26	34904331	G	R	99	G	36	28	28	A	39	10	10	38	0.128679	1	0	762
chr26	34988689	G	R	52	G	36	5	5	A	34	4	4	9	0.638889	1	0	118
chr26	34990779	T	W	22	A	30	3	3	T	28	3	3	6	0.35	1	0	98
chr26	34990877	T	Y	90	C	38	11	11	T	36	6	6	17	0.511918	1	0	98
chr26	34990975	G	R	43	G	38	5	5	A	34	4	4	9	0.206349	1	0	98
chr26	35049058	T	Y	55	T	37	4	4	C	37	4	4	8	0.557143	1	0	217
chr26	35132201	T	Y	99	C	38	7	7	T	35	7	7	14	0.129662	1	0	265
chr26	35132466	C	Y	23	C	36	6	6	T	32	3	3	9	0.595238	1	0	126
chr26	35133512	C	Y	67	C	36	6	6	T	39	5	5	11	0.634199	1	0	75
chr26	35166096	T	W	24	T	35	10	10	A	39	3	3	13	0.765734	1	0	2225
chr26	35341622	A	R	23	A	28	6	6	G	32	3	3	9	0.452381	1	0	58
chr26	35348027	C	Y	21	C	29	6	6	T	30	3	3	9	0.72619	1	0	2768
chr26	35369602	C	M	23	C	32	4	4	A	34	3	3	7	0.657143	1	0	10
chr26	35480844	G	R	99	A	37	107	107	G	36	79	79	187	0.427311	1	0	24
chr26	35480992	G	R	99	G	38	211	211	A	37	44	44	366	0.46196	1	0	35
chr26	35481027	A	R	73	A	36	238	238	G	35	17	17	255	0.263335	1	0	35
chr26	35481065	A	R	99	A	34	206	206	G	34	29	29	236	0.473831	1	0	38
chr26	35481217	C	M	99	A	38	77	77	C	37	49	49	126	0.00927295	1	0	37
chr26	35481254	A	R	22	A	38	49	49	G	37	7	7	56	0.203875	1	0	37
chr26	35481338	C	S	99	C	38	212	212	G	37	42	42	275	0.491288	1	0	6
chr26	35481344	C	Y	99	C	38	212	212	T	36	43	43	280	0.0827752	1	0	6
chr26	35481445	C	Y	99	C	36	187	187	T	35	45	45	233	0.097005	1	0	101
chr26	35481681	A	R	99	G	32	60	60	A	33	51	51	122	0.00556637	1	0	97
chr26	35481778	T	W	47	T	31	158	158	A	27	28	28	186	0.0267448	1	0	97
chr26	35482181	T	Y	99	T	34	179	179	C	37	19	19	198	0.00157999	1	0	311
chr26	35482492	G	R	99	G	34	207	207	A	34	48	48	279	0.129583	1	0	151
chr26	35482643	G	K	99	G	37	50	50	T	36	19	19	69	0.0974353	1	0	67
chr26	35482710	C	S	38	C	37	27	27	G	37	6	6	33	0.239648	1	0	67
chr26	35482875	C	Y	99	C	38	113	113	T	37	23	23	136	0.441157	1	0	165
chr26	35483290	G	R	33	G	36	70	70	A	36	8	8	78	0.49343	1	0	56
chr26	35483346	A	R	87	A	35	49	49	G	37	12	12	61	0.26806	1	0	24
chr26	35483370	T	W	99	T	36	68	68	A	36	64	64	132	0.417049	1	0	24
chr26	35483438	G	R	99	G	35	112	112	A	35	111	111	223	0.483856	1	0	68
chr26	35483561	A	W	99	T	34	56	56	A	33	57	57	113	0.325036	1	0	121
chr26	35484095	T	Y	58	T	37	48	48	C	39	9	9	57	0.524763	1	0	22
chr26	35484117	G	S	99	G	37	46	46	C	37	10	10	56	0.207974	1	0	22
chr26	35484385	C	Y	99	C	35	164	164	T	37	21	21	185	0.0732376	1	0	15
chr26	35484400	T	K	99	T	35	196	196	G	35	34	34	230	0.3938	1	0	15
chr26	35484479	T	Y	99	T	37	129	129	C	35	19	19	148	0.137418	1	0	53
chr26	35484532	G	S	99	G	37	85	85	C	38	12	12	97	0.269749	1	0	53
chr26	35484951	G	K	28	G	32	137	137	T	29	9	9	146	0.108084	1	0	249
chr26	35485200	G	R	99	A	36	37	37	G	36	31	31	68	0.351334	1	0	110
chr26	35485310	A	R	99	A	33	75	75	G	35	14	14	89	0.0161346	1	0	15
chr26	35485325	G	R	99	G	33	63	63	A	34	14	14	77	0.0480461	1	0	15
chr26	35486360	G	K	23	T	38	3	3	G	41	1	1	4	0.5	1	0	82
chr26	35494288	G	K	41	T	36	3	3	G	40	2	2	5	0.4	1	0	13
chr26	35494325	T	W	46	A	38	3	3	T	40	2	2	5	0.7	1	0	21
chr26	35494346	A	R	33	A	37	9	9	G	37	4	4	13	0.46993	1	0	21
chr26	35494386	C	S	56	G	39	10	10	C	40	3	3	13	0.765734	1	0	40
chr26	35495771	T	Y	30	T	37	7	7	C	40	3	3	10	0.666667	1	0	383
chr26	35496154	T	Y	37	T	39	5	5	C	37	4	4	9	0.206349	1	0	277
chr26	35497213	G	R	26	G	37	5	5	A	36	3	3	8	0.5	1	0	245
chr26	35498794	T	K	30	T	37	7	7	G	35	4	4	11	0.157576	1	0	255
chr26	35499577	G	R	71	G	37	19	19	A	34	7	7	26	0.662794	1	0	14
chr26	35499591	T	Y	37	T	34	20	20	C	31	6	6	26	0.697435	1	0	14
chr26	35512786	A	R	23	G	32	5	5	A	33	2	2	7	0.428571	1	0	63
chr26	35512849	T	Y	99	C	34	30	30	T	35	15	15	45	0.226282	1	0	63
chr26	35519085	C	M	48	C	38	6	6	A	39	4	4	10	0.728571	1	0	47
chr26	35565972	A	W	48	T	38	4	4	A	38	2	2	6	0.6	1	0	482
chr26	35568387	C	Y	66	C	36	6	6	T	37	5	5	11	0.396104	1	0	33
chr26	35568443	T	Y	41	C	36	4	4	T	31	4	4	8	0.671429	1	0	23
chr26	35568514	A	R	45	G	35	4	4	A	37	3	3	7	0.428571	1	0	71
chr26	35570175	A	M	27	A	40	7	7	C	33	3	3	10	0.145833	1	0	676
chr26	35570851	T	Y	28	C	36	4	4	T	34	2	2	6	0.266667	1	0	359
chr26	35585952	C	T	23	T	35	9	9	C	0	0	0	9	1	1	0	96
chr26	35616309	T	C	25	C	35	17	17	T	0	0	0	17	1	1	0	87
chr26	35801157	A	R	65	A	39	9	9	G	36	6	6	15	0.528372	1	0	144
chr26	35802030	A	G	26	G	35	10	10	A	0	0	0	10	1	1	0	71
chr26	35802124	C	Y	56	C	31	9	9	T	34	5	5	14	0.449051	1	0	25
chr26	35802149	T	K	89	T	35	7	7	G	34	6	6	13	0.314103	1	0	25
chr26	35802179	G	R	37	G	33	9	9	A	37	4	4	13	0.565035	1	0	30
chr26	35802342	G	R	31	A	39	5	5	G	34	2	2	7	0.547619	1	0	47
chr26	35803414	T	Y	50	T	37	11	11	C	33	5	5	16	0.413462	1	0	84
chr26	35803563	T	K	24	T	39	3	3	G	36	3	3	6	0.2	1	0	8
chr26	35804087	C	A	20	A	37	8	8	C	0	0	0	8	1	1	0	516
chr26	36502376	T	K	25	G	37	3	3	T	36	3	3	6	0.35	1	0	7
chr26	36832908	A	R	55	G	36	6	6	A	40	3	3	9	0.565476	1	0	867
chr26	36835711	G	R	39	G	39	9	9	A	40	4	4	13	0.734965	1	0	40
chr26	36949450	C	S	27	G	40	4	4	C	34	2	2	6	0.0666667	1	0	453
chr26	37441184	T	W	41	T	36	10	10	A	34	4	4	14	0.151848	1	0	140
chr26	37441324	T	A	31	A	36	12	12	T	0	0	0	12	1	1	0	140
chr26	37441733	G	S	88	C	31	6	6	G	37	5	5	11	0.123377	1	0	396
chr26	37442129	C	Y	50	T	35	36	36	C	38	6	7	43	0.592169	1.02326	0	10
chr26	37442139	C	T	57	T	36	35	36	C	37	1	1	37	1	1.02703	0	10
chr26	37442213	A	R	90	G	37	36	38	A	35	8	8	46	0.332492	1.04348	0	41
chr26	37442254	G	R	78	A	35	18	18	G	35	6	6	24	0.743525	1	0	41
chr26	37442331	A	G	74	G	37	32	33	A	0	0	0	33	1	1.0303	0	77
chr26	37442504	C	Y	66	C	34	9	11	T	35	6	6	17	0.693906	1.11765	0	76
chr26	37442580	A	G	59	G	39	23	25	A	0	0	0	25	1	1.08	0	76
chr26	37443057	G	S	34	G	37	5	7	C	35	3	3	10	0.598214	1.2	0	10
chr26	37443190	G	R	27	A	40	5	5	G	39	2	2	7	0.428571	1	0	32
chr26	37552405	G	R	99	A	38	14	14	G	36	9	9	23	0.639269	1	0	163
chr26	37552949	G	K	53	G	33	5	5	T	31	5	5	10	0.27381	1	0	544
chr26	37554079	G	A	82	A	39	36	36	G	0	0	0	36	1	1	0	626
chr26	37554705	C	Y	87	T	36	8	8	C	37	5	5	13	0.73582	1	0	626
chr26	37556237	C	Y	25	C	33	15	15	T	35	4	4	19	0.759675	1	0	72
chr26	37556309	A	R	88	A	35	16	16	G	32	9	9	25	0.0936125	1	0	72
chr26	37581434	A	G	38	G	35	14	14	A	0	0	0	14	1	1	0	33
chr26	37581467	C	T	43	T	36	16	16	C	0	0	0	16	1	1	0	33
chr26	37607545	T	C	23	C	36	9	9	T	0	0	0	9	1	1	0	230
chr26	38081587	C	M	22	A	38	3	3	C	40	1	1	4	0.25	1	0	1484
chr26	38092435	T	G	20	G	35	8	8	T	0	0	0	8	1	1	0	910
chr26	38093585	A	W	23	T	40	2	2	A	39	1	1	3	0.333333	1	0	31
chr26	38093616	G	S	20	C	38	2	2	G	38	2	2	4	0.666667	1	0	31
chr26	38169263	A	R	47	A	34	7	7	G	32	6	6	14	0.518357	1	0	30686
chr26	38333931	T	C	43	C	34	17	17	T	0	0	0	17	1	1	0	247
chr26	39410337	A	M	57	A	33	7	7	C	38	4	4	11	0.578788	1	0	123
chr26	39412978	T	Y	68	T	36	14	14	C	37	6	6	20	0.623491	1	0	324
chr26	39414438	C	Y	33	C	36	8	8	T	24	5	5	13	0.504662	1	0	566
chr26	39416692	G	K	69	T	37	5	5	G	36	4	4	9	0.452381	1	0	2254
chr26	39782189	C	M	99	C	38	165	165	A	37	40	40	205	0.175064	1	0	117
chr26	39782306	T	Y	99	T	37	136	136	C	37	20	20	157	0.0429422	1	0	117
chr26	39783336	T	Y	36	T	35	105	105	C	38	11	11	116	0.0047139	1	0	53
chr26	39784088	T	Y	20	C	36	2	2	T	38	1	1	3	0.833333	1	0	38
chr26	39787460	T	Y	99	T	35	53	53	C	33	46	46	99	0.207872	1	0	37
chr26	39787497	T	K	99	G	35	52	52	T	32	46	46	98	0.0223516	1	0	37
chr26	39798891	T	Y	21	T	35	4	4	C	38	3	3	7	0.428571	1	0	592
chr26	39803324	T	Y	99	T	35	23	23	C	38	18	18	41	0.544511	1	0	54
chr26	39803378	T	Y	80	T	37	16	16	C	39	7	7	23	0.56224	1	0	54
chr26	39837483	G	R	87	G	35	16	16	A	36	7	7	23	0.67994	1	0	30
chr26	39838517	T	C	53	C	37	27	27	T	0	0	0	27	1	1	0	13
chr26	39842802	T	Y	99	C	39	24	24	T	35	11	11	35	0.508247	1	0	125
chr26	39846668	C	S	33	C	39	5	5	G	37	3	3	8	0.285714	1	0	161
chr26	39846829	A	T	81	T	34	41	41	A	0	0	0	41	1	1	0	41
chr26	39846947	C	M	50	C	38	16	16	A	39	5	5	21	0.599489	1	0	31
chr26	39846978	C	Y	99	C	35	15	15	T	36	13	13	28	0.596844	1	0	31
chr26	39847436	G	S	35	G	39	6	6	C	38	3	3	9	0.72619	1	0	34
chr26	39847790	G	R	99	A	38	21	21	G	36	16	16	37	0.457811	1	0	93
chr26	39850331	T	Y	26	T	37	3	3	C	25	3	3	6	0.675	1	0	105
chr26	39850436	C	Y	98	C	37	25	25	T	36	8	8	33	0.42653	1	0	46
chr26	39850482	A	G	41	G	31	17	17	T	2	1	1	18	1	1	0	46
chr26	39866591	T	Y	54	C	34	4	4	T	34	3	3	7	0.714286	1	0	19
chr26	39866610	T	Y	59	C	38	4	4	T	39	3	3	7	0.571429	1	0	19
chr26	39869284	C	Y	99	T	31	26	26	C	30	26	26	52	0.334855	1	0	263
chr26	39873321	T	Y	99	T	35	71	71	C	37	29	29	100	0.0553313	1	0	49
chr26	39874538	A	R	35	A	36	7	7	G	33	4	4	11	0.536364	1	0	123
chr26	39920773	T	Y	72	C	36	5	5	T	36	4	4	9	0.77381	1	0	28
chr26	39920801	T	Y	56	C	36	4	4	T	39	3	3	7	0.6	1	0	28
chr26	39928193	A	W	22	T	38	2	2	A	38	1	1	3	0.666667	1	0	82
chr26	39937734	T	W	21	A	38	3	3	T	36	1	1	4	0.5	1	0	33
chr26	40167836	C	Y	41	C	39	8	8	T	37	4	4	12	0.570707	1	0	646
chr26	40169574	T	G	23	G	36	9	9	T	0	0	0	9	1	1	0	79
chr26	40169653	C	Y	60	C	35	11	11	T	34	6	6	17	0.150533	1	0	79
chr26	40275050	G	R	22	G	37	8	8	A	39	3	3	11	0.693939	1	0	909
chr26	40373876	T	C	97	C	28	72	72	T	0	0	0	72	1	1	0	93
chr26	40525052	G	R	65	G	35	8	8	A	37	5	5	13	0.73582	1	0	756
chr26	40526467	C	G	55	G	37	23	23	C	0	0	0	23	1	1	0	1328
chr26	40589698	C	Y	33	T	39	3	3	C	39	3	3	6	0.5	1	0	1277
chr26	40614729	A	R	45	A	38	19	19	G	39	6	6	25	0.61865	1	0	8
chr26	40616265	A	R	45	A	36	5	5	G	38	4	4	9	0.77381	1	0	6
chr26	40616324	T	Y	31	C	36	3	3	T	33	3	3	6	0.5	1	0	59
chr26	40618792	T	Y	99	C	38	8	8	T	33	6	6	14	0.507326	1	0	561
chr26	40619353	A	R	36	G	35	19	19	A	32	4	4	23	0.581084	1	0	42
chr26	40619395	C	A	20	A	38	8	8	C	0	0	0	8	1	1	0	25
chr26	40619420	T	W	38	T	38	5	5	A	40	3	3	8	0.642857	1	0	25
chr26	40619980	G	R	99	G	38	85	85	A	38	43	43	128	0.24079	1	0	171
chr26	41470932	C	M	22	A	38	3	3	C	36	1	1	4	0.5	1	0	24
chr26	41478362	A	G	63	G	39	24	24	A	0	0	0	24	1	1	0	321
chr26	41478910	A	R	25	A	40	3	3	G	38	3	3	6	0.2	1	0	548
chr26	42139635	G	R	42	A	37	13	13	G	39	3	3	16	0.652679	1	0	73
chr26	42139982	C	Y	51	C	37	5	5	T	35	4	4	9	0.68254	1	0	347
chr26	42145891	A	R	22	A	32	6	6	G	33	3	3	9	0.72619	1	0	1325
chr26	42355302	A	R	83	A	38	28	28	G	37	9	9	37	0.588639	1	0	44
chr26	42355395	A	M	97	A	37	16	16	C	38	6	6	22	0.557698	1	0	93
chr26	42357126	A	R	30	A	33	7	7	G	31	4	4	11	0.324242	1	0	187
chr26	42498500	C	M	38	C	35	11	11	A	33	7	7	19	0.0220588	1	0	62
chr26	42765014	G	R	33	G	32	7	7	A	39	4	4	11	0.0212121	1	0	12
chr26	42765026	G	S	29	C	37	9	9	G	39	2	2	12	0.727273	1	0	12
chr26	42765143	T	Y	65	C	35	9	9	T	24	7	7	16	0.000174825	1	0	84
chr26	42771292	T	K	56	T	36	8	8	G	33	5	5	13	0.588578	1	0	4717
chr26	42781372	C	M	99	C	36	14	14	A	30	12	12	26	0.548288	1	0	37
chr26	42796206	T	W	21	A	36	2	2	T	40	1	1	3	0.333333	1	0	859
chr26	42802779	A	R	34	G	37	3	3	A	33	2	2	5	0.6	1	0	2713
chr26	42943531	T	Y	35	T	40	3	3	C	40	3	3	6	0.675	1	0	649
chr26	42951422	A	W	24	A	36	28	28	T	35	5	5	33	0.27081	1	0	1250
chr26	43025672	T	Y	99	T	36	99	99	C	35	56	56	156	0.0840678	1	0	16
chr26	43031634	C	Y	20	C	31	54	54	T	34	8	8	65	0.0267692	1	0	9
chr26	43033589	T	Y	99	T	35	99	99	C	33	71	71	170	0.0734872	1	0	72
chr26	43033689	C	Y	99	C	37	37	37	T	35	19	19	56	0.527976	1	0	100
chr26	43371402	C	M	22	C	36	6	6	A	38	3	3	9	0.190476	1	0	1227
chr26	43397019	G	R	42	A	30	5	5	G	36	4	4	9	0.015873	1	0	13
chr26	43437844	A	R	99	A	35	11	11	G	37	8	8	19	0.710096	1	0	145
chr26	43437989	A	R	24	A	39	7	7	G	33	4	4	11	0.501515	1	0	145
chr26	43440048	G	K	88	T	35	22	22	G	36	6	6	28	0.382123	1	0	45
chr26	43440093	A	G	49	G	32	20	20	A	0	0	0	20	1	1	0	45
chr26	43454594	G	R	23	A	36	16	16	G	37	3	3	20	0.739422	1	0	73
chr26	43454667	G	S	99	G	32	74	74	C	31	29	29	103	0.182579	1	0	28
chr26	43454695	T	W	99	T	35	50	50	A	32	32	32	82	0.13201	1	0	28
chr26	43495119	A	R	20	A	37	12	12	G	38	4	4	16	0.738187	1	0	60
chr26	43499300	C	M	99	A	36	13	13	C	37	12	12	25	0.672131	1	0	2356
chr26	43503271	T	Y	99	T	33	58	58	C	36	25	25	83	0.148657	1	0	21
chr26	43504074	A	R	99	A	36	141	141	G	37	73	73	214	0.142047	1	0	41
chr26	43504302	T	K	99	T	38	176	176	G	38	79	79	267	0.223856	1	0	14
chr26	43504316	A	R	99	A	37	165	165	G	38	76	76	241	0.0176513	1	0	14
chr26	43504377	C	M	99	C	36	207	207	A	37	48	48	370	0.355973	1	0	8
chr26	43504433	T	Y	99	C	37	186	186	T	37	24	24	210	0.219832	1	0	56
chr26	43504940	A	R	99	A	35	38	38	G	35	23	23	61	0.205902	1	0	132
chr26	43505072	C	Y	99	C	38	18	18	T	38	12	12	30	0.0999801	1	0	132
chr26	43505927	G	R	99	G	37	196	196	A	35	58	58	289	0.000268268	1	0	44
chr26	43505971	T	Y	71	T	37	165	165	C	38	15	15	180	0.354706	1	0	44
chr26	43506073	A	R	99	A	36	141	141	G	37	15	15	156	0.253257	1	0	102
chr26	43506369	G	R	99	G	38	175	175	A	38	60	60	235	0.0742725	1	0	51
chr26	43506420	T	Y	99	T	31	68	68	C	34	20	20	88	0.0533695	1	0	51
chr26	43506697	C	S	99	C	39	12	12	G	40	10	10	22	0.520105	1	0	59
chr26	43506756	A	R	99	A	37	16	16	G	37	9	9	25	0.164323	1	0	37
chr26	43605874	C	Y	95	C	36	91	91	T	35	13	13	104	0.347103	1	0	86
chr26	43608281	C	S	99	C	38	15	15	G	34	8	8	23	0.178612	1	0	51
chr26	43608408	G	K	54	G	38	37	37	T	37	7	7	44	0.0549346	1	0	21
chr26	44534705	T	Y	99	C	35	28	28	T	36	12	12	40	0.689975	1	0	78
chr26	44569623	C	T	28	T	37	11	11	C	0	0	0	11	1	1	0	111
chr26	44569734	T	Y	79	C	37	13	13	T	37	6	6	19	0.0437122	1	0	52
chr26	44570094	T	Y	83	T	36	6	6	C	35	6	6	12	0.704545	1	0	308
chr26	44979552	A	R	33	A	35	33	33	G	34	7	7	40	0.41729	1	0	91
chr26	44979643	G	A	67	A	37	30	30	G	0	0	0	30	1	1	0	51
chr26	44981449	T	Y	99	T	36	89	89	C	38	21	21	110	0.0404533	1	0	22
chr26	44991199	G	R	99	G	35	77	77	A	34	28	28	105	0.111044	1	0	18
chr26	44991217	A	R	99	A	34	81	81	G	38	18	18	99	0.00598557	1	0	18
chr26	44991260	C	M	99	C	35	51	51	A	35	17	17	68	0.364298	1	0	43
chr26	45032288	A	R	75	A	29	12	12	G	26	8	8	20	0.559494	1	0	54
chr26	45146436	T	W	99	T	34	75	75	A	35	24	24	99	0.469086	1	0	112
chr26	45146548	G	R	99	G	33	63	63	A	32	21	21	84	0.0431924	1	0	93
chr26	45146641	C	M	52	C	35	42	42	A	37	8	8	50	0.22115	1	0	93
chr26	45146794	G	S	99	G	32	87	87	C	31	84	84	171	0.235312	1	0	18
chr26	45146833	G	S	99	G	35	158	158	C	36	20	20	178	0.214114	1	0	20
chr26	45150443	G	R	99	G	36	225	225	A	36	30	30	256	0.257555	1	0	69
chr26	45150747	A	R	99	A	33	70	70	G	26	17	17	87	0.0215265	1	0	55
chr26	45150830	A	R	56	A	29	166	166	G	25	37	37	204	0.0116046	1	0	5
chr26	45150977	G	R	99	A	35	209	209	G	36	46	46	258	0.0698086	1	0	124
chr26	45151101	G	S	99	G	29	179	179	C	30	76	76	377	0.200467	1	0	124
chr26	45151306	A	R	99	A	35	51	51	G	35	26	26	77	0.190008	1	0	18
chr26	45151324	C	S	99	C	35	50	50	G	35	34	34	84	0.281406	1	0	18
chr26	45151508	A	R	99	A	35	145	145	G	36	68	68	213	0.0547798	1	0	35
chr26	45151543	A	M	99	A	34	151	151	C	36	48	48	200	0.00814299	1	0	35
chr26	45151720	T	Y	99	T	36	98	98	C	32	39	39	137	0.0117353	1	0	177
chr26	45152287	C	Y	27	C	34	45	45	T	33	8	8	53	0.549014	1	0	567
chr26	45152887	C	Y	99	C	34	108	108	T	29	56	56	165	5.02E-08	1	0	80
chr26	45152967	A	W	99	A	34	156	156	T	32	44	44	200	0.110492	1	0	80
chr26	45153187	T	K	99	T	35	52	52	G	34	15	15	67	0.249246	1	0	176
chr26	45153486	G	R	99	G	35	24	24	A	36	9	9	33	0.38297	1	0	119
chr26	45154344	C	M	22	C	36	42	42	A	38	5	5	47	0.607248	1	0	5
chr26	45201867	C	Y	53	T	36	5	5	C	35	3	3	8	0.392857	1	0	124
chr26	45206235	G	R	38	G	35	12	12	A	32	5	5	17	0.0518746	1	0	256
chr26	45206526	C	Y	99	C	32	37	37	T	32	20	20	58	0.490085	1	0	12
chr26	45206538	C	Y	99	C	33	32	32	T	32	17	17	49	0.334939	1	0	12
chr26	45206760	T	C	27	C	32	33	33	T	0	0	0	33	1	1	0	222
chr26	45229712	C	M	99	C	33	23	23	A	36	10	10	33	0.031017	1	0	47
chr26	45229759	T	K	26	T	31	21	21	G	35	5	5	26	0.676285	1	0	33
chr26	45229792	G	K	96	G	36	17	17	T	36	8	8	26	0.398767	1	0	33
chr26	45475627	T	Y	35	T	38	41	41	C	37	7	7	48	0.313342	1	0	548
chr26	46239786	G	R	40	G	27	8	8	A	36	4	4	12	0.538384	1	0	54
chr26	46240289	T	K	33	T	36	4	4	G	38	3	3	7	0.571429	1	0	94
chr26	46257144	T	Y	36	T	38	4	4	C	40	3	3	7	0.6	1	0	27
chr26	46257280	C	Y	91	T	33	7	7	C	36	5	5	12	0.607955	1	0	136
chr26	46257437	C	Y	27	C	33	12	12	T	36	4	4	16	0.341758	1	0	16
chr26	46257492	T	Y	96	C	33	7	7	T	36	5	5	12	0.607955	1	0	19
chr26	46257511	G	S	99	G	35	9	9	C	36	8	8	18	0.605862	1	0	11
chr26	46257522	A	R	99	G	37	10	10	A	36	8	8	18	0.204123	1	0	11
chr26	46261374	G	R	26	G	38	6	6	A	37	3	3	9	0.72619	1	0	251
chr26	46291549	G	K	79	T	31	10	10	G	34	4	4	14	0.366633	1	0	21
chr26	46291610	C	S	22	G	37	10	10	C	38	2	2	12	0.454545	1	0	50
chr26	46291666	G	S	41	G	37	4	4	C	32	4	4	8	0.171429	1	0	6
chr26	46291686	G	S	56	C	33	4	4	G	31	4	4	8	0.721429	1	0	20
chr26	46291790	C	Y	33	T	33	3	3	C	32	2	2	5	0.6	1	0	73
chr26	46292308	C	S	34	G	41	3	3	C	35	2	2	5	0.1	1	0	49
chr26	46292910	G	R	38	A	38	4	4	G	40	2	2	6	0.6	1	0	97
chr26	46293007	G	R	28	G	39	4	4	A	34	3	3	7	0.557143	1	0	97
chr26	46293185	T	Y	73	C	37	12	12	T	36	5	5	17	0.164189	1	0	178
chr26	46293915	T	Y	32	C	36	3	4	T	37	2	2	6	0.8	1.16667	0	19
chr26	46293934	G	R	33	A	38	3	4	G	38	2	2	6	0.4	1.16667	0	19
chr26	46294372	C	Y	99	T	32	80	80	C	36	13	13	93	0.0120784	1	0	12
chr26	46294384	C	Y	99	T	36	68	68	C	35	28	28	96	0.367475	1	0	12
chr26	46296382	G	R	52	A	31	7	7	G	36	4	4	11	0.206061	1	0	21
chr26	46296426	C	T	38	T	33	14	14	C	0	0	0	14	1	1	0	21
chr26	46296447	T	C	35	C	33	13	13	T	0	0	0	13	1	1	0	21
chr26	46296487	T	C	26	C	36	10	10	T	0	0	0	10	1	1	0	26
chr26	46296513	C	T	34	T	34	13	13	C	0	0	0	13	1	1	0	6
chr26	46296519	A	G	35	G	35	13	13	A	0	0	0	13	1	1	0	6
chr26	46296765	G	S	63	G	40	5	5	C	37	4	4	9	0.365079	1	0	38
chr26	46297592	T	C	71	C	35	50	50	T	38	1	1	51	1	1	0	109
chr26	46297701	G	K	99	G	37	40	40	T	38	16	16	56	0.525274	1	0	109
chr26	46297878	C	Y	99	T	38	12	12	C	37	10	10	22	0.545049	1	0	50
chr26	46297928	C	Y	99	T	35	12	12	C	35	11	11	23	0.743983	1	0	9
chr26	46297937	C	Y	99	T	35	22	22	C	35	14	14	36	0.332685	1	0	9
chr26	46298035	G	R	45	A	35	25	25	G	35	5	5	30	0.457097	1	0	98
chr26	46299263	G	R	48	A	38	5	5	G	37	3	3	8	0.196429	1	0	32
chr26	46300256	G	R	39	G	34	7	7	A	37	4	4	11	0.115152	1	0	184
chr26	46300501	G	K	21	T	38	2	2	G	36	1	1	3	0.333333	1	0	67
chr26	46301955	A	G	25	G	32	10	10	A	0	0	0	10	1	1	0	12
chr26	46302532	T	K	25	G	32	5	5	T	18	2	2	7	0.595238	1	0	16
chr26	46309399	T	Y	28	C	33	17	17	T	35	3	3	20	0.344737	1	0	52
chr26	46309646	T	C	23	C	35	9	9	T	0	0	0	9	1	1	0	14
chr26	46309660	T	C	20	C	34	8	8	T	0	0	0	8	1	1	0	10
chr26	46309670	G	A	20	A	33	8	8	G	0	0	0	8	1	1	0	10
chr26	46309910	C	Y	30	T	38	3	3	C	34	2	2	5	0.6	1	0	20
chr26	46310308	C	Y	41	C	38	8	8	T	37	4	4	12	0.40404	1	0	27
chr26	46310335	T	W	99	A	38	8	8	T	38	5	5	13	0.471639	1	0	13
chr26	46310452	C	S	37	G	39	5	5	C	39	2	2	7	0.571429	1	0	104
chr26	46310998	C	Y	99	T	36	8	8	C	37	7	7	15	0.522455	1	0	29
chr26	46311027	C	Y	60	T	37	11	11	C	38	4	4	15	0.60293	1	0	29
chr26	46316430	C	S	99	G	37	15	15	C	36	12	12	27	0.433342	1	0	243
chr26	46333275	T	Y	47	C	35	4	4	T	33	3	3	7	0.2	1	0	7
chr26	46333282	G	R	28	A	33	5	5	G	33	2	2	7	0.285714	1	0	7
chr26	46399502	G	A	20	A	35	9	9	G	0	0	0	9	1	1	0	6
chr26	46399508	C	G	23	G	37	10	11	C	0	0	0	11	1	1.09091	0	6
chr26	46399616	T	G	99	G	37	125	131	T	9	1	1	132	1	1.04545	0	8
chr26	46399624	A	G	99	G	37	110	119	A	0	0	0	119	1	1.07563	0	8
chr26	46399699	G	A	77	A	32	35	39	G	0	0	0	39	1	1.10256	0	20
chr26	46399800	T	C	54	C	35	20	27	T	0	0	0	27	1	1.25926	0	77
chr26	46400179	A	G	51	G	37	20	20	A	0	0	0	20	1	1	0	53
chr26	46400232	A	G	25	G	34	10	10	A	0	0	0	10	1	1	0	20
chr26	46400400	T	Y	41	C	39	7	7	T	36	3	3	10	0.0916667	1	0	63
chr26	46400812	C	T	20	T	33	8	8	C	0	0	0	8	1	1	0	8
chr26	46400842	C	T	32	T	34	12	12	C	0	0	0	12	1	1	0	22
chr26	46400940	A	C	34	C	32	15	15	A	0	0	0	15	1	1	0	75
chr26	46401015	T	C	57	C	33	29	29	T	0	0	0	29	1	1	0	47
chr26	46401062	C	T	46	T	37	17	17	C	0	0	0	17	1	1	0	24
chr26	46401086	C	T	46	T	38	17	17	C	0	0	0	17	1	1	0	17
chr26	46401103	G	C	43	C	35	17	17	G	0	0	0	17	1	1	0	17
chr26	46465522	G	R	92	A	37	8	8	G	36	7	7	15	0.653147	1	0	5
chr26	46465527	G	R	95	G	35	9	9	A	38	8	8	17	0.592596	1	0	5
chr26	46465615	C	Y	99	T	34	11	11	C	37	7	7	18	0.66475	1	0	69
chr26	46465684	C	Y	99	T	35	11	11	C	35	9	9	20	0.65067	1	0	63
chr26	46466167	G	R	99	G	34	29	29	A	37	19	19	48	0.532488	1	0	147
chr26	46466314	C	Y	85	T	33	7	7	C	39	6	6	13	0.573718	1	0	86
chr26	46466636	C	Y	99	T	36	12	12	C	38	8	8	20	0.567568	1	0	73
chr26	46466709	T	Y	91	C	35	11	11	T	35	6	6	17	0.480608	1	0	73
chr26	46466858	C	Y	99	T	35	17	17	C	37	13	13	30	0.5	1	0	149
chr26	46467060	C	S	92	G	29	14	14	C	35	5	5	19	0.446594	1	0	202
chr26	46467338	G	R	99	G	35	14	14	A	35	10	10	24	0.609154	1	0	206
chr26	46467544	A	R	99	G	39	8	8	A	36	7	7	15	0.0360528	1	0	206
chr26	46467756	C	M	72	A	31	7	7	C	40	3	3	10	0.508333	1	0	141
chr26	46467897	C	Y	99	T	35	14	14	C	33	14	14	28	0.594024	1	0	37
chr26	46467934	T	Y	99	C	38	15	15	T	36	13	13	28	0.590668	1	0	37
chr26	46468218	T	Y	75	C	35	10	10	T	36	5	5	15	0.592741	1	0	205
chr26	46468423	G	K	99	T	35	12	12	G	38	8	8	20	0.236334	1	0	153
chr26	46468576	A	R	61	A	36	8	8	G	33	6	6	14	0.425907	1	0	67
chr26	46468643	A	W	50	A	38	5	5	T	30	4	4	9	0.547619	1	0	67
chr26	46468722	A	R	40	A	35	14	14	G	36	6	6	20	0.246981	1	0	23
chr26	46468745	C	Y	97	C	37	9	9	T	36	7	7	16	0.303234	1	0	23
chr26	46468993	C	S	99	G	37	7	7	C	37	6	6	13	0.657051	1	0	141
chr26	46469373	C	Y	44	T	38	6	6	C	35	3	3	9	0.0833333	1	0	239
chr26	46496762	G	R	67	G	34	8	8	A	36	5	5	13	0.588578	1	0	35
chr26	47700097	C	M	33	A	35	3	3	C	35	3	3	6	0.35	1	0	15
chr26	47787723	C	T	85	T	31	50	50	C	0	0	0	50	1	1	0	71
chr26	47787899	G	R	96	A	37	8	8	G	33	7	7	15	0.518026	1	0	176
chr26	47788388	A	R	24	A	36	31	31	G	39	6	6	37	0.0927312	1	0	246
chr26	47788729	T	Y	99	T	39	14	14	C	34	8	8	22	0.582522	1	0	95
chr26	48320954	G	R	35	A	38	3	3	G	33	3	3	6	0.525	1	0	28
chr26	48321630	G	R	31	A	36	3	3	G	39	2	2	5	0.2	1	0	57
chr26	48321781	T	W	29	T	40	4	4	A	35	3	3	7	0.0571429	1	0	36
chr26	48321817	A	R	21	A	36	8	8	G	40	3	3	11	0.624242	1	0	36
chr26	48327995	T	Y	21	C	36	4	4	T	30	3	3	8	0.0571429	1	0	105
chr26	48328100	A	R	46	G	32	8	8	A	35	3	3	11	0.460606	1	0	105
chr26	48328247	T	Y	31	C	34	12	12	T	35	3	3	15	0.41978	1	0	147
chr26	48328434	C	Y	22	C	34	6	6	T	37	3	3	9	0.27381	1	0	72
chr26	48328506	A	R	29	A	36	4	4	G	38	3	3	7	0.714286	1	0	72
chr26	48332648	C	Y	41	T	36	6	6	C	37	3	3	9	0.72619	1	0	239
chr26	48332887	C	Y	25	C	38	6	6	T	39	3	3	9	0.357143	1	0	27
chr26	48332914	A	R	75	G	38	6	6	A	37	4	4	10	0.728571	1	0	27
chr26	48333641	C	Y	97	C	34	10	10	T	37	7	7	17	0.51756	1	0	5
chr26	48333646	A	R	85	A	35	11	11	G	38	7	7	18	0.52605	1	0	5
chr26	48333714	T	W	48	T	36	8	8	A	35	4	4	13	0.341414	1	0	68
chr26	48333895	G	K	39	T	35	6	6	G	35	2	2	8	0.571429	1	0	94
chr26	48334725	C	Y	45	C	34	7	7	T	37	4	4	11	0.731818	1	0	107
chr26	48334832	T	Y	68	C	38	5	5	T	34	5	5	10	0.111111	1	0	15
chr26	48334847	T	Y	65	T	38	6	6	C	35	5	5	11	0.520563	1	0	15
chr26	48334984	G	R	24	A	36	8	8	G	37	2	2	10	0.555556	1	0	52
chr26	48335337	T	Y	33	C	36	3	3	T	35	3	3	6	0.75	1	0	221
chr26	48336067	C	M	20	A	34	3	3	C	41	1	1	4	0.25	1	0	12
chr26	48337703	C	Y	50	T	39	5	5	C	38	3	3	8	0.642857	1	0	367
chr26	48338070	T	Y	41	C	37	5	5	T	28	6	6	11	0.00865801	1	0	153
chr26	48338223	C	Y	20	T	37	2	2	C	35	1	1	3	0.666667	1	0	153
chr26	49960696	C	Y	99	T	35	40	40	C	34	19	19	59	0.732389	1	0	826
chr26	50019293	C	Y	64	C	38	16	16	T	36	6	6	22	0.686703	1	0	29
chr26	50019355	G	R	99	G	35	19	19	A	35	9	9	28	0.314526	1	0	62
chr26	50019700	A	R	40	A	37	25	25	G	35	8	8	33	0.0948539	1	0	69
chr26	50019769	C	Y	24	C	34	35	35	T	35	7	7	42	0.74342	1	0	69
chr26	50020961	A	R	81	A	36	15	15	G	35	8	8	23	0.132548	1	0	321
chr26	50021282	G	R	73	A	36	36	36	G	37	7	7	44	0.714892	1	0	269
chr26	50021551	T	C	99	C	36	59	59	T	0	0	0	59	1	1	0	269
chr26	50022760	C	S	64	G	36	8	8	C	41	3	3	11	0.548485	1	0	116
chr26	50025597	G	T	43	T	35	16	16	G	0	0	0	16	1	1	0	405
chr26	50032313	T	Y	26	T	36	4	4	C	35	3	3	7	0.571429	1	0	27
chr26	50211811	A	R	24	G	36	7	7	A	39	2	2	9	0.777778	1	0	15
chr26	50222023	C	Y	34	C	35	4	4	T	37	3	3	7	0.785714	1	0	599
chr26	50276865	G	R	99	G	38	46	46	A	39	24	24	70	0.27836	1	0	26
chr26	50287591	C	Y	42	C	37	83	83	T	39	10	10	93	0.0239586	1	0	69
chr26	50797331	C	Y	20	T	40	2	2	C	41	1	1	3	0.833333	1	0	20
chr26	50799597	C	Y	99	C	37	26	26	T	35	20	20	46	0.443309	1	0	18
chr26	50799615	A	R	75	A	33	67	67	G	33	21	21	90	0.173669	1	0	18
chr26	50799769	C	S	99	C	35	136	136	G	36	118	118	350	0.324682	1	0	154
chr26	50799972	G	S	99	G	38	20	20	C	36	8	8	28	0.283069	1	0	63
chr26	50800035	G	R	99	G	34	13	13	A	36	9	9	22	0.117426	1	0	63
chr26	50800136	A	R	99	A	31	233	233	G	32	22	22	293	0.281773	1	0	18
chr26	50800154	C	Y	99	C	31	227	227	T	32	28	28	273	0.28286	1	0	18
chr26	50800263	G	R	99	G	33	142	142	A	33	22	22	165	0.187976	1	0	11
chr26	50801360	C	Y	30	C	36	4	4	T	34	3	3	7	0.657143	1	0	14
chr26	50801488	G	R	99	G	34	47	47	A	36	28	28	75	0.0490648	1	0	76
chr26	50801721	C	S	39	G	34	5	5	C	35	2	2	7	0.428571	1	0	233
chr26	50803880	A	R	99	G	34	40	40	A	36	29	29	69	0.0293553	1	0	33
chr26	50805591	C	Y	41	T	39	3	3	C	40	2	2	5	0.7	1	0	1157
chr26	51262649	C	S	99	C	37	9	9	G	36	7	7	16	0.418531	1	0	103
chr26	51263063	A	R	99	G	34	54	54	A	35	42	42	97	0.071824	1	0	8
chr26	51263071	C	Y	68	C	33	77	77	T	32	12	12	89	0.231852	1	0	8
chr26	51263148	G	R	83	G	32	30	30	A	37	9	9	39	0.526706	1	0	18
chr26	51263166	A	R	58	A	34	30	30	G	36	8	8	38	0.184181	1	0	18
chr26	51658402	C	S	63	G	29	5	5	C	27	5	5	10	0.27381	1	0	72
chr26	51658629	T	Y	41	T	34	8	8	C	36	4	4	12	0.466667	1	0	48
chr26	51664705	A	R	22	G	30	5	5	A	36	2	2	7	0.0952381	1	0	20
chr26	51672331	G	R	99	G	34	65	65	A	35	26	26	91	0.319174	1	0	79
chr26	51673316	C	Y	72	T	35	13	13	C	38	5	5	18	0.572187	1	0	13
chr26	51673329	T	Y	42	T	35	13	13	C	36	5	5	18	0.462068	1	0	13
chr26	51673484	T	K	99	T	37	133	133	G	37	22	22	155	0.291632	1	0	72
chr26	51674275	C	Y	91	C	35	101	101	T	37	12	12	113	0.169729	1	0	50
chr26	51674626	A	R	66	A	37	107	107	G	37	12	12	119	0.388818	1	0	112
chr26	51675733	A	R	64	A	32	67	67	G	34	13	13	80	0.417353	1	0	114
chr26	51679866	G	S	47	G	36	54	54	C	32	10	10	64	0.049922	1	0	37
chr26	51681084	G	R	25	A	37	16	16	G	32	2	2	19	0.144608	1	0	6
chr26	51685538	C	Y	33	C	40	3	3	T	38	3	3	6	0.2	1	0	14
chr26	51685591	A	M	41	A	40	4	4	C	37	3	3	7	0.2	1	0	13
chr26	51686495	A	R	99	G	37	68	68	A	37	38	38	106	0.467184	1	0	54
chr26	51686549	G	R	99	A	33	24	24	G	33	24	24	48	0.585217	1	0	35
chr26	51686584	A	R	22	A	35	13	13	G	32	4	4	17	0.521849	1	0	35
chr26	51689181	A	C	58	C	28	28	28	A	0	0	0	28	1	1	0	48
chr26	51689229	C	S	99	C	35	17	17	G	37	12	12	29	0.541398	1	0	48
chr26	51690306	A	R	67	G	33	5	5	A	27	5	5	10	0.75	1	0	126
chr26	51691719	C	Y	83	C	37	7	7	T	33	6	6	13	0.545163	1	0	82
chr26	51693046	C	Y	43	C	29	11	11	T	23	6	6	17	0.530381	1	0	85
chr26	51693131	A	R	79	G	32	7	7	A	36	6	6	14	0.63345	1	0	85
chr26	51693307	G	R	64	G	35	32	32	A	34	9	9	41	0.171437	1	0	82
chr26	51693389	T	Y	89	T	41	7	7	C	36	6	6	13	0.50204	1	0	82
chr26	51719452	A	R	88	A	36	9	9	G	31	8	8	17	0.160633	1	0	81
chr26	51720073	G	R	24	G	32	13	13	A	32	4	4	17	0.351681	1	0	288
chr26	51721051	C	M	23	C	38	15	15	A	39	4	4	19	0.649123	1	0	85
chr26	51746612	C	Y	69	C	34	42	42	T	34	9	9	51	0.418239	1	0	18
chr26	51746630	A	R	42	A	29	59	59	G	31	9	9	68	0.123383	1	0	6
chr26	51746636	G	R	30	G	30	60	60	A	30	9	9	69	0.380985	1	0	6
chr26	51746656	A	R	47	A	24	44	44	G	34	7	7	52	0.507929	1	0	20
chr26	51746865	G	S	32	G	34	11	11	C	36	4	4	15	0.688278	1	0	10
chr26	51746875	A	R	30	A	30	11	11	G	39	4	4	15	0.504396	1	0	10
chr26	51746891	A	R	26	A	35	11	11	G	38	4	4	15	0.205861	1	0	16
chr26	51746993	T	Y	29	T	25	12	12	C	36	4	4	16	0.611538	1	0	102
chr26	51747303	C	S	99	G	37	15	15	C	34	6	6	21	0.102554	1	0	50
chr26	51747353	C	Y	28	C	39	8	8	T	32	4	4	12	0.0939394	1	0	25
chr26	51747422	C	M	78	C	32	11	11	A	29	6	6	17	0.150533	1	0	26
chr26	51747448	G	S	88	G	34	13	13	C	37	6	6	19	0.105005	1	0	26
chr26	51747649	T	Y	48	T	35	23	23	C	33	6	6	29	0.703374	1	0	51
chr26	51747700	G	S	37	G	34	36	36	C	36	6	6	42	0.746507	1	0	51
chr26	51748027	G	R	70	G	36	6	6	A	36	5	5	11	0.732684	1	0	158
chr26	51749121	T	Y	24	T	36	27	27	C	35	6	6	33	0.162228	1	0	22
chr26	51749143	A	M	31	A	33	22	22	C	33	5	5	27	0.103914	1	0	22
chr26	51749929	C	G	22	G	36	9	9	C	0	0	0	9	1	1	0	204
chr26	51750719	A	R	29	G	34	5	5	A	39	2	2	7	0.285714	1	0	19
chr26	51750738	T	Y	31	C	35	6	6	T	37	2	2	8	0.428571	1	0	19
chr26	51752393	A	G	23	G	37	9	9	A	0	0	0	9	1	1	0	199
chr26	51753808	A	R	46	A	35	9	9	G	38	6	6	15	0.568032	1	0	23
chr26	51753831	C	Y	58	C	36	9	9	T	38	6	6	15	0.597103	1	0	23
chr26	51753951	C	Y	84	C	38	9	9	T	37	6	6	15	0.597103	1	0	116
chr26	51755110	C	Y	68	C	35	14	14	T	38	7	7	21	0.0550396	1	0	271
chr26	51764640	C	Y	48	C	36	14	14	T	29	6	6	20	0.125459	1	0	30
chr26	51764670	C	Y	38	C	34	12	12	T	31	5	5	17	0.139302	1	0	16
chr26	51764795	G	R	99	G	33	31	31	A	33	11	11	42	0.595145	1	0	8
chr26	51764803	A	R	23	A	35	45	45	G	35	7	7	52	0.447849	1	0	8
chr26	51764846	G	R	99	G	36	40	40	A	36	18	18	58	0.119244	1	0	26
chr26	51764872	G	R	63	G	34	44	44	A	34	9	9	53	0.670869	1	0	10
chr26	51764882	T	Y	36	T	34	44	44	C	34	8	8	52	0.161461	1	0	10
chr26	51764922	G	R	84	G	35	39	39	A	35	10	10	49	0.571344	1	0	22
chr26	51764944	C	Y	99	C	37	26	26	T	36	24	24	50	0.684059	1	0	22
chr26	51765145	G	R	86	G	33	118	118	A	31	14	14	132	0.486735	1	0	39
chr26	51765189	T	Y	99	T	34	170	170	C	35	19	19	189	0.351046	1	0	44
chr26	51765235	G	R	99	G	33	164	164	A	33	19	19	183	0.404208	1	0	46
chr26	51765308	G	R	99	G	37	192	192	A	37	32	32	224	0.253693	1	0	27
chr26	51765335	C	Y	99	C	35	234	234	T	33	21	21	1950	0.0539631	1	0	27
chr26	51765388	C	Y	80	C	34	228	228	T	33	26	26	2297	0.32252	1	0	14
chr26	51765402	G	R	69	G	30	228	228	A	33	25	25	2394	0.0193625	1	0	7
chr26	51765409	C	Y	93	C	30	195	195	T	28	59	59	3201	3.94E-06	1	0	7
chr26	51765526	A	R	29	A	32	209	209	G	32	45	45	1832	0.415421	1	0	28
chr26	51765600	T	Y	54	T	36	239	239	C	34	16	16	521	0.318854	1	0	74
chr26	51765800	G	R	99	G	34	219	219	A	36	35	35	461	0.0526983	1	0	27
chr26	51770451	G	R	99	G	34	230	230	A	34	25	25	318	0.467005	1	0	8
chr26	51772617	G	R	99	G	35	189	189	A	37	17	17	206	0.176674	1	0	33
chr26	51773155	G	R	99	G	36	236	236	A	37	19	19	427	0.263133	1	0	89
chr26	51773324	T	Y	83	T	36	15	15	C	35	8	8	23	0.178612	1	0	19
chr26	51773343	A	M	21	A	32	21	21	C	36	4	4	25	0.295968	1	0	19
chr26	51794569	T	C	57	C	35	23	23	T	0	0	0	23	1	1	0	59
chr26	51794628	T	A	52	A	37	19	19	T	0	0	0	19	1	1	0	59
chr26	51795587	A	R	24	A	38	45	45	G	38	7	7	52	0.708456	1	0	78
chr26	51795665	A	G	49	G	33	45	45	T	7	1	1	46	1	1	0	78
chr26	51797910	T	Y	99	T	30	28	28	C	34	15	15	43	0.557261	1	0	16
chr26	51799999	G	S	56	G	38	6	6	C	39	4	4	10	0.304762	1	0	122
chr26	51800576	A	R	75	A	34	10	10	G	36	7	7	17	0.369807	1	0	29
chr26	51800605	C	S	29	C	35	12	12	G	39	4	4	16	0.223077	1	0	29
chr26	51801697	A	R	47	A	36	33	33	G	38	7	7	40	0.600306	1	0	125
chr26	51801839	C	Y	66	C	35	13	13	T	38	6	6	19	0.0758883	1	0	59
chr26	51801898	T	Y	99	C	36	12	12	T	33	13	13	25	0.112707	1	0	59
chr26	51805215	T	Y	69	T	35	21	21	C	37	7	7	28	0.641946	1	0	86
chr26	51805392	A	R	99	A	30	20	20	G	32	10	10	30	0.571623	1	0	107
chr26	51805499	C	M	36	C	37	17	17	A	38	5	5	22	0.662148	1	0	26
chr26	51805525	G	R	40	G	36	14	14	A	32	5	5	19	0.758901	1	0	26
chr26	51805768	A	R	60	A	33	15	15	G	27	7	7	23	0.559298	1	0	24
chr26	51805797	A	R	33	A	38	11	11	G	37	4	4	15	0.285714	1	0	5
chr26	51814245	G	R	32	A	39	4	4	G	33	2	2	6	0.266667	1	0	322
chr26	51814824	C	Y	57	C	28	8	8	T	31	5	5	13	0.471639	1	0	149
chr22	48563	A	R	54	G	38	4	4	A	37	3	3	7	0.571429	1	0	119
chr22	49044	G	R	99	G	35	16	16	A	38	10	10	26	0.744842	1	0	362
chr22	60960	T	K	20	G	34	2	2	T	41	1	1	3	0.333333	1	0	386
chr22	64827	T	Y	35	T	34	5	5	C	31	4	4	9	0.547619	1	0	585
chr22	72818	C	Y	99	C	33	112	112	T	35	21	21	133	0.00905655	1	0	82
chr22	72900	C	S	99	C	35	133	133	G	35	22	22	155	0.25417	1	0	82
chr22	73099	G	S	99	G	36	99	99	C	36	24	24	123	0.150595	1	0	199
chr22	379693	G	A	55	A	37	20	20	G	0	0	0	20	1	1	0	814
chr22	414636	T	Y	24	T	34	4	4	C	35	3	3	7	0.714286	1	0	77
chr22	414713	G	R	31	A	31	3	3	G	33	2	2	5	0.4	1	0	77
chr22	414891	G	S	49	C	37	4	4	G	41	2	2	6	0.266667	1	0	178
chr22	429127	C	S	28	G	34	15	15	C	25	3	3	18	0.298932	1	0	6
chr22	429175	C	Y	64	T	35	23	23	C	35	6	6	30	0.693253	1	0	33
chr22	448774	A	R	25	G	38	4	4	A	36	2	2	6	0.133333	1	0	289
chr22	449063	T	C	22	C	37	9	9	T	0	0	0	9	1	1	0	289
chr22	488439	C	S	59	G	37	4	4	C	34	4	4	8	0.442857	1	0	237
chr22	590582	A	R	59	G	35	19	19	A	39	5	5	24	0.545725	1	0	192
chr22	591500	A	M	62	C	32	16	16	A	37	4	4	20	0.192363	1	0	9
chr22	591509	T	Y	49	C	33	16	16	T	38	4	4	20	0.145098	1	0	9
chr22	591968	T	K	22	G	35	38	38	T	37	4	4	42	0.623573	1	0	459
chr22	1179113	C	S	21	G	34	2	2	C	33	1	1	3	0.666667	1	0	162
chr22	1184738	C	M	21	A	34	2	2	C	37	1	1	3	0.666667	1	0	239
chr22	1535988	A	W	72	A	38	16	16	T	40	6	6	22	0.0574029	1	0	46
chr22	1536034	T	Y	65	T	36	17	17	C	38	7	7	24	0.246937	1	0	46
chr22	1556217	C	T	25	T	31	10	10	C	0	0	0	10	1	1	0	78
chr22	1602855	T	Y	32	T	40	3	3	C	39	3	3	6	0.675	1	0	1683
chr22	2571738	G	R	45	A	39	6	6	G	39	3	3	9	0.72619	1	0	606
chr22	2572657	A	R	38	G	39	4	4	A	40	2	2	6	0.4	1	0	226
chr22	2575294	C	Y	20	T	36	6	6	C	36	2	2	8	0.571429	1	0	160
chr22	2576704	G	K	74	T	38	5	5	G	38	3	3	8	0.5	1	0	24
chr22	2584345	C	Y	49	T	38	4	4	C	35	3	3	7	0.657143	1	0	40
chr22	4063528	G	R	31	A	37	4	4	G	33	2	2	6	0.233333	1	0	2521
chr22	4340498	G	R	25	A	38	7	7	G	38	2	2	9	0.555556	1	0	27
chr22	4578411	G	R	99	G	35	11	11	A	34	10	10	21	0.616964	1	0	275
chr22	4580346	G	K	70	T	30	6	6	G	35	5	5	11	0.123377	1	0	579
chr22	4582800	A	C	23	C	32	9	9	A	0	0	0	9	1	1	0	163
chr22	4582963	A	R	99	A	35	41	41	G	33	13	13	54	0.594456	1	0	163
chr22	5056059	C	Y	22	C	35	16	16	T	33	4	4	20	0.218576	1	0	15
chr22	5056074	G	R	55	G	33	20	20	A	32	7	7	27	0.40393	1	0	15
chr22	5060509	T	Y	59	T	35	6	6	C	38	5	5	11	0.561688	1	0	120
chr22	5060644	T	Y	25	T	37	6	6	C	37	3	3	9	0.547619	1	0	14
chr22	5092143	G	R	34	A	36	14	14	G	33	4	4	18	0.286928	1	0	275
chr22	5092418	T	A	70	A	35	27	27	T	0	0	0	27	1	1	0	275
chr22	5093152	T	Y	22	T	37	4	4	C	26	4	4	8	0.342857	1	0	17
chr22	5093269	C	S	23	G	40	2	2	C	38	1	1	3	0.333333	1	0	18
chr22	5093507	G	R	99	G	37	34	34	A	38	10	10	44	0.638212	1	0	238
chr22	5094319	G	R	24	A	37	10	10	G	39	3	3	13	0.185315	1	0	84
chr22	5094628	C	M	99	C	36	15	15	A	38	14	14	29	0.357415	1	0	225
chr22	5095015	T	A	56	A	36	21	21	T	0	0	0	21	1	1	0	14
chr22	5095029	T	C	28	C	36	20	20	T	41	1	1	21	1	1	0	14
chr22	5095090	A	G	99	G	36	50	50	A	0	0	0	50	1	1	0	61
chr22	5095186	C	Y	34	C	35	25	25	T	33	6	6	31	0.508869	1	0	96
chr22	5095627	C	Y	41	T	38	5	5	C	40	3	3	8	0.125	1	0	271
chr22	5095898	A	M	99	C	38	23	23	A	39	9	9	32	0.709258	1	0	18
chr22	5095916	C	Y	99	T	38	16	16	C	39	14	14	30	0.618154	1	0	18
chr22	5096418	G	K	64	T	40	4	4	G	37	4	4	8	0.342857	1	0	502
chr22	5098504	T	C	23	C	40	9	9	T	0	0	0	9	1	1	0	302
chr22	5101075	T	C	20	C	38	8	8	T	0	0	0	8	1	1	0	24
chr22	5108520	C	Y	99	C	37	42	42	T	35	16	16	58	0.0690031	1	0	268
chr22	5108788	G	R	99	G	35	191	191	A	35	42	42	234	0.015416	1	0	268
chr22	5109147	T	C	99	C	34	83	83	T	13	1	1	84	1	1	0	294
chr22	5109472	C	M	36	C	35	15	15	A	39	4	4	19	0.531089	1	0	31
chr22	5110342	G	S	20	G	40	4	4	C	37	3	3	7	0.0285714	1	0	870
chr22	5697959	A	T	99	T	38	150	150	A	0	0	0	150	1	1	0	15
chr22	5697984	G	T	99	T	36	218	218	G	31	1	1	219	1	1	0	9
chr22	5698020	A	G	99	G	37	255	255	A	0	0	0	2526	1	1	0	35
chr22	5698079	A	G	55	G	30	255	255	A	0	0	0	2363	1	1	0	9
chr22	5698088	G	S	20	C	33	253	253	G	34	2	2	828	0.163114	1	0	9
chr22	6004830	G	R	27	G	32	25	25	A	25	7	7	32	0.140448	1	0	91
chr22	6104749	C	Y	28	T	33	5	5	C	40	2	2	7	0.190476	1	0	270
chr22	6105830	C	Y	27	T	37	3	3	C	38	2	2	5	0.4	1	0	811
chr22	6106715	C	Y	99	C	37	17	17	T	37	10	10	27	0.470535	1	0	142
chr22	6106857	A	R	51	A	39	24	24	G	38	7	7	31	0.0911912	1	0	142
chr22	6107223	G	R	51	A	37	4	4	G	36	4	4	8	0.342857	1	0	26
chr22	6610118	C	Y	78	T	35	15	15	C	35	6	6	21	0.727398	1	0	546
chr22	6612105	G	R	93	G	35	19	19	A	38	8	8	27	0.570705	1	0	1085
chr22	6910077	G	R	30	G	33	12	12	A	34	4	4	16	0.430769	1	0	393
chr22	6970684	G	S	99	G	37	16	16	C	37	10	10	26	0.22589	1	0	266
chr22	6971246	G	R	99	G	36	46	46	A	36	34	34	80	0.370357	1	0	296
chr22	6971705	C	Y	99	T	37	31	31	C	37	23	23	54	0.332227	1	0	349
chr22	6982528	G	K	25	T	38	2	2	G	37	1	1	3	0.666667	1	0	150
chr22	6991949	A	R	30	G	35	11	11	A	24	3	3	14	0.277473	1	0	23
chr22	6992004	C	S	20	C	27	4	4	G	40	2	2	6	0.633333	1	0	55
chr22	7014165	A	R	99	A	37	18	18	G	38	13	13	31	0.492137	1	0	90
chr22	7014255	A	R	99	G	36	43	43	A	36	10	10	53	0.563826	1	0	90
chr22	7019918	T	W	21	A	40	2	2	T	26	2	3	5	0.583333	1.2	0	849
chr22	7021444	T	Y	31	C	35	5	5	T	38	2	2	7	0.642857	1	0	39
chr22	7079929	T	W	23	A	35	3	4	T	39	1	2	13	0.25	3	0	21
chr22	7180326	A	M	60	C	40	5	5	A	36	3	3	8	0.0714286	1	0	60
chr22	7209948	C	M	36	C	37	4	4	A	33	3	3	7	0.314286	1	0	9
chr22	7209957	C	S	41	C	35	4	4	G	37	3	3	7	0.428571	1	0	9
chr22	7212720	T	Y	99	T	34	25	25	C	34	11	11	36	0.354904	1	0	1904
chr22	7382419	A	R	49	A	37	5	5	G	35	5	5	10	0.27381	1	0	23
chr22	7382573	G	R	99	G	35	27	27	A	34	11	11	38	0.56268	1	0	83
chr22	7382691	C	Y	48	C	36	38	38	T	35	8	8	46	0.329635	1	0	31
chr22	7382742	A	R	99	A	35	53	53	G	35	14	14	67	0.466202	1	0	51
chr22	7383023	C	Y	40	T	40	3	3	C	37	3	3	6	0.6	1	0	21
chr22	7383044	A	R	35	G	39	3	3	A	36	3	3	6	0.675	1	0	21
chr22	7403595	A	R	95	A	34	24	24	G	36	9	9	33	0.683947	1	0	40
chr22	7403635	G	R	20	G	35	40	40	A	33	7	7	48	0.128079	1	0	37
chr22	7403672	G	S	99	C	33	48	48	G	34	8	8	56	0.310505	1	0	37
chr22	7403748	A	R	52	G	35	23	23	A	36	5	5	28	0.670961	1	0	76
chr22	7447197	G	R	99	G	32	25	25	A	34	20	20	45	0.61542	1	0	116
chr22	7456819	C	Y	39	T	37	9	9	C	37	3	3	12	0.431818	1	0	39
chr22	7486410	A	R	40	A	36	8	8	G	37	4	4	12	0.615152	1	0	108
chr22	7493749	C	T	99	T	37	79	79	C	0	0	0	79	1	1	0	26
chr22	7493791	A	R	99	G	37	78	80	A	35	26	27	107	0.0877089	1.02804	0	42
chr22	7493835	G	T	99	T	33	175	178	G	0	0	0	178	1	1.01685	0	44
chr22	7493917	C	Y	99	T	36	45	45	C	36	16	22	67	0.19655	1.08955	0	24
chr22	7493941	A	G	94	G	34	42	48	A	0	0	0	48	1	1.125	0	24
chr22	7494010	A	G	40	G	34	15	15	A	0	0	0	15	1	1	0	9
chr22	7494338	C	T	35	T	35	13	13	C	0	0	0	13	1	1	0	17
chr22	7494402	A	G	99	G	38	54	54	A	0	0	0	54	1	1	0	64
chr22	7494491	A	G	99	G	35	121	121	A	0	0	0	121	1	1	0	46
chr22	7494566	T	C	56	C	32	23	23	T	0	0	0	23	1	1	0	17
chr22	7494583	G	A	48	A	37	18	18	G	0	0	0	18	1	1	0	17
chr22	7494622	A	R	63	A	35	6	6	G	34	5	6	12	0.732684	1.08333	0	22
chr22	7494644	A	G	42	G	34	16	17	A	0	0	0	17	1	1.05882	0	22
chr22	7494734	A	G	75	G	36	157	157	A	39	2	2	159	1	1	0	6
chr22	7494740	A	G	83	G	36	150	150	A	38	2	2	152	1	1	0	6
chr22	7494846	T	K	99	G	38	130	146	T	37	61	62	208	0.185244	1.08173	0	106
chr22	7501391	G	R	99	G	30	88	88	A	29	16	16	104	0.27155	1	0	2684
chr22	7509209	T	Y	99	T	33	13	13	C	32	13	13	26	0.0127977	1	0	6726
chr22	7533351	G	R	99	G	37	62	62	A	37	58	76	138	0.493715	1.13043	0	104
chr22	7533455	G	R	99	A	33	150	195	G	34	105	111	323	0.378407	1.16409	0	6
chr22	7533461	C	Y	99	C	35	224	270	T	36	31	40	324	0.161112	1.17593	0	6
chr22	7533786	G	R	37	G	36	31	72	A	33	7	14	86	0.0705343	1.55814	0	68
chr22	7533920	G	R	99	G	36	101	113	A	37	13	14	127	0.379209	1.10236	0	65
chr22	7534049	G	K	99	G	35	154	156	T	32	60	60	216	0.00811577	1.00926	0	22
chr22	7534071	T	Y	99	T	37	172	172	C	36	36	41	213	0.279388	1.02347	0	5
chr22	7534076	A	R	99	A	37	190	195	G	36	19	19	214	0.0809863	1.02336	0	5
chr22	7534106	C	S	99	C	34	161	161	G	34	27	30	191	0.181521	1.01571	0	5
chr22	7534111	G	S	99	G	35	136	136	C	35	25	28	164	0.270449	1.01829	0	5
chr22	7534120	G	R	99	G	35	149	149	A	35	27	30	179	0.301775	1.01676	0	9
chr22	7534227	T	Y	99	T	35	37	41	C	35	15	18	59	0.130584	1.11864	0	107
chr22	7534734	G	R	34	A	36	3	3	G	34	2	2	5	0.4	1	0	30
chr22	7534976	G	R	26	G	34	5	5	A	37	3	3	8	0.5625	1	0	24
chr22	7535000	C	S	42	C	37	4	4	G	36	3	3	7	0.714286	1	0	19
chr22	7535019	A	R	23	A	40	3	3	G	31	3	3	6	0.6	1	0	19
chr22	7536350	C	S	27	C	38	4	4	G	34	3	3	7	0.114286	1	0	9
chr22	7536590	A	R	39	G	38	4	4	A	39	2	2	6	0.6	1	0	9
chr22	7537300	G	R	99	G	35	19	19	A	38	11	11	30	0.0668275	1	0	201
chr22	7537527	T	K	99	T	35	10	10	G	38	8	8	18	0.118493	1	0	90
chr22	7537617	G	C	65	C	34	25	25	G	0	0	0	25	1	1	0	90
chr22	7687132	T	Y	49	C	33	8	8	T	36	3	3	11	0.624242	1	0	717
chr22	7689362	C	M	83	A	38	6	6	C	39	5	5	11	0.123377	1	0	351
chr22	7689713	C	A	26	A	35	10	10	C	0	0	0	10	1	1	0	27
chr22	7689740	T	K	33	T	34	7	7	G	36	3	3	10	0.708333	1	0	13
chr22	7689753	T	Y	47	C	36	7	7	T	38	3	3	10	0.333333	1	0	13
chr22	7689775	C	Y	77	C	38	5	5	T	37	5	5	10	0.636905	1	0	22
chr22	7690434	G	R	99	G	34	158	158	A	33	33	33	191	0.13395	1	0	5
chr22	7690439	G	K	99	G	35	111	111	T	36	56	56	168	0.00203369	1	0	5
chr22	7690449	A	M	99	A	32	121	121	C	33	34	34	156	0.091459	1	0	9
chr22	7690519	A	W	99	A	37	103	103	T	37	20	20	123	0.449549	1	0	7
chr22	7690526	G	K	99	G	37	90	90	T	35	19	19	109	0.314467	1	0	7
chr22	7690561	C	Y	99	C	36	44	44	T	35	29	29	73	0.14083	1	0	35
chr22	7690638	G	K	99	G	34	64	64	T	37	9	9	73	0.10112	1	0	77
chr22	7690754	G	S	82	G	36	70	70	C	36	9	9	79	0.185404	1	0	29
chr22	7690876	G	R	87	G	36	89	89	A	38	12	12	101	0.119897	1	0	11
chr22	7690887	T	K	99	T	35	78	78	G	37	19	19	97	0.0633702	1	0	9
chr22	7690896	G	K	99	G	34	94	94	T	36	10	10	104	0.225033	1	0	6
chr22	7690902	A	M	99	A	32	109	109	C	35	30	30	139	0.13718	1	0	6
chr22	7690949	G	R	99	G	36	107	107	A	35	18	18	125	0.426086	1	0	47
chr22	7691237	G	R	99	G	38	20	20	A	39	12	12	32	0.664779	1	0	156
chr22	7691393	T	Y	99	T	34	11	11	C	34	8	8	19	0.483925	1	0	17
chr22	7691410	C	Y	95	C	31	13	13	T	28	8	8	21	0.757057	1	0	17
chr22	7691611	C	Y	82	C	30	24	24	T	34	8	8	32	0.594934	1	0	113
chr22	7691724	T	Y	99	T	38	14	14	C	37	11	11	25	0.633929	1	0	113
chr22	7694760	C	S	36	G	40	3	3	C	33	2	2	5	0.1	1	0	196
chr22	7696755	G	R	66	G	35	15	15	A	37	6	6	21	0.655545	1	0	38
chr22	7699849	G	R	26	G	32	4	4	A	35	3	3	7	0.2	1	0	15
chr22	7699898	G	R	67	A	36	6	6	G	33	4	4	10	0.771429	1	0	34
chr22	7699969	G	R	39	A	37	3	3	G	40	2	2	5	0.4	1	0	71
chr22	7700399	C	Y	26	C	35	5	5	T	33	3	3	8	0.392857	1	0	19
chr22	7702030	C	Y	31	T	34	3	3	C	31	2	2	5	0.4	1	0	54
chr22	7776918	C	Y	99	C	37	28	28	T	36	21	21	49	0.393501	1	0	87
chr22	7777005	G	R	45	G	32	12	12	A	34	5	5	17	0.287169	1	0	87
chr22	7777343	T	Y	99	C	36	9	9	T	35	8	8	17	0.270712	1	0	338
chr22	7801545	C	S	24	G	39	3	3	C	41	1	1	4	0.5	1	0	7
chr22	8118232	C	Y	99	C	34	104	104	T	34	18	18	122	0.438327	1	0	1201
chr22	8122577	T	W	99	T	34	32	32	A	34	10	10	42	0.447991	1	0	473
chr22	8123144	G	R	46	G	38	44	44	A	39	7	7	51	0.389277	1	0	43
chr22	8127994	T	K	20	G	35	3	3	T	41	1	1	4	0.25	1	0	309
chr22	8128819	G	R	79	G	38	12	12	A	37	8	8	20	0.191871	1	0	125
chr22	8131471	A	R	22	G	31	3	3	A	33	2	2	5	0.6	1	0	44
chr22	8131515	G	R	99	G	35	54	54	A	37	16	16	70	0.0645678	1	0	44
chr22	8131818	T	K	88	T	36	102	102	G	33	12	12	114	0.397999	1	0	111
chr22	8131929	T	Y	24	C	31	6	6	T	33	5	5	11	0.123377	1	0	111
chr22	8133501	A	W	99	A	36	16	16	T	37	13	13	29	0.175651	1	0	293
chr22	8133815	G	R	85	G	37	9	9	A	36	7	7	16	0.303234	1	0	21
chr22	8134337	C	Y	75	C	33	20	20	T	37	7	7	27	0.0727408	1	0	522
chr22	10256814	A	R	21	G	40	2	2	A	41	1	1	3	0.833333	1	0	28
chr22	10257564	T	Y	20	T	33	6	6	C	36	3	3	9	0.27381	1	0	307
chr22	10290172	T	C	23	C	39	9	9	T	0	0	0	9	1	1	0	624
chr22	10290796	C	Y	28	C	36	3	3	T	35	3	3	6	0.75	1	0	624
chr22	10395216	G	K	22	G	34	4	4	T	33	3	3	7	0.314286	1	0	9
chr22	10395419	C	Y	53	T	35	4	4	C	35	4	4	8	0.671429	1	0	167
chr22	10395586	G	R	36	G	38	16	16	A	36	5	5	21	0.176962	1	0	167
chr22	10395971	G	K	47	T	38	3	3	G	40	2	2	5	0.7	1	0	385
chr22	10396735	C	M	99	C	37	7	7	A	32	8	8	15	0.523465	1	0	764
chr22	10604287	G	R	99	G	35	18	18	A	36	11	11	29	0.564107	1	0	8
chr22	10604295	G	R	98	G	29	11	11	A	34	9	9	20	0.251363	1	0	8
chr22	10605654	A	M	46	A	35	9	9	C	38	4	4	13	0.526573	1	0	674
chr22	10606328	C	Y	50	C	36	42	42	T	33	9	9	51	0.607113	1	0	264
chr22	10606592	T	W	99	T	37	36	36	A	36	12	12	48	0.665922	1	0	118
chr22	10606710	A	M	99	C	33	38	38	A	34	16	16	54	0.629319	1	0	118
chr22	10606829	A	M	99	A	36	12	12	C	36	11	11	23	0.18967	1	0	119
chr22	10607106	G	S	99	C	37	39	39	G	37	11	11	50	0.736201	1	0	205
chr22	10607311	G	R	99	A	38	18	18	G	37	15	15	33	0.600153	1	0	205
chr22	10607874	G	R	44	G	36	51	51	A	37	10	10	61	0.427709	1	0	32
chr22	10607969	A	R	99	A	33	15	15	G	36	13	13	28	0.0488606	1	0	95
chr22	10608542	T	Y	99	C	36	44	44	T	38	16	16	60	0.101575	1	0	152
chr22	10608694	A	W	82	A	35	24	24	T	35	8	8	32	0.311723	1	0	33
chr22	10608727	C	Y	99	T	34	20	20	C	36	14	14	34	0.0560777	1	0	33
chr22	10609340	G	R	99	G	37	78	78	A	31	20	20	98	0.000608236	1	0	46
chr22	10609386	G	R	99	G	37	10	10	A	36	9	9	19	0.223484	1	0	46
chr22	10609460	G	S	99	G	38	11	11	C	39	10	10	21	0.562801	1	0	54
chr22	10609514	A	R	45	A	35	10	10	G	38	5	5	15	0.383949	1	0	54
chr22	10698335	T	Y	21	C	34	9	9	T	39	2	2	11	0.290909	1	0	62
chr22	10698397	C	Y	24	T	30	14	14	C	32	3	3	17	0.523529	1	0	62
chr22	10727614	C	Y	41	T	35	5	5	C	34	3	3	8	0.5	1	0	21
chr22	10727635	T	Y	72	C	34	7	7	T	39	4	4	11	0.768182	1	0	21
chr22	10737350	T	Y	54	T	32	20	20	C	34	9	9	29	0.22193	1	0	4441
chr22	10896602	C	M	99	A	36	43	43	C	37	12	12	55	0.168798	1	0	2499
chr22	10899468	A	M	99	A	33	23	23	C	34	11	11	34	0.442387	1	0	1239
chr22	11129201	A	R	27	G	36	3	3	A	35	2	2	5	0.6	1	0	84
chr22	11131850	A	G	40	G	38	16	16	A	0	0	0	16	1	1	0	15
chr22	11131865	G	A	62	A	37	25	25	G	0	0	0	25	1	1	0	15
chr22	11131885	C	G	83	G	39	38	38	C	0	0	0	38	1	1	0	7
chr22	11131892	G	A	84	A	38	38	38	G	0	0	0	38	1	1	0	7
chr22	11131924	C	T	99	T	38	102	102	C	0	0	0	102	1	1	0	21
chr22	11131945	A	G	90	G	35	92	92	A	0	0	0	92	1	1	0	21
chr22	11301471	G	R	30	G	33	4	4	A	34	3	3	7	0.314286	1	0	10
chr22	11317984	C	Y	55	C	37	4	4	T	36	4	4	8	0.671429	1	0	142
chr22	11318848	T	Y	99	T	38	9	9	C	36	9	9	18	0.666619	1	0	273
chr22	11319121	C	Y	36	T	39	3	3	C	36	3	3	6	0.5	1	0	12
chr22	11319133	G	S	42	C	38	4	4	G	34	2	2	6	0.233333	1	0	12
chr22	11476010	T	Y	99	T	33	33	33	C	30	13	13	47	0.516717	1	0	649
chr22	11477776	A	R	99	G	37	10	10	A	37	10	10	20	0.342105	1	0	165
chr22	11477941	T	Y	99	T	37	14	14	C	38	9	9	23	0.278539	1	0	165
chr22	11478159	G	S	44	G	36	17	17	C	39	4	4	21	0.643609	1	0	118
chr22	11478277	C	Y	45	C	34	22	22	T	35	6	6	28	0.247024	1	0	118
chr22	11478778	A	R	99	G	37	11	11	A	39	9	9	20	0.028096	1	0	75
chr22	11478853	G	K	21	G	33	27	27	T	37	5	5	32	0.0488787	1	0	75
chr22	11479380	C	Y	34	C	37	27	27	T	37	6	6	33	0.642231	1	0	313
chr22	11698673	C	S	21	G	35	2	2	C	21	2	2	4	0.666667	1	0	6
chr22	11702133	C	Y	49	C	34	157	157	T	36	10	10	169	0.0988195	1	0	15
chr22	11702258	T	Y	99	T	34	232	232	C	33	23	23	264	0.277657	1	0	18
chr22	11702304	G	R	99	G	35	175	175	A	34	20	20	196	0.0966746	1	0	28
chr22	11702637	A	R	24	A	34	63	63	G	37	8	8	72	0.0691618	1	0	40
chr22	11703592	A	R	56	A	36	128	128	G	30	23	23	151	9.80E-06	1	0	12
chr22	11703604	A	R	99	A	35	137	137	G	30	24	24	161	0.000297374	1	0	12
chr22	11703630	C	Y	99	C	35	138	138	T	34	13	13	151	0.244084	1	0	26
chr22	11729239	T	W	99	A	29	9	9	T	26	8	8	18	0.740642	1	0	90
chr22	11731798	C	Y	70	C	35	35	35	T	34	9	9	44	0.365727	1	0	314
chr22	11732172	C	Y	99	C	34	35	35	T	30	25	25	60	0.516213	1	0	60
chr22	11732284	T	Y	75	T	35	53	53	C	37	11	11	64	0.246637	1	0	112
chr22	11732434	A	R	27	A	36	18	18	G	33	5	5	23	0.319237	1	0	44
chr22	11732478	T	Y	99	T	36	30	30	C	34	13	13	43	0.503016	1	0	44
chr22	11732707	G	K	99	G	35	69	69	T	34	21	21	90	0.349616	1	0	64
chr22	11732771	A	R	57	A	35	30	30	G	33	9	9	39	0.39037	1	0	14
chr22	11732785	A	M	97	A	33	32	32	C	34	14	14	47	0.476496	1	0	14
chr22	11732949	T	W	24	A	36	11	11	T	35	2	2	13	0.538462	1	0	26
chr22	11732975	C	Y	57	C	36	11	11	T	38	5	5	16	0.627404	1	0	26
chr22	11733069	A	M	99	A	38	14	14	C	35	12	12	26	0.0424635	1	0	94
chr22	11733216	T	Y	40	T	37	22	22	C	35	7	7	29	0.0823402	1	0	111
chr22	11807373	A	W	34	A	36	6	6	T	33	3	3	9	0.636905	1	0	842
chr22	11808264	C	S	44	C	34	10	10	G	35	4	4	14	0.683317	1	0	49
chr22	11832985	C	Y	76	C	34	25	25	T	34	8	8	33	0.617475	1	0	57
chr22	11833042	A	R	47	A	34	20	20	G	28	8	8	28	0.105801	1	0	57
chr22	11841316	A	R	32	A	38	17	17	G	40	6	6	23	0.026192	1	0	248
chr22	11842490	C	Y	99	C	39	38	38	T	40	10	10	48	0.131562	1	0	924
chr22	11843610	T	Y	99	T	33	27	27	C	34	15	15	44	0.693845	1	0	5
chr22	11935718	G	R	83	G	36	6	6	A	35	6	6	12	0.242424	1	0	178
chr22	11938179	C	S	21	G	36	2	2	C	37	1	1	3	0.666667	1	0	848
chr22	11940368	G	R	28	G	38	4	4	A	38	3	3	7	0.428571	1	0	96
chr22	11980481	T	K	20	G	40	2	2	T	33	1	1	3	0.333333	1	0	196
chr22	11984335	T	Y	40	T	37	6	6	C	37	4	4	10	0.457143	1	0	168
chr22	12010414	C	S	22	G	39	2	2	C	41	1	1	3	0.333333	1	0	171
chr22	12012075	G	S	40	C	37	3	3	G	35	2	2	5	0.4	1	0	51
chr22	12603823	G	R	72	G	38	5	5	A	36	5	5	10	0.555556	1	0	369
chr22	12607747	C	Y	99	C	35	32	32	T	33	14	14	46	0.228304	1	0	232
chr22	12608020	A	R	99	A	35	15	15	G	36	9	9	24	0.222993	1	0	41
chr22	12608897	A	G	54	G	37	20	20	A	0	0	0	20	1	1	0	502
chr22	12609399	C	Y	59	C	36	11	11	T	37	5	5	16	0.413462	1	0	387
chr22	12610661	T	A	46	A	28	19	19	T	0	0	0	19	1	1	0	696
chr22	12613956	C	S	74	G	36	9	9	C	32	4	4	14	0.46993	1	0	31
chr22	12614083	C	Y	99	C	34	32	32	T	35	10	10	42	0.637682	1	0	127
chr22	12620690	C	M	36	A	37	3	3	C	32	3	3	6	0.55	1	0	2777
chr22	12737868	A	R	36	G	40	3	3	A	40	2	2	5	0.7	1	0	9309
chr22	12763032	G	R	22	G	34	24	24	A	34	5	5	30	0.337232	1	0	27
chr22	12763198	G	K	22	T	40	2	2	G	39	2	2	4	0.583333	1	0	34
chr22	12765062	T	Y	99	C	37	33	33	T	30	16	16	49	0.000987555	1	0	141
chr22	12765203	G	R	58	G	37	47	47	A	35	9	9	56	0.617019	1	0	75
chr22	12829642	A	R	34	A	31	16	16	G	35	5	5	21	0.664971	1	0	149
chr22	12840938	G	S	63	G	38	7	7	C	34	5	5	12	0.518308	1	0	30
chr22	12843515	C	Y	47	C	36	11	11	T	35	5	5	16	0.456502	1	0	131
chr22	12847004	C	Y	31	C	30	4	4	T	33	3	3	7	0.314286	1	0	2580
chr22	12864687	G	S	82	G	37	5	5	C	33	5	5	10	0.27381	1	0	105
chr22	12864826	A	R	41	A	38	12	12	G	36	5	5	17	0.699741	1	0	27
chr22	12864853	T	Y	24	T	37	12	12	C	34	5	5	17	0.0408856	1	0	27
chr22	12879786	T	Y	34	T	32	215	215	C	33	36	36	2519	0.211877	1	0	24
chr22	12879837	A	M	37	A	31	229	229	C	32	17	17	1053	0.496477	1	0	23
chr22	13296401	A	R	23	A	38	3	3	G	29	3	3	6	0.525	1	0	56
chr22	13345699	T	K	22	G	40	3	3	T	41	1	1	4	0.5	1	0	1237
chr22	13353147	C	M	21	C	30	8	8	A	25	3	3	11	0.730303	1	0	121
chr22	13354051	G	R	71	G	37	41	41	A	38	9	9	51	0.691451	1	0	21
chr22	13354198	T	Y	99	C	35	10	10	T	36	9	9	19	0.650945	1	0	123
chr22	13354321	G	R	36	G	38	11	11	A	38	4	4	15	0.474725	1	0	27
chr22	13354348	T	A	53	A	38	20	20	T	0	0	0	20	1	1	0	27
chr22	13375330	C	S	99	C	32	33	33	G	32	12	12	45	0.646452	1	0	13
chr22	13375343	C	Y	99	C	34	34	34	T	31	14	14	48	0.276041	1	0	13
chr22	13577025	A	M	20	A	38	30	30	C	40	4	4	34	0.0992108	1	0	104
chr22	13617710	G	R	29	G	37	3	3	A	32	3	3	6	0.35	1	0	38
chr22	13618578	A	R	28	G	36	3	3	A	23	3	3	6	0.6	1	0	45
chr22	13653540	G	R	24	A	32	6	6	G	38	2	2	8	0.214286	1	0	43
chr22	14121640	C	Y	92	C	36	118	118	T	36	16	16	134	0.190828	1	0	6852
chr22	14156707	T	Y	31	T	37	99	99	C	37	18	18	117	0.140011	1	0	19
chr22	14891442	T	C	26	C	31	11	11	T	0	0	0	11	1	1	0	83
chr22	14893926	A	R	38	G	33	4	4	A	34	3	3	7	0.428571	1	0	1224
chr22	14902402	A	G	79	G	36	31	31	A	0	0	0	31	1	1	0	227
chr22	14902629	G	R	49	G	37	14	14	A	38	5	5	19	0.639835	1	0	227
chr22	14902953	C	M	56	C	32	34	34	A	32	7	7	41	0.287688	1	0	149
chr22	14903102	G	A	58	A	35	23	23	G	0	0	0	23	1	1	0	149
chr22	14903490	T	C	35	C	36	13	13	T	0	0	0	13	1	1	0	66
chr22	14903762	C	Y	33	T	38	19	19	C	37	4	4	23	0.571542	1	0	78
chr22	14904419	G	R	99	G	35	79	79	A	35	16	16	95	0.43875	1	0	229
chr22	15037837	G	K	25	T	37	2	2	G	39	1	1	3	0.833333	1	0	131
chr22	15052262	G	A	20	A	39	8	8	G	0	0	0	8	1	1	0	412
chr22	15060552	G	R	44	G	34	6	6	A	39	4	4	10	0.17619	1	0	9
chr22	15060561	G	K	69	G	38	4	4	T	37	4	4	8	0.671429	1	0	9
chr22	15176678	G	R	99	A	36	8	8	G	35	7	7	15	0.347164	1	0	31
chr22	15176709	G	R	85	G	34	14	14	A	38	7	7	21	0.549217	1	0	31
chr22	15176741	T	Y	99	C	36	15	15	T	37	8	8	23	0.437318	1	0	32
chr22	15176854	C	S	99	C	35	26	26	G	39	11	11	37	0.0198372	1	0	67
chr22	15176921	C	Y	99	T	38	16	16	C	35	14	14	30	0.426913	1	0	67
chr22	15177021	C	M	94	C	37	33	33	A	37	8	8	41	0.695981	1	0	100
chr22	15177180	G	K	99	G	36	50	50	T	37	18	18	68	0.409292	1	0	94
chr22	15177473	T	W	99	T	36	31	31	A	34	12	12	43	0.628054	1	0	111
chr22	15178178	T	K	99	T	36	15	15	G	38	7	7	22	0.184205	1	0	705
chr22	15191892	C	Y	40	C	33	10	10	T	34	4	4	14	0.366633	1	0	382
chr22	15194193	T	Y	20	T	37	5	5	C	37	3	3	8	0.5	1	0	310
chr22	15196155	C	Y	38	T	39	4	4	C	40	2	2	6	0.7	1	0	69
chr22	15196224	A	M	38	A	41	5	5	C	36	4	4	9	0.00793651	1	0	69
chr22	15196565	C	Y	81	C	37	10	10	T	37	6	6	16	0.718719	1	0	127
chr22	15196692	T	Y	99	T	38	21	21	C	37	11	11	32	0.586651	1	0	127
chr22	15207175	C	S	76	C	34	107	107	G	35	10	10	118	0.311246	1	0	120
chr22	15207295	G	R	20	G	35	80	80	A	36	8	8	88	0.273468	1	0	120
chr22	15210861	G	R	31	A	38	3	3	G	25	3	3	6	0.2	1	0	570
chr22	15214045	G	R	99	A	27	34	34	G	34	23	23	57	0.505854	1	0	89
chr22	15214134	C	Y	49	C	36	61	61	T	36	8	8	69	0.407382	1	0	89
chr22	15214258	T	Y	99	T	34	58	58	C	36	53	53	111	0.0707756	1	0	71
chr22	15214329	G	R	63	G	27	54	54	A	33	9	9	63	0.691167	1	0	6
chr22	15214335	A	R	99	G	25	38	38	A	25	23	23	61	0.68493	1	0	6
chr22	15215283	A	R	28	G	37	16	16	A	37	3	3	19	0.698142	1	0	948
chr22	15348707	C	Y	55	C	34	13	13	T	39	6	6	19	0.0142636	1	0	435
chr22	15349142	G	R	24	G	33	10	10	A	28	4	4	14	0.26973	1	0	246
chr22	15349388	A	C	78	C	37	30	30	A	0	0	0	30	1	1	0	119
chr22	15349507	T	G	79	G	37	34	34	T	0	0	0	34	1	1	0	21
chr22	15349528	G	S	99	G	37	17	17	C	39	16	16	33	0.561337	1	0	21
chr22	15428964	A	G	20	G	36	8	8	A	0	0	0	8	1	1	0	17
chr22	15428983	T	Y	33	C	35	5	5	T	35	2	2	7	0.571429	1	0	19
chr22	15452874	C	Y	29	C	39	4	4	T	35	3	3	7	0.514286	1	0	12
chr22	15465368	A	R	32	G	34	4	4	A	18	2	2	6	0.7	1	0	658
chr22	15484077	T	Y	31	T	37	7	7	C	35	4	4	11	0.206061	1	0	69
chr22	15484146	G	S	99	G	34	17	17	C	32	9	9	26	0.533311	1	0	69
chr22	15484290	G	R	24	G	37	6	6	A	35	3	3	9	0.190476	1	0	144
chr22	15654858	C	Y	26	C	35	23	23	T	35	5	5	28	0.71542	1	0	138
chr22	15655050	C	Y	58	T	33	20	20	C	32	6	6	26	0.328228	1	0	23
chr22	15693519	C	Y	70	C	35	39	39	T	38	9	9	48	0.713957	1	0	25
chr22	15693544	A	R	66	A	35	39	39	G	36	9	9	48	0.641833	1	0	25
chr22	15696434	T	Y	99	T	37	14	14	C	37	10	10	24	0.699023	1	0	180
chr22	15697116	G	R	30	A	35	3	3	G	39	2	2	5	0.2	1	0	9
chr22	15698200	G	R	25	A	33	3	3	G	39	2	2	5	0.1	1	0	81
chr22	15700034	T	K	94	G	35	34	34	T	35	7	7	41	0.299424	1	0	39
chr22	15700073	G	R	61	G	36	18	18	A	32	7	7	25	0.720651	1	0	39
chr22	15700118	A	R	55	A	22	9	9	G	35	5	5	14	0.514985	1	0	45
chr22	15700301	C	Y	99	C	31	45	45	T	33	12	12	57	0.713601	1	0	183
chr22	15701844	A	R	76	G	37	36	36	A	38	7	7	43	0.297442	1	0	167
chr22	15702011	A	W	99	A	37	38	38	T	38	9	9	47	0.330424	1	0	81
chr22	15702092	C	M	99	A	36	42	42	C	37	36	36	78	0.329601	1	0	65
chr22	15702157	A	R	99	A	38	42	42	G	37	40	40	82	0.455681	1	0	7
chr22	15702164	G	R	99	G	36	66	66	A	34	19	19	85	0.189212	1	0	7
chr22	15702927	C	Y	99	C	37	35	36	T	38	11	11	47	0.305708	1.02128	0	458
chr22	15703385	C	M	99	C	36	64	64	A	36	19	19	83	0.461145	1	0	148
chr22	15703533	T	W	99	T	34	24	24	A	33	12	12	37	0.0120485	1	0	148
chr22	15712569	G	R	65	G	35	134	134	A	36	11	11	145	0.100816	1	0	82
chr22	15712651	C	Y	99	C	32	214	214	T	30	40	40	254	0.0771664	1	0	82
chr22	15712793	T	Y	99	T	32	154	154	C	31	38	38	193	0.185025	1	0	60
chr22	15712853	C	Y	74	C	36	41	41	T	37	9	9	50	0.541916	1	0	22
chr22	15713762	C	Y	20	T	39	2	2	C	39	1	1	3	0.666667	1	0	288
chr22	15716177	C	Y	34	C	36	3	3	T	36	3	3	6	0.5	1	0	19
chr22	15718364	A	R	32	G	41	3	3	A	38	3	3	6	0.6	1	0	101
chr22	15719175	A	R	21	A	37	5	5	G	39	3	3	8	0.125	1	0	11
chr22	15719186	A	R	31	A	37	5	5	G	39	3	3	8	0.696429	1	0	11
chr22	15719234	A	W	38	A	36	5	5	T	38	3	3	8	0.75	1	0	48
chr22	15745212	G	K	20	G	40	2	2	T	39	2	2	4	0.833333	1	0	97
chr22	15882005	A	W	99	T	34	12	12	A	34	9	9	21	0.729252	1	0	6
chr22	15882011	G	R	21	G	33	27	27	A	35	5	5	32	0.400738	1	0	6
chr22	15882019	T	Y	99	C	35	21	21	T	34	17	17	39	0.704123	1	0	8
chr22	15888173	G	S	99	G	35	47	47	C	37	33	33	80	0.0667807	1	0	25
chr22	15903363	A	R	99	G	36	49	49	A	36	15	15	64	0.399911	1	0	39
chr22	15903402	A	R	99	A	34	86	86	G	33	28	28	115	0.320113	1	0	39
chr22	15903537	G	R	39	G	37	64	64	A	35	10	10	74	0.203242	1	0	135
chr22	15903735	A	M	99	A	37	130	130	C	35	25	25	155	0.121482	1	0	176
chr22	16020430	G	R	33	A	38	9	9	G	37	3	3	12	0.3	1	0	37
chr22	16020467	C	S	54	C	34	13	13	G	29	5	5	18	0.731034	1	0	6
chr22	16020473	T	Y	89	T	30	11	11	C	34	7	7	18	0.362117	1	0	6
chr22	16032924	C	Y	88	C	36	18	18	T	39	7	7	25	0.605719	1	0	24
chr22	16036634	G	S	20	C	40	2	2	G	37	1	1	3	0.333333	1	0	85
chr22	16036886	C	Y	71	T	34	5	5	C	38	4	4	9	0.638889	1	0	20
chr22	16036940	C	Y	69	C	36	10	10	T	40	6	6	16	0.10989	1	0	24
chr22	16036964	G	K	60	G	37	8	8	T	38	5	5	13	0.142191	1	0	24
chr22	16037690	C	S	48	C	36	32	32	G	38	6	6	38	0.722858	1	0	6
chr22	16037696	G	R	99	G	36	24	24	A	34	13	13	37	0.160422	1	0	6
chr22	16037756	C	Y	54	C	34	16	16	T	32	7	7	23	0.692291	1	0	36
chr22	16040372	G	R	29	A	38	3	3	G	34	2	2	5	0.2	1	0	151
chr22	16488700	A	G	38	G	36	14	14	A	0	0	0	14	1	1	0	11
chr22	16488711	G	A	50	A	36	18	18	G	0	0	0	18	1	1	0	11
chr22	16488762	T	G	41	G	35	19	19	T	10	1	1	20	1	1	0	13
chr22	16488775	A	G	41	G	34	15	15	A	0	0	0	15	1	1	0	11
chr22	16488786	T	C	23	C	33	9	9	T	0	0	0	9	1	1	0	5
chr22	16488791	A	G	20	G	33	8	8	A	0	0	0	8	1	1	0	5
chr22	16516209	A	C	67	C	32	30	30	A	0	0	0	30	1	1	0	48
chr22	16516332	T	C	23	C	36	9	9	T	0	0	0	9	1	1	0	82
chr22	16516500	G	A	23	A	38	9	9	G	0	0	0	9	1	1	0	8
chr22	16516623	C	T	43	T	36	17	17	C	0	0	0	17	1	1	0	65
chr22	16516688	A	G	28	G	35	11	11	A	0	0	0	11	1	1	0	65
chr22	16714564	G	R	49	A	39	5	5	G	35	4	4	9	0.527778	1	0	4633
chr22	16719197	C	M	83	C	31	6	6	A	35	5	5	11	0.698052	1	0	33
chr22	16719230	A	R	30	A	39	10	10	G	39	4	4	14	0.366633	1	0	33
chr22	16719294	A	R	87	G	35	8	8	A	36	5	5	13	0.362082	1	0	64
chr22	16719391	C	M	88	C	34	16	16	A	37	6	6	22	0.623558	1	0	97
chr22	16720241	C	M	21	A	35	3	3	C	38	1	1	4	0.5	1	0	74
chr22	16737957	G	R	99	A	35	12	12	G	38	10	10	22	0.127151	1	0	689
chr22	16870734	G	R	26	G	35	5	5	A	37	3	3	8	0.285714	1	0	830
chr22	16913264	A	R	99	A	37	16	16	G	39	13	13	29	0.518865	1	0	7
chr22	16913271	T	Y	99	T	38	15	15	C	38	14	14	29	0.474312	1	0	7
chr22	16913604	C	S	85	C	37	19	19	G	39	6	6	25	0.539029	1	0	73
chr22	16913677	A	R	22	A	39	11	11	G	39	4	4	15	0.474725	1	0	73
chr22	16913940	C	Y	50	T	36	5	5	C	36	3	3	8	0.5	1	0	84
chr22	16914326	A	M	25	C	34	10	10	A	37	2	2	12	0.242424	1	0	81
chr22	16914407	T	Y	47	C	38	4	4	T	38	3	3	7	0.428571	1	0	81
chr22	16914844	T	Y	77	T	34	8	8	C	36	6	6	14	0.331002	1	0	5
chr22	16914849	G	R	92	A	32	9	9	G	35	6	6	15	0.194206	1	0	5
chr22	16914855	C	Y	63	C	33	9	9	T	35	6	6	15	0.163836	1	0	6
chr22	16918281	C	Y	33	T	29	4	4	C	36	2	2	6	0.4	1	0	142
chr22	16980844	T	C	20	C	40	8	8	T	0	0	0	8	1	1	0	15
chr22	16980862	C	T	20	T	39	8	8	C	0	0	0	8	1	1	0	16
chr22	16981117	A	G	41	G	36	16	16	A	0	0	0	16	1	1	0	20
chr22	16981137	C	T	42	T	38	17	17	C	0	0	0	17	1	1	0	20
chr22	16981391	C	A	73	A	38	28	28	C	0	0	0	28	1	1	0	40
chr22	17045603	G	R	38	G	38	4	4	A	29	4	4	8	0.242857	1	0	21
chr22	17045624	C	M	65	C	35	6	6	A	32	5	5	11	0.331169	1	0	21
chr22	17045965	G	R	31	G	36	3	3	A	32	3	3	6	0.75	1	0	60
chr22	17046282	A	R	43	G	34	7	7	A	36	3	3	10	0.5	1	0	42
chr22	17046324	A	R	50	G	35	6	6	A	35	3	3	9	0.452381	1	0	42
chr22	17046510	G	R	72	G	37	6	6	A	35	5	5	12	0.544372	1	0	62
chr22	17069704	G	S	99	G	37	19	19	C	37	13	13	32	0.676315	1	0	61
chr22	17069765	C	Y	39	C	37	19	19	T	37	5	5	24	0.736295	1	0	61
chr22	17069836	A	R	81	A	31	18	18	G	31	12	12	30	0.688653	1	0	71
chr22	17069960	G	R	88	G	37	31	31	A	37	9	9	40	0.724687	1	0	124
chr22	17071535	G	S	37	G	37	24	24	C	37	5	5	29	0.658456	1	0	39
chr22	17071574	A	R	45	A	33	18	18	G	29	7	7	25	0.28688	1	0	39
chr22	17076860	T	K	20	G	32	2	2	T	32	1	1	3	0.666667	1	0	26
chr22	17087835	C	Y	30	C	34	5	5	T	34	3	3	8	0.5	1	0	9
chr22	17133883	T	W	37	A	39	3	3	T	36	3	3	6	0.1	1	0	74
chr22	17133957	T	Y	58	C	36	5	5	T	41	3	3	8	0.535714	1	0	48
chr22	17134021	G	S	68	G	37	5	5	C	37	4	4	9	0.638889	1	0	14
chr22	17134112	A	R	99	A	36	10	10	G	35	8	8	18	0.643151	1	0	91
chr22	17142176	A	M	23	A	25	7	7	C	32	3	3	11	0.258333	1	0	83
chr22	17143092	T	Y	22	C	35	4	4	T	35	2	2	6	0.266667	1	0	45
chr22	17143409	A	R	30	A	35	11	11	G	36	4	4	15	0.525275	1	0	50
chr22	17144152	C	Y	71	T	38	6	6	C	29	6	6	12	0.0205628	1	0	213
chr22	17145010	G	R	99	G	34	115	115	A	36	15	15	134	0.14869	1	0	613
chr22	17146590	G	K	22	G	38	2	2	T	38	2	2	4	0.666667	1	0	202
chr22	17218988	T	Y	25	C	33	5	5	T	36	2	2	7	0.428571	1	0	91
chr22	17219449	G	R	34	G	34	7	7	A	34	4	4	11	0.631818	1	0	31
chr22	17221621	C	S	29	C	35	7	7	G	36	3	3	10	0.258333	1	0	5
chr22	17222846	C	Y	99	C	35	70	70	T	33	29	29	99	0.0911089	1	0	18
chr22	17222864	C	Y	99	C	33	125	125	T	34	15	15	140	0.242807	1	0	9
chr22	17222873	A	R	99	A	32	95	95	G	33	27	27	124	0.471729	1	0	9
chr22	17223206	G	R	99	A	37	51	51	G	33	17	17	68	0.0322811	1	0	44
chr22	17223383	C	Y	99	C	38	54	54	T	38	12	12	66	0.141788	1	0	25
chr22	17223726	T	Y	61	T	36	19	19	C	37	7	7	26	0.16694	1	0	221
chr22	17223947	G	R	21	G	39	9	9	A	34	4	4	13	0.0167832	1	0	42
chr22	17224838	C	Y	34	C	40	3	3	T	40	3	3	6	0.5	1	0	112
chr22	17225302	C	S	99	C	35	32	32	G	34	9	9	41	0.372589	1	0	385
chr22	17225687	T	Y	99	T	36	25	25	C	35	16	16	41	0.166646	1	0	116
chr22	17225803	T	Y	55	T	38	59	59	C	37	10	10	69	0.328815	1	0	116
chr22	17240407	A	R	81	A	33	11	11	G	34	7	7	18	0.268005	1	0	8
chr22	17240415	C	A	42	A	32	17	17	C	0	0	0	17	1	1	0	8
chr22	17248422	C	Y	99	C	38	101	101	T	39	15	15	116	0.0188751	1	0	40
chr22	17248462	C	M	99	C	31	80	80	A	31	46	46	126	0.478784	1	0	40
chr22	17251596	T	Y	83	T	39	14	14	C	34	9	9	23	0.13828	1	0	222
chr22	17251818	T	Y	42	T	39	7	7	C	38	6	6	13	0.117133	1	0	222
chr22	17252047	G	R	94	G	36	21	21	A	36	8	8	29	0.653835	1	0	229
chr22	17252789	C	Y	31	C	40	4	4	T	35	3	3	7	0.514286	1	0	11
chr22	17252800	C	M	25	C	36	7	7	A	32	3	3	10	0.629167	1	0	11
chr22	17253461	C	Y	99	C	22	66	66	T	29	29	29	95	0.0285099	1	0	25
chr22	17259107	A	R	28	A	35	9	9	G	37	4	4	13	0.412587	1	0	12
chr22	17259119	T	Y	32	T	33	8	8	C	37	4	4	12	0.141414	1	0	12
chr22	17260860	A	W	59	A	35	6	6	T	36	4	4	10	0.380952	1	0	1541
chr22	17269990	T	A	20	A	33	8	8	T	0	0	0	8	1	1	0	1041
chr22	17277032	G	R	64	G	31	7	7	A	33	5	5	12	0.659722	1	0	536
chr22	17285404	C	S	30	C	35	31	31	G	32	7	7	40	0.000678354	1	0	38
chr22	17286002	A	R	66	G	36	5	5	A	32	5	5	10	0.555556	1	0	44
chr22	17287358	A	R	21	A	40	3	3	G	35	3	3	6	0.05	1	0	467
chr22	17289501	T	Y	99	T	33	217	217	C	33	38	38	3901	0.189489	1	0	8
chr22	17289857	A	R	99	A	37	21	21	G	38	13	13	34	0.312233	1	0	36
chr22	17289893	C	S	99	C	38	13	13	G	39	7	7	20	0.719324	1	0	36
chr22	17290147	A	R	77	A	36	31	31	G	37	9	9	40	0.411878	1	0	12
chr22	17290373	G	R	56	G	38	14	14	A	37	6	6	20	0.119556	1	0	11
chr22	17290384	T	Y	42	T	38	12	12	C	40	5	5	17	0.252909	1	0	11
chr22	17290443	A	R	24	A	35	6	6	G	30	3	3	9	0.452381	1	0	59
chr22	17292026	T	C	99	C	36	96	96	T	0	0	0	96	1	1	0	221
chr22	17292322	G	R	24	G	39	6	6	A	38	3	3	9	0.678571	1	0	75
chr22	17292579	T	W	49	T	39	15	15	A	37	5	5	20	0.0708849	1	0	110
chr22	17292724	A	R	99	A	33	218	218	G	34	36	36	3268	0.493162	1	0	35
chr22	17292791	A	R	58	A	32	239	239	G	30	15	15	5167	0.187852	1	0	9
chr22	17292868	C	Y	99	C	32	236	236	T	34	18	18	2256	0.0459165	1	0	16
chr22	17292884	A	R	99	A	35	224	224	G	34	31	31	2337	0.000383305	1	0	12
chr22	17292997	C	Y	99	C	33	230	230	T	33	25	25	3065	0.301158	1	0	36
chr22	17299984	C	M	35	C	29	5	5	A	38	3	3	8	0.642857	1	0	9
chr22	17300838	T	Y	48	C	34	5	5	T	26	3	3	8	0.160714	1	0	152
chr22	17304390	T	Y	50	T	32	19	19	C	32	7	7	26	0.127106	1	0	1800
chr22	17308597	G	S	92	C	34	16	16	G	37	5	5	21	0.506241	1	0	5
chr22	17308602	G	R	39	G	33	17	17	A	37	5	5	22	0.514582	1	0	5
chr22	17308934	G	R	96	A	36	9	9	G	36	6	6	15	0.761339	1	0	41
chr22	17309053	T	C	46	C	34	17	17	T	0	0	0	17	1	1	0	119
chr22	17309535	C	T	23	T	38	9	9	C	0	0	0	9	1	1	0	232
chr22	17309966	G	R	99	A	33	10	10	G	31	8	8	18	0.316719	1	0	11
chr22	17315216	C	Y	35	C	36	10	10	T	28	5	5	15	0.013986	1	0	31
chr22	17325548	G	R	88	G	37	6	6	A	36	6	6	12	0.734307	1	0	63
chr22	17333117	G	R	99	G	37	116	116	A	39	38	38	154	0.0189203	1	0	356
chr22	17333473	T	Y	99	T	32	67	67	C	34	19	19	87	0.0500208	1	0	93
chr22	17333566	G	R	36	G	35	53	53	A	36	8	8	61	0.630425	1	0	57
chr22	17333623	A	W	99	T	38	8	8	A	32	6	6	14	0.520313	1	0	57
chr22	17333728	A	W	99	A	35	37	37	T	36	15	15	52	0.229524	1	0	105
chr22	17344415	C	Y	99	C	36	21	21	T	37	10	10	31	0.108283	1	0	486
chr22	17344915	G	R	21	A	38	2	2	G	39	1	1	3	0.666667	1	0	14
chr22	17346042	C	Y	99	C	33	72	72	T	34	17	17	89	0.32679	1	0	117
chr22	17350811	G	R	99	G	37	203	203	A	37	52	52	378	0.452196	1	0	76
chr22	17352996	T	Y	99	C	35	33	33	T	35	17	17	51	0.663873	1	0	127
chr22	17353123	G	S	99	G	37	146	146	C	35	43	43	189	0.0210206	1	0	112
chr22	17353235	G	K	99	G	35	190	190	T	34	59	59	249	0.171371	1	0	37
chr22	17353272	C	Y	99	C	32	163	163	T	33	55	55	218	0.00887256	1	0	37
chr22	17388802	A	G	26	G	31	10	10	A	0	0	0	10	1	1	0	213
chr22	17427490	T	K	60	T	36	23	23	G	38	6	6	29	0.25545	1	0	342
chr22	17431444	T	Y	27	T	36	5	5	C	38	3	3	8	0.598214	1	0	274
chr22	17432783	C	M	24	A	40	2	2	C	40	1	1	3	0.666667	1	0	1065
chr22	17439783	C	Y	32	T	35	4	4	C	28	3	3	7	0.114286	1	0	768
chr22	17440735	A	R	28	A	38	4	4	G	35	4	4	8	0.171429	1	0	184
chr22	17441297	T	K	31	T	38	6	6	G	37	3	3	9	0.541667	1	0	36
chr22	17441419	T	Y	27	T	36	4	4	C	35	3	3	7	0.714286	1	0	77
chr22	17596817	T	Y	38	T	36	5	5	C	39	4	4	9	0.0952381	1	0	82
chr22	17596899	C	Y	99	C	37	28	28	T	38	12	12	40	0.627968	1	0	82
chr22	17597345	C	Y	99	C	32	21	21	T	37	9	9	30	0.64076	1	0	168
chr22	17598916	C	Y	23	C	35	17	17	T	38	5	5	22	0.0598086	1	0	129
chr22	17611395	G	R	29	G	36	4	4	A	38	3	3	7	0.2	1	0	2437
chr22	17621747	G	R	28	G	37	22	22	A	38	5	5	27	0.594234	1	0	106
chr22	17622703	G	R	99	G	35	24	24	A	34	11	11	35	0.556001	1	0	179
chr22	17677010	G	R	20	G	38	6	6	A	36	3	3	9	0.565476	1	0	118
chr22	17679711	T	W	21	T	39	2	2	A	35	2	2	4	0.666667	1	0	843
chr22	17684710	T	K	31	T	37	41	41	G	37	6	6	47	0.697915	1	0	24
chr22	17684734	T	Y	58	T	37	37	37	C	36	9	9	46	0.435168	1	0	24
chr22	17685265	C	G	26	G	37	10	10	C	0	0	0	10	1	1	0	68
chr22	17693087	G	R	98	G	33	16	16	A	37	8	8	24	0.0191156	1	0	80
chr22	17702581	A	R	99	A	36	30	30	G	35	14	14	44	0.623234	1	0	1495
chr22	18393114	G	R	34	A	36	3	3	G	35	2	2	5	0.6	1	0	41
chr22	18393879	C	S	48	G	40	3	3	C	39	2	2	5	0.6	1	0	271
chr22	18394308	C	Y	37	T	39	3	3	C	38	2	2	5	0.4	1	0	18
chr22	18438775	T	Y	28	T	32	7	7	C	38	4	4	11	0.0545455	1	0	20
chr22	18438986	T	Y	99	C	34	12	12	T	32	7	7	19	0.483568	1	0	103
chr22	18439089	C	Y	59	C	36	20	20	T	33	8	8	28	0.300255	1	0	36
chr22	18439195	A	W	99	T	35	24	24	A	34	20	20	44	0.341488	1	0	47
chr22	18439242	G	R	52	G	31	34	34	A	34	8	8	42	0.650949	1	0	6
chr22	18439248	G	R	54	G	32	32	32	A	36	8	8	40	0.237342	1	0	6
chr22	18439954	G	K	56	G	38	9	9	T	36	4	4	13	0.625874	1	0	9
chr22	18439963	T	Y	58	T	38	8	8	C	37	5	5	13	0.416472	1	0	9
chr22	18439977	A	R	31	A	39	9	9	G	38	4	4	13	0.302098	1	0	14
chr22	18440100	C	Y	50	C	40	5	5	T	37	4	4	9	0.206349	1	0	119
chr22	18442486	C	S	24	G	33	2	2	C	36	1	1	3	0.666667	1	0	1070
chr22	18482612	C	S	38	C	39	3	3	G	34	3	3	6	0.1	1	0	34
chr22	18483199	C	Y	43	T	31	7	7	C	33	4	4	11	0.324242	1	0	5
chr22	18488592	T	Y	47	C	39	4	4	T	38	3	3	7	0.657143	1	0	400
chr22	18491662	A	W	40	T	28	4	4	A	32	2	2	6	0.6	1	0	14
chr22	19656995	T	C	34	C	39	21	21	T	0	0	0	21	1	1	0	23
chr22	19657030	A	G	30	G	33	21	21	A	0	0	0	21	1	1	0	10
chr22	21855460	C	Y	99	C	38	45	45	T	38	20	20	65	0.327177	1	0	135
chr22	21855595	G	R	99	G	37	27	27	A	35	10	10	37	0.0488393	1	0	135
chr22	21856408	G	S	99	C	37	16	16	G	37	14	14	30	0.177472	1	0	176
chr22	21856988	C	Y	99	C	38	14	14	T	37	13	13	27	0.452531	1	0	265
chr22	21857432	G	R	99	G	31	25	25	A	35	10	10	35	0.575851	1	0	99
chr22	21857531	T	Y	67	T	37	24	24	C	37	8	8	32	0.711963	1	0	25
chr22	21857556	T	W	35	T	36	18	18	A	40	5	5	23	0.00246664	1	0	25
chr22	21857889	A	M	48	C	37	4	4	A	38	2	2	6	0.6	1	0	17
chr22	21857933	G	R	44	A	40	4	4	G	39	4	4	8	0.621429	1	0	44
chr22	21866973	G	R	28	G	35	10	10	A	33	4	4	14	0.0755245	1	0	215
chr22	21871019	G	R	43	A	35	4	4	G	19	3	3	7	0.514286	1	0	98
chr22	21891842	A	R	27	A	37	28	28	G	37	6	6	34	0.702182	1	0	123
chr22	21891965	T	Y	93	T	38	22	22	C	39	9	9	31	0.626732	1	0	24
chr22	21891989	A	T	54	T	38	22	22	A	0	0	0	22	1	1	0	24
chr22	21892052	C	Y	68	C	36	33	33	T	38	8	8	41	0.602215	1	0	63
chr22	21892322	T	Y	26	T	37	40	40	C	39	10	10	50	0.0371812	1	0	8
chr22	21892330	A	R	67	A	38	45	45	G	36	9	9	54	0.645871	1	0	8
chr22	21892407	T	Y	31	T	37	36	36	C	34	8	8	44	0.0715255	1	0	77
chr22	21892830	G	R	31	G	27	32	32	A	28	10	10	42	0.494205	1	0	423
chr22	21893477	A	M	99	A	37	24	24	C	37	23	23	47	0.674118	1	0	15
chr22	21893492	A	W	99	A	34	37	37	T	34	26	26	63	0.491709	1	0	15
chr22	21893563	G	R	99	G	35	43	43	A	37	13	13	56	0.308962	1	0	71
chr22	21939437	G	R	67	G	32	13	13	A	32	6	6	19	0.233525	1	0	13726
chr22	22059438	A	R	99	A	37	123	123	G	37	16	16	139	0.407382	1	0	439
chr22	22059877	A	R	99	G	36	21	21	A	35	16	16	37	0.363813	1	0	223
chr22	22060100	C	Y	96	C	36	61	61	T	35	11	11	72	0.291909	1	0	149
chr22	22060249	A	R	37	A	36	8	8	G	37	4	4	12	0.615152	1	0	149
chr22	22060483	T	C	99	C	34	88	88	G	8	1	1	89	1	1	0	234
chr22	22060882	T	Y	87	T	33	10	10	C	36	7	7	17	0.567462	1	0	144
chr22	22061026	C	Y	99	C	37	58	58	T	37	23	23	81	0.214538	1	0	144
chr22	22064544	A	R	50	A	34	15	15	G	36	6	6	21	0.395492	1	0	24
chr22	22064568	C	Y	48	T	37	4	4	C	37	3	3	7	0.314286	1	0	24
chr22	22178382	G	A	53	A	38	19	19	G	0	0	0	19	1	1	0	125
chr22	22178662	A	R	28	A	35	22	22	G	37	6	6	28	0.382123	1	0	155
chr22	22331216	C	Y	27	T	39	4	4	C	39	2	2	6	0.4	1	0	1706
chr22	22352475	G	R	34	A	40	3	3	G	37	3	3	6	0.6	1	0	4142
chr22	22417274	C	Y	24	C	36	4	4	T	40	3	3	7	0.114286	1	0	121
chr22	22417395	C	S	21	G	37	2	2	C	37	2	2	4	0.666667	1	0	30
chr22	22602397	G	R	67	G	33	17	17	A	31	7	7	24	0.587316	1	0	36
chr22	22659180	G	R	33	G	34	8	8	A	39	4	4	12	0.0767677	1	0	94
chr22	22659274	G	R	23	G	33	13	13	A	37	4	4	17	0.10084	1	0	94
chr22	22659883	C	Y	52	T	37	4	4	C	37	3	3	7	0.428571	1	0	64
chr22	22669855	C	G	99	G	35	69	71	C	0	0	0	71	1	1.02817	0	8255
chr22	22685142	C	Y	25	C	38	5	5	T	38	3	3	8	0.392857	1	0	139
chr22	22686210	T	Y	26	T	37	8	8	C	38	4	4	12	0.670707	1	0	57
chr22	22686267	C	A	20	A	38	8	8	C	0	0	0	8	1	1	0	57
chr22	22686581	G	R	30	A	39	4	4	G	41	2	2	6	0.266667	1	0	232
chr22	23737980	T	C	29	C	32	14	14	G	34	1	1	15	1	1	0	9
chr22	23739037	G	C	20	C	34	8	8	G	0	0	0	8	1	1	0	320
chr22	25015123	T	G	50	G	38	25	27	T	0	0	0	27	1	1.07407	0	11
chr22	25015134	A	C	50	C	38	23	25	A	0	0	0	25	1	1.08	0	11
chr22	26631669	T	Y	38	T	37	5	5	C	39	4	4	9	0.277778	1	0	753
chr22	28899188	A	M	61	C	37	4	4	A	39	3	3	7	0.314286	1	0	76
chr22	28899264	C	M	41	A	36	4	4	C	38	2	2	6	0.633333	1	0	76
chr22	28902848	G	S	29	G	37	2	2	C	23	3	3	5	0.4	1	0	175
chr22	29052022	G	S	37	G	35	3	3	C	35	3	3	6	0.35	1	0	195
chr22	29052628	G	S	62	G	33	5	5	C	37	4	4	9	0.603175	1	0	606
chr22	29321380	T	Y	99	T	33	11	11	C	31	11	11	22	0.640472	1	0	31
chr22	29321411	C	S	93	C	37	12	12	G	38	6	6	18	0.670491	1	0	21
chr22	29321432	A	R	40	A	36	11	11	G	35	6	6	17	0.00242405	1	0	21
chr22	29322998	T	Y	85	T	37	11	11	C	38	7	7	18	0.593734	1	0	6
chr22	29323004	A	R	41	A	39	13	13	G	37	5	5	18	0.0902778	1	0	6
chr22	29323748	G	R	43	A	37	7	7	G	39	3	3	10	0.629167	1	0	699
chr22	29327205	A	R	26	G	36	3	3	A	40	2	2	5	0.1	1	0	731
chr22	29389443	C	Y	99	T	38	14	14	C	34	9	9	23	0.219473	1	0	57
chr22	29389500	T	G	57	G	32	24	24	T	0	0	0	24	1	1	0	50
chr22	29389550	T	K	99	G	39	26	26	T	37	19	19	45	0.124313	1	0	6
chr22	29389556	G	R	99	G	36	30	30	A	39	15	15	45	0.066765	1	0	6
chr22	29389577	C	Y	99	C	35	21	21	T	37	20	20	41	0.631709	1	0	21
chr22	29389602	T	W	88	T	36	12	12	A	36	6	6	18	0.445809	1	0	25
chr22	29389672	T	K	99	G	39	10	10	T	35	8	8	18	0.0042735	1	0	21
chr22	29389693	C	M	72	A	38	8	8	C	35	4	4	12	0.0545455	1	0	21
chr22	29389739	G	S	99	G	35	18	18	C	33	17	17	35	0.0285148	1	0	23
chr22	29389762	A	R	99	A	35	23	23	G	32	18	18	41	0.343538	1	0	23
chr22	29389788	T	Y	99	T	35	28	28	C	33	25	25	53	0.548002	1	0	15
chr22	29389803	A	W	99	A	36	30	30	T	36	25	25	55	0.087507	1	0	15
chr22	29389818	G	R	99	G	35	35	35	A	33	20	20	55	0.50326	1	0	15
chr22	29390052	G	R	34	A	38	3	3	G	36	2	2	5	0.4	1	0	234
chr22	29390339	T	Y	30	T	39	17	17	C	38	5	5	22	0.589675	1	0	26
chr22	29390847	G	R	99	G	37	10	10	A	39	7	7	17	0.578697	1	0	161
chr22	29391008	G	R	77	G	39	10	10	A	38	6	6	16	0.213911	1	0	161
chr22	29391532	C	M	63	C	30	5	5	A	36	4	4	9	0.68254	1	0	11
chr22	29391620	T	Y	99	T	37	15	15	C	38	12	12	27	0.528456	1	0	88
chr22	29393684	C	S	45	C	39	5	5	G	36	4	4	9	0.142857	1	0	100
chr22	29394253	A	M	72	A	35	9	9	C	34	5	5	14	0.75	1	0	468
chr22	29587175	G	R	47	G	34	11	11	A	33	5	5	16	0.5	1	0	251
chr22	29924331	T	Y	45	C	37	5	5	T	39	3	3	8	0.125	1	0	484
chr22	29924815	C	S	99	C	38	11	11	G	36	9	9	20	0.18511	1	0	118
chr22	29926209	T	Y	31	T	31	9	9	C	36	4	4	13	0.13007	1	0	35
chr22	29926244	A	R	30	G	36	9	9	A	32	3	3	12	0.431818	1	0	35
chr22	29927206	A	G	22	G	36	18	18	A	41	1	1	19	1	1	0	567
chr22	30606845	A	R	99	A	37	40	40	G	37	29	29	69	0.335243	1	0	68
chr22	30606913	C	M	99	C	35	27	27	A	37	13	13	40	0.0635366	1	0	68
chr22	30709746	T	K	22	G	38	4	4	T	41	1	1	5	0.8	1	0	1194
chr22	31319368	C	T	26	T	37	12	12	C	0	0	0	12	1	1	0	298
chr22	31319666	T	Y	20	C	36	14	14	T	39	2	2	16	0.208333	1	0	79
chr22	31319745	A	G	47	G	34	20	20	A	0	0	0	20	1	1	0	79
chr22	31329597	T	K	20	T	35	4	4	G	34	3	3	7	0.714286	1	0	1039
chr22	31337119	A	R	99	G	37	13	13	A	37	8	8	21	0.714905	1	0	145
chr22	31337264	A	R	99	G	38	18	18	A	34	9	9	27	0.503109	1	0	14
chr22	31337278	C	S	99	C	36	25	25	G	37	10	10	35	0.615108	1	0	14
chr22	31337295	G	R	28	G	36	38	38	A	35	6	6	44	0.302389	1	0	17
chr22	31337504	C	Y	38	C	33	19	19	T	35	5	5	24	0.75	1	0	114
chr22	31337618	G	K	99	T	35	16	16	G	28	12	12	28	0.503254	1	0	114
chr22	31338156	A	R	32	A	36	16	16	G	36	5	5	21	0.484053	1	0	538
chr22	31339528	A	W	46	T	39	5	5	A	34	5	5	10	0.00396825	1	0	228
chr22	31340027	G	R	80	G	34	63	63	A	34	10	10	73	0.260518	1	0	9
[truncated: 63,155 more rows]
