# Supplementary material for: Characterization of Transcriptional Complexity during Adipose Tissue Development in Bovines of Different Ages and Sexes
Source: PLoS One. 2014 Jul 1;9(7):e101261. doi: 10.1371/journal.pone.0101261 (PMC4077742; doi:10.1371/journal.pone.0101261)
Supplement: Table S12 — List of the putative SNPs in adipose tissue of adult heifer. (XLS) [file pone.0101261.s015.xls]

Table S12 Detection of putative SNPs in adipose tissue of adult bull
GeneID	Coordinate	Reference	Consensus	Quality	BestHit	QualityOfBestHit	UniqReadsNumOfBestHit	AllReadsNumOfBestHit	SecondHit	QualityOfSecondhit	UniqReadsNumOfSecondHit	AllReadsNumOfSecondHit	TotalDepth	RankSum	EstimateCopyNumber	dbSNPTag	DistanceGromLastSNP
chrUn_JH121543	37671	C	Y	99	T	37	9	9	C	35	8	8	17	0.160633	1	0	333
chrUn_JH121543	99655	T	Y	30	C	38	7	7	T	37	4	4	11	0.393939	1	0	520
chrUn_JH121543	110667	T	K	99	T	37	52	52	G	38	14	14	67	0.240147	1	0	227
chrUn_JH121543	110894	A	R	99	A	37	18	18	G	37	13	13	31	0.398848	1	0	227
chrUn_JH121543	124504	A	G	40	G	36	26	26	A	34	1	1	27	1	1	0	11
chrUn_JH121543	124515	C	Y	99	T	37	35	35	C	36	12	12	47	0.560059	1	0	11
chrUn_JH121543	125220	A	R	33	A	35	14	14	G	38	4	4	18	0.739706	1	0	705
chrUn_JH121543	186365	C	Y	99	C	36	21	21	T	33	14	14	35	0.598884	1	0	21
chrUn_JH121543	186386	A	W	70	A	34	15	15	T	35	7	7	22	0.657449	1	0	21
chrUn_JH121543	211716	A	R	27	G	39	3	3	A	41	2	2	5	0.2	1	0	23
chrUn_JH121443	8551	A	G	29	G	38	11	11	A	0	0	0	11	1	1	0	17
chrUn_JH121443	8859	T	C	31	C	35	12	12	T	0	0	0	12	1	1	0	117
chrUn_JH121443	9049	C	Y	38	T	33	4	4	C	30	3	3	7	0.6	1	0	73
chrUn_JH121443	14349	C	S	28	G	31	3	3	C	34	2	2	5	0.4	1	0	299
chrUn_JH121443	19859	A	R	40	A	34	66	66	G	37	10	10	76	0.0278662	1	0	83
chrUn_JH121443	34594	G	S	23	G	34	3	3	C	37	2	2	5	0.6	1	0	8
chrUn_JH121443	34911	G	S	24	G	31	54	54	C	30	8	8	62	0.231614	1	0	9
chrUn_JH121443	85320	G	R	99	G	33	18	18	A	36	9	9	27	0.623692	1	0	39
chrUn_JH121443	85359	G	R	99	G	36	24	24	A	37	12	12	36	0.657816	1	0	39
chrUn_JH121443	86028	G	R	41	G	36	22	22	A	36	7	7	29	0.118524	1	0	104
chrUn_JH121443	88224	G	R	28	G	34	23	23	A	33	5	5	28	0.40812	1	0	313
chrUn_JH121443	94206	T	Y	99	T	37	54	54	C	38	15	15	69	0.0397995	1	0	42
chrUn_JH121443	103266	C	Y	99	C	35	71	71	T	34	58	58	129	0.496222	1	0	109
chrUn_JH121443	103375	T	K	99	T	28	155	155	G	33	47	47	203	6.10E-06	1	0	109
chrUn_JH121443	103997	C	Y	32	C	33	6	6	T	40	3	3	9	0.52381	1	0	80
chrUn_JH121443	104077	C	Y	35	T	31	3	3	C	21	3	3	6	0.675	1	0	80
chrUn_JH121443	105117	T	Y	99	C	34	13	13	T	33	8	8	21	0.728883	1	0	108
chrUn_JH121443	105225	G	R	29	G	36	5	5	A	36	3	3	8	0.5	1	0	108
chrUn_JH121443	105697	G	R	63	A	33	5	5	G	37	4	4	9	0.638889	1	0	137
chrUn_JH121443	107149	C	M	62	A	35	5	5	C	32	4	4	10	0.206349	1	0	25
chrUn_JH121443	107174	G	R	58	A	33	6	6	G	35	4	4	10	0.238095	1	0	25
chrUn_JH121443	107246	T	Y	99	C	30	10	10	T	33	7	7	17	0.557384	1	0	72
chrUn_JH121443	107454	C	M	99	C	33	13	13	A	34	9	9	22	0.0721905	1	0	40
chrUn_JH121443	107639	G	R	99	G	35	37	37	A	38	21	21	58	0.53227	1	0	131
chrUn_JH121443	107770	C	Y	99	C	36	37	37	T	38	20	20	58	0.689779	1	0	126
chrUn_JH121443	107896	T	Y	99	T	32	25	25	C	30	19	19	44	0.55737	1	0	48
chrUn_JH121443	107944	C	Y	99	C	32	17	17	T	34	12	12	29	0.355505	1	0	48
chrUn_JH121443	108533	G	R	99	G	34	26	26	A	34	13	13	39	0.435792	1	0	21
chrUn_JH121443	108554	C	Y	99	C	35	42	42	T	35	23	23	65	0.472655	1	0	21
chrUn_JH121443	108700	A	R	99	A	34	29	29	G	37	17	17	46	0.512402	1	0	29
chrUn_JH121443	108729	G	R	99	G	35	15	15	A	37	11	11	26	0.55427	1	0	29
chrUn_JH121443	108794	G	R	70	G	35	8	8	A	36	5	5	13	0.416472	1	0	19
chrUn_JH121443	108813	C	Y	66	C	32	10	10	T	39	5	5	15	0.532301	1	0	19
chrUn_JH121443	109101	T	Y	99	T	36	13	13	C	36	9	9	22	0.215518	1	0	44
chrUn_JH121443	109458	C	Y	38	T	37	3	3	C	33	3	3	6	0.55	1	0	21
chrUn_JH121443	110820	G	R	58	A	36	10	10	G	32	5	5	15	0.037629	1	0	85
chrUn_JH121443	110905	C	S	76	C	35	12	12	G	34	6	6	18	0.596127	1	0	85
chrUn_JH121443	111088	T	Y	83	T	28	10	10	C	28	8	8	18	0.707139	1	0	34
chrUn_JH121443	111122	G	S	74	G	34	9	9	C	30	7	7	17	0.0868881	1	0	34
chrUn_JH121443	111671	T	Y	43	T	36	4	4	C	34	4	4	8	0.557143	1	0	106
chrUn_JH121443	111832	C	M	99	C	37	28	28	A	36	15	15	43	0.141198	1	0	10
chrUn_JH121443	111842	G	S	99	G	34	32	32	C	32	16	16	48	0.630704	1	0	10
chrUn_JH121443	112103	T	K	99	G	31	7	7	T	35	6	6	13	0.558566	1	0	9
chrUn_JH121443	112112	A	R	96	G	36	7	7	A	36	7	7	14	0.725379	1	0	9
chrUn_JH121443	112542	C	Y	99	T	34	10	10	C	30	10	10	20	0.0315064	1	0	12
chrUn_JH121443	112554	A	R	99	A	35	10	10	G	34	10	10	20	0.289371	1	0	12
chrUn_JH121443	117016	G	R	32	G	35	3	3	A	35	3	3	6	0.35	1	0	153
chrUn_JH121443	118150	C	Y	80	T	27	8	8	C	21	9	9	17	0.371493	1	0	124
chrUn_JH121443	118894	T	A	20	A	32	8	8	T	0	0	0	8	1	1	0	28
chrUn_JH121443	123965	C	Y	99	C	31	142	142	T	31	35	35	177	0.00463354	1	0	5
chrUn_JH121443	124016	T	Y	99	T	36	234	234	C	37	20	20	690	0.016096	1	0	51
chrUn_JH121443	124081	T	Y	99	T	34	144	144	C	36	29	29	173	0.0283291	1	0	8
chrUn_JH121443	124089	A	R	99	G	32	136	136	A	33	28	28	164	0.183411	1	0	8
chrUn_JH121443	124127	C	Y	51	C	29	117	117	T	29	15	15	132	0.116976	1	0	38
chrUn_JH121443	124211	A	Y	60	T	34	22	22	C	33	10	10	35	0.229221	1	0	84
chrUn_JH121443	125373	C	Y	93	C	39	34	34	T	34	14	14	48	7.09E-05	1	0	224
chrUn_JH121443	125642	A	M	99	C	34	162	162	A	33	93	93	733	0.00985392	1	0	43
chrUn_JH121443	125811	T	Y	99	T	30	159	159	C	32	95	95	1407	0.489791	1	0	9
chrUn_JH121443	125820	C	Y	99	C	33	160	160	T	35	95	95	1250	0.00132935	1	0	9
chrUn_JH121443	125877	G	R	99	G	31	179	179	A	33	76	76	1161	0.00747581	1	0	57
chrUn_JH121443	126766	G	R	99	G	30	147	147	A	32	108	108	272	0.205968	1	0	7
chrUn_JH121443	126773	T	Y	99	C	29	180	180	T	24	73	73	269	1.66E-05	1	0	7
chrUn_JH121443	126801	T	K	78	T	32	49	49	G	31	13	13	63	0.716092	1	0	28
chrUn_JH121443	126937	C	Y	64	C	34	49	49	T	30	13	13	62	0.0955784	1	0	7
chrUn_JH121443	127296	C	Y	83	C	34	10	10	T	36	6	6	16	0.606956	1	0	25
chrUn_JH121443	127321	C	Y	99	C	34	9	9	T	36	8	8	17	0.580317	1	0	25
chrUn_JH121443	127667	G	R	99	A	30	36	36	G	32	25	25	61	0.519911	1	0	24
chrUn_JH121443	127951	G	R	41	G	30	24	24	A	27	7	7	31	0.0470144	1	0	36
chrUn_JH121443	128370	A	R	99	A	33	46	46	G	35	38	38	84	0.00563349	1	0	14
chrUn_JH121443	128384	G	R	85	G	35	76	76	A	32	15	15	91	0.117551	1	0	6
chrUn_JH121443	128444	C	M	99	C	32	63	63	A	30	29	29	92	0.0802417	1	0	54
chrUn_JH121443	128540	T	Y	99	T	29	24	24	C	31	12	12	36	0.70745	1	0	8
chrUn_JH121443	128596	G	S	27	G	34	24	24	C	26	6	6	30	0.160028	1	0	56
chrUn_JH121443	128663	G	K	37	T	36	3	3	G	35	2	2	6	0.4	1	0	67
chrUn_JH121443	128843	A	M	99	C	37	9	9	A	37	9	9	18	0.699044	1	0	13
chrUn_JH121443	129046	C	Y	61	C	36	30	30	T	37	7	7	37	0.217555	1	0	30
chrUn_JH121443	129138	T	Y	99	T	35	38	38	C	34	25	25	63	0.723657	1	0	92
chrUn_JH121443	130240	A	R	99	A	37	200	200	G	36	36	36	236	0.0273487	1	0	70
chrUn_JH121443	131370	G	S	99	G	34	85	85	C	35	20	20	105	0.0877675	1	0	287
chrUn_JH121443	137090	A	R	99	A	38	47	47	G	39	20	20	67	0.36083	1	0	10
chrUn_JH121443	138009	T	Y	99	T	36	223	223	C	37	32	32	834	0.214941	1	0	59
chrUn_JH121443	138712	A	R	26	A	27	58	58	G	27	10	10	68	0.101555	1	0	226
chrUn_JH121443	139200	G	R	99	G	31	222	222	A	29	31	31	1246	0.0302387	1	0	211
chrUn_JH121443	139411	T	Y	99	C	36	34	34	T	36	33	33	67	0.39131	1	0	63
chrUn_JH121443	139474	A	G	99	G	33	72	72	A	0	0	0	72	1	1	0	63
chrUn_JH121443	142671	A	R	25	G	34	3	3	A	32	3	3	6	0.75	1	0	86
chrUn_JH121443	145554	A	R	99	G	34	208	208	A	35	47	47	1094	0.0367187	1	0	41
chrUn_JH121443	145734	G	R	99	G	34	165	165	A	32	90	90	1339	0.0696783	1	0	26
chrUn_JH121443	146696	C	Y	72	C	32	6	6	T	35	5	5	11	0.214286	1	0	538
chrUn_JH121443	161434	A	R	27	G	30	3	3	A	27	2	2	5	0.7	1	0	11
chrUn_JH121443	163206	C	Y	34	T	36	3	3	C	31	3	3	6	0.2	1	0	1760
chrUn_JH121443	177181	G	K	51	T	36	7	7	G	37	3	3	10	0.5	1	0	342
chrUn_JH121443	177815	C	Y	63	T	36	8	8	C	38	4	4	12	0.230303	1	0	40
chrUn_JH121443	177855	G	S	72	C	36	12	12	G	35	4	4	17	0.611538	1	0	40
chrUn_JH121443	177964	G	S	99	C	34	30	30	G	31	13	13	43	0.512772	1	0	11
chrUn_JH121443	177975	G	R	37	G	34	35	35	A	33	7	7	42	0.632385	1	0	11
chrUn_JH121443	178052	T	K	62	T	32	35	35	G	33	8	8	43	0.675473	1	0	44
chrUn_JH121443	178125	G	S	67	G	33	6	6	C	35	5	5	11	0.214286	1	0	73
chrUn_JH121443	178370	G	R	99	A	32	39	39	G	34	22	22	62	0.126398	1	0	12
chrUn_JH121443	178382	T	Y	99	C	34	51	51	T	31	14	14	65	0.0517961	1	0	12
chrUn_JH121443	180230	C	Y	99	C	31	199	199	T	32	55	55	1987	0.276927	1	0	5
chrUn_JH121443	180610	C	S	99	C	37	203	203	G	37	52	52	453	0.202302	1	0	40
chrUn_JH121443	180816	C	Y	99	C	34	165	165	T	35	43	43	208	0.379875	1	0	19
chrUn_JH121443	181200	G	R	99	G	29	208	208	A	31	47	47	677	0.385855	1	0	66
chrUn_JH121443	181266	G	S	99	G	33	218	218	C	33	37	37	712	0.225985	1	0	16
chrUn_JH121443	181333	C	Y	53	T	34	6	6	C	28	4	4	10	0.0857143	1	0	6
chrUn_JH121443	182136	G	S	45	C	35	3	3	G	35	2	2	5	0.6	1	0	150
chrUn_JH121443	182286	A	R	25	A	37	4	4	G	31	3	3	7	0.528571	1	0	150
chrUn_JH121443	182463	G	R	36	A	32	5	5	G	29	3	3	8	0.285714	1	0	12
chrUn_JH121443	183438	T	K	24	G	27	3	3	T	24	2	2	5	0.4	1	0	136
chrUn_JH121443	184531	T	Y	84	C	37	14	14	T	37	5	5	19	0.688467	1	0	44
chrUn_JH121443	185145	T	C	34	C	36	13	13	T	0	0	0	13	1	1	0	54
chrUn_JH121443	185199	A	R	22	G	36	10	10	A	39	2	2	12	0.30303	1	0	54
chrUn_JH121443	185884	A	M	47	C	28	11	11	A	35	3	3	14	0.521978	1	0	35
chrUn_JH121443	185919	A	R	31	G	37	11	11	A	34	3	3	14	0.112637	1	0	18
chrUn_JH121443	185937	C	M	24	A	30	13	13	C	30	3	3	16	0.139286	1	0	18
chrUn_JH121443	185973	C	S	76	G	34	10	10	C	36	4	4	14	0.613387	1	0	36
chrUn_JH121443	186031	G	S	35	C	38	4	4	G	35	2	2	6	0.133333	1	0	58
chrUn_JH121443	189530	T	Y	21	T	38	5	5	C	39	3	3	8	0.392857	1	0	52
chrUn_JH121443	189633	T	Y	33	T	37	15	15	C	32	5	5	20	0.700013	1	0	103
chrUn_JH121443	189810	C	Y	25	C	35	30	30	T	33	6	6	36	0.221069	1	0	177
chrUn_JH121443	190571	T	W	26	A	30	5	5	T	33	2	2	7	0.428571	1	0	123
chrUn_JH121443	191029	A	G	32	G	40	12	12	A	0	0	0	12	1	1	0	284
chrUn_JH121443	191526	T	Y	21	C	35	18	18	T	36	3	3	21	0.369925	1	0	362
chrUn_JH121443	192222	T	W	23	A	36	6	6	T	37	2	2	8	0.714286	1	0	79
chrUn_JH121443	192668	T	K	36	G	35	3	3	T	38	2	2	5	0.4	1	0	96
chrUn_JH121443	192764	C	Y	32	T	39	4	4	C	32	2	2	6	0.4	1	0	25
chrUn_JH121443	193451	A	G	35	G	32	14	14	A	0	0	0	14	1	1	0	109
chrUn_JH121443	193822	C	Y	45	T	36	34	34	C	29	9	9	43	0.0667099	1	0	29
chrUn_JH121443	194102	C	T	57	T	36	33	33	C	39	1	1	34	1	1	0	10
chrUn_JH121443	194112	A	G	39	G	36	27	27	A	31	1	1	28	1	1	0	10
chrUn_JH121443	202403	G	R	99	G	32	8	8	A	34	7	7	15	0.557964	1	0	133
chrUn_JH121443	202570	C	S	70	C	33	8	8	G	36	6	6	14	0.55711	1	0	33
chrUn_JH121443	202857	G	R	99	G	31	13	13	A	33	11	11	24	0.582784	1	0	114
chrUn_JH121443	202971	A	R	99	G	33	16	16	A	30	16	16	32	0.282051	1	0	114
chrUn_JH121443	204909	T	Y	23	T	38	4	4	C	33	3	3	7	0.514286	1	0	52
chrUn_JH121443	204961	C	Y	99	T	36	6	6	C	34	6	6	12	0.468615	1	0	24
chrUn_JH121443	204985	T	K	68	T	31	8	8	G	32	5	5	13	0.681041	1	0	24
chrUn_JH121443	206512	G	R	83	A	34	6	6	G	32	5	5	11	0.665584	1	0	377
chrUn_JH121443	208554	C	Y	50	T	36	4	4	C	38	3	3	7	0.2	1	0	84
chrUn_JH121443	221924	G	R	89	G	36	11	11	A	36	8	8	19	0.710096	1	0	232
chrUn_JH121443	222186	G	K	28	G	30	7	7	T	31	3	3	10	0.5	1	0	29
chrUn_JH121443	222240	C	Y	74	C	34	10	10	T	33	6	6	16	0.281094	1	0	25
chrUn_JH121443	222745	C	M	39	C	32	15	15	A	35	5	5	20	0.0839783	1	0	7
chrUn_JH121443	222752	A	R	29	A	33	10	10	G	35	4	4	14	0.613387	1	0	7
chrUn_JH121443	222767	C	S	37	C	30	10	10	G	35	4	4	14	0.11988	1	0	15
chrUn_JH121443	222795	A	R	99	A	35	18	18	G	36	11	11	29	0.685054	1	0	28
chrUn_JH121443	222837	G	S	57	G	35	18	18	C	35	6	6	24	0.336459	1	0	42
chrUn_JH121443	222961	C	S	99	C	36	17	17	G	35	8	8	25	0.667181	1	0	124
chrUn_JH121443	223663	T	Y	71	T	31	14	14	C	30	7	7	21	0.713936	1	0	50
chrUn_JH121443	223713	G	S	83	G	35	29	29	C	33	9	9	38	0.561973	1	0	50
chrUn_JH121443	233589	A	R	37	G	30	5	5	A	37	2	2	7	0.571429	1	0	1623
chrUn_JH121333	376457	A	R	22	A	39	19	19	G	39	4	4	23	0.228233	1	0	6762
chrUn_JH121333	429272	C	S	91	G	36	48	48	C	39	10	10	58	0.00162825	1	0	57
chrUn_JH121333	429329	A	M	99	A	31	9	9	C	34	8	8	17	0.371493	1	0	57
chr26	828205	A	T	49	T	35	18	18	A	0	0	0	18	1	1	0	51
chr26	828316	A	G	49	G	35	18	18	A	0	0	0	18	1	1	0	18
chr26	828368	A	T	20	T	35	8	8	A	0	0	0	8	1	1	0	38
chr26	828595	C	Y	40	C	38	4	5	T	39	3	10	15	0.785714	1.6	0	9
chr26	859298	G	R	52	G	38	6	6	A	36	4	4	10	0.652381	1	0	219
chr26	877222	T	W	99	T	37	25	25	A	35	19	19	44	0.205409	1	0	75
chr26	1116693	C	T	35	T	35	13	54	C	0	0	0	54	1	1.77778	0	27
chr26	1116720	A	G	32	G	35	12	41	A	0	0	0	41	1	1.70732	0	17
chr26	1116737	T	C	26	C	35	10	19	T	0	0	0	19	1	1.47368	0	13
chr26	1208762	T	C	47	C	35	20	49	T	0	0	0	49	1	1.59184	0	17
chr26	1208789	G	A	56	A	35	21	62	G	0	0	0	62	1	1.67742	0	27
chr26	1208845	G	A	28	A	35	12	34	G	0	0	0	34	1	1.67647	0	56
chr26	1491706	T	C	35	C	36	14	14	T	0	0	0	14	1	1	0	10
chr26	1491765	C	G	37	G	30	16	16	C	0	0	0	16	1	1	0	49
chr26	2101760	G	A	92	A	35	38	38	G	0	0	0	38	1	1	0	85
chr26	2101845	C	T	99	T	34	53	59	C	0	0	0	59	1	1.10169	0	47
chr26	2477694	G	R	43	G	34	9	9	A	36	4	7	16	0.734965	1.375	0	8
chr26	2477770	C	Y	44	C	29	12	14	T	28	5	5	19	0.661522	1.21053	0	68
chr26	5401886	G	A	56	A	37	27	27	G	0	0	0	27	1	1	0	54
chr26	5401948	A	G	53	G	39	27	27	A	0	0	0	27	1	1	0	6
chr26	5401955	C	T	57	T	38	27	27	C	0	0	0	27	1	1	0	7
chr26	5631945	A	G	99	G	38	66	70	A	0	0	0	70	1	1.05714	0	13
chr26	5631958	T	C	75	C	38	77	80	T	41	2	2	82	1	1.03659	0	13
chr26	5632043	G	R	99	A	34	90	91	G	35	60	61	153	0.267776	1.01307	0	52
chr26	5632095	A	G	99	G	37	255	256	A	0	0	0	466	1	1.00215	0	52
chr26	5632183	G	A	99	A	34	248	249	G	8	1	1	250	1	1.004	0	17
chr26	5632200	C	G	99	G	37	254	254	C	6	1	1	284	1	1	0	17
chr26	5632230	C	T	99	T	37	253	253	C	0	0	0	253	1	1	0	30
chr26	5632299	T	A	87	A	35	39	44	T	0	0	0	44	1	1.11364	0	42
chr26	5632341	T	C	97	C	37	43	48	T	0	0	0	48	1	1.10417	0	42
chr26	5632449	G	R	99	G	35	214	222	A	36	33	33	255	0.243127	1.03137	0	108
chr26	5632560	G	A	99	A	32	70	70	G	0	0	0	70	1	1	0	7
chr26	5632567	A	W	21	T	30	59	59	A	26	8	8	67	0.0059741	1	0	7
chr26	5632652	T	C	99	C	37	152	152	G	33	1	1	153	1	1	0	76
chr26	5632824	A	C	99	C	33	105	105	A	0	0	0	105	1	1	0	38
chr26	5632862	A	C	40	C	31	17	17	A	0	0	0	17	1	1	0	38
chr26	7833357	G	C	38	C	36	15	15	G	0	0	0	15	1	1	0	396
chr26	7833753	T	W	65	T	34	28	28	A	36	6	6	34	0.653046	1	0	24
chr26	7833777	C	Y	29	C	34	21	21	T	37	5	5	26	0.306704	1	0	24
chr26	7834047	G	S	31	G	33	31	31	C	36	5	5	36	0.689056	1	0	270
chr26	7834737	G	R	99	G	36	33	33	A	37	11	11	44	0.652875	1	0	282
chr26	7835019	T	K	46	T	34	10	10	G	30	5	5	15	0.669664	1	0	282
chr26	8315284	C	S	37	C	39	3	3	G	35	3	3	6	0.2	1	0	167
chr26	8668027	A	W	27	T	38	2	2	A	41	1	1	3	0.833333	1	0	32
chr26	8830466	T	W	23	A	37	2	2	T	40	1	1	3	0.333333	1	0	1931
chr26	9288819	C	Y	99	C	36	33	33	T	35	11	11	44	0.141391	1	0	102
chr26	9288921	A	R	99	A	34	35	35	G	35	29	29	64	0.409329	1	0	102
chr26	9289246	C	Y	99	C	32	19	19	T	32	10	10	29	0.692375	1	0	325
chr26	9722314	T	Y	99	C	36	9	9	T	33	9	9	18	0.333237	1	0	750
chr26	9794997	A	M	35	A	33	4	4	C	32	4	4	8	0.171429	1	0	39
chr26	9814215	A	M	59	C	34	7	7	A	38	3	3	10	0.545833	1	0	676
chr26	9814891	T	Y	58	C	33	5	5	T	41	3	3	8	0.642857	1	0	676
chr26	9816435	A	R	37	G	34	3	3	A	33	2	2	5	0.7	1	0	18
chr26	9890636	G	S	47	C	37	3	3	G	41	2	2	5	0.2	1	0	14
chr26	9904498	G	R	56	A	34	20	20	G	35	5	5	25	0.383569	1	0	705
chr26	9906128	C	Y	99	T	35	30	30	C	35	11	11	41	0.712641	1	0	97
chr26	9907114	G	S	99	C	38	14	14	G	39	6	6	20	0.329489	1	0	351
chr26	9907798	T	Y	73	C	34	56	56	T	34	7	7	63	0.203949	1	0	39
chr26	9907837	C	S	94	G	32	17	17	C	38	5	5	22	0.0701754	1	0	39
chr26	9908086	C	Y	75	C	33	7	7	T	38	5	5	12	0.719066	1	0	12
chr26	9908164	G	K	27	T	36	9	9	G	39	2	2	11	0.163636	1	0	78
chr26	10072452	G	S	25	C	37	2	2	G	41	1	1	3	0.833333	1	0	704
chr26	10096327	G	R	84	G	35	23	23	A	38	10	10	33	0.181673	1	0	1590
chr26	10097917	C	Y	99	C	38	47	47	T	39	14	14	61	0.604878	1	0	816
chr26	10098733	G	C	23	C	33	9	9	G	0	0	0	9	1	1	0	816
chr26	10100944	C	Y	25	T	37	8	8	C	39	2	2	10	0.444444	1	0	378
chr26	10420411	A	M	21	C	39	2	2	A	40	1	1	3	0.666667	1	0	113
chr26	10420686	G	K	21	G	40	2	2	T	40	2	2	4	0.833333	1	0	162
chr26	10425006	T	Y	62	C	38	5	5	T	33	5	5	10	0.555556	1	0	19
chr26	10425025	T	C	22	C	36	9	9	T	0	0	0	9	1	1	0	13
chr26	10425101	T	Y	27	T	36	5	5	C	36	3	3	8	0.392857	1	0	16
chr26	10431885	T	Y	29	C	39	7	7	T	40	2	2	9	0.722222	1	0	14
chr26	10431899	A	R	20	G	33	7	7	A	40	2	2	9	0.111111	1	0	14
chr26	10739329	C	Y	21	T	39	2	2	C	41	1	2	4	0.833333	1.25	0	38
chr26	11175563	A	M	36	A	37	5	5	C	38	3	3	8	0.5	1	0	24
chr26	11185704	A	R	30	G	38	3	3	A	39	2	2	5	0.4	1	0	1338
chr26	11259657	A	R	35	G	37	4	4	A	39	2	2	6	0.8	1	0	71
chr26	11443914	A	R	99	A	37	95	95	G	36	54	54	150	0.0620081	1	0	22
chr26	11444007	T	Y	99	C	36	42	42	T	38	21	21	63	0.521011	1	0	93
chr26	11444486	A	R	99	A	34	31	31	G	35	29	29	62	0.654365	1	0	479
chr26	11543769	T	Y	41	T	38	9	9	C	39	4	4	13	0.625874	1	0	45
chr26	11544279	T	Y	70	C	37	5	5	T	37	5	5	10	0.420635	1	0	97
chr26	11544376	T	K	99	G	37	10	10	T	38	6	6	16	0.281094	1	0	64
chr26	11544440	T	W	99	T	38	15	15	A	35	9	9	24	0.0111548	1	0	64
chr26	11544608	T	G	23	G	35	9	9	T	0	0	0	9	1	1	0	13
chr26	11544723	C	Y	33	C	36	4	4	T	35	3	3	7	0.571429	1	0	8
chr26	11544731	G	R	57	A	37	4	4	G	31	4	4	8	0.55	1	0	8
chr26	11544901	T	Y	23	T	37	8	8	C	38	3	3	11	0.693939	1	0	45
chr26	11545192	G	R	24	G	37	5	5	A	34	3	3	8	0.125	1	0	20
chr26	11545379	C	Y	99	C	35	39	39	T	37	12	12	51	0.392077	1	0	39
chr26	11545418	G	K	99	G	36	30	30	T	36	11	11	41	0.6847	1	0	39
chr26	11545467	T	Y	99	T	36	29	29	C	33	13	13	42	0.0280581	1	0	29
chr26	11545496	T	Y	99	T	36	25	25	C	35	14	14	39	0.638251	1	0	29
chr26	11565741	G	S	99	C	38	27	27	G	33	22	22	49	0.500578	1	0	37
chr26	11565778	G	R	99	A	37	17	17	G	35	8	8	25	0.157579	1	0	37
chr26	11566090	C	G	38	G	36	14	14	C	0	0	0	14	1	1	0	101
chr26	11566191	C	Y	99	C	37	13	13	T	36	13	13	26	0.306935	1	0	101
chr26	11566414	A	G	99	G	36	75	75	A	0	0	0	75	1	1	0	22
chr26	11566436	C	T	99	T	36	107	107	C	0	0	0	107	1	1	0	12
chr26	11566448	C	Y	99	T	36	79	79	C	36	29	29	108	0.381499	1	0	12
chr26	11566472	C	Y	99	T	35	76	76	C	34	27	27	103	0.35107	1	0	24
chr26	11566676	A	R	29	A	38	12	12	G	39	4	8	20	0.385165	1.2	0	11
chr26	11566687	C	Y	34	C	38	12	12	T	37	4	10	22	0.476374	1.27273	0	11
chr26	11566714	A	R	28	A	38	8	8	G	37	4	10	18	0.0717172	1.33333	0	27
chr26	11566989	A	R	39	G	36	10	10	A	34	3	3	13	0.554196	1	0	65
chr26	11567054	T	Y	99	C	34	17	17	T	37	8	8	25	0.293756	1	0	65
chr26	11567172	G	A	99	A	39	42	42	G	0	0	0	42	1	1	0	118
chr26	11567431	T	K	99	G	37	26	26	T	34	28	28	54	0.0425015	1	0	9
chr26	11567440	A	T	81	T	36	48	48	G	32	1	1	49	1	1	0	9
chr26	11568453	G	R	99	G	37	9	9	A	37	8	8	17	0.685747	1	0	140
chr26	11568593	G	R	34	A	37	17	17	G	38	4	4	21	0.414536	1	0	104
chr26	11569509	C	Y	95	C	36	6	6	T	35	6	6	12	0.674784	1	0	25
chr26	11569534	A	G	45	G	37	17	17	A	0	0	0	17	1	1	0	25
chr26	11573745	C	S	45	G	36	10	10	C	20	4	4	14	0.613387	1	0	74
chr26	11573819	A	R	99	A	35	17	17	G	34	9	9	26	0.529876	1	0	74
chr26	11748087	T	Y	99	T	36	18	18	C	38	11	11	29	0.547023	1	0	781
chr26	12293506	G	A	51	A	37	32	32	G	40	1	1	33	1	1	0	14
chr26	12293520	T	C	45	C	36	31	31	T	41	1	1	32	1	1	0	14
chr26	12293903	A	G	66	G	35	26	28	A	0	0	0	28	1	1.07143	0	72
chr26	12293975	A	G	29	G	38	11	14	A	0	0	0	14	1	1.21429	0	72
chr26	12294346	C	A	36	A	35	16	16	C	0	0	0	16	1	1	0	199
chr26	12663940	T	C	54	C	37	20	20	T	0	0	0	20	1	1	0	12
chr26	12663952	A	G	60	G	38	22	22	A	0	0	0	22	1	1	0	12
chr26	12663994	G	T	88	T	38	39	39	G	0	0	0	39	1	1	0	29
chr26	12664023	A	G	56	G	37	27	27	A	0	0	0	27	1	1	0	16
chr26	12664039	C	A	52	A	38	25	25	C	0	0	0	25	1	1	0	7
chr26	12664046	C	G	46	G	36	23	23	C	0	0	0	23	1	1	0	5
chr26	12664051	T	C	45	C	34	23	23	T	0	0	0	23	1	1	0	5
chr26	12966342	T	Y	56	C	32	5	5	T	34	3	3	8	0.642857	1	0	4353
chr26	12987795	C	M	43	A	39	3	3	C	37	3	3	6	0.6	1	0	42
chr26	12989120	C	G	29	G	37	11	11	C	0	0	0	11	1	1	0	154
chr26	12993975	A	R	50	G	32	11	11	A	32	3	3	16	0.75	1	0	293
chr26	12994801	C	S	32	C	37	7	7	G	38	3	3	10	0.75	1	0	348
chr26	12995149	G	A	20	A	38	8	8	G	0	0	0	8	1	1	0	42
chr26	12995191	T	A	26	A	33	10	10	T	0	0	0	10	1	1	0	42
chr26	13370856	C	Y	27	C	37	6	6	T	39	3	3	9	0.547619	1	0	3288
chr26	13424126	G	R	27	G	37	16	16	A	38	4	4	20	0.72291	1	0	34
chr26	13424160	G	R	51	G	36	15	15	A	39	5	5	20	0.733198	1	0	34
chr26	13424880	C	M	36	C	40	4	4	A	37	3	3	7	0.528571	1	0	82
chr26	13425232	T	K	39	T	33	5	5	G	34	4	4	9	0.77381	1	0	16
chr26	13425348	G	R	84	G	35	35	35	A	31	10	10	45	0.511652	1	0	43
chr26	13425391	A	R	99	A	36	36	36	G	35	12	12	48	0.738296	1	0	43
chr26	13448316	G	T	22	T	29	10	10	G	0	0	0	10	1	1	0	14
chr26	13448344	T	C	26	C	35	10	10	T	0	0	0	10	1	1	0	10
chr26	13448382	A	G	20	G	31	9	9	A	0	0	0	9	1	1	0	38
chr26	13734245	T	K	99	T	37	28	28	G	36	12	12	40	0.609859	1	0	60
chr26	13734570	G	R	36	G	38	4	4	A	35	3	3	7	0.6	1	0	115
chr26	13734685	A	M	45	A	35	10	10	C	36	4	4	14	0.472527	1	0	115
chr26	13735136	C	Y	99	C	34	50	50	T	32	11	11	61	0.636796	1	0	138
chr26	13735274	G	R	99	G	37	26	26	A	36	10	10	36	0.410687	1	0	138
chr26	13735433	T	Y	30	T	35	44	44	C	37	8	8	54	0.580731	1	0	159
chr26	13735769	G	R	54	G	34	5	5	A	36	4	4	9	0.638889	1	0	135
chr26	13735904	T	Y	25	T	35	61	61	C	36	9	9	70	0.40298	1	0	96
chr26	13736000	G	S	44	G	35	54	54	C	39	6	6	60	0.502852	1	0	96
chr26	13738451	A	M	99	A	36	27	27	C	37	14	14	41	0.387786	1	0	68
chr26	13909863	T	Y	99	T	38	39	39	C	36	22	22	61	0.69001	1	0	86
chr26	13911163	T	W	36	A	24	4	4	T	41	2	2	7	0.133333	1	0	97
chr26	13912659	T	Y	20	C	36	3	3	T	41	1	1	4	0.75	1	0	52
chr26	13913108	A	W	47	T	39	3	3	A	36	2	2	5	0.55	1	0	20
chr26	13923625	T	C	93	C	36	52	52	T	0	0	0	52	1	1	0	83
chr26	13926503	G	S	44	C	33	4	4	G	34	3	3	7	0.314286	1	0	397
chr26	13947408	G	R	32	G	39	45	45	A	39	7	7	52	0.489542	1	0	31
chr26	13947439	C	Y	99	T	39	25	25	C	39	19	19	44	0.745324	1	0	31
chr26	13947802	T	Y	50	T	38	91	91	C	34	13	13	104	0.000408909	1	0	75
chr26	13947921	T	Y	99	T	35	104	104	C	37	36	36	140	0.00238256	1	0	46
chr26	13947967	C	Y	48	C	33	120	120	T	29	13	13	133	0.0620176	1	0	28
chr26	13947995	C	Y	89	C	33	17	17	T	37	7	7	24	0.595691	1	0	28
chr26	13948696	G	K	32	G	32	8	8	T	38	3	3	11	0.521212	1	0	82
chr26	14105828	A	R	40	A	33	7	7	G	37	4	4	11	0.578788	1	0	82
chr26	14109178	A	R	99	A	39	9	9	G	38	7	7	16	0.340297	1	0	2252
chr26	14111430	A	R	57	A	38	20	20	G	36	6	6	26	0.614257	1	0	1314
chr26	14115490	T	Y	63	T	39	33	33	C	38	8	8	41	0.588857	1	0	145
chr26	14116419	A	M	99	A	38	31	31	C	38	11	11	42	0.643116	1	0	16
chr26	14116481	T	K	66	T	37	37	37	G	37	8	8	45	0.505805	1	0	46
chr26	14116642	T	Y	34	T	38	32	32	C	39	6	6	38	0.326668	1	0	161
chr26	14399703	C	Y	30	T	39	3	3	C	36	2	2	5	0.1	1	0	191
chr26	14402066	T	Y	23	T	35	49	49	C	31	22	22	72	0.000103013	1	0	148
chr26	14454700	A	R	28	A	36	8	8	G	39	4	4	12	0.107071	1	0	90
chr26	14457014	A	R	69	A	37	36	36	G	36	10	10	46	0.351884	1	0	783
chr26	14493682	A	R	35	G	33	11	11	A	36	3	3	14	0.228022	1	0	100
chr26	14635582	A	G	72	G	33	255	255	A	0	0	0	1460	1	1	0	90
chr26	14635672	C	A	99	A	31	255	255	C	0	0	0	638	1	1.08464	0	20
chr26	14635692	G	A	99	A	32	255	255	G	0	0	0	1067	1	1.11153	0	11
chr26	14635703	T	C	99	C	30	253	292	G	6	1	1	1284	1	1.09268	0	11
chr26	14635749	C	A	86	A	39	254	302	T	10	1	1	1224	1	1.05392	0	27
chr26	14635776	C	G	99	G	31	255	255	C	0	0	0	539	1	1.0334	0	7
chr26	14635798	A	G	99	G	35	245	282	A	0	0	0	282	1	1.13121	0	13
chr26	14635815	C	M	99	C	36	193	290	A	38	38	51	341	0.00402021	1.32258	0	17
chr26	14635842	A	G	99	G	37	124	227	A	0	0	0	227	1	1.45374	0	20
chr26	14635862	G	A	99	A	38	124	217	G	0	0	0	217	1	1.42857	0	20
chr26	14635921	A	G	52	G	33	62	62	A	2	1	1	63	1	1	0	9
chr26	14635942	A	T	86	T	38	69	70	A	0	0	0	70	1	1.01429	0	6
chr26	14635948	C	T	87	T	38	69	70	C	0	0	0	70	1	1.01429	0	6
chr26	14656129	A	R	46	G	34	4	4	A	31	3	3	7	0.571429	1	0	902
chr26	14657081	T	Y	20	C	40	2	2	T	40	1	1	3	0.666667	1	0	952
chr26	14659879	G	R	74	G	37	14	14	A	36	6	6	20	0.726096	1	0	5
chr26	14659884	C	Y	97	C	38	13	13	T	39	7	7	20	0.704199	1	0	5
chr26	14660066	T	W	39	T	34	5	5	A	35	3	3	8	0.696429	1	0	42
chr26	14660153	A	M	99	C	38	21	21	A	39	11	11	32	0.734445	1	0	87
chr26	15248389	A	R	99	A	37	167	167	G	38	14	14	181	0.308825	1	0	96
chr26	15264168	A	G	31	G	36	16	16	A	0	0	0	16	1	1	0	8
chr26	15265539	C	G	23	G	37	9	9	C	0	0	0	9	1	1	0	22
chr26	15267031	C	Y	34	T	34	13	13	C	36	3	3	16	0.305357	1	0	21
chr26	15267317	T	C	35	C	36	13	13	T	0	0	0	13	1	1	0	138
chr26	15267511	G	S	32	C	38	8	8	G	40	2	2	10	0.2	1	0	24
chr26	15287872	T	Y	54	T	34	24	24	C	35	6	6	30	0.607903	1	0	3241
chr26	15295611	C	Y	65	T	37	6	6	C	33	4	4	11	0.238095	1	0	3571
chr26	15311793	G	R	39	G	37	10	10	A	35	4	4	14	0.575924	1	0	484
chr26	15520931	G	R	87	G	36	26	26	A	36	7	7	33	0.491419	1	0	12
chr26	15520943	G	S	37	G	35	32	32	C	35	5	5	37	0.294714	1	0	12
chr26	15521558	T	Y	36	T	38	23	23	C	40	6	6	29	0.0153594	1	0	399
chr26	15522608	A	R	34	A	37	17	17	G	34	5	5	22	0.469811	1	0	36
chr26	15522659	A	R	99	G	37	10	10	A	34	9	9	19	0.510868	1	0	15
chr26	15523388	C	Y	26	C	33	32	32	T	35	6	6	38	0.629638	1	0	10
chr26	15524875	C	Y	99	C	36	204	204	T	37	51	51	563	0.0132008	1	0	106
chr26	15525000	T	Y	80	T	27	226	226	C	26	29	29	5473	0.490399	1	0	34
chr26	15525051	T	W	26	T	33	249	249	A	34	5	5	3236	0.170309	1	0	12
chr26	15525112	C	Y	48	T	36	19	19	C	40	5	5	24	0.0219509	1	0	20
chr26	15525217	C	S	51	C	33	17	17	G	33	5	5	22	0.611396	1	0	105
chr26	15525608	A	M	99	A	35	15	15	C	39	9	9	24	0.0613428	1	0	391
chr26	15526407	A	R	63	A	37	11	11	G	35	6	6	17	0.631222	1	0	53
chr26	15526460	G	S	60	G	36	11	11	C	31	6	6	17	0.0307854	1	0	53
chr26	15526523	G	S	99	G	37	9	9	C	38	6	6	15	0.693906	1	0	63
chr26	15527069	C	Y	43	C	33	18	18	T	29	6	6	24	0.0522403	1	0	214
chr26	15527359	T	K	99	G	35	8	8	T	34	6	6	14	0.712954	1	0	151
chr26	15528191	G	K	42	T	35	3	3	G	36	2	2	5	0.8	1	0	56
chr26	15528393	A	R	28	A	31	5	5	G	33	3	3	8	0.392857	1	0	19
chr26	15528483	T	Y	31	T	35	13	13	C	36	4	4	17	0.739076	1	0	10
chr26	15528505	C	S	24	C	35	9	9	G	37	3	3	12	0.570455	1	0	12
chr26	15528828	C	Y	33	C	35	3	3	T	33	3	3	6	0.675	1	0	5
chr26	15528833	C	Y	22	T	35	3	3	C	36	2	2	5	0.8	1	0	5
chr26	15528930	C	Y	30	C	37	4	4	T	38	3	3	7	0.714286	1	0	56
chr26	15530345	G	S	70	G	31	243	243	C	29	11	11	299	0.101059	1	0	12
chr26	15594431	C	Y	20	T	36	2	2	C	37	1	1	3	0.833333	1	0	16
chr26	15594447	G	R	20	A	37	2	2	G	40	1	1	3	0.833333	1	0	16
chr26	15594489	A	M	20	C	38	3	3	A	38	1	1	4	0.5	1	0	42
chr26	16351490	A	R	52	G	39	4	4	A	39	3	3	7	0.571429	1	0	14
chr26	16354772	T	K	22	G	37	3	3	T	40	1	1	4	0.5	1	0	1403
chr26	16479062	T	Y	21	C	39	2	2	T	39	1	1	3	0.666667	1	0	150
chr26	16818283	G	R	36	A	39	3	3	G	39	2	2	5	0.7	1	0	359
chr26	16890441	T	G	23	G	36	9	9	T	0	0	0	9	1	1	0	15
chr26	16890456	A	G	33	G	35	13	13	A	0	0	0	13	1	1	0	14
chr26	16890595	T	C	61	C	33	27	27	T	0	0	0	27	1	1	0	71
chr26	16890864	T	C	50	C	36	18	18	T	0	0	0	18	1	1	0	40
chr26	16890904	A	C	26	C	38	10	10	A	0	0	0	10	1	1	0	40
chr26	16891076	C	Y	31	C	35	29	29	T	35	7	7	36	0.652724	1	0	45
chr26	16891121	C	G	58	G	37	26	26	C	0	0	0	26	1	1	0	16
chr26	16891147	A	G	20	G	32	8	8	A	0	0	0	8	1	1	0	10
chr26	17248062	T	W	21	A	38	2	2	T	34	2	2	4	0.333333	1	0	87
chr26	17267041	T	Y	99	T	36	27	27	C	35	10	10	37	0.638861	1	0	118
chr26	17284377	G	T	45	T	31	31	31	G	41	1	1	32	1	1	0	163
chr26	17327453	C	M	99	C	38	187	187	A	38	68	68	727	0.292123	1	0	143
chr26	17327596	A	R	50	A	35	170	170	G	34	14	14	186	0.0260658	1	0	143
chr26	17327935	C	S	99	C	34	165	165	G	33	65	65	230	0.0303891	1	0	231
chr26	17328166	G	K	99	G	36	188	188	T	35	67	67	571	0.190042	1	0	218
chr26	17328767	G	R	99	G	36	162	162	A	33	92	92	324	6.97E-07	1	0	383
chr26	17329766	G	R	99	G	32	211	211	A	32	44	44	354	0.30974	1	0	269
chr26	17331342	C	Y	30	C	38	4	4	T	37	3	3	7	0.428571	1	0	463
chr26	17332168	T	C	57	C	36	25	25	G	2	1	1	26	1	1	0	358
chr26	17333211	C	Y	99	T	35	12	12	C	36	9	9	21	0.351043	1	0	431
chr26	17333682	G	R	39	G	37	13	13	A	32	5	5	18	0.0558473	1	0	471
chr26	17337678	C	Y	77	C	35	8	8	T	36	6	6	14	0.331002	1	0	82
chr26	17337760	C	Y	29	C	38	12	12	T	40	4	4	16	0.0664835	1	0	82
chr26	17340111	T	K	79	T	36	14	14	G	33	7	7	21	0.0984348	1	0	31
chr26	17340142	T	C	25	C	36	20	20	T	40	1	1	22	1	1	0	31
chr26	17340504	C	S	99	C	35	12	12	G	36	10	10	22	0.58657	1	0	362
chr26	17341881	T	Y	21	T	37	14	14	C	39	4	4	18	0.163725	1	0	764
chr26	17342645	T	K	75	T	36	10	10	G	36	5	5	15	0.714785	1	0	72
chr26	17345401	C	Y	47	C	33	12	12	T	31	6	6	18	0.0898513	1	0	113
chr26	17347814	A	G	26	G	35	10	10	A	0	0	0	10	1	1	0	185
chr26	17347999	T	Y	33	C	36	3	3	T	37	2	2	5	0.4	1	0	38
chr26	17349862	T	Y	47	T	35	118	118	C	35	11	11	129	0.459697	1	0	15
chr26	17355771	C	T	43	T	37	16	16	C	0	0	0	16	1	1	0	663
chr26	17368140	C	Y	36	T	40	3	3	C	39	3	3	6	0.2	1	0	27
chr26	17389290	T	C	99	C	36	254	254	G	22	1	1	294	1	1	0	55
chr26	17389356	G	R	99	G	32	174	174	A	34	22	22	196	0.0828428	1	0	11
chr26	17389501	A	R	64	G	37	48	48	A	37	13	13	61	0.661134	1	0	67
chr26	17389568	C	Y	21	T	40	2	2	C	41	1	1	3	0.833333	1	0	67
chr26	17394612	G	K	99	G	37	115	115	T	37	15	15	130	0.42201	1	0	46
chr26	17419974	G	S	21	C	36	2	2	G	38	1	1	3	0.666667	1	0	1385
chr26	17491896	A	M	22	C	41	2	2	A	39	1	1	3	0.333333	1	0	63
chr26	17596562	A	G	23	G	34	9	9	A	0	0	0	9	1	1	0	66
chr26	17596898	G	S	99	C	32	28	28	G	34	15	15	43	0.602992	1	0	5
chr26	17608120	T	G	32	G	34	12	12	T	0	0	0	12	1	1	0	77
chr26	17631519	G	C	99	C	37	148	148	G	35	1	1	149	1	1	0	19
chr26	17631538	T	A	99	A	36	151	151	G	32	1	1	152	1	1	0	11
chr26	17631644	G	T	99	T	33	252	252	A	24	3	3	597	1	1.24121	0	90
chr26	17631734	T	C	80	C	36	80	330	G	37	1	1	332	1	1.75301	0	7
chr26	17631741	T	G	81	G	37	49	133	T	0	0	0	133	1	1.63158	0	7
chr26	17767140	A	R	32	A	36	5	5	G	38	3	3	8	0.598214	1	0	516
chr26	17791511	A	R	38	G	38	4	4	A	39	2	2	6	0.7	1	0	790
chr26	17792301	A	R	53	A	40	5	5	G	40	4	4	9	0.547619	1	0	21
chr26	17794393	A	R	22	A	36	9	9	G	33	4	4	13	0.13007	1	0	69
chr26	17794462	C	M	80	C	38	11	11	A	40	6	6	17	0.039108	1	0	69
chr26	17803246	C	S	27	G	27	3	3	C	35	2	2	5	0.2	1	0	11
chr26	17953933	A	G	78	G	35	127	127	A	37	1	1	128	1	1	0	130
chr26	17954063	A	G	24	G	33	169	169	A	31	4	4	173	1	1	0	45
chr26	17954108	A	G	47	G	37	84	84	A	38	3	3	87	1	1	0	31
chr26	17954139	A	G	62	G	37	96	96	A	39	3	3	99	1	1	0	10
chr26	17954149	C	Y	21	C	35	90	90	T	34	8	8	98	0.195902	1	0	10
chr26	17954181	T	C	82	C	35	34	34	T	0	0	0	34	1	1	0	32
chr26	17954284	C	Y	99	T	35	94	94	C	34	30	30	124	0.163491	1	0	26
chr26	17954310	C	G	76	G	35	92	92	C	35	1	1	93	1	1	0	9
chr26	17954319	A	C	74	C	36	72	72	A	37	1	1	73	1	1	0	9
chr26	17954595	A	G	43	G	36	25	25	A	36	1	1	26	1	1	0	32
chr26	17954627	T	C	86	C	34	36	36	T	0	0	0	36	1	1	0	26
chr26	17954757	A	G	62	G	37	39	39	A	0	0	0	39	1	1	0	29
chr26	17954786	T	C	62	C	34	42	42	T	0	0	0	42	1	1	0	29
chr26	17954830	C	T	29	T	34	11	11	C	0	0	0	11	1	1	0	44
chr26	18433365	A	W	49	A	37	40	40	T	35	5	5	45	0.691485	1	0	27
chr26	18434271	A	R	77	A	34	8	8	G	33	8	8	16	0.0974359	1	0	52
chr26	18434323	A	M	69	A	38	19	19	C	36	6	6	25	0.731499	1	0	52
chr26	18434449	C	Y	32	C	36	25	25	T	37	5	5	30	0.611939	1	0	126
chr26	18434825	G	S	34	G	37	5	5	C	38	3	3	8	0.75	1	0	193
chr26	18435764	T	Y	99	T	27	209	209	C	31	26	26	247	0.0259492	1	0	504
chr26	18436268	A	R	53	A	36	25	25	G	38	7	7	32	0.688767	1	0	504
chr26	18484599	G	R	89	G	38	7	7	A	37	6	6	13	0.417832	1	0	9365
chr26	18499496	G	K	63	G	38	8	8	T	36	5	5	13	0.73582	1	0	29
chr26	18499525	T	Y	80	C	37	6	6	T	35	6	6	12	0.560065	1	0	29
chr26	18499580	C	M	22	C	37	8	8	A	36	3	3	11	0.521212	1	0	47
chr26	18676485	T	Y	20	C	40	2	2	T	40	1	1	3	0.666667	1	0	41
chr26	18699085	T	K	65	G	33	4	4	T	33	3	3	7	0.714286	1	0	12
chr26	18699745	C	M	41	A	39	6	6	C	38	2	2	8	0.190476	1	0	66
chr26	18702109	T	W	24	T	36	11	11	A	37	3	3	14	0.228022	1	0	45
chr26	18713609	G	S	59	G	34	7	7	C	35	4	4	11	0.393939	1	0	6379
chr26	18784471	G	S	36	G	34	4	4	C	37	3	3	8	0.314286	1	0	102
chr26	18784829	A	R	71	G	30	6	6	A	34	4	4	10	0.588095	1	0	178
chr26	18785007	A	R	29	A	39	5	5	G	40	3	3	8	0.642857	1	0	178
chr26	18807114	C	M	95	C	30	42	42	A	33	10	10	52	0.414052	1	0	55
chr26	18811639	A	R	32	G	30	5	5	A	39	2	2	7	0.285714	1	0	79
chr26	18814360	G	R	99	G	36	28	28	A	36	20	20	48	0.422016	1	0	11
chr26	18814371	G	K	99	G	38	27	27	T	38	19	19	46	0.537079	1	0	11
chr26	18814892	A	G	23	G	34	9	9	A	0	0	0	9	1	1	0	255
chr26	18815296	A	R	99	G	37	36	36	A	36	14	14	51	0.67714	1	0	37
chr26	18815333	G	R	76	G	36	34	34	A	36	11	11	45	0.652865	1	0	37
chr26	18815967	G	R	26	G	39	12	12	A	40	4	4	16	0.18956	1	0	511
chr26	18816478	G	R	99	G	34	12	12	A	33	11	11	23	0.303762	1	0	51
chr26	18816529	T	Y	99	T	36	15	15	C	31	10	10	25	0.035459	1	0	51
chr26	18817008	C	Y	99	C	34	60	60	T	36	21	21	81	0.467789	1	0	12
chr26	18817164	C	Y	99	C	35	195	195	T	32	20	20	215	0.00793808	1	0	79
chr26	18817302	G	R	99	G	33	147	147	A	29	24	24	171	0.00230785	1	0	55
chr26	18973891	T	K	57	T	32	26	26	G	34	7	7	33	0.294942	1	0	29
chr26	18991637	T	Y	49	T	39	4	4	C	37	4	4	8	0.171429	1	0	163
chr26	18993494	C	Y	70	C	34	20	20	T	36	7	7	27	0.0992162	1	0	41
chr26	18993535	T	C	99	C	37	50	50	T	0	0	0	50	1	1	0	41
chr26	18994346	C	Y	99	C	36	29	29	T	36	12	12	41	0.372588	1	0	11
chr26	18997559	A	R	67	A	36	29	29	G	36	9	9	38	0.696824	1	0	170
chr26	18997778	A	W	99	A	36	35	35	T	37	9	9	44	0.5	1	0	6
chr26	18997784	G	K	99	G	35	35	35	T	37	9	9	44	0.627473	1	0	6
chr26	18998136	T	Y	21	T	35	5	5	C	31	3	3	8	0.5625	1	0	12
chr26	19909908	G	S	59	C	35	9	9	G	37	3	3	12	0.681818	1	0	39
chr26	19911032	C	Y	37	C	34	24	24	T	32	6	6	30	0.333714	1	0	96
chr26	19911654	C	Y	73	C	36	19	19	T	36	7	7	26	0.477501	1	0	49
chr26	19912403	C	Y	53	C	36	6	6	T	40	4	4	10	0.564286	1	0	5
chr26	19912408	G	R	52	A	38	6	6	G	40	3	3	9	0.636905	1	0	5
chr26	19914000	A	R	36	G	34	4	4	A	38	2	2	6	0.633333	1	0	201
chr26	19915975	G	S	43	C	30	4	4	G	33	2	2	6	0.7	1	0	252
chr26	19916551	A	M	23	A	39	10	10	C	39	3	3	13	0.643357	1	0	139
chr26	19917607	T	C	29	C	31	11	11	T	0	0	0	11	1	1	0	37
chr26	19918374	G	R	28	G	36	4	4	A	35	3	3	7	0.428571	1	0	229
chr26	19921167	G	R	20	A	34	4	4	G	30	2	2	6	0.0666667	1	0	15
chr26	19923452	C	Y	35	C	34	45	45	T	33	6	6	51	0.654355	1	0	9
chr26	19923461	T	Y	99	T	35	12	12	C	35	9	9	21	0.403902	1	0	9
chr26	19923521	T	K	35	T	36	36	36	G	36	6	6	42	0.739528	1	0	22
chr26	19923559	T	Y	99	T	37	34	34	C	37	19	19	53	0.701026	1	0	16
chr26	19923719	C	M	36	C	35	87	87	A	26	14	14	101	3.90E-05	1	0	51
chr26	19923770	G	R	99	A	32	19	19	G	35	15	15	34	0.539229	1	0	51
chr26	19948696	G	S	23	C	41	2	2	G	37	1	1	3	0.333333	1	0	20
chr26	20087993	G	R	87	A	34	6	6	G	35	5	5	11	0.698052	1	0	47
chr26	20088052	C	Y	99	T	37	8	8	C	31	8	8	16	0.139316	1	0	12
chr26	20094198	C	Y	72	T	36	5	5	C	37	4	4	9	0.547619	1	0	283
chr26	20124215	T	C	33	C	33	14	14	T	0	0	0	14	1	1	0	45
chr26	20124895	C	S	67	G	38	6	6	C	38	3	3	9	0.357143	1	0	89
chr26	20349345	T	Y	21	C	29	3	3	T	36	2	2	5	0.1	1	0	21
chr26	20349405	C	Y	23	T	34	3	3	C	34	2	2	5	0.4	1	0	26
chr26	20381078	T	Y	22	T	28	6	6	C	27	4	4	10	0.304762	1	0	26
chr26	20400971	C	Y	55	T	39	5	5	C	36	4	4	9	0.015873	1	0	3808
chr26	20509661	A	R	35	A	35	9	9	G	38	4	4	13	0.565035	1	0	27
chr26	20509877	G	R	42	G	35	7	7	A	30	4	4	11	0.557576	1	0	216
chr26	20510586	C	Y	99	C	31	215	215	T	30	37	37	252	0.00173436	1	0	18
chr26	20510604	T	Y	99	T	33	180	180	C	34	72	72	254	0.0350189	1	0	18
chr26	20510699	C	M	99	C	36	27	27	A	32	14	14	41	0.128702	1	0	88
chr26	20510787	T	Y	99	T	36	31	31	C	36	30	30	61	0.362824	1	0	79
chr26	20510866	T	Y	99	T	33	97	97	C	36	85	85	184	0.0225508	1	0	79
chr26	20511160	T	K	99	T	36	115	115	G	34	28	28	143	0.032955	1	0	6
chr26	20515854	G	R	32	G	38	21	21	A	39	5	5	26	0.602372	1	0	41
chr26	20516011	C	Y	98	C	32	40	40	T	35	10	10	50	0.211196	1	0	157
chr26	20517917	A	R	23	A	34	23	23	G	36	5	5	28	0.70406	1	0	31
chr26	20517980	A	R	45	A	35	32	32	G	34	7	7	39	0.408035	1	0	8
chr26	20517988	C	Y	43	C	34	30	30	T	32	7	7	37	0.290889	1	0	8
chr26	20518265	T	Y	26	T	37	31	31	C	36	6	6	37	0.580366	1	0	28
chr26	20518519	A	M	99	A	36	20	20	C	34	20	20	40	0.552741	1	0	102
chr26	20518621	G	R	99	G	33	31	31	A	33	13	13	44	0.685316	1	0	102
chr26	20519127	C	M	99	C	37	21	21	A	37	11	11	32	0.173302	1	0	26
chr26	20519153	T	Y	89	T	29	49	49	C	35	10	10	60	0.500498	1	0	10
chr26	20519163	C	Y	84	C	34	52	52	T	37	10	10	62	0.510555	1	0	10
chr26	20521417	C	M	62	C	36	14	14	A	37	5	5	19	0.610982	1	0	138
chr26	20521555	T	Y	39	T	35	9	9	C	35	4	4	13	0.46993	1	0	18
chr26	20521573	T	Y	33	T	29	11	11	C	35	4	4	15	0.285714	1	0	18
chr26	20522012	A	G	35	G	35	13	13	A	0	0	0	13	1	1	0	192
chr26	20524396	A	M	29	A	38	9	9	C	37	3	3	12	0.363636	1	0	66
chr26	20532183	G	R	20	G	35	17	17	A	31	5	5	22	0.0238475	1	0	46
chr26	20532229	T	Y	70	T	37	19	19	C	37	7	7	26	0.388857	1	0	46
chr26	20532440	C	Y	22	C	35	7	7	T	37	3	3	10	0.258333	1	0	69
chr26	20533618	C	M	88	C	34	10	10	A	34	6	6	16	0.529471	1	0	9
chr26	20533627	C	Y	75	C	36	10	10	T	35	6	6	16	0.578297	1	0	9
chr26	20533641	G	R	78	G	36	9	9	A	36	6	6	15	0.431968	1	0	8
chr26	20533649	G	R	82	G	38	8	8	A	37	6	6	14	0.425907	1	0	8
chr26	20533957	C	Y	94	C	37	10	10	T	34	7	7	17	0.557384	1	0	11
chr26	20536875	A	R	28	G	38	3	3	A	41	2	2	5	0.2	1	0	77
chr26	20537237	C	M	21	A	34	3	3	C	40	1	1	4	0.25	1	0	126
chr26	20537363	T	Y	48	T	34	5	5	C	38	4	4	9	0.277778	1	0	126
chr26	20538956	T	Y	20	C	36	3	3	T	39	1	1	4	0.5	1	0	332
chr26	20540193	G	R	99	G	33	22	22	A	35	10	10	32	0.0644664	1	0	101
chr26	20542639	A	R	58	G	31	6	6	A	36	3	3	9	0.547619	1	0	12
chr26	20542651	A	R	24	G	27	4	4	A	38	2	2	6	0.0666667	1	0	12
chr26	20543637	A	R	20	G	39	2	2	A	40	1	1	3	0.833333	1	0	123
chr26	20544326	C	Y	30	C	38	5	5	T	38	3	3	8	0.5	1	0	21
chr26	20544347	G	S	59	G	36	7	7	C	38	4	4	11	0.157576	1	0	21
chr26	20544727	G	R	39	A	39	3	3	G	40	2	2	5	0.8	1	0	21
chr26	20553628	T	K	99	G	34	42	42	T	35	21	21	63	0.578403	1	0	31
chr26	20553659	A	R	99	A	35	50	50	G	35	13	13	63	0.724967	1	0	31
chr26	20553834	C	M	99	C	34	152	152	A	34	30	30	182	0.357913	1	0	72
chr26	20555677	A	R	67	A	34	87	87	G	34	13	13	100	0.394933	1	0	180
chr26	20555906	A	W	99	A	34	133	133	T	35	13	13	146	0.489036	1	0	59
chr26	20555965	T	W	99	T	36	86	86	A	38	10	10	96	0.0138731	1	0	59
chr26	20556039	G	K	99	G	35	121	121	T	35	35	35	156	0.493221	1	0	74
chr26	20556143	C	S	99	C	36	59	59	G	35	19	19	78	0.318662	1	0	104
chr26	20556279	C	S	99	C	36	83	83	G	36	16	16	99	0.237941	1	0	136
chr26	20556417	C	Y	99	C	36	112	112	T	36	24	24	136	0.397535	1	0	72
chr26	20556489	A	R	61	A	34	97	97	G	38	10	10	107	0.00551279	1	0	72
chr26	20557432	G	R	31	G	37	21	21	A	36	5	5	26	0.700258	1	0	75
chr26	20557543	C	M	68	C	33	9	9	A	27	6	6	15	0.227972	1	0	36
chr26	20570699	A	R	99	A	27	165	165	G	27	26	26	191	0.289977	1	0	6
chr26	20571115	A	R	52	A	34	5	5	G	34	4	4	9	0.72619	1	0	33
chr26	20573111	G	R	44	G	35	6	6	A	34	4	4	10	0.304762	1	0	445
chr26	20573556	A	M	53	A	39	11	11	C	39	4	4	15	0.330403	1	0	30
chr26	20574324	T	W	58	T	36	8	8	A	36	4	4	12	0.733333	1	0	17
chr26	20574341	T	Y	26	T	37	12	12	C	40	4	4	16	0.542582	1	0	17
chr26	20574498	A	R	78	A	39	6	6	G	37	6	6	12	0.0898268	1	0	67
chr26	20576770	G	K	26	G	37	17	17	T	36	4	4	21	0.20518	1	0	51
chr26	20576821	C	Y	48	C	37	24	24	T	39	6	6	30	0.568208	1	0	51
chr26	20576979	C	Y	99	C	36	222	222	T	36	29	29	251	0.350685	1	0	73
chr26	20577052	T	Y	99	C	35	47	47	T	30	31	31	78	0.00134162	1	0	73
chr26	20577163	T	G	89	G	33	79	79	T	0	0	0	79	1	1	0	111
chr26	20578280	G	R	99	G	33	146	146	A	33	30	30	176	0.22797	1	0	46
chr26	20578509	C	Y	99	C	35	39	39	T	34	28	28	68	0.250234	1	0	229
chr26	20579897	A	R	99	G	34	21	21	A	35	15	15	36	0.41227	1	0	544
chr26	20580441	A	R	99	A	36	22	22	G	33	13	13	35	0.633202	1	0	392
chr26	20580909	G	R	97	G	35	29	29	A	35	9	9	38	0.671377	1	0	61
chr26	20581013	A	R	30	A	37	9	9	G	33	4	4	13	0.13007	1	0	13
chr26	20581026	A	R	60	A	34	9	9	G	33	5	5	14	0.449051	1	0	13
chr26	20581189	T	Y	66	T	37	17	17	C	36	6	6	23	0.640425	1	0	115
chr26	20581304	A	R	83	A	38	20	20	G	38	10	10	30	0.49138	1	0	115
chr26	20581777	C	M	99	C	34	11	11	A	36	7	7	18	0.571361	1	0	351
chr26	20582128	G	S	67	G	33	35	35	C	34	7	7	42	0.730287	1	0	18
chr26	20582365	C	Y	31	C	38	4	4	T	28	4	4	8	0.171429	1	0	217
chr26	20582585	G	R	55	A	37	4	4	G	35	4	4	8	0.242857	1	0	220
chr26	20617537	G	S	34	G	29	7	7	C	34	3	3	10	0.708333	1	0	2360
chr26	20629759	A	R	63	A	37	6	6	G	36	5	5	11	0.465368	1	0	6
chr26	20629765	A	R	67	A	37	6	6	G	36	5	5	11	0.534632	1	0	6
chr26	20630319	G	R	75	A	36	6	6	G	36	4	4	10	0.457143	1	0	21
chr26	20632234	T	Y	20	C	38	2	2	T	38	1	1	3	0.666667	1	0	180
chr26	20632445	A	M	45	C	39	11	11	A	37	3	3	14	0.199725	1	0	61
chr26	20632577	A	R	37	G	34	11	11	A	35	3	3	14	0.442308	1	0	69
chr26	20642602	C	S	22	G	41	2	2	C	37	1	1	3	0.333333	1	0	109
chr26	20665491	T	Y	52	T	36	5	5	C	37	4	4	9	0.72619	1	0	53
chr26	20665688	T	Y	34	T	32	12	12	C	36	4	4	16	0.63022	1	0	144
chr26	20665997	T	Y	27	T	28	13	13	C	36	4	4	18	0.52542	1	0	30
chr26	20743248	A	R	20	A	36	4	4	G	36	3	3	7	0.785714	1	0	1040
chr26	20748800	G	S	46	G	32	9	9	C	32	5	5	14	0.0559441	1	0	122
chr26	20751834	T	Y	21	T	33	10	10	C	34	4	4	14	0.658841	1	0	258
chr26	20754208	G	R	36	A	34	4	4	G	34	2	2	6	0.6	1	0	313
chr26	20757103	G	R	32	G	37	12	12	A	36	4	4	16	0.385165	1	0	36
chr26	20757139	G	R	39	G	36	8	8	A	38	4	4	12	0.230303	1	0	36
chr26	20770142	G	R	99	G	37	234	234	A	36	21	21	277	0.012825	1	0	9
chr26	20770382	A	T	64	T	38	24	30	A	0	0	0	30	1	1.4	0	40
chr26	20770422	A	G	99	G	37	68	82	A	0	0	0	82	1	1.2439	0	40
chr26	20770538	T	Y	99	T	34	220	240	C	34	34	36	375	0.37266	1.15467	0	72
chr26	20770610	C	Y	99	C	35	239	245	T	34	16	16	344	0.39576	1.03198	0	72
chr26	20770796	A	M	99	A	32	236	238	C	33	19	26	443	0.0351003	1.04515	0	149
chr26	20770945	G	R	96	G	35	239	282	A	36	12	17	299	0.218804	1.1806	0	149
chr26	20793020	C	Y	78	C	32	18	18	T	34	7	7	25	0.372544	1	0	646
chr26	20796688	A	R	35	G	36	3	3	A	39	2	2	5	0.7	1	0	729
chr26	20800395	A	R	33	G	36	3	3	A	31	2	2	5	0.7	1	0	19
chr26	20812488	A	R	30	A	34	13	13	G	38	5	5	18	0.529295	1	0	9
chr26	20812497	G	S	99	G	36	13	13	C	38	8	8	21	0.42981	1	0	9
chr26	20812708	T	Y	38	T	35	9	9	C	36	4	4	13	0.412587	1	0	8
chr26	20812716	T	Y	39	T	37	9	9	C	37	4	4	13	0.734965	1	0	8
chr26	20812862	T	Y	99	C	34	23	23	T	37	14	14	37	0.507659	1	0	110
chr26	20813077	T	Y	35	T	34	11	11	C	37	4	4	15	0.244689	1	0	21
chr26	20822055	A	R	55	A	30	17	17	G	36	6	6	23	0.533775	1	0	626
chr26	20849098	T	Y	91	T	38	12	12	C	38	7	7	19	0.325177	1	0	287
chr26	20859247	T	K	23	G	35	2	2	T	33	2	2	4	0.666667	1	0	64
chr26	20859311	T	Y	28	T	38	3	3	C	37	3	3	6	0.5	1	0	64
chr26	20911300	A	W	74	A	29	6	6	T	33	5	5	12	0.214286	1	0	45
chr26	20911345	C	S	60	G	30	4	4	C	36	3	3	7	0.2	1	0	45
chr26	20942518	G	R	26	G	36	5	5	A	36	3	3	8	0.642857	1	0	585
chr26	20944740	C	S	53	G	38	4	4	C	38	3	3	7	0.571429	1	0	1142
chr26	21178025	G	R	99	G	38	16	16	A	36	11	11	27	0.0317567	1	0	18
chr26	21178043	C	Y	44	C	36	18	18	T	34	6	6	24	0.313041	1	0	8
chr26	21178051	A	W	94	A	38	16	16	T	37	8	8	24	0.191302	1	0	8
chr26	21178170	A	R	24	A	32	15	15	G	37	4	4	19	0.684082	1	0	34
chr26	21178204	A	M	24	A	37	12	12	C	40	3	3	15	0.658242	1	0	9
chr26	21274230	T	Y	24	T	38	8	8	C	40	3	3	11	0.624242	1	0	106
chr26	21274876	C	Y	50	C	37	7	7	T	35	4	4	11	0.60303	1	0	516
chr26	21280043	A	R	30	G	39	3	3	A	35	3	3	6	0.2	1	0	87
chr26	21282752	G	K	34	T	41	3	3	G	37	2	2	5	0.6	1	0	106
chr26	21285856	A	R	40	G	38	4	4	A	38	2	2	6	0.8	1	0	269
chr26	21289174	A	W	99	A	38	69	69	T	36	20	20	89	0.00626805	1	0	17
chr26	21289191	C	Y	99	T	36	50	50	C	39	33	33	83	0.0279287	1	0	17
chr26	21289290	C	Y	99	C	37	59	59	T	34	12	12	71	0.0824874	1	0	45
chr26	21289335	G	R	78	G	33	53	53	A	29	12	12	65	0.0880865	1	0	45
chr26	21289426	A	R	38	A	36	42	42	G	35	7	7	49	0.594029	1	0	91
chr26	21289738	C	Y	99	C	36	42	42	T	34	37	37	79	0.0469559	1	0	74
chr26	21289812	C	Y	99	C	35	59	59	T	37	18	18	77	0.0726477	1	0	45
chr26	21289857	A	R	99	G	37	50	50	A	37	21	21	71	0.226739	1	0	45
chr26	21290140	T	K	59	T	34	13	13	G	29	6	6	19	0.319401	1	0	117
chr26	21290266	G	R	99	A	35	26	26	G	34	19	19	45	0.102191	1	0	126
chr26	21292127	A	R	99	A	35	28	28	G	33	19	19	47	0.461537	1	0	37
chr26	21292164	T	W	99	T	29	42	42	A	31	18	18	61	0.607019	1	0	36
chr26	21292380	T	Y	30	T	30	5	5	C	39	3	3	8	0.642857	1	0	180
chr26	21294386	G	R	58	G	37	17	17	A	39	6	6	23	0.215559	1	0	23
chr26	21296066	T	K	99	G	36	25	25	T	37	24	24	49	0.0178944	1	0	508
chr26	21296574	A	R	55	A	33	6	6	G	27	6	6	12	0.242424	1	0	186
chr26	21296760	A	R	99	G	36	18	18	A	38	14	14	32	0.56665	1	0	186
chr26	21306283	A	R	25	G	37	6	6	A	32	2	2	8	0.238095	1	0	386
chr26	21306849	A	R	81	G	38	5	5	A	40	4	4	9	0.547619	1	0	85
chr26	21312716	C	S	37	C	38	22	22	G	37	5	5	27	0.392791	1	0	164
chr26	21361750	C	Y	22	C	36	8	8	T	26	5	5	13	0.04662	1	0	27
chr26	21361854	G	R	50	G	36	17	17	A	38	6	6	23	0.258106	1	0	30
chr26	21361884	G	R	48	G	36	17	17	A	33	6	6	23	0.515587	1	0	16
chr26	21361900	A	R	28	A	34	19	19	G	34	5	5	24	0.314653	1	0	16
chr26	21362055	C	Y	88	C	35	31	31	T	37	9	9	40	0.241401	1	0	99
chr26	21362301	C	M	99	C	36	20	20	A	36	10	10	30	0.711445	1	0	14
chr26	21362315	T	Y	99	T	37	22	22	C	35	10	10	32	0.217176	1	0	6
chr26	21362321	G	S	99	G	37	23	23	C	35	9	9	32	0.434654	1	0	6
chr26	21362678	C	Y	80	T	37	5	5	C	36	4	4	9	0.638889	1	0	38
chr26	21362716	C	Y	47	T	36	6	6	C	37	3	3	9	0.357143	1	0	5
chr26	21362898	G	R	22	G	33	6	6	A	35	3	3	9	0.452381	1	0	64
chr26	21362962	C	Y	75	C	33	11	11	T	38	7	7	18	0.552728	1	0	29
chr26	21362991	G	R	99	A	34	10	10	G	35	9	9	19	0.726206	1	0	29
chr26	21391772	G	K	40	T	38	3	3	G	32	2	2	5	0.55	1	0	12
chr26	21486803	T	K	57	G	39	9	9	T	39	3	3	12	0.431818	1	0	206
chr26	21487009	A	R	99	G	38	24	24	A	38	8	8	32	0.720348	1	0	206
chr26	21487690	T	Y	99	C	38	8	8	T	36	8	8	16	0.191142	1	0	465
chr26	21508834	C	Y	22	T	41	2	2	C	41	1	1	3	0.666667	1	0	149
chr26	21509367	G	R	29	A	37	4	4	G	38	2	2	6	0.266667	1	0	384
chr26	21512990	C	Y	77	C	37	13	13	T	38	6	6	19	0.161433	1	0	511
chr26	21515132	C	Y	25	C	36	30	30	T	36	6	6	36	0.0823518	1	0	86
chr26	21517083	C	Y	59	C	40	4	4	T	40	4	4	8	0.621429	1	0	113
chr26	21530849	A	W	99	A	36	74	74	T	36	24	24	98	0.434383	1	0	83
chr26	21530932	A	M	99	A	37	52	52	C	38	14	14	66	0.127734	1	0	11
chr26	21530943	C	Y	99	C	36	52	52	T	36	15	15	67	0.359052	1	0	10
chr26	21537339	A	M	57	C	33	5	5	A	32	3	3	8	0.696429	1	0	89
chr26	21541944	A	W	20	T	38	2	2	A	41	1	1	3	0.333333	1	0	119
chr26	21543845	G	R	25	G	41	3	3	A	38	3	3	6	0.05	1	0	31
chr26	21543876	C	M	38	C	40	4	4	A	40	3	3	7	0.571429	1	0	31
chr26	21575524	G	S	27	G	37	18	18	C	37	4	4	22	0.663021	1	0	13
chr26	21575584	C	Y	99	C	34	18	18	T	38	8	8	26	0.503322	1	0	47
chr26	21580297	C	Y	62	C	34	10	10	T	36	5	5	15	0.691975	1	0	180
chr26	21581058	A	M	21	A	38	3	3	C	38	2	2	5	0.6	1	0	57
chr26	21581451	A	M	41	C	36	4	4	A	34	2	2	6	0.266667	1	0	30
chr26	21582823	T	Y	29	T	40	5	5	C	39	3	3	8	0.5	1	0	71
chr26	21615240	A	R	38	G	39	4	4	A	33	4	4	8	0.0142857	1	0	339
chr26	21619118	T	W	23	T	37	2	2	A	37	2	2	4	0.666667	1	0	128
chr26	21799575	G	R	21	G	37	17	17	A	37	4	4	21	0.448622	1	0	16
chr26	21799591	G	R	24	G	38	15	15	A	37	4	4	19	0.759675	1	0	16
chr26	21808187	G	R	24	A	35	5	5	G	34	2	2	7	0.785714	1	0	27
chr26	21833587	A	R	99	A	36	114	114	G	36	64	64	178	0.484283	1	0	186
chr26	21834165	A	W	26	T	30	4	4	A	14	2	2	6	0.133333	1	0	14
chr26	21836343	G	R	99	G	35	57	57	A	35	33	33	90	0.140982	1	0	14
chr26	21836378	C	Y	23	T	38	4	4	C	25	2	2	6	0.0666667	1	0	17
chr26	21836398	G	R	23	A	37	4	4	G	34	2	2	6	0.266667	1	0	20
chr26	21841801	C	Y	99	C	38	28	28	T	39	20	20	48	0.277323	1	0	312
chr26	21851015	C	Y	99	C	38	28	28	T	39	17	17	45	0.747691	1	0	197
chr26	21851212	A	R	60	A	35	54	54	G	32	10	10	64	0.238274	1	0	197
chr26	21851528	T	G	99	G	35	61	61	T	0	0	0	61	1	1	0	95
chr26	21851657	G	R	70	G	37	14	14	A	37	6	6	21	0.577967	1	0	33
chr26	21851691	G	R	31	G	38	16	16	A	38	5	5	21	0.0648681	1	0	34
chr26	21875469	G	R	51	A	37	4	4	G	34	4	4	8	0.1	1	0	104
chr26	21879799	A	R	26	G	38	4	4	A	26	2	2	6	0.0666667	1	0	8
chr26	21879807	A	R	40	G	40	3	3	A	35	2	2	5	0.7	1	0	8
chr26	21881806	T	Y	25	C	37	3	3	T	20	2	2	5	0.1	1	0	21
chr26	21886835	C	Y	49	T	39	6	6	C	41	3	3	9	0.27381	1	0	26
chr26	21886861	C	S	29	G	38	8	8	C	37	2	2	10	0.266667	1	0	26
chr26	22218982	T	C	51	C	37	19	19	T	0	0	0	19	1	1	0	832
chr26	22241663	T	C	23	C	36	9	9	T	0	0	0	9	1	1	0	24
chr26	22268645	C	Y	42	C	38	9	9	T	39	4	4	13	0.355245	1	0	265
chr26	22273752	T	Y	47	C	38	6	6	T	39	3	3	9	0.547619	1	0	373
chr26	22281888	G	R	51	G	35	6	6	A	36	4	4	10	0.652381	1	0	353
chr26	22282241	A	M	36	C	38	3	3	A	35	2	2	5	0.6	1	0	353
chr26	22283127	A	W	24	T	41	2	2	A	40	2	2	4	0.333333	1	0	188
chr26	22284381	C	S	25	C	34	4	4	G	31	3	3	7	0.557143	1	0	83
chr26	22284464	C	Y	97	C	32	18	18	T	31	8	8	26	0.36181	1	0	83
chr26	22284561	C	Y	99	C	34	34	34	T	34	13	13	47	0.701311	1	0	97
chr26	22285838	C	Y	99	T	35	15	15	C	34	14	14	29	0.423347	1	0	665
chr26	22286643	C	Y	43	C	36	9	9	T	37	4	4	13	0.734965	1	0	135
chr26	22286778	C	Y	23	C	29	15	15	T	35	4	4	19	0.525026	1	0	112
chr26	22288089	G	R	21	G	33	7	7	A	38	3	3	10	0.191667	1	0	416
chr26	22312817	T	Y	25	T	36	13	13	C	35	4	4	17	0.67584	1	0	16
chr26	22312838	G	R	28	G	37	13	13	A	33	4	4	17	0.519748	1	0	21
chr26	22316318	A	T	41	T	38	15	15	A	0	0	0	15	1	1	0	112
chr26	22316541	A	R	40	G	34	20	20	A	38	4	4	24	0.619283	1	0	111
chr26	22317050	A	R	62	A	39	11	11	G	33	6	6	17	0.53725	1	0	327
chr26	22747961	C	S	51	C	36	26	26	G	36	6	6	32	0.681038	1	0	255
chr26	22750086	G	K	20	G	35	5	5	T	26	3	3	8	0.392857	1	0	1030
chr26	22751517	G	R	55	G	37	24	24	A	36	6	6	30	0.744963	1	0	33
chr26	22751550	A	M	23	A	37	19	19	C	38	4	4	23	0.484359	1	0	33
chr26	22795095	T	K	25	T	33	10	10	G	36	3	3	13	0.734266	1	0	874
chr26	22803845	C	T	81	T	36	31	31	C	0	0	0	31	1	1	0	151
chr26	22803996	C	M	96	C	36	42	42	A	35	10	10	52	0.563694	1	0	151
chr26	22923642	G	R	24	G	37	6	6	A	37	3	3	9	0.357143	1	0	20
chr26	22961163	G	K	34	G	32	5	5	T	37	3	3	8	0.392857	1	0	65
chr26	22964760	A	W	48	A	36	10	10	T	34	4	4	14	0.226773	1	0	219
chr26	22965182	A	R	20	G	34	8	8	A	38	2	2	10	0.2	1	0	203
chr26	22965915	G	S	99	C	36	31	31	G	35	27	27	58	0.438542	1	0	70
chr26	22965985	C	M	99	C	36	41	41	A	37	26	26	67	0.0567599	1	0	70
chr26	22968827	C	Y	23	C	37	4	4	T	31	3	3	7	0.514286	1	0	678
chr26	22969505	C	Y	29	C	35	4	4	T	37	3	3	7	0.428571	1	0	77
chr26	22971186	G	C	77	C	38	31	31	G	0	0	0	31	1	1	0	7
chr26	22971193	G	A	54	A	35	28	28	G	34	1	1	29	1	1	0	7
chr26	22971215	G	A	37	A	34	14	14	G	0	0	0	14	1	1	0	5
chr26	22971256	G	A	78	A	38	31	31	G	0	0	0	31	1	1	0	41
chr26	22972314	A	M	32	A	36	37	37	C	37	7	7	44	0.700438	1	0	1058
chr26	22976445	A	R	53	A	36	17	17	G	38	6	6	23	0.45931	1	0	490
chr26	23017085	C	M	63	C	37	9	9	A	30	6	6	15	0.194206	1	0	130
chr26	23017215	G	R	99	G	36	22	22	A	39	9	9	31	0.512894	1	0	70
chr26	23017285	G	S	32	G	36	13	13	C	36	4	4	17	0.67584	1	0	70
chr26	23017927	T	Y	99	C	31	11	11	T	31	10	10	21	0.431633	1	0	68
chr26	23017995	C	Y	99	T	37	22	22	C	35	11	11	33	0.609921	1	0	9
chr26	23018004	G	K	99	T	37	23	23	G	35	9	9	32	0.533296	1	0	9
chr26	23018036	C	Y	99	C	36	15	15	T	38	8	8	23	0.119101	1	0	32
chr26	23018433	A	R	50	G	38	4	4	A	37	4	4	8	0.778571	1	0	397
chr26	23137518	T	K	97	G	33	6	6	T	25	6	6	12	0.523268	1	0	68
chr26	23156054	G	K	33	T	38	5	5	G	33	2	2	7	0.190476	1	0	421
chr26	23156475	A	R	53	A	34	11	11	G	38	5	5	16	0.627404	1	0	407
chr26	23156882	A	R	68	G	38	6	6	A	40	4	4	10	0.0571429	1	0	407
chr26	23161555	G	R	99	A	36	10	10	G	35	7	7	17	0.618675	1	0	239
chr26	23162580	C	Y	40	C	39	6	6	T	38	4	4	10	0.0571429	1	0	108
chr26	23162731	C	Y	28	C	38	8	8	T	34	4	4	12	0.107071	1	0	14
chr26	23169949	G	R	58	G	35	21	21	A	33	8	8	29	0.0838355	1	0	54
chr26	23170052	A	M	99	A	36	18	18	C	36	11	11	29	0.73679	1	0	15
chr26	23172943	C	Y	34	C	36	9	9	T	36	4	4	13	0.206993	1	0	85
chr26	23173235	T	Y	99	T	38	17	17	C	36	10	10	27	0.0101586	1	0	16
chr26	23173251	G	R	43	G	37	17	17	A	35	6	6	23	0.0311748	1	0	16
chr26	23173400	C	Y	99	C	36	22	22	T	37	10	10	32	0.647259	1	0	149
chr26	23173550	T	Y	29	T	37	10	10	C	37	4	4	14	0.472527	1	0	42
chr26	23173592	T	Y	52	T	36	6	6	C	37	4	4	10	0.380952	1	0	42
chr26	23174000	G	K	99	G	37	24	24	T	34	13	13	38	0.0139547	1	0	52
chr26	23338492	T	Y	99	C	34	143	143	T	34	17	17	160	0.270317	1	0	162
chr26	23338654	A	R	31	A	34	57	57	G	38	10	10	68	0.0189351	1	0	162
chr26	23339564	G	S	99	G	23	50	50	C	25	17	17	67	0.115863	1	0	224
chr26	23340690	C	M	53	C	37	15	15	A	38	5	5	20	0.432985	1	0	71
chr26	23340761	A	W	31	A	36	27	27	T	35	5	5	32	0.343551	1	0	71
chr26	23340863	T	Y	99	C	36	91	91	T	37	15	15	106	0.161575	1	0	27
chr26	23340890	C	Y	99	C	34	80	80	T	35	12	12	92	0.340328	1	0	27
chr26	23341408	C	M	20	A	35	4	4	C	39	1	1	5	0.4	1	0	85
chr26	23595622	G	K	70	G	35	8	8	T	36	5	5	13	0.6554	1	0	490
chr26	23598817	G	R	59	A	37	14	14	G	39	4	4	18	0.55817	1	0	239
chr26	23599056	T	W	21	A	37	20	20	T	39	1	1	21	0.761905	1	0	239
chr26	23607841	C	M	57	A	34	4	4	C	38	3	3	7	0.2	1	0	362
chr26	23608299	T	Y	99	C	37	12	12	T	34	11	11	23	0.303762	1	0	95
chr26	23618627	C	S	99	C	38	19	19	G	38	18	18	37	0.676846	1	0	257
chr26	23619621	C	Y	48	C	32	6	6	T	30	4	4	10	0.588095	1	0	172
chr26	23621354	C	Y	58	C	37	21	21	T	37	6	6	27	0.220614	1	0	6
chr26	23642627	A	R	63	A	30	9	9	G	25	6	6	15	0.545255	1	0	125
chr26	23643271	G	K	80	G	36	11	11	T	33	6	6	17	0.175097	1	0	88
chr26	23643422	T	Y	99	T	32	13	13	C	34	11	11	24	0.68324	1	0	151
chr26	23686053	G	K	99	G	33	119	119	T	31	17	17	136	0.242748	1	0	261
chr26	23686314	T	Y	99	T	36	82	82	C	35	13	13	95	0.268539	1	0	169
chr26	23686722	T	K	99	T	34	65	65	G	34	30	30	95	0.074207	1	0	14
chr26	23686736	T	Y	99	C	38	79	79	T	36	29	29	109	0.034669	1	0	14
chr26	23687298	T	Y	99	T	35	36	36	C	35	11	11	47	0.263534	1	0	199
chr26	23811494	T	Y	25	C	34	7	7	T	21	3	3	10	0.0166667	1	0	1020
chr26	23812696	G	R	87	G	35	7	7	A	35	6	6	13	0.736305	1	0	70
chr26	23812766	A	R	76	G	33	6	6	A	33	5	5	11	0.331169	1	0	70
chr26	23824406	T	C	48	C	31	19	19	T	0	0	0	19	1	1	0	223
chr26	23836552	G	S	99	G	33	30	30	C	35	12	12	42	0.450841	1	0	224
chr26	23837089	C	Y	99	C	35	25	25	T	33	20	20	45	0.346114	1	0	222
chr26	23837967	T	Y	48	T	36	8	8	C	32	9	9	18	0.000781571	1	0	878
chr26	23851727	C	S	99	C	37	38	38	G	38	22	22	60	0.724278	1	0	57
chr26	23860240	A	R	20	G	41	2	2	A	41	1	1	3	0.666667	1	0	100
chr26	23860340	T	K	22	G	34	2	2	T	41	1	1	3	0.833333	1	0	100
chr26	23930540	C	S	82	G	30	29	29	C	29	7	8	37	0.347873	1.02703	0	78
chr26	23931019	G	R	44	G	28	26	26	A	31	6	6	32	0.379878	1	0	137
chr26	23931902	A	R	91	G	37	6	7	A	36	6	6	13	0.294372	1.07692	0	201
chr26	23932103	C	M	99	A	33	28	28	C	34	14	14	43	0.506608	1	0	133
chr26	23933080	G	R	99	A	32	109	112	G	33	27	27	139	0.123725	1.02158	0	60
chr26	23933140	T	Y	40	C	37	96	99	T	33	9	9	108	0.235411	1.02778	0	60
chr26	23933405	C	Y	99	T	36	11	11	C	30	12	12	23	0.503222	1	0	265
chr26	23934005	T	Y	62	T	33	55	55	C	31	24	24	79	0.000329805	1	0	5
chr26	23934010	A	R	22	A	31	20	20	G	31	12	12	36	0.507644	1	0	5
chr26	23978565	G	R	79	G	38	28	28	A	36	8	8	36	0.0517251	1	0	43
chr26	23978608	G	R	99	G	39	17	17	A	37	16	16	33	0.172265	1	0	43
chr26	23978978	A	R	99	A	38	19	19	G	39	14	14	33	0.560035	1	0	260
chr26	24238828	G	R	99	A	36	34	34	G	31	22	22	56	0.502551	1	0	80
chr26	24242576	T	K	27	G	38	2	2	T	39	1	1	3	0.666667	1	0	410
chr26	24243159	C	S	22	G	41	2	2	C	38	1	1	3	0.333333	1	0	366
chr26	24245255	T	W	24	A	41	2	2	T	40	2	2	4	0.333333	1	0	154
chr26	24284333	T	W	99	T	38	20	20	A	36	12	12	32	0.545525	1	0	20
chr26	24284374	T	C	54	C	36	20	20	T	0	0	0	20	1	1	0	21
chr26	24284444	C	M	56	A	32	9	9	C	34	3	3	12	0.65	1	0	21
chr26	24284465	G	R	42	A	33	6	6	G	29	3	3	9	0.27381	1	0	20
chr26	24284498	C	Y	25	C	35	4	4	T	33	3	3	7	0.2	1	0	7
chr26	24284510	C	G	39	G	32	15	15	C	0	0	0	15	1	1	0	10
chr26	24284520	C	Y	99	C	35	10	10	T	38	8	8	18	0.101536	1	0	10
chr26	24284578	C	M	21	A	33	15	15	C	37	2	2	17	0.632353	1	0	58
chr26	24284682	T	C	41	C	36	15	15	T	0	0	0	15	1	1	0	28
chr26	24397886	C	S	24	C	27	6	6	G	34	3	3	9	0.595238	1	0	152
chr26	24398038	A	R	34	A	36	17	17	G	33	6	6	23	0.716212	1	0	48
chr26	24398086	C	M	27	C	36	23	23	A	35	5	5	29	0.385684	1	0	48
chr26	24442522	A	R	24	A	34	6	9	G	39	3	4	13	0.636905	1.30769	0	1892
chr26	24581148	A	M	59	A	36	5	5	C	37	4	4	9	0.206349	1	0	330
chr26	24591029	C	M	86	C	31	13	13	A	35	8	8	21	0.273316	1	0	1467
chr26	24597715	T	Y	55	T	32	12	12	C	37	5	5	17	0.582094	1	0	22
chr26	24597737	T	W	41	T	33	12	12	A	34	4	4	16	0.385165	1	0	11
chr26	24602187	G	K	24	G	38	17	17	T	26	6	6	23	0.000435872	1	0	48
chr26	24608175	C	Y	99	C	35	19	19	T	36	10	10	29	0.473055	1	0	130
chr26	24608305	A	R	99	G	38	10	10	A	38	6	6	16	0.396229	1	0	59
chr26	24608364	C	Y	99	C	35	10	10	T	36	7	7	17	0.481129	1	0	59
chr26	24617207	G	R	30	G	35	10	10	A	33	4	4	14	0.763736	1	0	14
chr26	24617221	T	Y	99	C	34	8	8	T	34	7	7	15	0.433256	1	0	14
chr26	24617303	G	R	35	A	40	6	6	G	37	4	4	10	0.209524	1	0	82
chr26	24618366	A	M	20	C	38	3	3	A	39	1	1	4	0.5	1	0	27
chr26	24618912	C	Y	32	T	36	4	4	C	36	2	2	6	0.7	1	0	14
chr26	24618926	C	S	62	G	38	4	4	C	34	3	3	7	0.557143	1	0	13
chr26	24618939	T	Y	26	C	40	4	4	T	35	2	2	6	0.0666667	1	0	13
chr26	24620242	T	Y	74	T	32	12	12	C	35	6	6	18	0.445809	1	0	90
chr26	24620844	C	Y	47	C	30	8	8	T	27	5	5	13	0.73582	1	0	32
chr26	24620876	T	Y	99	C	37	19	19	T	35	8	8	27	0.066137	1	0	31
chr26	24621901	G	K	31	G	36	5	5	T	38	3	3	8	0.196429	1	0	29
chr26	24622955	A	R	85	G	37	7	7	A	40	6	6	13	0.0110723	1	0	46
chr26	24623072	G	R	99	G	33	12	12	A	37	7	7	19	0.709236	1	0	54
chr26	24626225	T	Y	27	C	34	6	6	T	37	2	2	8	0.321429	1	0	198
chr26	24628589	T	Y	53	C	36	4	4	T	37	3	3	7	0.657143	1	0	17
chr26	24630385	C	S	28	C	37	6	6	G	37	3	3	9	0.452381	1	0	341
chr26	24630726	T	Y	72	C	37	5	5	T	32	4	4	9	0.365079	1	0	57
chr26	24630882	G	R	30	G	35	12	12	A	39	4	4	16	0.504945	1	0	28
chr26	24630910	A	R	88	A	36	10	10	G	33	7	7	17	0.237351	1	0	28
chr26	24758788	C	Y	99	C	35	104	104	T	35	14	14	118	0.0291594	1	0	7
chr26	24758795	G	S	99	C	35	104	104	G	33	15	15	119	0.149908	1	0	7
chr26	24759229	G	R	99	A	37	54	54	G	38	33	33	87	0.421983	1	0	325
chr26	24759554	C	Y	99	T	33	26	26	C	35	21	21	47	0.566008	1	0	325
chr26	24759974	C	Y	99	C	35	44	44	T	37	16	16	61	0.524135	1	0	7
chr26	24759981	T	Y	99	T	33	85	85	C	35	22	22	107	0.0185304	1	0	7
chr26	24760114	G	R	86	G	35	69	69	A	37	11	11	80	0.227397	1	0	60
chr26	24760174	T	Y	99	C	36	23	23	T	37	9	9	32	0.530607	1	0	19
chr26	24760193	T	Y	44	C	37	9	9	T	27	4	4	13	0.206993	1	0	15
chr26	24760208	A	R	65	A	36	10	10	G	34	6	6	16	0.554945	1	0	15
chr26	24760398	C	Y	77	C	30	52	52	T	34	10	10	62	0.664406	1	0	190
chr26	24761012	A	G	29	G	34	11	11	A	0	0	0	11	1	1	0	45
chr26	24761057	T	C	40	C	36	15	15	T	0	0	0	15	1	1	0	45
chr26	24762167	T	Y	99	T	35	13	13	C	37	8	8	21	0.575281	1	0	1110
chr26	24763295	G	R	99	G	37	41	41	A	37	28	28	69	0.361527	1	0	383
chr26	24764092	G	R	99	G	35	20	20	A	32	14	14	34	0.604008	1	0	110
chr26	24764202	G	R	99	A	36	41	41	G	36	26	26	67	0.368991	1	0	110
chr26	24764353	G	S	99	C	38	12	12	G	36	8	8	20	0.520624	1	0	69
chr26	24764824	C	S	50	C	36	7	7	G	34	4	4	11	0.157576	1	0	24
chr26	24765251	A	R	99	A	36	30	30	G	37	13	13	43	0.696003	1	0	153
chr26	24766246	G	K	62	G	34	19	19	T	33	7	7	26	0.0470994	1	0	144
chr26	24767518	G	R	63	G	30	29	29	A	33	7	7	36	0.666748	1	0	429
chr26	24773364	A	R	53	G	33	7	7	A	33	4	4	11	0.631818	1	0	343
chr26	24816287	T	Y	25	C	36	10	10	T	32	3	3	13	0.0559441	1	0	166
chr26	25181804	C	Y	75	T	37	5	5	C	35	4	4	9	0.638889	1	0	38
chr26	25182113	A	R	77	A	35	6	6	G	34	6	6	12	0.349567	1	0	182
chr26	25183674	C	Y	49	C	37	6	6	T	34	5	5	11	0.0627706	1	0	30
chr26	25185171	A	R	23	A	38	6	6	G	40	3	3	9	0.27381	1	0	222
chr26	25185393	T	Y	78	C	37	5	5	T	38	4	4	9	0.77381	1	0	222
chr26	25187569	C	S	21	G	38	4	4	C	39	1	1	5	0.6	1	0	129
chr26	25196168	G	R	43	G	37	9	9	A	34	4	4	13	0.526573	1	0	37
chr26	25196530	T	Y	83	C	35	6	6	T	28	7	7	13	0.591492	1	0	17
chr26	25196840	C	S	99	G	37	10	10	C	37	7	7	17	0.667267	1	0	16
chr26	25204323	A	R	99	A	30	15	15	G	34	11	11	26	0.504383	1	0	156
chr26	25238502	T	Y	99	C	37	9	9	T	36	9	9	18	0.333237	1	0	252
chr26	25238754	G	S	99	G	34	43	43	C	36	10	10	53	0.616475	1	0	182
chr26	25238936	C	Y	23	C	31	6	6	T	32	3	3	9	0.547619	1	0	106
chr26	25239062	A	M	26	C	39	6	6	A	35	2	2	8	0.321429	1	0	20
chr26	25239307	T	Y	99	T	37	12	12	C	36	11	11	23	0.347351	1	0	21
chr26	25239328	C	Y	99	C	39	10	10	T	35	9	9	19	0.0110091	1	0	21
chr26	25239349	T	Y	99	T	37	13	13	C	34	14	14	27	0.162738	1	0	21
chr26	25239805	G	K	49	G	32	16	16	T	39	5	5	21	0.0200501	1	0	81
chr26	25240157	C	Y	99	C	37	18	18	T	33	10	10	28	0.0200693	1	0	8
chr26	25240165	G	S	99	G	38	18	18	C	35	10	10	28	0.522236	1	0	8
chr26	25240693	G	S	90	G	34	14	14	C	35	6	6	21	0.452193	1	0	6
chr26	25240699	A	R	68	A	33	15	15	G	30	7	7	22	0.645373	1	0	6
chr26	25241107	G	R	57	G	39	4	4	A	35	4	4	8	0.55	1	0	366
chr26	27077911	G	A	20	A	37	8	9	G	0	0	0	9	1	1.11111	0	197
chr26	28878488	T	K	21	G	38	2	2	T	38	1	1	3	0.666667	1	0	225
chr26	28880096	T	Y	38	T	34	7	7	C	36	4	4	11	0.768182	1	0	36
chr26	28880132	G	R	23	G	36	6	6	A	38	3	3	9	0.357143	1	0	36
chr26	29154606	C	A	87	A	37	51	73	C	0	0	0	74	1	1.31081	0	25
chr26	29154631	C	Y	99	C	33	34	41	T	33	26	46	88	0.722041	1.31818	0	25
chr26	29154728	G	C	99	C	35	76	79	G	0	0	0	79	1	1.03797	0	9
chr26	29154737	T	C	99	C	35	91	92	T	0	0	0	92	1	1.01087	0	9
chr26	29154755	G	A	90	A	35	125	125	G	34	2	2	127	1	1	0	18
chr26	29154833	A	G	99	G	35	83	88	A	0	0	0	88	1	1.05682	0	51
chr26	29154884	A	G	99	G	36	96	98	A	0	0	0	98	1	1.02041	0	51
chr26	30743220	C	Y	25	C	33	22	22	T	33	5	5	27	0.48796	1	0	70
chr26	30743290	T	Y	99	T	33	53	53	C	33	33	33	86	0.00396239	1	0	8
chr26	30743324	G	R	99	G	32	41	41	A	31	16	16	58	0.565595	1	0	12
chr26	30743349	A	R	56	A	30	64	64	G	32	9	9	73	0.479927	1	0	13
chr26	30743477	A	M	64	A	34	17	17	C	34	5	5	22	0.439774	1	0	14
chr26	30743491	G	R	99	G	36	10	10	A	36	10	10	20	0.217936	1	0	14
chr26	30743568	C	M	99	C	35	52	52	A	35	18	18	70	0.0895122	1	0	15
chr26	30743583	T	Y	99	T	34	53	53	C	36	17	17	70	0.0480478	1	0	15
chr26	30745872	A	R	30	G	35	3	3	A	34	2	2	5	0.7	1	0	253
chr26	30760876	T	Y	99	T	35	32	32	C	38	10	10	42	0.202983	1	0	2122
chr26	30847632	G	C	25	C	38	11	13	G	0	0	0	13	1	1.15385	0	9
chr26	30847641	C	A	26	A	37	11	13	C	0	0	0	13	1	1.15385	0	9
chr26	30856771	C	G	21	G	38	8	12	C	0	0	0	12	1	1.33333	0	23
chr26	30856820	T	A	20	A	35	8	12	T	0	0	0	12	1	1.33333	0	49
chr26	31041881	G	R	29	A	38	4	4	G	29	2	2	6	0.233333	1	0	7
chr26	31047701	G	R	66	G	35	112	112	A	32	12	12	124	0.15324	1	0	76
chr26	31047777	G	R	99	G	37	186	186	A	38	69	69	279	0.487803	1	0	76
chr26	31047937	A	M	99	A	34	54	54	C	35	39	39	93	0.364497	1	0	160
chr26	31207864	C	Y	28	C	36	8	8	T	30	5	5	13	0.014763	1	0	464
chr26	31208921	T	K	33	T	37	38	38	G	38	6	6	44	0.268188	1	0	263
chr26	31425687	A	R	95	A	36	11	11	G	37	7	7	18	0.268005	1	0	1253
chr26	31428798	T	Y	76	T	32	21	21	C	36	8	8	29	0.0694951	1	0	912
chr26	31429710	T	Y	30	T	29	9	9	C	33	4	4	13	0.651049	1	0	54
chr26	31513144	G	R	91	G	37	14	14	A	37	8	8	22	0.690987	1	0	164
chr26	31789805	C	Y	99	C	32	46	46	T	30	32	32	78	0.320148	1	0	56
chr26	31801087	G	K	99	T	38	26	26	G	37	18	18	44	0.20035	1	0	211
chr26	31812828	T	Y	20	C	37	2	2	T	39	1	1	3	0.833333	1	0	251
chr26	31815088	C	Y	74	C	39	5	5	T	38	5	5	10	0.420635	1	0	155
chr26	31817140	T	G	32	G	39	18	18	T	0	0	0	18	1	1	0	12
chr26	31817152	A	G	30	G	38	17	17	A	0	0	0	17	1	1	0	12
chr26	31817372	T	Y	49	T	38	4	4	C	38	4	4	8	0.442857	1	0	78
chr26	31817450	A	R	99	A	38	29	29	G	38	22	22	51	0.59494	1	0	78
chr26	31817530	C	Y	99	C	37	40	40	T	37	17	17	57	0.737951	1	0	80
chr26	32494974	C	S	36	G	34	5	76	C	33	2	19	95	0.285714	1.92632	0	39
chr26	32501584	C	M	30	A	30	4	4	C	36	3	220	224	0.714286	1.96875	0	243
chr26	32502466	T	W	23	T	35	16	28	A	31	4	10	38	0.65418	1.47368	0	178
chr26	32502644	A	R	90	A	33	19	23	G	34	8	11	34	0.0734385	1.20588	0	178
chr26	32507303	T	Y	32	C	30	4	55	T	37	2	15	71	0.133333	1.91549	0	982
chr26	33175568	A	R	25	G	39	3	3	A	33	3	3	6	0.1	1	0	876
chr26	33176449	T	W	34	T	37	12	12	A	38	6	6	18	0.596127	1	0	5
chr26	33176483	T	Y	99	C	38	35	35	T	39	21	21	56	0.160456	1	0	29
chr26	33176796	C	Y	99	C	35	47	47	T	36	15	15	62	0.107014	1	0	308
chr26	33177258	C	S	90	C	9	107	107	G	3	143	143	1397	0.0121062	1	0	101
chr26	33177359	G	R	99	A	36	158	158	G	37	97	97	744	0.00756665	1	0	101
chr26	33177772	C	Y	99	C	37	195	195	T	37	60	60	687	0.409752	1	0	76
chr26	33177848	T	Y	99	C	37	158	158	T	36	97	97	306	0.283406	1	0	76
chr26	33178436	T	Y	99	C	36	68	68	T	35	29	29	97	0.338106	1	0	51
chr26	33178487	G	S	99	G	36	95	95	C	37	20	20	115	0.199091	1	0	51
chr26	33178693	T	W	99	A	38	34	34	T	35	11	11	45	0.652865	1	0	37
chr26	33178730	A	R	36	G	36	31	31	A	36	5	5	36	0.648445	1	0	37
chr26	33178973	T	K	99	T	34	49	49	G	34	48	48	97	0.208473	1	0	123
chr26	33179096	G	R	99	G	37	105	105	A	36	32	32	138	0.429341	1	0	123
chr26	33179249	C	Y	90	C	35	242	242	T	35	13	13	779	0.378002	1	0	137
chr26	33179916	G	R	99	G	36	180	180	A	36	51	51	233	0.188935	1	0	112
chr26	33180395	T	Y	99	T	33	115	115	C	35	26	26	141	0.0547758	1	0	99
chr26	33180494	C	A	99	A	38	93	93	C	0	0	0	93	1	1	0	99
chr26	33180903	A	R	99	G	37	60	60	A	39	32	32	92	0.00358459	1	0	197
chr26	33181582	T	Y	27	C	31	4	4	T	36	2	2	6	0.7	1	0	461
chr26	33182262	T	Y	99	C	33	54	54	T	37	24	24	78	0.00498851	1	0	164
chr26	33182465	T	Y	99	C	33	14	14	T	32	11	11	25	0.467882	1	0	37
chr26	33189178	C	G	26	G	35	10	24	C	0	0	0	24	1	2.20833	0	422
chr26	33190204	T	Y	33	C	34	4	4	T	34	2	2	6	0.4	1	0	12
chr26	33199552	A	R	99	A	33	161	161	G	34	61	61	224	0.0906792	1	0	13
chr26	33325037	C	Y	28	T	29	5	5	C	38	2	2	7	0.190476	1	0	19054
chr26	33432385	G	R	68	G	38	23	23	A	37	7	7	30	0.596478	1	0	45
chr26	33448478	G	R	99	A	35	82	82	G	33	21	21	103	0.165003	1	0	99
chr26	33448577	A	R	99	G	32	101	101	A	28	32	32	133	0.0136158	1	0	7
chr26	33448584	G	R	23	G	35	125	125	A	35	7	7	132	0.374534	1	0	7
chr26	33452861	G	R	27	G	37	64	64	A	38	8	8	72	0.286233	1	0	236
chr26	33467380	T	K	78	T	36	47	47	G	36	9	9	56	0.723836	1	0	104
chr26	33467484	A	R	99	G	30	26	26	A	31	15	15	41	0.53539	1	0	62
chr26	33468063	T	K	99	G	36	26	26	T	36	9	9	35	0.724204	1	0	56
chr26	33470821	A	M	24	A	38	3	3	C	40	2	2	5	0.6	1	0	90
chr26	33882152	A	M	40	A	38	5	5	C	38	3	3	8	0.75	1	0	64
chr26	33883144	A	M	37	A	37	4	4	C	36	3	3	7	0.314286	1	0	325
chr26	33883903	T	Y	28	T	36	13	13	C	38	4	4	17	0.392437	1	0	434
chr26	33892124	A	R	27	A	32	5	5	G	35	3	3	8	0.392857	1	0	62
chr26	33892186	A	R	41	A	36	7	7	G	39	4	4	11	0.527273	1	0	62
chr26	33892360	A	R	24	A	35	8	8	G	35	3	3	11	0.693939	1	0	174
chr26	34200592	G	S	68	G	36	4	4	C	35	4	4	8	0.721429	1	0	641
chr26	34201925	C	Y	99	T	38	7	7	C	39	6	6	13	0.736305	1	0	137
chr26	34202389	T	Y	38	C	38	36	36	T	38	6	6	42	0.0973919	1	0	164
chr26	34202553	G	R	99	A	39	13	13	G	37	13	13	26	0.0405701	1	0	164
chr26	34720208	A	R	35	G	35	3	3	A	36	2	2	5	0.8	1	0	189
chr26	34818029	C	M	55	C	34	6	7	A	35	4	4	11	0.690476	1.09091	0	93
chr26	34837166	C	Y	56	T	39	4	4	C	36	4	4	8	0.442857	1	0	30
chr26	34889834	T	Y	27	T	35	5	5	C	34	3	3	8	0.696429	1	0	1318
chr26	34899680	T	Y	45	T	38	8	8	C	38	4	4	12	0.40404	1	0	50
chr26	34900655	C	M	45	A	33	5	5	C	35	2	2	7	0.428571	1	0	586
chr26	34901241	G	R	32	G	37	23	23	A	39	5	5	28	0.40812	1	0	167
chr26	34901408	T	Y	96	T	34	15	15	C	33	9	9	24	0.548423	1	0	32
chr26	34901440	G	K	47	G	38	12	12	T	38	5	5	17	0.661522	1	0	32
chr26	34901944	G	S	99	G	37	31	31	C	35	9	9	40	0.0324889	1	0	504
chr26	34903467	T	K	39	T	34	4	4	G	37	3	3	7	0.714286	1	0	238
chr26	34903944	T	Y	45	T	38	4	4	C	35	4	4	8	0.242857	1	0	71
chr26	34904376	G	R	43	G	36	29	29	A	35	7	7	36	0.0373153	1	0	105
chr26	35050630	A	R	32	G	35	3	3	A	37	2	2	5	0.2	1	0	41245
chr26	35132049	T	K	22	T	40	8	8	G	38	3	3	11	0.139394	1	0	15
chr26	35334146	A	M	21	C	30	2	2	A	36	1	1	3	0.666667	1	0	33
chr26	35336942	G	K	23	T	37	2	2	G	39	1	1	3	0.666667	1	0	202
chr26	35337144	C	M	26	A	29	4	4	C	39	1	1	5	0.8	1	0	202
chr26	35338811	C	Y	50	C	33	13	13	T	34	5	5	18	0.658263	1	0	152
chr26	35355594	C	Y	78	T	32	6	6	C	32	4	4	10	0.771429	1	0	148
chr26	35480844	G	R	99	G	37	147	147	A	36	36	36	183	0.256892	1	0	27
chr26	35480886	G	R	99	G	30	238	238	A	32	17	17	346	0.460009	1	0	42
chr26	35480941	C	Y	99	C	33	220	220	T	33	24	24	244	0.43648	1	0	24
chr26	35480965	G	R	99	G	36	214	214	A	37	40	40	306	0.434354	1	0	24
chr26	35481217	C	M	99	C	37	106	106	A	38	21	21	128	0.365441	1	0	30
chr26	35481247	C	Y	99	C	35	63	63	T	34	15	15	79	0.494942	1	0	30
chr26	35481445	C	Y	99	C	37	164	164	T	35	50	50	214	0.00907857	1	0	198
chr26	35481681	A	R	73	A	35	42	42	G	32	39	39	91	0.00109766	1	0	97
chr26	35481778	T	W	99	T	30	188	188	A	31	19	19	208	0.207299	1	0	97
chr26	35482289	T	Y	99	T	39	91	91	C	38	38	38	129	0.106537	1	0	511
chr26	35483121	G	R	99	G	35	134	134	A	36	31	31	165	0.144192	1	0	49
chr26	35483170	G	S	99	G	33	93	93	C	34	45	45	138	0.357324	1	0	49
chr26	35483267	T	Y	99	T	37	75	75	C	38	25	25	100	0.073146	1	0	97
chr26	35483370	T	W	99	T	36	139	139	A	38	20	20	159	0.00924856	1	0	68
chr26	35483438	G	R	99	G	35	208	208	A	35	17	17	226	0.218022	1	0	68
chr26	35483522	G	K	99	G	35	168	168	T	34	34	34	202	0.0580338	1	0	39
chr26	35483561	A	W	99	A	35	127	127	T	36	20	20	148	0.201524	1	0	39
chr26	35484944	T	Y	99	T	35	179	179	C	36	20	20	199	0.274336	1	0	7
chr26	35485200	G	R	99	G	36	66	66	A	36	16	16	82	0.373812	1	0	125
chr26	35485325	G	R	31	G	34	58	58	A	30	9	9	67	0.0927792	1	0	125
chr26	35494166	G	S	99	G	38	27	27	C	37	11	11	38	0.519116	1	0	5
chr26	35494171	A	R	99	A	36	27	27	G	35	11	11	38	0.294757	1	0	5
chr26	35494513	G	R	92	G	36	22	22	A	38	8	8	30	0.252102	1	0	48
chr26	35495656	G	R	75	G	38	14	14	A	38	6	6	20	0.623491	1	0	29
chr26	35495685	A	R	64	A	38	8	8	G	37	6	6	14	0.64319	1	0	29
chr26	35496598	T	Y	83	C	36	5	5	T	32	5	5	10	0.710317	1	0	83
chr26	35497213	G	R	74	G	38	10	10	A	35	6	6	16	0.606956	1	0	83
chr26	35497296	T	Y	24	T	38	10	10	C	36	4	4	14	0.176124	1	0	83
chr26	35497715	C	Y	51	C	38	6	6	T	37	4	4	10	0.542857	1	0	139
chr26	35497854	G	R	65	G	38	15	15	A	39	6	6	21	0.102554	1	0	138
chr26	35497992	T	Y	99	T	38	19	19	C	39	12	12	31	0.281025	1	0	22
chr26	35498088	G	R	83	G	38	9	9	A	38	6	6	15	0.568032	1	0	70
chr26	35498794	T	K	32	G	36	8	8	T	33	2	2	10	0.266667	1	0	139
chr26	35499577	G	R	49	G	36	31	31	A	34	8	8	39	0.0661236	1	0	14
chr26	35499591	T	Y	77	T	36	31	31	C	31	10	10	41	0.509758	1	0	14
chr26	35512849	T	Y	99	T	32	52	52	C	35	18	18	70	0.0452139	1	0	66
chr26	35519038	A	R	20	G	35	2	2	A	35	1	1	3	0.666667	1	0	798
chr26	35565972	A	W	26	T	40	2	2	A	39	2	2	4	0.833333	1	0	2259
chr26	35801157	A	R	99	A	37	16	16	G	38	11	11	27	0.568006	1	0	144
chr26	35801959	C	T	23	T	37	9	9	C	0	0	0	9	1	1	0	66
chr26	35802124	C	Y	32	C	26	4	4	T	33	3	3	8	0.785714	1	0	25
chr26	35802149	T	K	60	G	36	4	4	T	31	4	4	8	0.621429	1	0	25
chr26	35802179	G	R	49	G	35	4	4	A	31	4	4	8	0.621429	1	0	30
chr26	35802342	G	R	47	A	36	7	7	G	38	3	3	10	0.258333	1	0	16
chr26	35803330	C	Y	33	C	37	5	5	T	39	3	3	8	0.642857	1	0	154
chr26	35803563	T	K	22	G	35	3	3	T	37	1	1	4	0.5	1	0	45
chr26	35803926	A	R	58	G	40	5	5	A	40	3	3	8	0.75	1	0	17
chr26	35803943	A	R	81	G	39	6	6	A	39	4	4	10	0.771429	1	0	17
chr26	36832908	A	R	39	A	38	3	3	G	36	3	3	6	0.5	1	0	811
chr26	36948279	T	Y	36	C	39	4	4	T	38	2	2	6	0.4	1	0	101
chr26	36948380	T	Y	29	C	39	4	4	T	33	2	2	6	0.0666667	1	0	101
chr26	37019581	A	R	40	G	38	3	3	A	38	2	2	5	0.6	1	0	21
chr26	37442129	C	Y	99	T	38	27	27	C	37	15	17	44	0.693845	1.04545	0	10
chr26	37442139	C	T	83	T	36	37	39	C	0	0	0	39	1	1.05128	0	10
chr26	37442213	A	G	74	G	37	29	31	A	0	0	0	31	1	1.06452	0	41
chr26	37442331	A	G	56	G	38	23	23	A	0	0	0	23	1	1	0	77
chr26	37442580	A	G	56	G	36	21	25	A	0	0	0	25	1	1.16	0	200
chr26	37443044	A	R	73	G	39	9	11	A	40	4	5	16	0.651049	1.1875	0	54
chr26	37552405	G	R	99	A	39	46	46	G	36	10	10	56	0.0168678	1	0	511
chr26	37552916	G	R	67	G	36	53	53	A	37	9	9	62	0.622674	1	0	36
chr26	37552952	G	S	99	G	33	20	20	C	33	16	16	36	0.7406	1	0	8
chr26	37554079	G	A	97	A	38	54	54	G	0	0	0	54	1	1	0	290
chr26	37554705	C	Y	99	C	36	17	17	T	39	10	10	27	0.179735	1	0	204
chr26	37554909	G	R	20	G	35	119	119	A	35	8	8	127	0.496041	1	0	204
chr26	37555151	C	Y	99	C	33	35	35	T	36	15	15	50	0.509253	1	0	242
chr26	37555424	C	Y	87	C	37	56	56	T	36	10	10	66	0.115417	1	0	273
chr26	37555814	A	R	72	A	29	68	68	G	34	10	10	79	0.0108895	1	0	390
chr26	37556237	C	Y	90	C	35	25	25	T	33	9	9	34	0.177649	1	0	72
chr26	37556309	A	R	95	A	36	37	37	G	38	10	10	47	0.711962	1	0	72
chr26	37557752	C	T	38	T	34	29	29	C	37	1	1	30	1	1	0	61
chr26	37571667	G	R	99	G	37	13	13	A	35	13	13	26	0.439923	1	0	42
chr26	37571709	C	Y	99	T	37	11	11	C	33	11	11	22	0.00519115	1	0	26
chr26	37581434	A	R	99	A	35	26	26	G	37	18	18	44	0.531132	1	0	33
chr26	37581467	C	Y	99	T	34	20	20	C	35	19	19	39	0.353796	1	0	33
chr26	38078378	C	Y	52	C	36	4	4	T	33	4	4	8	0.442857	1	0	16
chr26	38078394	A	W	59	A	36	5	5	T	35	4	4	9	0.77381	1	0	16
chr26	38085823	A	R	99	G	38	19	19	A	36	7	7	26	0.63339	1	0	47
chr26	38085870	G	S	53	G	34	11	11	C	39	4	4	15	0.60293	1	0	47
chr26	38086870	C	Y	85	C	39	7	7	T	39	6	6	13	0.0367133	1	0	41
chr26	38086911	C	Y	99	T	38	6	6	C	39	5	5	11	0.634199	1	0	41
chr26	38087209	C	S	60	G	38	8	8	C	37	3	3	11	0.460606	1	0	298
chr26	38089303	G	K	36	G	31	60	60	T	38	6	6	66	0.00707273	1	0	460
chr26	38090682	C	Y	99	T	36	23	23	C	37	19	19	42	0.204163	1	0	468
chr26	38091150	T	K	73	G	36	24	24	T	34	6	6	30	0.0498932	1	0	338
chr26	38091525	C	Y	54	T	35	25	25	C	32	6	6	31	0.61961	1	0	18
chr26	38091951	A	R	77	A	39	15	15	G	38	7	7	22	0.290746	1	0	303
chr26	38092435	T	G	37	G	31	14	14	T	0	0	0	14	1	1	0	181
chr26	38142584	A	R	25	A	38	4	4	G	38	3	3	7	0.714286	1	0	9
chr26	38169263	A	R	31	A	32	17	17	G	33	7	7	25	0.475296	1	0	243
chr26	38308585	A	M	24	C	39	2	2	A	40	1	1	3	0.666667	1	0	16
chr26	38308601	T	Y	21	C	40	2	2	T	41	1	1	3	0.833333	1	0	16
chr26	38333084	T	W	44	T	37	6	6	A	30	4	4	10	0.128571	1	0	847
chr26	38333931	T	Y	22	C	32	8	8	T	37	2	2	10	0.266667	1	0	847
chr26	39040290	G	S	20	C	40	3	3	G	37	1	1	4	0.25	1	0	856
chr26	39041146	G	S	70	C	33	5	5	G	37	4	4	9	0.571429	1	0	856
chr26	39411063	G	R	65	G	35	12	12	A	38	6	6	18	0.145389	1	0	717
chr26	39413511	G	R	86	G	37	31	31	A	36	9	9	40	0.424308	1	0	71
chr26	39413582	A	W	99	A	38	20	20	T	39	7	7	28	0.681313	1	0	71
chr26	39414000	C	S	26	C	34	8	8	G	38	3	3	11	0.624242	1	0	192
chr26	39414192	T	Y	26	T	38	3	3	C	36	3	3	6	0.2	1	0	62
chr26	39414254	C	Y	99	C	39	10	10	T	38	7	7	17	0.0544015	1	0	62
chr26	39414372	C	Y	32	C	35	14	14	T	39	4	4	18	0.760294	1	0	118
chr26	39414834	T	Y	62	T	33	8	8	C	40	5	5	13	0.531857	1	0	26
chr26	39415618	C	S	99	C	38	6	6	G	38	6	6	12	0.674784	1	0	24
chr26	39415642	T	W	33	T	39	6	6	A	39	3	3	9	0.547619	1	0	24
chr26	39416756	C	Y	39	C	39	10	10	T	38	4	4	14	0.593407	1	0	174
chr26	39416930	T	Y	99	C	30	10	10	T	35	7	7	17	0.740565	1	0	174
chr26	39782189	C	M	99	C	38	230	230	A	37	25	25	299	0.464735	1	0	906
chr26	39787190	A	W	22	A	34	96	96	T	36	7	7	103	0.171054	1	0	6
chr26	39837483	G	R	99	G	35	10	10	A	37	9	9	19	0.223484	1	0	956
chr26	39838517	T	C	61	C	37	28	28	T	0	0	0	28	1	1	0	13
chr26	39842802	T	Y	99	C	37	23	23	T	37	17	17	40	0.651766	1	0	1565
chr26	39846829	A	T	96	T	36	41	41	A	0	0	0	41	1	1	0	404
chr26	39847470	C	Y	20	T	39	10	10	C	40	2	2	12	0.651515	1	0	236
chr26	39850482	A	G	35	G	34	13	13	A	0	0	0	13	1	1	0	85
chr26	39869200	C	S	99	C	37	37	37	G	38	14	14	52	0.39714	1	0	84
chr26	39917226	A	W	23	T	36	2	2	A	41	1	1	3	0.333333	1	0	1542
chr26	39920773	T	Y	56	C	36	4	4	T	36	3	3	7	0.785714	1	0	28
chr26	39920801	T	Y	33	C	39	3	3	T	37	2	2	5	0.2	1	0	28
chr26	40138917	C	Y	35	C	35	4	4	T	32	3	3	7	0.714286	1	0	6712
chr26	40161651	C	Y	26	C	33	6	6	T	37	3	3	9	0.27381	1	0	990
chr26	40164916	C	Y	67	T	35	5	5	C	34	4	4	9	0.206349	1	0	780
chr26	40167955	G	R	82	A	36	11	11	G	36	5	5	16	0.371337	1	0	1159
chr26	40169574	T	G	51	G	36	21	21	T	0	0	0	21	1	1	0	79
chr26	40169653	C	Y	42	C	33	15	15	T	35	5	5	20	0.222265	1	0	79
chr26	40274141	C	M	99	A	38	13	13	C	36	9	9	22	0.196633	1	0	909
chr26	40275050	G	R	32	G	37	9	9	A	39	4	4	13	0.206993	1	0	909
chr26	40373876	T	C	92	C	28	60	60	T	0	0	0	60	1	1	0	315
chr26	40375727	A	R	33	G	37	3	3	A	41	2	2	5	0.2	1	0	18
chr26	40525052	G	R	38	G	36	11	11	A	35	4	4	15	0.688278	1	0	204
chr26	40526467	C	S	99	G	37	35	35	C	39	20	20	55	0.0678005	1	0	328
chr26	40535221	C	M	23	A	41	2	2	C	41	1	1	3	0.666667	1	0	663
chr26	40537021	A	R	79	G	33	6	6	A	39	4	4	10	0.652381	1	0	181
chr26	40618792	T	Y	33	T	34	11	11	C	36	4	4	15	0.622344	1	0	456
chr26	40619353	A	R	53	A	31	7	7	G	31	6	6	13	0.0903263	1	0	42
chr26	40619395	C	M	99	C	39	6	6	A	36	6	6	12	0.647186	1	0	25
chr26	40619420	T	W	33	T	40	6	6	A	33	3	3	9	0.505952	1	0	25
chr26	40619980	G	R	99	G	37	105	105	A	37	33	33	138	0.448371	1	0	560
chr26	41424748	C	Y	20	T	38	2	2	C	40	1	1	3	0.666667	1	0	1776
chr26	41436405	T	Y	28	C	35	3	3	T	32	2	2	5	0.55	1	0	2364
chr26	41471080	T	Y	26	T	38	3	3	C	34	3	3	6	0.2	1	0	1435
chr26	41476234	T	W	23	A	37	2	2	T	41	1	1	3	0.333333	1	0	187
chr26	41478213	G	R	54	G	35	46	46	A	38	8	8	54	0.0588303	1	0	76
chr26	41478289	C	Y	29	C	33	36	36	T	37	6	6	42	0.501441	1	0	73
chr26	41478362	A	R	31	G	36	19	19	A	34	4	4	23	0.0486731	1	0	73
chr26	42145891	A	R	34	G	33	4	4	A	34	2	2	6	0.6	1	0	1325
chr26	42346343	G	S	20	C	38	2	2	G	35	2	2	4	0.333333	1	0	132
chr26	42355302	A	R	99	A	38	24	24	G	38	20	20	44	0.633995	1	0	21
chr26	42355852	T	Y	50	T	37	6	6	C	38	4	4	10	0.457143	1	0	8
chr26	42355876	A	R	99	G	34	8	8	A	37	7	7	15	0.570241	1	0	16
chr26	42355903	T	Y	96	C	38	8	8	T	39	5	5	13	0.681041	1	0	27
chr26	42356426	T	W	20	A	34	2	2	T	33	1	1	3	0.666667	1	0	12
chr26	42356597	C	Y	99	C	34	11	11	T	37	10	10	21	0.0360006	1	0	159
chr26	42356781	G	R	57	G	36	21	21	A	36	7	7	28	0.173884	1	0	184
chr26	42357126	A	R	79	A	33	11	11	G	37	7	7	18	0.00295375	1	0	345
chr26	42498438	C	S	99	G	33	10	10	C	34	8	8	18	0.380913	1	0	62
chr26	42498500	C	M	99	C	36	11	11	A	37	10	10	23	0.715817	1	0	62
chr26	42541548	A	W	48	T	36	3	3	A	37	2	2	5	0.8	1	0	1263
chr26	42667726	C	S	30	C	35	10	10	G	38	4	4	14	0.226773	1	0	4102
chr26	42764801	G	S	26	G	36	11	11	C	41	3	3	14	0.505495	1	0	32
chr26	42764900	C	Y	43	C	30	13	13	T	38	5	5	18	0.508754	1	0	18
chr26	42765059	G	R	84	G	33	11	11	A	33	7	7	18	0.75	1	0	33
chr26	42765143	T	C	28	C	32	21	21	T	40	1	1	22	1	1	0	84
chr26	42766048	G	R	99	A	33	18	18	G	31	17	17	35	0.695449	1	0	905
chr26	42771361	G	R	99	G	37	30	30	A	36	10	10	40	0.104744	1	0	69
chr26	42779918	A	R	63	A	36	8	8	G	33	5	5	13	0.630925	1	0	1447
chr26	42781365	T	K	71	T	37	13	13	G	33	6	6	19	0.0636886	1	0	7
chr26	42781372	C	M	99	C	35	13	13	A	36	7	7	20	0.734617	1	0	7
chr26	42794465	A	M	25	C	37	2	2	A	35	2	2	4	0.666667	1	0	351
chr26	42948339	C	Y	26	C	36	7	7	T	34	3	3	10	0.666667	1	0	676
chr26	42950337	A	R	51	G	40	4	4	A	36	4	4	8	0.55	1	0	528
chr26	42951422	A	W	34	A	34	33	33	T	36	6	6	40	0.61441	1	0	90
chr26	42951512	C	Y	73	C	35	20	20	T	37	7	7	27	0.199922	1	0	90
chr26	43006569	C	Y	99	C	35	171	171	T	35	13	13	184	0.0712456	1	0	36
chr26	43006605	C	Y	99	C	37	89	89	T	38	58	58	147	0.161373	1	0	36
chr26	43025672	T	Y	99	T	36	58	58	C	35	45	45	103	0.254123	1	0	16
chr26	43033517	T	Y	43	T	35	190	190	C	34	12	12	204	0.0906752	1	0	72
chr26	43033589	T	Y	45	T	36	117	117	C	35	11	11	128	0.117813	1	0	72
chr26	43372007	T	Y	32	C	40	3	3	T	40	3	3	6	0.55	1	0	2617
chr26	43396491	T	K	23	T	39	2	2	G	37	2	2	4	0.583333	1	0	111
chr26	43396602	C	Y	37	T	36	4	4	C	36	2	2	6	0.7	1	0	83
chr26	43400784	G	R	38	G	33	4	4	A	39	3	3	7	0.6	1	0	289
chr26	43438843	G	R	38	A	36	3	3	G	35	3	3	6	0.35	1	0	1205
chr26	43440048	G	K	54	T	35	32	32	G	38	5	5	37	0.0701565	1	0	45
chr26	43440093	A	G	57	G	31	27	27	A	0	0	0	27	1	1	0	45
chr26	43454594	G	R	99	A	37	17	17	G	35	9	9	26	0.708157	1	0	73
chr26	43454667	G	S	99	G	30	78	78	C	31	23	23	101	0.244349	1	0	28
chr26	43454695	T	W	99	T	34	39	39	A	31	39	39	79	0.0816473	1	0	28
chr26	43465560	C	Y	37	T	27	4	4	C	38	2	2	6	0.4	1	0	15
chr26	43495119	A	R	35	G	39	3	3	A	39	2	2	5	0.7	1	0	63
chr26	43499300	C	M	44	C	38	9	9	A	39	4	4	13	0.651049	1	0	1398
chr26	43503271	T	Y	99	T	34	59	59	C	32	34	34	93	0.0184852	1	0	21
chr26	43504074	A	R	99	A	36	126	126	G	37	65	65	191	0.335768	1	0	35
chr26	43504109	G	S	35	G	33	144	144	C	33	7	7	151	0.360014	1	0	35
chr26	43504302	T	K	99	T	38	115	115	G	38	55	55	170	0.131531	1	0	14
chr26	43504316	A	R	99	A	37	103	103	G	38	52	52	156	0.0603439	1	0	14
chr26	43504433	T	Y	99	C	37	113	113	T	36	15	15	128	0.485226	1	0	64
chr26	43504940	A	R	99	A	34	30	30	G	32	14	14	44	0.359043	1	0	114
chr26	43505072	C	Y	59	C	38	11	11	T	39	5	5	16	0.706731	1	0	18
chr26	43505927	G	R	99	G	37	134	134	A	34	120	120	290	4.87E-07	1	0	44
chr26	43505971	T	Y	84	T	38	182	182	C	38	12	12	194	0.181317	1	0	44
chr26	43506073	A	R	99	A	37	95	95	G	37	36	36	131	0.406265	1	0	102
chr26	43506369	G	R	99	G	37	123	123	A	38	35	35	158	0.045766	1	0	51
chr26	43506697	C	S	99	C	38	17	17	G	39	16	16	33	0.255109	1	0	59
chr26	43506756	A	R	99	A	35	21	21	G	37	19	19	40	0.187754	1	0	59
chr26	43507748	G	S	64	C	33	6	6	G	35	3	3	9	0.27381	1	0	222
chr26	43605303	C	Y	99	C	36	63	63	T	37	18	18	81	0.155999	1	0	121
chr26	43605874	C	Y	99	C	36	69	69	T	37	35	35	104	0.396889	1	0	86
chr26	43608281	C	S	99	G	37	20	20	C	36	12	12	32	0.288921	1	0	51
chr26	43608397	A	R	20	A	38	39	39	G	39	6	6	45	0.625827	1	0	11
chr26	43608408	G	K	99	G	37	22	22	T	37	19	19	41	0.592757	1	0	11
chr26	44400338	G	R	37	A	36	4	4	G	35	2	2	6	0.6	1	0	88368
chr26	44534705	T	Y	99	C	36	21	21	T	35	12	12	33	0.606675	1	0	55
chr26	44534760	C	Y	99	T	35	18	18	C	35	10	10	28	0.754695	1	0	55
chr26	44535024	T	Y	99	C	38	17	17	T	38	8	8	25	0.119001	1	0	140
chr26	44535164	C	Y	99	T	37	19	19	C	35	18	18	37	0.597732	1	0	140
chr26	44535319	G	R	85	A	29	6	6	G	33	5	5	11	0.732684	1	0	62
chr26	44535381	G	R	45	G	30	5	5	A	27	5	5	10	0.345238	1	0	15
chr26	44535738	C	Y	63	T	35	5	5	C	33	4	4	9	0.365079	1	0	9
chr26	44535979	G	R	61	A	39	4	4	G	36	3	3	7	0.714286	1	0	61
chr26	44536633	C	Y	56	T	39	4	4	C	35	4	4	8	0.55	1	0	26
chr26	44536724	G	R	32	G	35	8	8	A	37	4	4	12	0.284848	1	0	11
chr26	44536735	T	Y	24	T	30	9	9	C	36	4	4	13	0.54965	1	0	11
chr26	44536793	C	Y	66	C	26	11	11	T	33	6	6	17	0.202165	1	0	6
chr26	44536799	C	Y	55	C	30	7	7	T	31	5	5	12	0.438131	1	0	6
chr26	44536908	C	Y	30	C	38	4	4	T	37	3	3	7	0.428571	1	0	96
chr26	44539016	T	Y	99	C	37	9	9	T	37	8	8	17	0.302921	1	0	35
chr26	44539051	G	R	38	G	34	7	7	A	37	4	4	11	0.578788	1	0	35
chr26	44568998	C	G	20	G	35	8	8	C	0	0	0	8	1	1	0	625
chr26	44569623	C	T	20	T	37	8	8	C	0	0	0	8	1	1	0	6
chr26	44569629	G	R	32	A	32	6	6	G	39	2	2	8	0.785714	1	0	6
chr26	44569734	T	Y	99	C	38	15	15	T	37	7	7	22	0.559298	1	0	97
chr26	44569831	G	R	99	A	39	10	10	G	38	7	7	17	0.481129	1	0	69
chr26	44569900	C	Y	53	T	36	4	4	C	35	4	4	8	0.442857	1	0	69
chr26	44569981	A	W	41	T	36	3	3	A	35	3	3	6	0.5	1	0	81
chr26	44570089	G	K	33	G	34	4	4	T	35	3	3	7	0.785714	1	0	5
chr26	44570094	T	Y	52	C	34	5	5	T	37	4	4	9	0.142857	1	0	5
chr26	44570205	G	R	34	G	32	8	8	A	39	4	4	12	0.0545455	1	0	111
chr26	44979062	A	R	62	A	38	87	87	G	39	11	11	98	0.235678	1	0	111
chr26	44979173	G	R	48	G	35	91	91	A	35	10	10	101	0.186045	1	0	111
chr26	44979643	G	R	80	A	38	18	18	G	38	6	6	24	0.189062	1	0	78
chr26	44979721	A	R	40	A	36	6	6	G	35	4	4	10	0.690476	1	0	78
chr26	44985099	T	Y	36	T	38	54	54	C	38	8	8	62	0.313962	1	0	65
chr26	45032216	G	K	89	T	29	9	9	G	28	5	5	14	0.724525	1	0	72
chr26	45032288	A	R	55	G	30	11	11	A	29	4	4	15	0.330403	1	0	72
chr26	45146794	G	S	99	G	32	107	107	C	30	20	20	127	0.12541	1	0	39
chr26	45146833	G	S	99	G	35	125	125	C	36	16	16	141	0.144676	1	0	39
chr26	45146925	C	Y	47	C	33	69	69	T	30	9	9	78	0.022648	1	0	92
chr26	45147041	G	R	99	A	31	19	19	G	34	15	15	34	0.500769	1	0	9
chr26	45147050	T	Y	26	T	34	9	9	C	34	5	5	14	0.449051	1	0	9
chr26	45150443	G	R	99	G	36	182	182	A	37	73	73	303	0.386909	1	0	64
chr26	45150507	C	Y	51	C	32	61	61	T	23	10	10	72	0.042054	1	0	42
chr26	45150824	A	R	25	A	29	132	132	G	28	15	15	147	0.141172	1	0	6
chr26	45150830	A	R	62	A	30	173	173	G	29	48	48	223	0.017596	1	0	6
chr26	45150844	C	S	99	C	34	225	225	G	33	30	30	270	0.187605	1	0	14
chr26	45150862	G	R	99	G	34	225	225	A	35	30	30	289	0.365957	1	0	18
chr26	45150936	C	Y	99	C	36	130	130	T	36	125	125	376	0.0837991	1	0	41
chr26	45150977	G	R	99	A	35	203	203	G	33	52	52	386	0.0595777	1	0	41
chr26	45151101	G	S	99	G	28	209	209	C	24	45	45	467	0.0769334	1	0	124
chr26	45151306	A	R	99	A	34	83	83	G	35	14	14	97	0.155975	1	0	18
chr26	45151324	C	S	99	C	32	79	79	G	34	22	22	101	0.498359	1	0	18
chr26	45151508	A	R	74	A	35	239	239	G	37	13	13	252	0.173694	1	0	35
chr26	45151543	A	M	99	A	33	208	208	C	33	15	15	223	0.426039	1	0	35
chr26	45151720	T	Y	90	T	35	161	161	C	36	16	16	177	0.428949	1	0	177
chr26	45152287	C	Y	99	C	33	56	56	T	33	21	21	78	0.293464	1	0	217
chr26	45152812	C	Y	99	C	34	49	49	T	36	26	26	75	0.262857	1	0	59
chr26	45152871	C	Y	99	C	34	113	113	T	31	18	18	131	0.0927995	1	0	16
chr26	45152887	C	Y	99	C	34	143	143	T	30	60	60	206	0.000113051	1	0	16
chr26	45152967	A	W	99	A	32	130	130	T	32	62	62	192	0.0419085	1	0	80
chr26	45153187	T	K	99	T	34	39	39	G	35	33	33	73	0.311494	1	0	180
chr26	45153367	C	Y	99	C	33	40	40	T	33	18	18	59	0.417572	1	0	29
chr26	45153979	C	Y	99	C	36	26	26	T	37	10	10	36	0.593448	1	0	493
chr26	45331709	T	Y	99	T	31	10	11	C	32	9	9	20	0.248349	1.05	0	2047
chr26	45475627	T	Y	44	T	38	50	50	C	38	7	7	57	0.696101	1	0	2035
chr26	46239786	G	R	62	A	35	8	8	G	33	4	4	12	0.570707	1	0	409
chr26	46257144	T	Y	99	C	38	11	11	T	35	6	6	17	0.554016	1	0	129
chr26	46257273	G	R	99	A	35	8	8	G	36	7	7	15	0.389433	1	0	7
chr26	46257280	C	Y	50	T	33	10	10	C	31	4	4	14	0.0742258	1	0	7
chr26	46257473	T	Y	61	C	34	20	20	T	36	5	5	25	0.691784	1	0	19
chr26	46257492	T	Y	99	T	37	13	13	C	35	12	12	25	0.601476	1	0	19
chr26	46257511	G	S	99	G	34	15	15	C	36	7	7	22	0.267456	1	0	11
chr26	46257522	A	R	99	A	35	11	11	G	35	10	10	21	0.255781	1	0	11
chr26	46261374	G	R	21	G	39	8	8	A	37	3	3	11	0.624242	1	0	45
chr26	46261419	A	R	38	A	36	5	5	G	35	4	4	9	0.77381	1	0	45
chr26	46270231	C	Y	38	T	40	3	3	C	37	2	2	5	0.6	1	0	145
chr26	46280715	A	R	22	A	32	4	4	G	25	3	3	7	0.571429	1	0	79
chr26	46289746	T	Y	35	C	35	3	3	T	38	2	2	5	0.7	1	0	77
chr26	46290863	A	M	20	A	36	3	3	C	37	2	2	5	0.4	1	0	274
chr26	46291232	A	M	99	A	39	9	9	C	37	8	8	17	0.083587	1	0	19
chr26	46291275	G	S	99	G	36	8	8	C	33	8	8	16	0.164103	1	0	24
chr26	46291387	T	Y	21	T	38	7	7	C	37	3	3	10	0.333333	1	0	112
chr26	46291610	C	S	99	G	36	9	9	C	38	8	8	17	0.635356	1	0	76
chr26	46291790	C	Y	62	C	32	10	10	T	33	5	5	15	0.669664	1	0	104
chr26	46292067	T	Y	62	T	31	11	11	C	37	5	5	16	0.536287	1	0	18
chr26	46292248	C	M	35	C	35	6	6	A	36	3	3	9	0.678571	1	0	60
chr26	46292308	C	S	48	G	38	3	3	C	39	2	2	5	0.8	1	0	49
chr26	46292720	G	R	34	G	34	4	4	A	36	3	3	7	0.785714	1	0	287
chr26	46293526	G	S	37	G	40	5	5	C	41	3	3	8	0.125	1	0	70
chr26	46294300	G	R	21	G	35	7	7	A	36	3	3	10	0.666667	1	0	72
chr26	46294372	C	Y	99	C	35	77	77	T	34	30	30	107	0.151526	1	0	12
chr26	46294384	C	Y	99	C	36	79	79	T	37	31	31	110	0.349987	1	0	12
chr26	46294971	G	R	30	A	37	5	5	G	40	2	2	7	0.547619	1	0	16
chr26	46294987	A	R	57	G	37	6	6	A	38	3	3	9	0.678571	1	0	16
chr26	46295135	C	M	45	A	38	13	13	C	39	3	3	16	0.182143	1	0	140
chr26	46296235	T	Y	37	C	37	3	3	T	37	2	2	5	0.4	1	0	38
chr26	46296361	C	S	87	C	36	12	12	G	34	6	6	18	0.572694	1	0	65
chr26	46296426	C	Y	99	C	30	15	15	T	33	10	10	25	0.54907	1	0	21
chr26	46296447	T	Y	99	T	33	11	11	C	35	8	8	19	0.221071	1	0	21
chr26	46296487	T	Y	99	T	32	17	17	C	35	10	10	27	0.555763	1	0	26
chr26	46296513	C	Y	50	C	36	13	13	T	35	5	5	18	0.712243	1	0	6
chr26	46296519	A	R	47	A	37	12	12	G	36	5	5	17	0.661522	1	0	6
chr26	46296992	C	Y	53	C	37	5	5	T	36	4	4	9	0.603175	1	0	188
chr26	46297180	A	R	63	G	39	6	6	A	36	4	4	10	0.0190476	1	0	188
chr26	46297592	T	Y	99	T	36	20	20	C	35	15	15	35	0.676275	1	0	286
chr26	46297878	C	Y	99	C	37	11	11	T	39	8	8	19	0.510221	1	0	50
chr26	46297928	C	Y	99	C	33	13	13	T	36	9	9	22	0.536095	1	0	9
chr26	46297937	C	Y	99	T	34	16	16	C	35	14	14	30	0.137556	1	0	9
chr26	46298035	G	R	99	G	35	18	18	A	33	16	16	34	0.586834	1	0	98
chr26	46299263	G	R	99	G	37	8	8	A	36	8	8	16	0.360451	1	0	15
chr26	46300256	G	R	27	A	37	4	4	G	32	2	2	6	0.133333	1	0	702
chr26	46309399	T	Y	42	C	38	14	14	T	35	4	4	19	0.138562	1	0	52
chr26	46309646	T	Y	34	C	36	5	5	T	34	2	2	7	0.642857	1	0	14
chr26	46309660	T	Y	27	C	36	6	6	T	35	2	2	8	0.190476	1	0	10
chr26	46310998	C	Y	99	T	36	10	10	C	36	9	9	19	0.650945	1	0	29
chr26	46311027	C	Y	63	T	33	5	5	C	39	4	4	9	0.031746	1	0	29
chr26	46316187	G	R	47	G	38	6	6	A	35	4	4	10	0.304762	1	0	43
chr26	46316430	C	S	88	C	38	25	25	G	34	8	8	33	0.491792	1	0	243
chr26	46399502	G	A	69	A	35	27	27	G	0	0	0	27	1	1	0	6
chr26	46399508	C	G	75	G	36	28	28	C	0	0	0	28	1	1	0	6
chr26	46399616	T	G	99	G	37	163	170	T	0	0	0	170	1	1.04118	0	8
chr26	46399624	A	G	99	G	37	139	146	A	0	0	0	146	1	1.04795	0	8
chr26	46399699	G	A	74	A	32	35	37	G	0	0	0	37	1	1.05405	0	20
chr26	46399800	T	C	68	C	36	25	42	T	0	0	0	42	1	1.40476	0	77
chr26	46400179	A	G	74	G	38	27	28	A	0	0	0	28	1	1.03571	0	53
chr26	46400232	A	G	20	G	33	8	9	A	0	0	0	9	1	1.11111	0	20
chr26	46400740	A	R	84	A	37	23	23	G	38	9	9	32	0.525721	1	0	30
chr26	46400812	C	T	26	T	36	10	10	C	0	0	0	10	1	1	0	8
chr26	46400842	C	T	26	T	35	10	10	C	0	0	0	10	1	1	0	22
chr26	46400940	A	C	36	C	34	25	26	T	33	1	1	27	1	1.03704	0	75
chr26	46401015	T	C	57	C	33	45	45	T	0	0	0	45	1	1	0	47
chr26	46401062	C	T	88	T	36	38	38	C	0	0	0	38	1	1	0	24
chr26	46401086	C	T	86	T	37	43	43	C	0	0	0	43	1	1	0	17
chr26	46401103	G	C	83	C	37	43	43	G	0	0	0	43	1	1	0	17
chr26	46465615	C	Y	31	T	35	3	3	C	40	2	2	5	0.1	1	0	69
chr26	46466167	G	R	73	G	32	7	7	A	36	5	5	12	0.438131	1	0	469
chr26	46466636	C	Y	37	T	37	4	4	C	38	2	2	6	0.8	1	0	222
chr26	46467569	C	Y	26	C	36	7	7	T	38	3	3	10	0.629167	1	0	25
chr26	46467934	T	Y	38	C	36	4	4	T	35	2	2	6	0.6	1	0	36
chr26	46468218	T	Y	53	T	37	4	4	C	36	4	4	8	0.342857	1	0	205
chr26	46468423	G	K	23	T	39	4	4	G	40	1	1	5	0.8	1	0	153
chr26	47184086	C	Y	23	C	35	7	7	T	36	3	3	10	0.666667	1	0	1300
chr26	47436523	T	Y	34	C	39	3	3	T	30	2	2	5	0.2	1	0	488
chr26	47784327	A	R	46	G	36	4	4	A	29	3	3	7	0.557143	1	0	8
chr26	47787723	C	Y	99	C	31	26	26	T	31	21	21	47	0.411959	1	0	109
chr26	47788729	T	Y	54	T	40	15	15	C	38	7	7	22	0.566648	1	0	94
chr26	48315740	C	Y	83	T	34	6	6	C	36	5	5	11	0.164502	1	0	1293
chr26	48320954	G	R	34	A	35	3	3	G	38	2	2	5	0.4	1	0	28
chr26	48321300	G	R	99	G	35	8	8	A	37	7	7	15	0.583916	1	0	273
chr26	48321573	A	M	42	C	32	3	3	A	28	3	3	6	0.35	1	0	57
chr26	48321781	T	A	23	A	39	9	9	T	0	0	0	9	1	1	0	36
chr26	48321943	C	Y	73	T	34	5	5	C	35	4	4	9	0.365079	1	0	38
chr26	48322573	T	Y	21	T	35	11	11	C	34	5	5	16	0.0465888	1	0	106
chr26	48322702	A	G	23	G	34	9	9	A	0	0	0	9	1	1	0	23
chr26	48330822	A	R	35	G	37	4	4	A	29	2	2	6	0.6	1	0	863
chr26	48333714	T	W	40	A	39	3	3	T	37	3	3	6	0.35	1	0	100
chr26	48334932	T	Y	21	C	38	2	2	T	39	1	1	3	0.666667	1	0	1118
chr26	49921791	C	Y	91	C	33	24	24	T	36	8	8	32	0.633871	1	0	77
chr26	49960696	C	Y	99	C	36	55	55	T	35	22	22	78	0.430628	1	0	42
chr26	50020161	G	R	99	G	22	44	44	A	31	11	11	55	0.514022	1	0	794
chr26	50020955	T	K	99	G	27	13	13	T	35	6	6	19	0.260688	1	0	327
chr26	50021282	G	R	83	G	36	32	32	A	38	8	8	40	0.117527	1	0	269
chr26	50021551	T	C	65	C	35	55	55	T	33	2	2	57	1	1	0	269
chr26	50022760	C	S	30	G	34	7	7	C	41	2	2	9	0.0277778	1	0	26
chr26	50025597	G	T	30	T	34	12	12	G	0	0	0	12	1	1	0	166
chr26	50026522	G	R	38	A	37	3	3	G	37	2	2	5	0.6	1	0	32
chr26	50032527	G	R	34	A	34	3	3	G	21	4	4	7	0.557143	1	0	937
chr26	50034972	G	R	50	A	31	4	4	G	27	3	3	7	0.571429	1	0	657
chr26	50041714	T	Y	34	C	35	3	3	T	29	2	2	5	0.4	1	0	793
chr26	50211811	A	R	24	A	39	4	4	G	36	3	3	7	0.314286	1	0	218
chr26	50213379	T	Y	21	C	38	2	2	T	41	1	1	3	0.833333	1	0	50
chr26	50213491	G	R	27	G	35	3	3	A	28	3	3	6	0.2	1	0	48
chr26	50214556	G	R	34	A	34	3	3	G	35	2	2	5	0.8	1	0	53
chr26	50215198	A	W	22	T	38	4	4	A	41	1	1	5	0.7	1	0	45
chr26	50215404	G	S	39	C	34	3	3	G	32	2	2	5	0.4	1	0	30
chr26	50215434	G	R	31	A	26	3	3	G	35	2	2	5	0.4	1	0	29
chr26	50220335	A	R	40	G	36	4	4	A	38	3	3	7	0.0571429	1	0	11
chr26	50220346	T	Y	29	T	38	3	3	C	34	3	3	6	0.55	1	0	11
chr26	50220361	T	Y	23	T	37	3	3	C	34	3	3	6	0.05	1	0	13
chr26	50220374	T	Y	26	C	34	4	4	T	34	2	2	6	0.4	1	0	12
chr26	50220450	T	Y	52	C	37	6	6	T	41	3	3	9	0.52381	1	0	62
chr26	50263375	T	Y	57	C	30	6	6	T	34	4	4	10	0.128571	1	0	18
chr26	50276865	G	R	99	G	39	42	42	A	39	20	20	62	0.102535	1	0	26
chr26	50281003	G	R	29	A	37	4	4	G	30	2	2	6	0.4	1	0	6
chr26	50790241	C	Y	28	T	38	3	4	C	35	2	2	6	0.2	1.16667	0	189
chr26	50791087	C	Y	69	T	32	5	5	C	36	4	4	9	0.142857	1	0	74
chr26	50791161	G	K	35	G	26	4	4	T	32	3	3	7	0.714286	1	0	40
chr26	50792875	T	Y	34	T	39	4	5	C	39	3	3	8	0.714286	1.125	0	1310
chr26	50794185	C	M	45	A	35	3	3	C	36	2	2	5	0.8	1	0	213
chr26	50794581	A	R	36	A	35	4	4	G	27	4	4	8	0.0285714	1	0	166
chr26	50799597	C	Y	99	C	36	52	52	T	35	25	25	78	0.405425	1	0	18
chr26	50799615	A	R	31	A	34	102	102	G	32	28	28	131	0.000178011	1	0	18
chr26	50799769	C	S	99	G	34	201	201	C	35	54	54	689	0.359992	1	0	78
chr26	50799847	T	Y	89	T	37	241	241	C	38	14	14	391	0.115031	1	0	62
chr26	50799909	C	Y	99	C	36	156	156	T	37	31	31	187	0.122502	1	0	62
chr26	50800695	A	R	81	G	31	6	6	A	29	6	6	12	0.468615	1	0	373
chr26	50801360	C	Y	35	C	38	4	4	T	29	4	4	9	0.0285714	1	0	14
chr26	50801488	G	R	50	G	34	147	147	A	35	10	10	157	0.256523	1	0	33
chr26	50801521	G	R	38	A	35	7	7	G	36	3	3	10	0.133333	1	0	33
chr26	50802161	T	Y	99	C	34	8	8	T	35	6	6	14	0.665501	1	0	284
chr26	50803880	A	R	99	G	34	93	93	A	35	13	13	106	0.378964	1	0	33
chr26	50804477	C	T	20	T	33	8	8	C	0	0	0	8	1	1	0	142
chr26	50808593	C	T	22	T	33	9	9	C	0	0	0	9	1	1	0	1035
chr26	50809628	C	S	35	C	36	5	5	G	37	3	3	8	0.392857	1	0	1035
chr26	50917408	C	Y	62	C	35	6	6	T	35	5	5	11	0.698052	1	0	81
chr26	50917489	G	R	23	G	34	8	8	A	38	3	3	11	0.387879	1	0	81
chr26	50917954	A	M	36	C	38	3	3	A	30	3	3	6	0.35	1	0	465
chr26	51262446	G	R	99	G	31	32	32	A	31	10	10	42	0.163984	1	0	20
chr26	51262466	G	R	28	G	31	26	26	A	28	6	6	32	0.601999	1	0	20
chr26	51262496	G	R	20	G	32	33	33	A	34	6	6	39	0.402621	1	0	21
chr26	51262649	C	S	24	C	35	5	5	G	35	3	3	8	0.196429	1	0	132
chr26	51263034	A	R	80	A	35	82	82	G	36	11	11	94	0.365047	1	0	29
chr26	51263063	A	R	99	A	34	60	60	G	35	24	24	84	0.119343	1	0	8
chr26	51263071	C	Y	99	C	34	74	74	T	35	11	11	86	0.254248	1	0	8
chr26	51263281	G	R	99	G	29	41	41	A	32	16	16	58	0.249	1	0	210
chr26	51670053	C	S	32	G	27	6	6	C	38	2	2	8	0.0357143	1	0	843
chr26	51672169	A	R	26	A	32	9	9	G	31	6	6	20	0.303497	1	0	41
chr26	51672300	C	Y	99	C	24	49	49	T	27	23	23	78	0.409253	1	0	73
chr26	51672771	C	Y	54	T	37	4	4	C	37	3	3	7	0.714286	1	0	64
chr26	51673316	C	Y	99	T	33	16	16	C	35	8	8	24	0.326453	1	0	68
chr26	51674227	G	R	99	G	34	133	133	A	33	28	28	161	0.29935	1	0	98
chr26	51675364	C	Y	23	T	31	3	3	C	29	2	2	6	0.4	1	0	149
chr26	51675712	G	R	60	G	35	67	67	A	36	9	9	76	0.432976	1	0	21
chr26	51675733	A	R	99	A	32	62	62	G	35	14	14	76	0.186448	1	0	21
chr26	51678375	C	Y	38	C	34	42	42	T	36	7	7	49	0.656076	1	0	9
chr26	51678384	T	Y	20	T	35	34	34	C	34	8	8	42	0.0533592	1	0	9
chr26	51680192	T	Y	99	T	26	53	53	C	31	18	18	72	0.0161273	1	0	132
chr26	51680490	A	R	40	A	36	15	15	G	35	5	5	20	0.700013	1	0	5
chr26	51680951	G	R	99	G	35	114	114	A	32	21	21	135	0.13993	1	0	54
chr26	51681005	A	R	99	A	33	105	105	G	33	22	22	127	0.0261992	1	0	54
chr26	51681596	C	M	79	C	35	5	5	A	34	5	5	10	0.420635	1	0	45
chr26	51682179	G	R	39	G	36	9	9	A	36	4	4	13	0.46993	1	0	20
chr26	51682199	G	R	41	G	33	8	8	A	34	4	4	12	0.341414	1	0	20
chr26	51683151	G	R	31	A	36	3	3	G	35	3	3	6	0.35	1	0	37
chr26	51683278	A	R	56	A	34	68	68	G	35	10	10	78	0.282504	1	0	36
chr26	51685604	T	Y	29	T	37	3	3	C	34	3	3	6	0.675	1	0	422
chr26	51686495	A	R	99	G	37	83	83	A	36	74	74	157	0.252025	1	0	54
chr26	51686549	G	R	99	G	34	46	46	A	33	46	46	92	0.479759	1	0	54
chr26	51689181	A	C	75	C	29	41	41	A	0	0	0	41	1	1	0	48
chr26	51689229	C	S	99	C	34	24	24	G	35	15	15	39	0.135005	1	0	48
chr26	51691719	C	Y	99	T	34	13	13	C	37	7	7	20	0.105302	1	0	134
chr26	51693131	A	R	57	G	35	5	5	A	31	4	4	10	0.277778	1	0	62
chr26	51693193	T	Y	99	T	36	10	10	C	36	9	9	19	0.726206	1	0	62
chr26	51693307	G	R	87	G	32	35	35	A	35	9	9	44	0.699233	1	0	82
chr26	51693614	A	M	99	A	35	13	13	C	37	7	7	20	0.59822	1	0	6
chr26	51693620	C	Y	69	T	34	14	14	C	35	5	5	19	0.671698	1	0	6
chr26	51717447	A	R	22	A	36	10	10	G	30	4	4	14	0.658841	1	0	87
chr26	51719452	A	R	99	G	35	14	14	A	36	8	8	22	0.48669	1	0	179
chr26	51719631	C	Y	49	C	32	11	11	T	34	5	5	16	0.685668	1	0	179
chr26	51720948	A	M	99	A	29	12	12	C	30	9	9	21	0.211054	1	0	188
chr26	51721136	A	R	99	A	33	15	15	G	32	11	11	26	0.0902195	1	0	103
chr26	51721352	A	R	99	A	34	31	32	G	32	16	17	49	0.0107601	1.30612	0	113
chr26	51747303	C	S	99	G	34	8	8	C	36	7	7	15	0.673582	1	0	310
chr26	51747700	G	S	90	G	34	35	35	C	37	7	7	42	0.545271	1	0	51
chr26	51747763	C	Y	39	C	36	24	24	T	34	6	6	30	0.173374	1	0	63
chr26	51748027	G	R	68	A	37	5	5	G	33	4	4	9	0.0952381	1	0	75
chr26	51748293	C	Y	38	C	32	17	17	T	35	5	5	22	0.200387	1	0	266
chr26	51749172	C	Y	63	C	31	16	16	T	35	6	6	22	0.130567	1	0	549
chr26	51750133	T	Y	21	C	33	7	7	T	37	2	2	9	0.111111	1	0	204
chr26	51751963	T	Y	97	T	38	17	17	C	34	10	10	27	0.131925	1	0	55
chr26	51752325	G	R	81	A	37	8	8	G	33	5	5	13	0.516317	1	0	68
chr26	51752708	A	R	77	A	33	14	14	G	34	7	7	21	0.0984348	1	0	122
chr26	51752830	T	Y	41	T	35	16	16	C	39	6	6	22	0.0106684	1	0	122
chr26	51753103	G	K	99	G	32	11	11	T	35	6	6	17	0.759696	1	0	273
chr26	51755274	G	S	99	G	32	127	127	C	32	15	15	142	0.16627	1	0	107
chr26	51764944	C	Y	99	C	36	17	17	T	35	16	16	33	0.328359	1	0	458
chr26	51765402	G	R	86	G	31	237	237	A	31	17	17	1448	0.296375	1	0	7
chr26	51765409	C	Y	99	C	31	236	236	T	26	19	19	1949	0.000333322	1	0	7
chr26	51765835	T	Y	99	T	25	203	203	C	33	41	41	514	9.73E-08	1	0	91
chr26	51768442	G	S	46	C	39	3	3	G	37	2	2	5	0.6	1	0	1348
chr26	51772617	G	R	99	G	36	129	129	A	36	14	14	143	0.449998	1	0	33
chr26	51773155	G	R	99	G	36	217	217	A	36	18	18	236	0.389192	1	0	89
chr26	51773324	T	Y	95	C	37	6	6	T	38	5	5	11	0.634199	1	0	53
chr26	51774749	C	Y	99	T	33	8	8	C	35	7	7	15	0.389433	1	0	399
chr26	51794569	T	C	21	C	34	19	19	T	41	1	1	20	1	1	0	59
chr26	51795573	C	Y	34	C	36	63	63	T	37	8	8	71	0.471007	1	0	80
chr26	51795665	A	R	65	G	32	67	67	A	30	11	11	78	0.00982659	1	0	92
chr26	51797910	T	Y	99	T	34	32	32	C	37	10	10	42	0.52546	1	0	171
chr26	51798707	C	Y	32	C	35	20	20	T	36	5	5	25	0.434707	1	0	25
chr26	51798732	C	S	99	C	37	19	19	G	35	9	9	28	0.249117	1	0	23
chr26	51799166	C	Y	99	C	35	8	8	T	35	7	7	15	0.694716	1	0	126
chr26	51800098	C	Y	66	C	33	16	16	T	35	6	6	22	0.485679	1	0	116
chr26	51800605	C	S	59	C	37	15	15	G	36	5	5	20	0.638287	1	0	8
chr26	51800869	C	Y	33	C	34	4	4	T	36	3	3	7	0.314286	1	0	264
chr26	51801898	T	Y	99	T	33	22	22	C	37	17	17	39	0.00351445	1	0	188
chr26	51805215	T	Y	99	C	36	14	14	T	35	13	13	27	0.378188	1	0	161
chr26	51805797	A	R	33	A	36	8	8	G	35	4	4	12	0.670707	1	0	5
chr26	51805802	A	R	68	A	34	10	10	G	36	6	6	16	0.529471	1	0	5
chr26	51806714	A	R	49	G	37	6	6	A	27	4	4	10	0.17619	1	0	33
chr26	51808507	C	Y	23	T	37	3	3	C	33	3	3	6	0.675	1	0	75
chr26	51809635	C	Y	21	C	29	19	19	T	34	4	4	23	0.453416	1	0	260
chr26	51810216	G	R	26	G	36	6	6	A	35	3	3	9	0.565476	1	0	76
chr26	51814245	G	R	68	A	37	7	7	G	31	4	4	11	0.540909	1	0	186
chr22	41084	T	Y	21	T	38	11	11	C	40	4	4	15	0.171429	1	0	274
chr22	44492	A	R	20	A	35	14	14	G	35	4	4	18	0.439216	1	0	703
chr22	47939	T	K	58	T	37	13	13	G	34	5	5	18	0.675712	1	0	624
chr22	65018	G	R	20	A	36	2	2	G	36	1	1	3	0.666667	1	0	240
chr22	65315	C	Y	60	T	36	4	4	C	36	4	4	8	0.778571	1	0	57
chr22	67258	T	Y	27	T	34	5	5	C	38	3	3	8	0.5625	1	0	33
chr22	67291	A	R	33	A	36	5	5	G	34	4	4	9	0.0952381	1	0	33
chr22	67628	C	S	46	C	38	11	11	G	37	4	4	15	0.474725	1	0	88
chr22	68305	G	K	81	G	32	10	10	T	36	6	6	16	0.760552	1	0	589
chr22	69377	C	Y	39	T	39	3	3	C	34	3	3	6	0.6	1	0	51
chr22	71749	G	S	41	C	33	4	4	G	39	2	2	6	0.133333	1	0	64
chr22	72818	C	Y	99	C	33	136	136	T	33	25	25	161	0.147348	1	0	82
chr22	72900	C	S	99	C	35	111	111	G	36	28	28	139	0.166952	1	0	82
chr22	73099	G	S	99	G	36	131	131	C	37	47	47	178	0.112316	1	0	199
chr22	130225	G	S	28	C	41	2	2	G	41	1	1	3	0.666667	1	0	26
chr22	380384	G	R	22	G	28	19	19	A	36	4	4	23	0.513608	1	0	32
chr22	396237	C	Y	32	C	37	12	12	T	36	4	4	16	0.649725	1	0	93
chr22	396509	G	R	36	A	37	4	4	G	38	2	2	6	0.8	1	0	25
chr22	396534	A	R	33	A	36	3	3	G	31	3	3	6	0.35	1	0	25
chr22	398754	G	R	20	A	35	2	2	G	39	1	1	3	0.833333	1	0	244
chr22	401532	G	K	32	G	38	6	6	T	37	3	3	9	0.595238	1	0	179
chr22	402765	C	Y	24	C	39	13	13	T	32	4	4	17	0.519748	1	0	79
chr22	402844	G	R	59	G	37	12	12	A	35	5	5	17	0.739819	1	0	16
chr22	402860	T	Y	38	T	38	12	12	C	38	5	5	17	0.643584	1	0	9
chr22	402869	G	R	56	G	39	11	11	A	36	5	5	17	0.220467	1	0	9
chr22	403484	C	Y	36	C	37	33	33	T	35	6	6	39	0.542843	1	0	159
chr22	411153	T	W	24	T	38	3	3	A	40	2	2	5	0.6	1	0	1702
chr22	416035	A	M	20	C	40	2	2	A	37	1	1	3	0.333333	1	0	7
chr22	429121	G	R	63	G	34	7	7	A	37	5	5	12	0.607955	1	0	6
chr22	429127	C	S	57	C	33	7	7	G	39	5	5	12	0.00883838	1	0	6
chr22	429142	G	R	99	A	34	7	7	G	38	6	6	13	0.508741	1	0	15
chr22	429175	C	Y	99	T	33	15	15	C	35	9	9	24	0.681463	1	0	33
chr22	435667	C	Y	34	T	40	3	3	C	29	3	3	6	0.55	1	0	1224
chr22	488439	C	S	73	G	37	8	8	C	28	4	4	12	0.284848	1	0	65
chr22	488504	G	S	99	G	35	32	32	C	33	12	12	44	0.127738	1	0	65
chr22	590582	A	G	65	G	37	24	24	A	0	0	0	24	1	1	0	119
chr22	591434	A	R	23	A	34	5	5	G	25	4	4	10	0.0952381	1	0	7
chr22	591500	A	M	84	C	35	21	21	A	37	5	5	26	0.585033	1	0	9
chr22	591509	T	Y	53	C	37	22	22	T	37	5	5	27	0.347021	1	0	9
chr22	591881	C	Y	72	C	38	22	22	T	37	7	7	29	0.686528	1	0	87
chr22	591968	T	K	99	G	35	37	37	T	34	8	8	45	0.712482	1	0	87
chr22	688600	C	S	24	G	39	2	2	C	33	2	2	4	0.666667	1	0	10
chr22	688610	G	K	21	G	35	2	2	T	35	2	2	4	0.666667	1	0	10
chr22	779232	T	W	39	A	41	3	3	T	39	3	3	6	0.05	1	0	1903
chr22	805420	C	M	22	A	41	2	2	C	37	1	1	3	0.333333	1	0	503
chr22	1533480	A	R	60	G	33	5	5	A	40	3	3	8	0.5625	1	0	122
chr22	1533602	T	K	39	T	37	4	4	G	35	3	3	7	0.428571	1	0	122
chr22	1535108	C	Y	79	C	38	9	9	T	38	6	6	15	0.715984	1	0	831
chr22	1536143	A	W	48	A	29	9	9	T	30	4	4	13	0.412587	1	0	96
chr22	1556217	C	T	26	T	35	10	10	C	0	0	0	10	1	1	0	1175
chr22	2571268	A	R	49	A	36	78	78	G	35	10	10	88	0.283687	1	0	53
chr22	2571537	C	Y	21	C	34	59	59	T	36	7	7	66	0.022795	1	0	45
chr22	2571582	G	K	41	G	39	11	11	T	38	4	4	15	0.376557	1	0	45
chr22	2572374	G	S	52	C	34	8	8	G	22	3	3	11	0.548485	1	0	26
chr22	2572657	A	G	28	G	36	12	12	A	0	0	0	12	1	1	0	121
chr22	2574288	A	R	75	G	30	6	6	A	32	4	4	10	0.690476	1	0	6
chr22	2574294	C	M	27	C	36	6	6	A	30	4	4	10	0.0190476	1	0	6
chr22	2575402	C	S	43	C	38	4	4	G	39	3	3	7	0.785714	1	0	11
chr22	2577888	A	R	43	A	25	5	5	G	21	4	4	9	0.571429	1	0	124
chr22	2578012	C	Y	49	T	39	4	4	C	40	3	3	7	0.314286	1	0	5
chr22	2578147	A	T	20	T	38	8	8	A	0	0	0	8	1	1	0	130
chr22	2629263	T	K	39	T	32	33	33	G	34	6	6	39	0.597673	1	0	189
chr22	2629452	T	G	29	G	37	11	11	T	0	0	0	11	1	1	0	189
chr22	3781698	T	K	31	T	35	7	7	G	28	4	4	11	0.662121	1	0	48
chr22	3858038	C	S	24	G	40	2	2	C	38	1	1	3	0.333333	1	0	441
chr22	4579297	G	R	99	G	35	20	20	A	36	10	10	30	0.237252	1	0	21
chr22	4579318	G	S	92	G	33	25	25	C	38	9	9	34	0.0468191	1	0	21
chr22	4581460	A	R	88	A	35	13	13	G	37	7	7	20	0.155689	1	0	48
chr22	4581508	T	Y	43	T	37	23	23	C	38	6	6	29	0.346956	1	0	8
chr22	4581516	T	Y	28	T	34	22	22	C	35	5	5	27	0.684838	1	0	8
chr22	4581928	T	Y	34	C	39	4	4	T	40	2	2	6	0.4	1	0	76
chr22	4582355	A	W	99	A	38	10	10	T	36	6	6	16	0.554945	1	0	254
chr22	4582672	A	W	99	A	36	21	21	T	33	9	9	30	0.482295	1	0	63
chr22	4582800	A	M	73	C	34	5	5	A	36	3	3	8	0.696429	1	0	61
chr22	4582861	T	K	99	T	34	31	31	G	36	10	10	41	0.423032	1	0	20
chr22	4582881	C	Y	97	C	35	31	31	T	37	10	10	41	0.279817	1	0	20
chr22	4582963	A	R	99	A	36	34	34	G	34	25	25	59	0.418606	1	0	82
chr22	5066541	G	R	32	A	36	5	5	G	38	2	2	7	0.714286	1	0	743
chr22	5084667	C	Y	99	C	31	55	55	T	37	12	12	67	0.00906804	1	0	159
chr22	5085207	C	Y	20	C	34	68	68	T	32	8	8	76	0.23858	1	0	183
chr22	5091517	C	M	23	C	37	10	10	A	33	3	3	13	0.468531	1	0	59
chr22	5092143	G	R	59	A	34	7	7	G	35	4	4	11	0.393939	1	0	275
chr22	5092418	T	A	71	A	33	29	29	T	0	0	0	29	1	1	0	275
chr22	5094319	G	R	51	A	41	4	4	G	33	4	4	8	0.0571429	1	0	271
chr22	5094628	C	M	99	C	32	15	15	A	35	12	12	27	0.541756	1	0	309
chr22	5095015	T	A	53	A	36	19	19	T	0	0	0	19	1	1	0	14
chr22	5095090	A	G	54	G	37	23	23	A	0	0	0	23	1	1	0	61
chr22	5095186	C	Y	99	C	38	12	12	T	37	8	8	20	0.630202	1	0	96
chr22	5095627	C	Y	87	C	35	8	8	T	38	6	6	14	0.570596	1	0	77
chr22	5095813	G	S	21	G	39	12	12	C	38	3	3	15	0.591209	1	0	85
chr22	5095898	A	M	96	A	39	10	10	C	40	6	6	16	0.640547	1	0	18
chr22	5095916	C	Y	87	C	38	10	10	T	39	6	6	16	0.640547	1	0	18
chr22	5096418	G	K	28	T	37	10	10	G	35	2	2	12	0.689394	1	0	502
chr22	5097901	A	R	91	G	37	10	10	A	38	5	5	15	0.297036	1	0	66
chr22	5098504	T	C	32	C	38	12	12	T	0	0	0	12	1	1	0	18
chr22	5098806	C	M	41	C	38	4	4	A	39	3	3	7	0.571429	1	0	302
chr22	5103267	A	R	83	A	38	9	9	G	38	6	6	15	0.632168	1	0	1164
chr22	5105011	G	K	76	G	35	8	8	T	30	5	5	13	0.416472	1	0	57
chr22	5107012	A	R	68	G	38	5	5	A	39	4	4	9	0.277778	1	0	25
chr22	5107037	C	S	95	G	34	5	5	C	37	4	4	9	0.68254	1	0	25
chr22	5107065	C	M	40	A	34	5	5	C	39	2	2	7	0.595238	1	0	28
chr22	5108022	G	R	99	G	36	28	28	A	35	11	11	39	0.104804	1	0	27
chr22	5108520	C	Y	92	C	36	53	53	T	37	10	10	63	0.553638	1	0	39
chr22	5108601	T	Y	99	T	36	59	59	C	36	16	16	75	0.304727	1	0	81
chr22	5108793	T	K	99	T	33	107	107	G	36	67	67	174	0.000951132	1	0	103
chr22	5108896	T	K	83	T	35	190	190	G	37	14	14	204	0.022085	1	0	42
chr22	5108938	A	R	99	A	36	130	130	G	36	32	32	163	0.276538	1	0	18
chr22	5108962	C	Y	87	C	33	95	95	T	31	13	13	109	0.00912783	1	0	6
chr22	5109147	T	C	95	C	33	68	68	T	0	0	0	68	1	1	0	39
chr22	5109275	G	R	99	G	35	182	182	A	35	15	15	197	0.274792	1	0	36
chr22	5109311	G	S	99	G	35	189	189	C	36	43	43	232	0.456401	1	0	36
chr22	5109517	C	Y	99	C	37	15	15	T	38	13	13	28	0.529611	1	0	27
chr22	5109874	T	Y	84	T	36	53	53	C	37	11	11	64	0.13495	1	0	75
chr22	5109949	C	Y	67	C	35	83	83	T	37	10	10	93	0.203008	1	0	27
chr22	5109993	A	R	99	A	34	47	47	G	36	11	11	58	0.696062	1	0	17
chr22	5697959	A	T	99	T	37	80	80	A	0	0	0	80	1	1	0	15
chr22	5697984	G	T	99	T	35	102	102	C	25	4	4	106	1	1	0	9
chr22	5698020	A	G	99	G	37	255	255	A	0	0	0	1400	1	1	0	35
chr22	5698079	A	G	46	G	31	255	255	A	0	0	0	1299	1	1	0	9
chr22	5698088	G	C	24	C	33	255	255	G	0	0	0	567	1	1	0	9
chr22	6004830	G	R	24	G	33	25	25	A	33	5	5	30	0.47852	1	0	91
chr22	6036767	A	M	22	C	38	3	3	A	38	1	1	4	0.5	1	0	60
chr22	6106987	A	R	25	A	38	13	13	G	39	4	4	17	0.435294	1	0	228
chr22	6132183	T	Y	49	C	35	5	5	T	37	4	4	9	0.365079	1	0	2266
chr22	6609851	G	R	78	G	33	15	15	A	37	6	6	21	0.585075	1	0	130
chr22	6610039	T	K	25	T	36	7	7	G	39	3	3	10	0.0916667	1	0	58
chr22	6610097	G	R	55	G	38	11	11	A	39	5	5	16	0.330586	1	0	21
chr22	6610118	C	Y	99	T	38	10	10	C	37	8	8	18	0.4827	1	0	21
chr22	6610482	T	Y	76	C	31	6	6	T	34	4	4	10	0.380952	1	0	364
chr22	6610931	C	M	99	C	35	21	21	A	35	12	12	33	0.363053	1	0	48
chr22	6610979	T	Y	99	T	39	18	18	C	38	9	9	27	0.059043	1	0	41
chr22	6612030	A	R	26	A	36	26	26	G	37	6	6	32	0.262144	1	0	22
chr22	6612052	C	Y	83	C	39	24	24	T	39	8	8	32	0.118323	1	0	6
chr22	6612058	T	Y	70	T	39	24	24	C	39	8	8	32	0.0388739	1	0	6
chr22	6612230	A	R	97	A	33	16	16	G	37	8	8	24	0.538281	1	0	81
chr22	6612311	G	R	52	G	38	26	26	A	39	7	7	33	0.440139	1	0	81
chr22	6821929	C	Y	46	C	37	17	17	T	36	5	5	22	0.623225	1	0	2019
chr22	6907723	C	S	76	G	39	4	4	C	34	4	4	8	0.585714	1	0	11
chr22	6907734	C	S	45	C	37	5	5	G	37	3	3	8	0.392857	1	0	11
chr22	6909742	C	Y	38	C	37	12	12	T	38	4	4	16	0.611538	1	0	58
chr22	6970684	G	S	99	G	35	32	32	C	31	14	14	46	0.52436	1	0	266
chr22	6970950	C	Y	99	C	35	61	61	T	34	40	40	101	0.346128	1	0	266
chr22	6971246	G	R	99	G	37	82	82	A	34	24	24	106	0.0715294	1	0	296
chr22	6971705	C	Y	99	T	37	50	50	C	39	19	19	69	0.221929	1	0	382
chr22	6972087	A	R	27	A	33	23	23	G	33	8	8	31	0.370012	1	0	269
chr22	6975309	T	Y	33	T	34	5	5	C	40	4	4	9	0.031746	1	0	186
chr22	6991926	A	M	53	A	32	10	10	C	33	5	5	15	0.476523	1	0	23
chr22	6992014	G	S	74	C	38	6	6	G	39	3	3	9	0.77381	1	0	65
chr22	7003371	C	S	43	G	32	3	3	C	31	2	2	5	0.4	1	0	58
chr22	7014165	A	R	99	A	35	24	24	G	39	10	10	34	0.519666	1	0	90
chr22	7014255	A	R	99	G	37	43	43	A	36	34	34	77	0.164898	1	0	90
chr22	7382419	A	R	99	A	36	8	8	G	34	7	7	15	0.557964	1	0	23
chr22	7382442	G	S	40	G	33	27	27	C	35	5	5	32	0.420313	1	0	23
chr22	7382573	G	R	99	G	31	33	33	A	36	24	24	57	0.503221	1	0	83
chr22	7382742	A	R	99	A	35	61	61	G	33	25	25	86	0.404191	1	0	74
chr22	7383231	C	S	22	G	35	2	2	C	33	1	1	3	0.666667	1	0	41
chr22	7403586	G	R	32	G	34	15	15	A	36	4	4	19	0.404799	1	0	86
chr22	7403672	G	S	99	C	35	30	30	G	33	14	14	44	0.112321	1	0	76
chr22	7403748	A	R	33	G	37	15	15	A	37	3	3	18	0.705882	1	0	41
chr22	7471710	A	M	23	C	41	2	2	A	40	1	1	3	0.333333	1	0	328
chr22	7472329	T	W	30	A	39	5	5	T	18	2	2	7	0.52381	1	0	192
chr22	7474223	G	R	37	A	39	3	3	G	38	3	3	6	0.675	1	0	836
chr22	7493791	A	R	99	G	36	82	83	A	35	14	14	97	0.379713	1.01031	0	42
chr22	7493941	A	G	92	G	34	42	44	A	0	0	0	44	1	1.04545	0	24
chr22	7494019	A	T	23	T	34	9	9	A	0	0	0	9	1	1	0	6
chr22	7494321	C	A	20	A	37	8	8	C	0	0	0	8	1	1	0	11
chr22	7494338	C	T	61	T	37	24	24	C	0	0	0	24	1	1	0	17
chr22	7494402	A	G	99	G	37	60	60	A	0	0	0	60	1	1	0	64
chr22	7494491	A	G	99	G	35	123	123	A	0	0	0	123	1	1	0	46
chr22	7494566	T	C	55	C	34	23	23	T	0	0	0	23	1	1	0	17
chr22	7494583	G	A	48	A	36	19	19	G	0	0	0	19	1	1	0	17
chr22	7494622	A	R	63	G	32	9	10	A	38	4	4	14	0.13007	1.07143	0	22
chr22	7494644	A	G	64	G	36	24	25	A	0	0	0	25	1	1.04	0	22
chr22	7494734	A	G	99	G	36	207	207	A	0	0	0	207	1	1	0	6
chr22	7494740	A	G	99	G	35	204	204	A	0	0	0	204	1	1	0	6
chr22	7494846	T	K	99	G	38	192	200	T	39	23	24	224	0.0894296	1.04018	0	106
chr22	7509209	T	Y	30	T	30	14	14	C	31	6	6	20	0.35903	1	0	6118
chr22	7533253	C	Y	21	T	36	3	3	C	34	2	2	5	0.55	1	0	98
chr22	7533351	G	R	99	G	36	34	34	A	33	19	25	59	0.0248732	1.10169	0	98
chr22	7533455	G	R	99	G	33	82	88	A	31	53	69	157	0.0933821	1.14013	0	104
chr22	7534049	G	K	99	G	35	89	90	T	30	40	40	130	0.00169224	1.00769	0	27
chr22	7534076	A	R	99	A	37	115	116	G	36	16	16	132	0.0223862	1.00758	0	27
chr22	7534363	A	M	60	A	31	12	12	C	32	5	5	17	0.760181	1	0	5
chr22	7534438	G	R	55	A	35	4	4	G	33	4	4	8	0.585714	1	0	75
chr22	7534711	C	Y	48	T	37	4	4	C	36	4	4	8	0.721429	1	0	23
chr22	7534734	G	R	47	G	34	4	4	A	33	4	4	8	0.557143	1	0	23
chr22	7534976	G	R	30	G	27	5	5	A	36	3	3	8	0.696429	1	0	24
chr22	7535000	C	S	41	C	30	5	5	G	36	3	3	8	0.5	1	0	17
chr22	7536581	C	A	32	A	36	12	12	C	0	0	0	12	1	1	0	78
chr22	7537395	G	S	22	G	40	2	2	C	37	2	2	4	0.833333	1	0	132
chr22	7537527	T	K	99	T	33	8	8	G	32	7	7	15	0.306294	1	0	90
chr22	7537617	G	C	77	C	35	31	31	G	0	0	0	31	1	1	0	90
chr22	7686415	C	S	44	G	29	4	4	C	41	2	2	6	0.0666667	1	0	42
chr22	7687132	T	Y	27	C	36	7	7	T	36	2	2	9	0.555556	1	0	466
chr22	7689713	C	A	32	A	35	12	12	C	0	0	0	12	1	1	0	40
chr22	7689753	T	Y	67	C	39	9	9	T	34	4	4	13	0.512587	1	0	40
chr22	7690434	G	R	99	G	34	156	156	A	34	15	15	171	0.239748	1	0	5
chr22	7690439	G	K	99	G	34	86	86	T	35	56	56	142	0.0353457	1	0	5
chr22	7690449	A	M	99	A	31	100	100	C	34	40	40	142	0.000173743	1	0	10
chr22	7690460	G	K	99	G	37	80	80	T	37	42	42	123	0.350016	1	0	11
chr22	7690483	G	S	99	G	38	109	109	C	38	24	24	133	0.415447	1	0	23
chr22	7690519	A	W	99	A	36	86	86	T	36	28	28	114	0.468519	1	0	7
chr22	7690526	G	K	99	G	36	71	71	T	35	25	25	96	0.155211	1	0	7
chr22	7690561	C	Y	99	C	36	34	34	T	35	27	27	61	0.400435	1	0	35
chr22	7690876	G	R	99	G	36	87	87	A	39	15	15	102	0.00124922	1	0	11
chr22	7690887	T	K	99	T	36	71	71	G	34	29	29	100	0.219222	1	0	9
chr22	7690896	G	K	99	G	34	93	93	T	34	18	18	111	0.253338	1	0	6
chr22	7690902	A	M	99	A	35	91	91	C	32	54	54	145	0.0515756	1	0	6
chr22	7690949	G	R	99	G	36	105	105	A	36	16	16	121	0.458863	1	0	47
chr22	7691119	G	R	96	G	34	34	34	A	37	10	10	44	0.0678643	1	0	45
chr22	7691237	G	R	64	G	38	43	43	A	39	8	8	51	0.578157	1	0	118
chr22	7691507	C	Y	24	C	36	26	26	T	36	5	5	31	0.664439	1	0	18
chr22	7691525	C	Y	53	C	38	20	20	T	37	6	6	26	0.720569	1	0	18
chr22	7691614	G	R	37	G	33	39	39	A	32	7	7	46	0.405436	1	0	89
chr22	7691724	T	Y	99	T	38	23	23	C	37	16	16	39	0.171493	1	0	110
chr22	7692658	T	Y	99	C	37	11	11	T	37	7	7	18	0.430053	1	0	229
chr22	7693411	C	Y	45	T	33	4	4	C	34	3	3	7	0.314286	1	0	154
chr22	7696024	C	Y	47	C	34	17	17	T	37	5	5	22	0.623225	1	0	789
chr22	7701157	G	R	34	G	38	5	5	A	40	3	3	8	0.5625	1	0	197
chr22	7701958	T	Y	46	T	32	25	25	C	33	7	7	32	0.5	1	0	15
chr22	7701973	T	K	73	T	34	26	26	G	33	8	8	34	0.173547	1	0	15
chr22	7742770	C	Y	71	T	33	5	5	C	37	4	4	9	0.277778	1	0	167
chr22	7776918	C	Y	99	C	37	21	21	T	38	17	17	38	0.207765	1	0	318
chr22	7777343	T	Y	52	T	35	20	20	C	37	6	6	26	0.633184	1	0	105
chr22	7783881	G	K	26	G	33	7	7	T	38	3	3	10	0.5	1	0	370
chr22	7804640	G	R	32	A	36	3	3	G	37	2	2	5	0.4	1	0	504
chr22	7827544	A	R	50	G	36	4	4	A	36	3	3	7	0.428571	1	0	373
chr22	7992731	G	K	27	T	39	2	2	G	41	1	1	3	0.833333	1	0	900
chr22	8001643	G	S	20	C	35	2	2	G	37	1	1	3	0.333333	1	0	92
chr22	8002946	G	R	35	A	36	4	4	G	38	2	2	6	0.4	1	0	688
chr22	8014473	G	R	21	A	39	2	2	G	40	1	1	3	0.666667	1	0	209
chr22	8015476	T	C	32	C	37	12	12	T	0	0	0	12	1	1	0	99
chr22	8091463	G	A	20	A	33	8	8	G	0	0	0	8	1	1	0	1287
chr22	8103776	T	Y	21	C	33	3	3	T	32	3	3	6	0.675	1	0	1378
chr22	8118232	C	Y	99	C	35	127	127	T	35	14	14	141	0.486251	1	0	125
chr22	8123144	G	R	44	G	38	67	67	A	35	9	9	76	0.220157	1	0	1165
chr22	8124802	A	M	21	C	32	3	3	A	39	1	1	4	0.5	1	0	389
chr22	8128819	G	R	39	A	36	17	17	G	37	4	4	21	0.658814	1	0	125
chr22	8130347	A	M	74	A	35	9	9	C	31	9	9	19	0.0251543	1	0	28
chr22	8130375	A	R	99	A	33	80	80	G	34	22	22	102	0.394161	1	0	28
chr22	8130416	C	Y	26	C	35	83	83	T	33	7	7	90	0.177087	1	0	41
chr22	8131515	G	R	99	G	35	57	57	A	36	16	16	73	0.322743	1	0	44
chr22	8131818	T	K	99	T	36	110	110	G	37	20	20	130	0.0759995	1	0	248
chr22	8132928	T	Y	45	T	36	10	10	C	38	5	5	15	0.256743	1	0	573
chr22	8133501	A	W	99	T	37	22	22	A	35	14	14	36	0.594256	1	0	314
chr22	8134109	C	Y	33	C	38	27	27	T	38	6	6	33	0.727382	1	0	201
chr22	10222209	T	C	20	C	33	8	8	T	0	0	0	8	1	1	0	87
chr22	10290172	T	Y	20	C	41	3	3	T	41	1	1	4	0.75	1	0	2873
chr22	10395419	C	Y	38	T	35	9	9	C	35	3	3	12	0.363636	1	0	167
chr22	10395971	G	K	99	T	37	6	6	G	36	6	6	12	0.409091	1	0	385
chr22	10467311	T	W	26	A	39	2	2	T	39	1	1	3	0.666667	1	0	1228
chr22	10499426	C	Y	34	C	34	9	9	T	33	4	4	13	0.734965	1	0	86
chr22	10499512	T	W	68	A	38	4	4	T	32	4	4	8	0.507143	1	0	49
chr22	10502453	A	R	30	G	35	6	6	A	35	2	2	8	0.571429	1	0	743
chr22	10509551	T	Y	23	T	35	11	11	C	36	4	4	15	0.712821	1	0	298
chr22	10603118	C	Y	99	C	33	21	21	T	34	14	14	35	0.237099	1	0	1160
chr22	10604287	G	R	57	G	34	22	22	A	37	6	6	28	0.516993	1	0	8
chr22	10604604	A	R	24	A	35	5	5	G	34	3	3	8	0.696429	1	0	84
chr22	10604688	G	S	74	C	37	6	6	G	36	3	3	9	0.636905	1	0	84
chr22	10605335	A	M	87	A	36	13	13	C	36	7	7	20	0.267776	1	0	72
chr22	10606328	C	Y	34	C	35	46	46	T	35	7	7	53	0.345077	1	0	107
chr22	10606710	A	M	99	C	35	47	47	A	32	20	20	67	0.0186416	1	0	119
chr22	10606829	A	M	29	A	35	32	32	C	37	6	6	38	0.663334	1	0	119
chr22	10607106	G	S	99	C	37	33	33	G	36	19	19	52	0.13247	1	0	205
chr22	10607311	G	R	53	G	37	43	43	A	40	8	8	51	0.0561777	1	0	205
chr22	10607969	A	R	84	A	36	16	16	G	33	8	8	24	0.46422	1	0	95
chr22	10608542	T	Y	99	C	37	27	27	T	36	13	13	40	0.569119	1	0	152
chr22	10608694	A	W	99	A	36	23	23	T	37	10	10	34	0.41613	1	0	33
chr22	10608727	C	Y	99	C	35	28	28	T	36	10	10	38	0.631014	1	0	33
chr22	10609460	G	S	99	G	39	11	11	C	38	10	10	21	0.111512	1	0	54
chr22	10609514	A	R	22	A	38	11	11	G	36	4	4	15	0.55641	1	0	54
chr22	10656360	G	K	27	T	38	2	2	G	38	1	1	3	0.666667	1	0	48
chr22	10698335	T	C	51	C	33	20	20	T	0	0	0	20	1	1	0	62
chr22	10698397	C	T	56	T	33	22	22	C	0	0	0	22	1	1	0	62
chr22	10708866	C	S	40	G	38	3	3	C	35	3	3	6	0.1	1	0	1168
chr22	10710942	A	R	47	G	35	4	4	A	39	3	3	7	0.114286	1	0	14
chr22	10710956	A	R	32	G	37	5	5	A	36	2	2	7	0.428571	1	0	14
chr22	10711000	A	R	35	G	33	3	3	A	32	2	2	5	0.6	1	0	5
chr22	10727614	C	Y	99	C	32	12	12	T	35	10	10	22	0.614038	1	0	21
chr22	10727635	T	Y	99	T	37	14	14	C	38	11	11	25	0.733941	1	0	21
chr22	10732909	A	C	20	C	35	8	8	A	0	0	0	8	1	1	0	3859
chr22	10823067	T	Y	36	T	35	15	15	C	37	5	5	20	0.652896	1	0	89
chr22	10896602	C	M	99	A	37	34	34	C	37	16	16	50	0.71126	1	0	380
chr22	10896982	A	R	50	A	38	29	29	G	38	7	7	36	0.468864	1	0	101
chr22	10899257	G	R	99	G	38	50	50	A	38	11	11	61	0.481564	1	0	211
chr22	10899468	A	M	99	C	33	25	25	A	31	19	19	44	0.672519	1	0	211
chr22	11129201	A	R	33	G	33	5	5	A	29	2	2	7	0.428571	1	0	2631
chr22	11131850	A	G	28	G	38	14	14	A	0	0	0	14	1	1	0	15
chr22	11131865	G	A	39	A	35	19	19	G	0	0	0	19	1	1	0	15
chr22	11131885	C	G	68	G	39	31	31	C	0	0	0	31	1	1	0	7
chr22	11131892	G	A	69	A	38	31	31	G	0	0	0	31	1	1	0	7
chr22	11131924	C	T	86	T	37	66	66	C	0	0	0	66	1	1	0	21
chr22	11131945	A	G	72	G	35	61	61	A	0	0	0	61	1	1	0	21
chr22	11318886	C	Y	86	T	36	6	6	C	37	5	5	12	0.465368	1	0	371
chr22	11476010	T	Y	35	T	34	86	86	C	33	10	10	96	0.20566	1	0	93
chr22	11476103	C	Y	42	C	33	29	29	T	38	6	6	35	0.109204	1	0	26
chr22	11477700	G	K	22	T	35	2	2	G	32	2	2	4	0.666667	1	0	76
chr22	11477776	A	R	99	G	36	21	21	A	37	10	10	31	0.0360476	1	0	76
chr22	11477933	G	R	99	G	38	37	37	A	36	22	22	59	0.0961087	1	0	157
chr22	11478124	T	W	23	T	34	18	18	A	32	4	4	22	0.269036	1	0	191
chr22	11479445	G	R	79	G	35	66	66	A	36	9	9	75	0.369103	1	0	25
chr22	11698219	G	R	34	A	34	5	5	G	37	2	2	7	0.714286	1	0	7
chr22	11701777	C	S	49	G	37	3	3	C	35	2	2	5	0.4	1	0	44
chr22	11702133	C	Y	99	C	33	227	227	T	34	28	28	259	0.363048	1	0	125
chr22	11702258	T	Y	99	T	34	233	233	C	33	21	21	397	0.124003	1	0	18
chr22	11702304	G	R	99	G	35	222	222	A	36	32	32	309	0.309234	1	0	28
chr22	11702637	A	R	36	A	35	97	97	G	35	8	8	105	0.293384	1	0	40
chr22	11703592	A	R	99	A	37	170	170	G	38	17	17	187	0.22393	1	0	84
chr22	11732112	A	R	64	A	35	34	34	G	35	8	8	42	0.697368	1	0	8
chr22	11732120	A	M	66	A	36	40	40	C	38	8	8	48	0.0632	1	0	8
chr22	11732172	C	Y	99	C	35	44	44	T	34	27	27	71	0.370079	1	0	52
chr22	11732284	T	Y	48	T	34	62	62	C	36	9	9	72	0.355105	1	0	112
chr22	11732634	G	R	99	G	34	62	62	A	33	13	13	75	0.285407	1	0	137
chr22	11732771	A	R	48	A	36	63	63	G	33	10	10	73	0.050872	1	0	108
chr22	11732879	T	Y	88	T	36	28	28	C	36	9	9	37	0.135043	1	0	70
chr22	11732949	T	A	35	A	36	13	13	T	0	0	0	13	1	1	0	70
chr22	11733084	T	Y	21	T	34	24	24	C	34	5	5	29	0.711216	1	0	15
chr22	11733216	T	Y	99	T	37	14	14	C	36	9	9	23	0.619177	1	0	15
chr22	11842490	C	Y	99	C	39	49	49	T	37	12	12	61	0.741075	1	0	103
chr22	11843303	G	R	25	G	36	14	14	A	34	4	4	18	0.661275	1	0	307
chr22	11843610	T	Y	99	T	33	20	20	C	34	17	17	42	0.665571	1	0	307
chr22	11984145	C	S	21	G	41	2	2	C	33	2	2	4	0.166667	1	0	9
chr22	12010640	A	R	31	G	40	3	3	A	32	2	2	5	0.1	1	0	22
chr22	12011682	C	Y	22	C	34	4	4	T	36	3	3	7	0.2	1	0	21
chr22	12011703	C	Y	38	C	35	4	4	T	39	3	3	7	0.6	1	0	21
chr22	12603294	C	Y	32	T	35	3	3	C	39	2	2	5	0.6	1	0	77
chr22	12603823	G	R	87	A	33	8	8	G	35	5	5	13	0.3108	1	0	273
chr22	12607747	C	Y	99	C	33	58	58	T	32	45	45	103	0.387475	1	0	232
chr22	12607979	G	S	99	G	32	44	44	C	34	12	12	56	0.115152	1	0	5
chr22	12608020	A	R	99	A	37	40	40	G	34	30	30	70	0.0120702	1	0	36
chr22	12608429	A	R	99	A	32	123	123	G	34	37	37	160	0.0421728	1	0	409
chr22	12608897	A	G	99	G	34	91	91	A	0	0	0	91	1	1	0	468
chr22	12609399	C	Y	99	T	35	24	24	C	34	20	20	44	0.138067	1	0	240
chr22	12610304	G	R	29	G	33	6	6	A	27	4	4	10	0.304762	1	0	145
chr22	12610661	T	A	70	A	29	37	37	C	5	2	2	40	1	1	0	155
chr22	12612950	A	C	26	C	34	10	10	A	0	0	0	10	1	1	0	13
chr22	12612963	T	Y	32	C	34	3	3	T	33	3	3	6	0.75	1	0	13
chr22	12612978	T	Y	37	C	35	4	4	T	35	2	2	6	0.6	1	0	15
chr22	12613956	C	S	99	G	37	36	36	C	37	17	17	53	0.718156	1	0	31
chr22	12614083	C	Y	99	C	31	70	70	T	31	60	60	130	0.179392	1	0	127
chr22	12616697	G	R	44	G	38	7	7	A	34	4	4	11	0.540909	1	0	32
chr22	12616729	A	R	48	G	31	10	10	A	37	3	3	13	0.617133	1	0	32
chr22	12763000	G	R	80	G	35	49	49	A	35	9	9	58	0.724807	1	0	5
chr22	12763005	A	R	32	G	36	48	48	A	35	6	6	54	0.142401	1	0	5
chr22	12763032	G	R	99	A	30	32	32	G	32	22	22	54	0.601561	1	0	27
chr22	12763617	G	R	56	A	33	18	18	G	37	5	5	23	0.20164	1	0	223
chr22	12765062	T	Y	99	C	34	32	32	T	33	13	13	45	0.588053	1	0	141
chr22	12765203	G	R	99	G	38	27	27	A	36	22	22	49	0.265004	1	0	75
chr22	12765278	G	R	99	G	34	25	25	A	38	10	10	35	0.739264	1	0	75
chr22	12819064	C	Y	30	T	38	7	7	C	33	3	3	10	0.0333333	1	0	233
chr22	12820054	T	C	23	C	38	9	9	T	0	0	0	9	1	1	0	753
chr22	12829493	C	Y	23	C	34	15	15	T	33	4	4	19	0.632611	1	0	76
chr22	12829569	T	Y	23	T	35	13	13	C	32	4	4	17	0.57395	1	0	51
chr22	12829620	G	R	49	G	35	16	16	A	33	6	6	22	0.130567	1	0	22
chr22	12829642	A	R	99	A	32	15	15	G	37	11	11	26	0.507889	1	0	22
chr22	12843384	G	S	99	G	38	11	11	C	33	12	12	23	0.0134001	1	0	131
chr22	12843515	C	Y	99	T	36	12	12	C	36	12	12	24	0.314863	1	0	131
chr22	12843713	G	R	99	A	30	14	14	G	34	8	8	22	0.433777	1	0	102
chr22	12843815	G	K	72	G	33	17	17	T	32	7	7	24	0.613781	1	0	102
chr22	12864310	G	K	37	T	37	5	5	G	39	2	2	7	0.285714	1	0	11
chr22	12864363	G	R	73	A	39	6	6	G	38	4	4	10	0.588095	1	0	6
chr22	12864369	T	K	94	G	38	6	6	T	39	4	4	10	0.690476	1	0	6
chr22	12864591	T	Y	38	C	38	4	4	T	34	4	4	8	0.1	1	0	96
chr22	12864687	G	S	99	C	37	5	5	G	38	4	4	9	0.452381	1	0	96
chr22	12864826	A	R	72	G	37	8	8	A	36	4	4	12	0.615152	1	0	27
chr22	12868077	G	R	31	G	35	5	5	A	38	3	3	8	0.5625	1	0	61
chr22	12879307	G	R	29	A	39	3	3	G	33	3	3	6	0.05	1	0	322
chr22	12879810	T	Y	90	T	34	222	222	C	33	31	31	1494	0.0342067	1	0	75
chr22	13311109	A	R	36	G	36	5	5	A	34	4	4	9	0.142857	1	0	5817
chr22	13353147	C	M	88	C	31	9	9	A	21	8	8	17	0.5116	1	0	121
chr22	13353670	C	Y	99	C	35	18	18	T	37	8	8	26	0.755422	1	0	109
chr22	13353779	G	R	68	G	35	15	15	A	37	6	6	21	0.575575	1	0	10
chr22	13353789	G	R	78	G	36	11	11	A	36	6	6	17	0.740304	1	0	10
chr22	13353817	A	M	99	A	37	10	10	C	37	7	7	17	0.406263	1	0	28
chr22	13354051	G	R	99	G	36	27	27	A	35	12	12	39	0.179196	1	0	21
chr22	13354321	G	R	46	G	35	5	5	A	38	4	4	9	0.206349	1	0	27
chr22	13354348	T	A	29	A	38	11	11	T	0	0	0	11	1	1	0	27
chr22	13354394	T	Y	26	T	40	7	7	C	26	4	4	11	0.506061	1	0	14
chr22	13354429	C	M	28	C	38	13	13	A	37	4	4	17	0.0651261	1	0	10
chr22	13575561	T	K	41	T	39	3	3	G	38	3	3	6	0.6	1	0	61
chr22	13575694	C	Y	37	T	38	7	7	C	38	3	3	10	0.333333	1	0	59
chr22	13576849	G	R	99	G	36	100	100	A	38	32	32	132	0.0630996	1	0	67
chr22	13591763	G	R	21	A	36	2	2	G	41	1	1	3	0.833333	1	0	407
chr22	13653540	G	R	33	A	26	3	3	G	29	2	2	5	0.4	1	0	43
chr22	14139010	G	K	23	T	38	3	3	G	39	1	1	4	0.5	1	0	1982
chr22	14155944	G	R	99	G	37	72	72	A	37	58	58	130	0.387555	1	0	135
chr22	14156707	T	Y	99	T	37	52	52	C	38	44	44	96	0.205095	1	0	185
chr22	14165872	C	Y	44	C	36	7	7	T	35	4	4	11	0.324242	1	0	242
chr22	14166114	A	R	41	G	36	4	4	A	33	4	4	8	0.171429	1	0	242
chr22	14518405	C	Y	35	C	39	3	3	T	39	3	3	6	0.75	1	0	12786
chr22	14816490	C	Y	36	T	34	3	3	C	34	2	2	5	0.6	1	0	83
chr22	14885695	A	R	23	A	30	13	13	G	36	4	4	17	0.147899	1	0	1339
chr22	14891359	C	S	32	G	33	5	5	C	34	2	2	7	0.190476	1	0	83
chr22	14891442	T	C	52	C	34	19	19	T	0	0	0	19	1	1	0	83
chr22	14891956	A	R	75	A	36	14	14	G	36	6	6	20	0.741989	1	0	61
chr22	14892017	T	W	32	T	37	8	8	A	29	4	4	12	0.0141414	1	0	52
chr22	14892069	G	R	29	G	37	6	6	A	38	3	3	9	0.357143	1	0	10
chr22	14892079	C	Y	20	C	37	6	6	T	34	3	3	9	0.190476	1	0	10
chr22	14896435	C	S	32	C	37	3	3	G	34	3	3	6	0.1	1	0	169
chr22	14896604	G	R	44	G	38	8	8	A	38	4	4	12	0.533333	1	0	169
chr22	14899340	T	Y	28	C	37	3	3	T	33	3	3	6	0.35	1	0	236
chr22	14902629	G	R	78	G	36	19	19	A	39	7	7	26	0.0601824	1	0	227
chr22	14903102	G	R	99	A	36	33	33	G	38	10	10	43	0.523236	1	0	85
chr22	14903345	T	Y	99	T	32	28	28	C	34	11	11	39	0.49387	1	0	61
chr22	14903406	A	R	23	A	32	9	9	G	36	4	4	13	0.165035	1	0	61
chr22	14903490	T	Y	99	C	35	13	13	T	35	10	10	23	0.346303	1	0	84
chr22	14903762	C	Y	99	T	38	16	16	C	39	7	7	23	0.667852	1	0	78
chr22	14903840	A	R	99	A	36	32	32	G	38	14	14	46	0.565057	1	0	33
chr22	14903873	T	Y	99	T	35	39	39	C	35	14	14	53	0.550664	1	0	25
chr22	14903898	G	R	70	G	37	56	56	A	37	10	10	66	0.1519	1	0	25
chr22	14904128	G	R	71	G	35	53	53	A	37	9	9	62	0.476509	1	0	230
chr22	15038500	C	Y	60	T	36	5	5	C	38	4	4	9	0.603175	1	0	7631
chr22	15049162	G	R	20	G	40	2	2	A	38	2	2	4	0.833333	1	0	39
chr22	15132678	G	R	54	G	36	19	19	A	36	6	6	25	0.390237	1	0	9
chr22	15134794	C	A	20	A	37	8	8	C	0	0	0	8	1	1	0	1210
chr22	15176575	G	K	99	G	39	17	17	T	39	7	7	24	0.332001	1	0	166
chr22	15176741	T	Y	99	T	36	23	23	C	36	10	10	33	0.693167	1	0	113
chr22	15176854	C	S	21	C	37	56	56	G	38	6	6	62	0.412734	1	0	67
chr22	15176921	C	Y	99	C	36	24	24	T	36	21	21	45	0.450711	1	0	67
chr22	15177274	A	R	63	A	34	51	51	G	38	9	9	60	0.0747566	1	0	49
chr22	15177323	T	K	70	T	38	66	66	G	39	9	9	75	0.486994	1	0	49
chr22	15177727	G	R	99	G	35	87	87	A	36	21	21	108	0.197661	1	0	280
chr22	15194450	T	Y	62	T	34	29	29	C	33	9	9	38	0.294475	1	0	97
chr22	15196519	C	Y	63	C	36	19	19	T	39	6	6	25	0.503475	1	0	1907
chr22	15206911	C	Y	99	C	35	25	25	T	32	13	13	38	0.529384	1	0	264
chr22	15207175	C	S	24	C	32	94	94	G	32	7	7	101	0.389432	1	0	264
chr22	15208146	G	R	39	G	31	16	16	A	27	5	5	22	0.0765148	1	0	320
chr22	15213121	A	R	43	A	36	50	50	G	38	8	8	58	0.572525	1	0	264
chr22	15214272	C	Y	99	C	33	44	44	T	36	12	12	56	0.189505	1	0	63
chr22	15214335	A	R	99	G	29	24	24	A	30	23	23	47	0.412419	1	0	63
[truncated: 63,536 more rows]
