# Supplementary material for: Characterization of Transcriptional Complexity during Adipose Tissue Development in Bovines of Different Ages and Sexes
Source: PLoS One. 2014 Jul 1;9(7):e101261. doi: 10.1371/journal.pone.0101261 (PMC4077742; doi:10.1371/journal.pone.0101261)
Supplement: Table S13 — List of the putative SNPs in adiose tissue of adult steer. (XLS) [file pone.0101261.s016.xls]

Table S13 Detection of putative SNPs in adipose tissue of adult bull
GeneID	Coordinate	Reference	Consensus	Quality	BestHit	QualityOfBestHit	UniqReadsNumOfBestHit	AllReadsNumOfBestHit	SecondHit	QualityOfSecondhit	UniqReadsNumOfSecondHit	AllReadsNumOfSecondHit	TotalDepth	RankSum	EstimateCopyNumber	dbSNPTag	DistanceGromLastSNP
chrUn_JH121543	110667	T	K	99	T	36	35	35	G	38	23	23	58	0.626854	1	0	227
chrUn_JH121543	110894	A	R	99	A	37	13	13	G	36	11	11	24	0.195906	1	0	227
chrUn_JH121543	124504	A	G	42	G	36	16	16	A	0	0	0	16	1	1	0	11
chrUn_JH121543	124515	C	Y	99	C	35	14	14	T	37	13	13	27	0.490486	1	0	11
chrUn_JH121543	125181	G	R	83	G	35	11	11	A	37	7	7	18	0.3295	1	0	39
chrUn_JH121543	125220	A	R	23	A	36	13	13	G	37	4	4	17	0.311765	1	0	39
chrUn_JH121543	145388	T	Y	23	C	40	2	2	T	41	1	1	3	0.833333	1	0	158
chrUn_JH121543	148062	C	Y	47	C	37	8	8	T	35	5	5	13	0.6554	1	0	345
chrUn_JH121543	153935	A	R	96	G	34	7	7	A	36	6	6	13	0.147436	1	0	77
chrUn_JH121543	161876	A	R	50	G	36	4	4	A	36	3	3	7	0.571429	1	0	544
chrUn_JH121543	186365	C	Y	64	C	36	12	12	T	34	6	6	18	0.481793	1	0	691
chrUn_JH121543	215233	A	R	49	G	36	4	4	A	36	4	4	8	0.442857	1	0	247
chrUn_JH121443	6289	G	R	99	G	35	204	204	A	35	51	51	286	0.367872	1	0	7
chrUn_JH121443	6296	A	R	99	G	33	149	149	A	34	106	106	290	0.0394406	1	0	7
chrUn_JH121443	8534	C	Y	87	C	33	7	7	T	30	7	7	14	0.552156	1	0	17
chrUn_JH121443	8551	A	R	99	G	38	8	8	A	36	6	6	14	0.245421	1	0	17
chrUn_JH121443	8859	T	C	23	C	33	10	10	T	0	0	0	10	1	1	0	308
chrUn_JH121443	18895	G	R	42	G	31	14	14	A	36	5	5	19	0.554825	1	0	262
chrUn_JH121443	34821	G	R	22	G	35	23	23	A	37	5	5	28	0.565888	1	0	90
chrUn_JH121443	34911	G	S	99	G	30	81	81	C	34	27	27	108	0.202235	1	0	9
chrUn_JH121443	36534	G	R	99	G	36	99	99	A	38	26	26	125	0.031349	1	0	65
chrUn_JH121443	85320	G	R	50	G	34	13	13	A	38	6	6	19	0.0231092	1	0	39
chrUn_JH121443	85359	G	R	99	A	37	11	11	G	37	11	11	22	0.448831	1	0	39
chrUn_JH121443	86028	G	R	84	G	36	21	21	A	34	8	8	29	0.452463	1	0	8
chrUn_JH121443	86036	G	R	22	G	38	13	13	A	35	4	4	17	0.561345	1	0	8
chrUn_JH121443	86391	C	Y	99	T	34	7	7	C	34	6	6	13	0.736305	1	0	312
chrUn_JH121443	87058	G	R	28	A	35	3	3	G	37	2	2	5	0.4	1	0	12
chrUn_JH121443	87870	C	Y	99	C	36	22	22	T	36	17	17	39	0.405972	1	0	37
chrUn_JH121443	88224	G	R	41	A	32	17	17	G	26	4	4	21	0.758647	1	0	48
chrUn_JH121443	90864	C	Y	99	C	34	29	29	T	35	19	19	48	0.529865	1	0	10
chrUn_JH121443	94175	C	Y	99	C	34	16	16	T	34	11	11	27	0.509669	1	0	31
chrUn_JH121443	94206	T	Y	99	C	37	27	27	T	38	12	12	39	0.279007	1	0	31
chrUn_JH121443	98192	C	S	20	G	38	2	2	C	36	1	1	3	0.666667	1	0	44
chrUn_JH121443	98765	C	Y	51	T	37	4	4	C	33	3	3	7	0.6	1	0	329
chrUn_JH121443	99281	A	R	58	G	35	5	5	A	36	3	3	8	0.75	1	0	9
chrUn_JH121443	99290	C	Y	45	T	34	5	5	C	38	3	3	8	0.0714286	1	0	9
chrUn_JH121443	102749	G	R	39	A	33	4	4	G	25	5	5	10	0.547619	1	0	182
chrUn_JH121443	102931	C	Y	33	T	35	24	24	C	34	5	5	29	0.444428	1	0	169
chrUn_JH121443	103100	C	Y	99	C	36	95	95	T	34	55	55	150	0.0277541	1	0	166
chrUn_JH121443	103266	C	Y	99	C	35	81	81	T	35	38	38	119	0.445596	1	0	109
chrUn_JH121443	103375	T	K	99	G	33	132	132	T	28	58	58	190	0.00397597	1	0	23
chrUn_JH121443	103398	G	R	99	G	35	164	164	A	35	91	91	263	0.380248	1	0	23
chrUn_JH121443	103592	A	R	30	G	34	6	6	A	36	2	2	8	0.714286	1	0	33
chrUn_JH121443	104704	T	Y	47	C	35	5	5	T	27	3	3	8	0.5625	1	0	266
chrUn_JH121443	104970	G	R	39	A	33	10	10	G	34	4	4	14	0.736264	1	0	147
chrUn_JH121443	105117	T	C	75	C	34	33	33	T	0	0	0	33	1	1	0	108
chrUn_JH121443	105225	G	R	44	A	38	5	5	G	38	3	3	8	0.5	1	0	108
chrUn_JH121443	105380	C	S	56	G	36	4	4	C	39	3	3	7	0.6	1	0	26
chrUn_JH121443	106053	G	R	99	G	30	22	22	A	30	20	20	42	0.604266	1	0	20
chrUn_JH121443	106073	G	R	99	G	30	26	26	A	21	18	18	44	0.000682021	1	0	20
chrUn_JH121443	106100	G	R	99	G	32	24	24	A	31	18	18	42	0.568029	1	0	27
chrUn_JH121443	106515	C	S	99	G	36	70	70	C	37	34	34	104	0.484799	1	0	72
chrUn_JH121443	106587	G	K	32	G	34	14	14	T	31	6	6	20	0.0203818	1	0	72
chrUn_JH121443	107149	C	M	47	A	31	12	12	C	32	4	4	16	0.430769	1	0	97
chrUn_JH121443	107330	A	R	99	A	32	19	19	G	35	17	17	36	0.0875847	1	0	52
chrUn_JH121443	107382	C	Y	41	C	34	7	7	T	35	4	4	11	0.631818	1	0	32
chrUn_JH121443	107454	C	M	37	A	35	21	21	C	38	4	4	25	0.225771	1	0	40
chrUn_JH121443	107639	G	R	99	A	35	77	77	G	33	26	26	103	0.275603	1	0	107
chrUn_JH121443	107759	C	Y	99	C	35	63	63	T	36	21	21	84	0.283215	1	0	11
chrUn_JH121443	107770	C	Y	55	C	36	89	89	T	37	10	10	100	0.166129	1	0	11
chrUn_JH121443	107896	T	Y	25	C	33	34	34	T	29	6	6	40	0.0796599	1	0	48
chrUn_JH121443	107944	C	Y	99	C	36	15	15	T	37	14	14	29	0.662905	1	0	48
chrUn_JH121443	108533	G	R	99	A	33	54	54	G	35	16	16	72	0.140751	1	0	21
chrUn_JH121443	108554	C	Y	99	C	36	62	62	T	36	32	32	94	0.231449	1	0	21
chrUn_JH121443	108700	A	R	99	G	35	55	55	A	37	17	17	72	0.457761	1	0	67
chrUn_JH121443	108767	G	R	99	G	33	9	9	A	32	8	8	17	0.444179	1	0	27
chrUn_JH121443	108794	G	R	20	A	37	7	7	G	36	2	2	9	0.625	1	0	19
chrUn_JH121443	108813	C	Y	51	C	37	5	5	T	38	4	4	9	0.68254	1	0	19
chrUn_JH121443	109057	G	R	40	G	34	9	9	A	35	4	4	13	0.677622	1	0	44
chrUn_JH121443	109101	T	Y	99	C	37	10	10	T	37	9	9	19	0.75794	1	0	44
chrUn_JH121443	109355	C	S	23	G	29	3	3	C	39	2	2	5	0.6	1	0	14
chrUn_JH121443	109369	C	Y	23	C	32	5	5	T	28	3	3	8	0.196429	1	0	14
chrUn_JH121443	109479	G	R	29	A	32	7	7	G	37	3	3	10	0.0583333	1	0	15
chrUn_JH121443	109608	G	S	56	C	33	30	30	G	28	8	8	38	0.037845	1	0	111
chrUn_JH121443	109797	G	R	48	G	36	41	41	A	29	12	12	53	4.42E-05	1	0	79
chrUn_JH121443	110093	C	S	99	C	35	10	10	G	36	8	8	18	0.380913	1	0	32
chrUn_JH121443	110125	C	S	99	G	35	11	11	C	33	9	9	20	0.130489	1	0	32
chrUn_JH121443	110820	G	A	53	A	36	20	20	G	0	0	0	20	1	1	0	81
chrUn_JH121443	110905	C	S	95	G	32	13	13	C	33	6	6	19	0.561017	1	0	85
chrUn_JH121443	111088	T	Y	56	C	31	12	12	T	36	4	4	16	0.130769	1	0	34
chrUn_JH121443	111122	G	S	24	C	33	6	6	G	27	2	2	8	0.321429	1	0	34
chrUn_JH121443	111356	G	R	28	A	37	3	3	G	30	2	2	5	0.2	1	0	150
chrUn_JH121443	111565	C	Y	99	C	30	12	12	T	30	10	10	22	0.461435	1	0	47
chrUn_JH121443	111832	C	M	99	A	35	39	39	C	34	14	14	53	0.748012	1	0	10
chrUn_JH121443	111842	G	S	99	C	34	42	42	G	35	15	15	57	0.73393	1	0	10
chrUn_JH121443	111923	A	R	98	G	33	12	12	A	37	6	6	18	0.516699	1	0	81
chrUn_JH121443	112103	T	K	56	G	29	8	8	T	33	3	3	11	0.460606	1	0	9
chrUn_JH121443	112112	A	R	44	G	35	7	7	A	37	3	3	10	0.133333	1	0	9
chrUn_JH121443	112447	C	M	64	C	29	24	24	A	33	8	8	32	0.146356	1	0	55
chrUn_JH121443	112502	C	Y	84	C	33	15	15	T	33	7	7	22	0.722664	1	0	52
chrUn_JH121443	112554	A	R	99	G	33	21	21	A	34	11	11	32	0.602682	1	0	52
chrUn_JH121443	114132	G	K	99	G	33	8	8	T	31	7	7	15	0.615851	1	0	197
chrUn_JH121443	115346	A	R	27	G	34	5	5	A	38	2	2	7	0.285714	1	0	128
chrUn_JH121443	116569	C	Y	33	C	35	8	8	T	33	4	4	12	0.40404	1	0	159
chrUn_JH121443	116863	A	R	41	G	37	7	7	A	34	3	3	10	0.133333	1	0	135
chrUn_JH121443	118894	T	A	20	A	32	8	8	T	0	0	0	8	1	1	0	657
chrUn_JH121443	123965	C	Y	99	T	32	50	50	C	30	53	53	103	0.299935	1	0	5
chrUn_JH121443	124081	T	Y	99	C	35	61	61	T	32	56	56	117	0.028441	1	0	8
chrUn_JH121443	124089	A	R	99	G	31	92	92	A	32	16	16	108	0.297411	1	0	8
chrUn_JH121443	124127	C	Y	99	C	29	46	46	T	27	38	38	84	0.113382	1	0	38
chrUn_JH121443	125373	C	Y	25	C	38	24	24	T	31	6	6	30	0.0869993	1	0	224
chrUn_JH121443	125642	A	M	99	C	34	173	173	A	33	82	82	671	0.000719934	1	0	11
chrUn_JH121443	125653	C	Y	99	C	35	216	216	T	37	39	39	730	0.0413723	1	0	11
chrUn_JH121443	125811	T	Y	99	T	31	131	131	C	30	123	123	1457	0.389963	1	0	9
chrUn_JH121443	125820	C	Y	99	C	32	210	210	T	35	45	45	1198	0.0184501	1	0	9
chrUn_JH121443	125877	G	R	99	G	31	150	150	A	33	105	105	1356	0.0146381	1	0	52
chrUn_JH121443	125929	G	R	99	G	35	197	197	A	34	58	58	1289	0.361499	1	0	52
chrUn_JH121443	126773	T	Y	99	C	28	198	198	T	20	52	52	292	4.45E-08	1	0	28
chrUn_JH121443	126801	T	K	99	T	32	52	52	G	31	38	38	91	0.310571	1	0	28
chrUn_JH121443	126911	C	Y	58	T	35	4	4	C	35	4	4	8	0.442857	1	0	15
chrUn_JH121443	126937	C	Y	23	C	30	55	55	T	35	6	6	61	0.580863	1	0	7
chrUn_JH121443	127296	C	Y	96	C	35	20	20	T	35	8	8	29	0.725237	1	0	21
chrUn_JH121443	127405	T	Y	38	T	37	4	4	C	36	4	4	8	0.242857	1	0	84
chrUn_JH121443	127498	C	Y	23	T	34	7	7	C	38	2	2	9	0.666667	1	0	33
chrUn_JH121443	127667	G	R	99	A	32	49	49	G	34	18	18	67	0.192173	1	0	24
chrUn_JH121443	127921	C	Y	58	C	38	10	10	T	34	6	6	16	0.0156094	1	0	30
chrUn_JH121443	127951	G	R	40	G	33	15	15	A	31	6	6	21	0.102554	1	0	30
chrUn_JH121443	128370	A	R	99	G	35	42	42	A	34	36	36	78	0.0290884	1	0	14
chrUn_JH121443	128444	C	M	99	C	31	66	66	A	32	26	26	92	0.259133	1	0	54
chrUn_JH121443	128540	T	Y	99	T	32	23	23	C	33	15	15	38	0.429782	1	0	8
chrUn_JH121443	129138	T	Y	99	T	35	36	36	C	34	36	36	72	0.312099	1	0	122
chrUn_JH121443	129282	T	K	36	T	37	4	4	G	34	4	4	8	0.442857	1	0	144
chrUn_JH121443	130263	C	M	99	C	35	152	152	A	35	26	26	178	0.496714	1	0	91
chrUn_JH121443	131292	A	R	99	A	35	78	78	G	35	30	30	108	0.258431	1	0	78
chrUn_JH121443	131370	G	S	99	G	34	79	79	C	33	24	24	103	0.404455	1	0	78
chrUn_JH121443	132317	T	G	20	G	32	8	8	T	0	0	0	8	1	1	0	197
chrUn_JH121443	133265	A	R	42	A	27	8	8	G	29	5	5	13	0.73582	1	0	55
chrUn_JH121443	134829	T	W	24	T	35	3	3	A	34	3	3	6	0.2	1	0	1564
chrUn_JH121443	137090	A	R	99	G	38	33	33	A	36	20	20	53	0.0137002	1	0	14
chrUn_JH121443	137104	G	K	99	G	34	187	187	T	34	27	27	214	0.0157317	1	0	14
chrUn_JH121443	137931	T	K	43	T	34	12	12	G	24	8	8	20	0.0157101	1	0	76
chrUn_JH121443	138009	T	Y	99	T	36	236	236	C	37	19	19	511	0.407333	1	0	59
chrUn_JH121443	138364	T	W	99	T	31	157	157	A	32	97	97	584	0.0602031	1	0	28
chrUn_JH121443	138712	A	R	99	A	29	28	28	G	26	22	22	50	0.251765	1	0	226
chrUn_JH121443	139200	G	R	99	G	31	215	215	A	31	40	40	999	0.000814723	1	0	58
chrUn_JH121443	139411	T	C	95	C	36	43	43	T	0	0	0	43	1	1	0	63
chrUn_JH121443	139474	A	G	99	G	33	72	72	A	0	0	0	72	1	1	0	63
chrUn_JH121443	140062	T	Y	58	T	34	10	10	C	33	6	6	16	0.678197	1	0	307
chrUn_JH121443	140529	C	Y	25	C	34	31	31	T	33	6	6	37	0.27977	1	0	131
chrUn_JH121443	140660	G	S	39	G	34	36	36	C	30	9	9	45	0.283493	1	0	131
chrUn_JH121443	145554	A	G	95	G	36	254	254	A	39	1	1	639	1	1	0	41
chrUn_JH121443	145922	C	Y	20	C	36	7	7	T	34	3	3	10	0.258333	1	0	112
chrUn_JH121443	156284	C	Y	39	T	33	4	4	C	36	3	3	7	0.2	1	0	465
chrUn_JH121443	175324	C	Y	56	C	33	12	12	T	37	5	5	17	0.626454	1	0	25
chrUn_JH121443	175725	C	Y	95	T	32	9	9	C	32	8	8	17	0.336487	1	0	46
chrUn_JH121443	175771	T	Y	83	C	38	8	8	T	35	8	8	16	0.520746	1	0	46
chrUn_JH121443	177541	G	A	20	A	35	8	8	G	0	0	0	8	1	1	0	115
chrUn_JH121443	177768	T	K	26	G	36	3	3	T	37	1	1	4	0.75	1	0	7
chrUn_JH121443	177815	C	Y	41	T	34	7	7	C	38	3	3	10	0.416667	1	0	40
chrUn_JH121443	177855	G	S	47	C	35	10	10	G	37	3	3	13	0.702797	1	0	40
chrUn_JH121443	177934	T	Y	95	T	32	22	22	C	35	9	9	31	0.671178	1	0	30
chrUn_JH121443	177964	G	S	99	G	31	17	17	C	34	12	12	29	0.131728	1	0	11
chrUn_JH121443	178052	T	K	99	G	34	16	16	T	30	12	12	28	0.0796025	1	0	44
chrUn_JH121443	178125	G	S	35	C	35	7	7	G	38	2	2	9	0.666667	1	0	73
chrUn_JH121443	178370	G	R	99	A	36	36	36	G	35	21	21	57	0.368332	1	0	12
chrUn_JH121443	178382	T	C	90	C	35	58	58	T	0	0	0	58	1	1	0	12
chrUn_JH121443	178599	C	M	53	C	27	7	7	A	19	8	8	15	0.0469308	1	0	217
chrUn_JH121443	180610	C	S	99	C	37	194	194	G	36	61	61	375	0.0276444	1	0	40
chrUn_JH121443	180816	C	Y	99	T	35	45	45	C	33	23	23	68	0.246034	1	0	19
chrUn_JH121443	181200	G	R	99	A	30	149	149	G	31	106	106	339	0.229673	1	0	9
chrUn_JH121443	181209	G	R	99	G	32	176	176	A	32	76	76	252	0.17931	1	0	9
chrUn_JH121443	181266	G	S	99	C	35	144	144	G	35	111	111	397	0.112835	1	0	16
chrUn_JH121443	181295	G	R	21	A	20	3	3	G	29	2	2	6	0.4	1	0	8
chrUn_JH121443	181303	G	R	22	A	20	4	4	G	27	2	2	6	0.4	1	0	8
chrUn_JH121443	181315	T	Y	38	C	34	4	4	T	31	2	2	6	0.4	1	0	12
chrUn_JH121443	181327	C	G	20	G	29	9	9	C	0	0	0	9	1	1	0	6
chrUn_JH121443	181363	G	K	54	T	37	6	6	G	34	3	3	9	0.678571	1	0	30
chrUn_JH121443	181419	G	R	27	A	30	3	3	G	28	2	2	5	0.6	1	0	56
chrUn_JH121443	184172	G	R	28	A	35	15	15	G	32	4	4	19	0.0312178	1	0	13
chrUn_JH121443	184487	C	Y	21	T	32	3	3	C	21	2	2	5	0.6	1	0	44
chrUn_JH121443	184531	T	Y	34	C	38	3	3	T	34	2	2	5	0.55	1	0	44
chrUn_JH121443	185145	T	C	26	C	35	10	10	T	0	0	0	10	1	1	0	54
chrUn_JH121443	185199	A	R	50	G	40	5	5	A	37	3	3	8	0.258929	1	0	54
chrUn_JH121443	185884	A	M	20	A	30	4	4	C	25	3	3	7	0.785714	1	0	35
chrUn_JH121443	185919	A	G	20	G	36	8	8	A	0	0	0	8	1	1	0	18
chrUn_JH121443	185937	C	M	33	C	35	5	5	A	32	3	3	8	0.642857	1	0	18
chrUn_JH121443	185973	C	S	30	C	34	4	4	G	37	3	3	7	0.2	1	0	36
chrUn_JH121443	188669	A	R	99	G	35	19	19	A	33	9	9	28	0.609625	1	0	392
chrUn_JH121443	189530	T	Y	21	C	37	4	4	T	22	2	2	6	0.366667	1	0	103
chrUn_JH121443	190175	A	R	75	A	38	7	7	G	35	6	6	13	0.417832	1	0	65
chrUn_JH121443	191682	T	Y	37	C	38	4	4	T	32	2	2	6	0.366667	1	0	692
chrUn_JH121443	193132	C	S	50	C	35	4	4	G	34	4	4	8	0.442857	1	0	10
chrUn_JH121443	193142	T	Y	44	C	36	4	4	T	36	4	4	8	0.442857	1	0	10
chrUn_JH121443	193851	G	S	43	C	21	9	9	G	23	3	3	12	0.431818	1	0	19
chrUn_JH121443	193996	T	Y	35	C	35	4	4	T	31	3	3	7	0.2	1	0	106
chrUn_JH121443	202857	G	R	99	G	35	11	11	A	32	11	11	22	0.537819	1	0	53
chrUn_JH121443	202971	A	R	69	A	31	28	28	G	30	10	10	38	0.378335	1	0	61
chrUn_JH121443	204961	C	Y	40	T	34	6	6	C	33	3	3	9	0.452381	1	0	194
chrUn_JH121443	206512	G	R	61	A	31	5	5	G	28	5	5	10	0.5	1	0	528
chrUn_JH121443	221932	G	S	57	G	35	19	19	C	34	6	6	25	0.61865	1	0	8
chrUn_JH121443	222037	G	R	28	G	30	17	17	A	32	5	5	22	0.648648	1	0	105
chrUn_JH121443	223219	T	Y	78	C	37	7	7	T	36	4	4	11	0.662121	1	0	444
chrUn_JH121443	223663	T	Y	56	C	35	5	5	T	33	5	5	10	0.27381	1	0	40
chrUn_JH121443	225465	G	R	58	G	35	6	6	A	34	5	5	12	0.698052	1	0	201
chrUn_JH121443	235100	A	R	26	G	39	3	3	A	40	2	2	5	0.6	1	0	27
chrUn_JH121443	242013	T	Y	34	T	34	6	6	C	35	4	4	10	0.17619	1	0	175
chrUn_JH121333	429272	C	G	98	G	38	50	50	C	0	0	0	50	1	1	0	477
chr26	816447	T	Y	46	T	36	11	11	C	35	5	5	16	0.75	1	0	5057
chr26	828154	G	A	23	A	36	9	10	G	0	0	0	10	1	1.1	0	45
chr26	828205	A	T	44	T	35	16	17	A	0	0	0	17	1	1.05882	0	51
chr26	828316	A	G	41	G	33	16	16	A	0	0	0	16	1	1	0	18
chr26	828368	A	T	26	T	34	10	10	A	0	0	0	10	1	1	0	38
chr26	859336	C	S	39	C	35	4	4	G	35	3	3	7	0.785714	1	0	226
chr26	877168	C	S	99	C	35	32	32	G	34	13	13	45	0.255854	1	0	21
chr26	877222	T	W	88	T	37	30	30	A	35	8	8	38	0.665136	1	0	54
chr26	1116693	C	T	39	T	38	15	68	C	0	0	0	68	1	1.77941	0	27
chr26	1116720	A	G	39	G	36	15	56	A	0	0	0	56	1	1.73214	0	17
chr26	1116737	T	C	23	C	34	9	14	T	0	0	0	14	1	1.35714	0	13
chr26	1208762	T	C	37	C	36	14	55	T	0	0	0	55	1	1.74545	0	17
chr26	1208789	G	A	43	A	35	18	71	G	0	0	0	71	1	1.74648	0	27
chr26	1208845	G	A	34	A	32	14	48	G	0	0	0	48	1	1.70833	0	19
chr26	1491673	T	C	20	C	35	8	8	T	0	0	0	8	1	1	0	33
chr26	1491706	T	C	35	C	34	13	13	T	0	0	0	13	1	1	0	10
chr26	1491716	C	G	37	G	29	14	14	C	0	0	0	14	1	1	0	10
chr26	1491765	C	G	26	G	27	11	11	C	0	0	0	11	1	1	0	49
chr26	2101760	G	A	87	A	34	43	43	G	0	0	0	43	1	1	0	85
chr26	2101845	C	T	87	T	35	39	42	A	10	1	1	43	1	1.06977	0	85
chr26	2474718	T	K	25	G	38	2	2	T	37	1	1	3	0.666667	1	0	1811
chr26	3425393	G	T	22	T	34	9	9	G	0	0	0	9	1	1	0	57
chr26	3425450	C	G	28	G	40	11	12	C	0	0	0	12	1	1.08333	0	57
chr26	5401886	G	A	43	A	36	22	22	G	0	0	0	22	1	1	0	54
chr26	5401948	A	G	44	G	38	22	22	A	0	0	0	22	1	1	0	6
chr26	5401955	C	T	43	T	37	22	22	C	0	0	0	22	1	1	0	7
chr26	5631945	A	G	99	G	37	75	76	A	0	0	0	76	1	1.01316	0	7
chr26	5631958	T	C	99	C	36	86	88	T	41	1	1	89	1	1.02247	0	6
chr26	5632043	G	R	99	A	34	105	106	G	34	87	88	194	0.0418418	1.01031	0	52
chr26	5632095	A	R	99	G	37	202	202	A	38	53	53	510	0.46956	1	0	52
chr26	5632183	G	A	99	A	34	216	217	G	0	0	0	217	1	1.00461	0	17
chr26	5632200	C	G	99	G	36	255	255	C	0	0	0	264	1	1	0	17
chr26	5632230	C	T	99	T	37	255	255	C	0	0	0	259	1	1	0	30
chr26	5632299	T	A	99	A	36	60	65	T	0	0	0	65	1	1.07692	0	42
chr26	5632341	T	C	91	C	36	48	53	T	0	0	0	53	1	1.09434	0	42
chr26	5632440	G	R	99	G	34	152	160	A	31	27	27	188	0.0539024	1.04255	0	9
chr26	5632449	G	R	99	G	35	196	203	A	36	48	49	252	0.0374669	1.03175	0	9
chr26	5632560	G	R	81	A	34	57	57	G	31	14	14	71	0.111009	1	0	7
chr26	5632636	G	R	99	G	35	165	165	A	33	27	27	192	0.0268306	1	0	16
chr26	5632652	T	C	99	C	37	204	204	T	0	0	0	204	1	1	0	16
chr26	5632680	C	Y	99	C	36	154	172	T	37	36	36	208	0.121717	1.08654	0	28
chr26	5632824	A	C	99	C	34	129	129	A	0	0	0	129	1	1	0	38
chr26	5632862	A	C	78	C	35	34	34	A	0	0	0	34	1	1	0	38
chr26	7833330	A	M	32	C	32	5	5	A	29	2	2	7	0.285714	1	0	27
chr26	7833357	G	C	49	C	36	21	21	G	0	0	0	21	1	1	0	27
chr26	7833753	T	W	99	A	36	31	31	T	36	11	11	42	0.657887	1	0	24
chr26	7833777	C	Y	99	T	36	35	35	C	36	11	11	46	0.644039	1	0	24
chr26	7834875	G	R	47	G	32	14	14	A	30	6	6	20	0.452193	1	0	99
chr26	7834974	A	R	20	A	33	8	8	G	33	3	4	12	0.539394	1.08333	0	45
chr26	9143568	G	S	99	G	31	12	15	C	36	9	12	27	0.504596	1.22222	0	794
chr26	9250312	C	S	34	G	37	3	6	C	36	3	6	12	0.2	1.5	0	364
chr26	9288921	A	R	99	G	35	49	49	A	34	13	13	63	0.577894	1	0	43
chr26	9289246	C	Y	99	T	27	13	13	C	25	10	10	23	0.756057	1	0	138
chr26	9354538	G	S	37	G	30	4	4	C	36	3	3	7	0.714286	1	0	6911
chr26	9685870	A	R	99	G	38	8	8	A	37	8	8	16	0.699611	1	0	3048
chr26	9721702	A	R	32	G	38	3	3	A	37	3	3	6	0.35	1	0	25
chr26	9722314	T	Y	42	T	33	5	5	C	39	4	4	9	0.547619	1	0	221
chr26	9722535	A	M	38	A	38	9	9	C	40	4	4	13	0.00979021	1	0	71
chr26	9722606	T	Y	99	T	37	18	18	C	36	10	10	28	0.344393	1	0	21
chr26	9722627	C	Y	99	C	37	23	23	T	36	13	13	36	0.639566	1	0	21
chr26	9723191	C	Y	34	C	40	3	3	T	39	3	3	6	0.2	1	0	10
chr26	9795036	C	Y	47	T	37	4	4	C	30	3	3	7	0.0571429	1	0	23
chr26	9812843	G	R	27	A	34	3	3	G	21	3	3	6	0.1	1	0	77
chr26	9814215	A	M	99	C	37	6	6	A	35	5	5	11	0.544372	1	0	69
chr26	9814891	T	Y	55	C	35	4	4	T	39	3	3	7	0.6	1	0	39
chr26	9814930	A	M	20	A	37	3	3	C	36	2	2	5	0.6	1	0	8
chr26	9815338	G	R	30	A	39	3	3	G	26	3	3	6	0.2	1	0	400
chr26	9816266	C	S	22	G	39	2	2	C	38	1	1	3	0.666667	1	0	105
chr26	9816961	T	Y	31	C	37	6	6	T	37	2	2	8	0.571429	1	0	160
chr26	9882023	T	Y	50	T	38	9	9	C	38	5	5	14	0.0559441	1	0	48
chr26	9888036	C	Y	37	T	38	3	3	C	40	2	2	5	0.7	1	0	769
chr26	9904395	G	R	99	G	33	25	25	A	35	9	9	34	0.394227	1	0	103
chr26	9904498	G	R	99	A	36	25	25	G	38	8	8	33	0.651589	1	0	103
chr26	9906059	T	Y	58	T	34	23	23	C	32	8	8	31	0.137407	1	0	69
chr26	9906128	C	Y	99	T	36	33	33	C	37	16	16	49	0.266667	1	0	69
chr26	9907203	G	R	92	G	37	57	57	A	34	11	11	71	0.329482	1	0	88
chr26	9907291	C	Y	78	C	33	52	52	T	34	10	10	63	0.657629	1	0	75
chr26	9907366	T	Y	69	T	35	55	55	C	34	13	13	68	0.478234	1	0	45
chr26	9907411	T	Y	28	T	38	18	18	C	39	4	4	22	0.296787	1	0	45
chr26	9907581	A	R	44	A	35	13	13	G	37	6	6	19	0.161433	1	0	97
chr26	9907798	T	Y	55	C	35	63	63	T	36	7	7	70	0.0621736	1	0	21
chr26	9907837	C	G	82	G	35	34	34	C	0	0	0	34	1	1	0	39
chr26	9907956	C	S	44	C	37	29	29	G	38	6	6	35	0.326974	1	0	32
chr26	9907988	A	M	99	A	38	34	34	C	39	10	10	44	0.304874	1	0	32
chr26	9908027	C	Y	81	C	36	28	28	T	34	9	9	37	0.216255	1	0	39
chr26	9908086	C	T	36	T	35	18	18	C	0	0	0	18	1	1	0	12
chr26	9908164	G	K	32	T	37	18	18	G	37	3	3	21	0.443609	1	0	78
chr26	9910335	C	Y	30	T	38	3	3	C	35	2	2	5	0.7	1	0	1169
chr26	9911665	G	S	20	C	33	2	2	G	40	1	1	3	0.333333	1	0	147
chr26	9916318	A	R	99	G	37	8	8	A	37	6	6	14	0.737429	1	0	18
chr26	9916336	A	R	39	G	36	10	10	A	35	3	3	13	0.643357	1	0	18
chr26	9916360	T	Y	99	T	34	17	17	C	35	15	15	32	0.327406	1	0	5
chr26	9916365	T	Y	99	T	36	16	16	C	37	14	14	30	0.146928	1	0	5
chr26	9916478	A	R	99	A	36	25	25	G	37	20	20	45	0.116502	1	0	17
chr26	9916495	A	R	99	A	35	32	32	G	36	16	16	48	0.344442	1	0	17
chr26	9916564	G	R	47	G	38	34	34	A	34	8	8	42	0.0833208	1	0	62
chr26	9916825	C	Y	99	C	35	21	21	T	38	9	9	30	0.141584	1	0	199
chr26	9917448	A	R	76	A	38	16	16	G	37	7	7	23	0.154183	1	0	223
chr26	10096327	G	R	99	A	38	12	12	G	37	9	9	21	0.458504	1	0	637
chr26	10096996	A	R	23	A	35	6	6	G	38	3	3	9	0.678571	1	0	32
chr26	10097917	C	Y	73	C	37	86	86	T	38	10	10	96	0.243328	1	0	373
chr26	10098986	G	R	36	A	35	3	3	G	38	2	2	5	0.7	1	0	253
chr26	10100944	C	Y	60	T	37	10	10	C	38	4	4	14	0.634865	1	0	700
chr26	10420524	A	R	34	A	38	3	3	G	35	3	3	6	0.675	1	0	311
chr26	10420835	C	S	26	G	39	3	3	C	39	1	1	4	0.75	1	0	21
chr26	10430711	A	M	30	A	38	9	9	C	39	3	3	12	0.715909	1	0	1174
chr26	10431885	T	Y	56	T	37	6	6	C	39	5	5	11	0.0627706	1	0	14
chr26	10431899	A	R	39	A	36	6	6	G	38	4	4	10	0.380952	1	0	14
chr26	10555632	T	W	42	A	37	3	3	T	37	2	2	5	0.6	1	0	6
chr26	10555638	C	Y	29	C	36	4	4	T	28	4	4	8	0.557143	1	0	6
chr26	10675828	T	Y	26	C	28	3	3	T	39	2	2	5	0.4	1	0	429
chr26	10710950	C	Y	47	C	37	16	16	T	37	5	5	21	0.484053	1	0	9
chr26	10710967	A	R	37	A	38	17	17	G	36	5	5	22	0.635661	1	0	8
chr26	10751026	G	T	21	T	35	8	8	G	0	0	0	8	1	1	0	25
chr26	11174709	A	M	78	C	37	6	6	A	40	4	4	10	0.0333333	1	0	377
chr26	11175086	T	Y	99	T	36	157	157	C	37	98	98	780	0.0593287	1	0	6
chr26	11175092	G	R	99	G	35	220	220	A	34	35	35	841	0.0356462	1	0	6
chr26	11175133	A	R	99	G	36	128	128	A	36	127	127	767	0.196983	1	0	41
chr26	11181454	A	R	29	G	37	7	7	A	35	2	2	9	0.722222	1	0	26
chr26	11181517	T	Y	50	C	38	6	6	T	36	3	3	9	0.190476	1	0	17
chr26	11181534	T	Y	33	C	35	5	5	T	31	2	2	7	0.571429	1	0	17
chr26	11181801	G	R	99	G	36	114	114	A	37	50	50	164	0.275413	1	0	21
chr26	11181986	G	R	99	A	39	7	7	G	39	6	6	13	0.417832	1	0	70
chr26	11182056	A	R	47	G	35	8	8	A	36	3	3	11	0.730303	1	0	70
chr26	11182139	A	R	99	G	38	10	10	A	37	7	7	17	0.300442	1	0	26
chr26	11182165	C	Y	99	T	36	8	8	C	36	7	7	16	0.477545	1	0	26
chr26	11182203	A	R	86	A	37	6	6	G	35	6	6	12	0.242424	1	0	38
chr26	11184190	G	R	99	G	34	110	110	A	35	40	40	150	0.33775	1	0	19
chr26	11184259	A	R	99	A	32	157	157	G	32	98	98	455	0.440339	1	0	26
chr26	11186246	A	R	27	A	39	3	3	G	38	3	3	6	0.35	1	0	773
chr26	11187258	C	Y	99	C	37	180	191	T	35	75	81	433	6.65E-05	1.12933	0	43
chr26	11260243	C	S	99	G	34	9	9	C	35	6	6	15	0.477323	1	0	49
chr26	11443578	A	R	78	A	34	40	40	G	34	18	18	60	0.47677	1	0	336
chr26	11443914	A	R	99	A	37	143	143	G	35	72	72	216	0.00518394	1	0	93
chr26	11444007	T	Y	99	C	36	42	42	T	37	19	19	61	0.0897664	1	0	93
chr26	11444486	A	R	99	G	34	60	60	A	36	39	39	99	0.211262	1	0	479
chr26	11479181	A	R	47	G	34	6	6	A	37	3	3	9	0.190476	1	0	10
chr26	11527517	T	K	31	T	40	3	3	G	35	3	3	6	0.05	1	0	435
chr26	11543724	T	Y	39	T	39	7	7	C	38	5	5	12	0.0530303	1	0	18
chr26	11543742	C	M	22	C	37	13	13	A	40	4	4	17	0.55042	1	0	18
chr26	11543769	T	Y	89	T	34	8	8	C	39	7	7	15	0.0759907	1	0	27
chr26	11543956	A	R	59	A	37	7	7	G	36	5	5	12	0.632576	1	0	25
chr26	11544082	G	R	29	G	36	12	12	A	38	4	4	16	0.18956	1	0	126
chr26	11544279	T	Y	38	T	37	7	7	C	39	4	4	11	0.463636	1	0	97
chr26	11544376	T	K	78	G	38	5	5	T	35	5	5	10	0.111111	1	0	64
chr26	11544440	T	W	99	T	38	8	8	A	38	8	8	19	0.286869	1	0	64
chr26	11544723	C	Y	46	C	34	8	8	T	35	4	4	12	0.533333	1	0	8
chr26	11544731	G	R	65	G	35	7	7	A	34	5	5	12	0.438131	1	0	8
chr26	11545318	C	Y	76	C	31	21	21	T	33	7	7	28	0.61661	1	0	61
chr26	11545379	C	Y	99	T	34	24	24	C	36	17	17	41	0.494782	1	0	39
chr26	11545418	G	K	99	T	32	25	25	G	35	9	9	34	0.379539	1	0	39
chr26	11545467	T	Y	99	C	32	28	28	T	38	16	16	44	0.00753048	1	0	29
chr26	11545496	T	Y	99	C	34	23	23	T	38	12	12	35	0.506447	1	0	29
chr26	11564941	A	W	99	T	38	30	30	A	39	18	18	48	0.537983	1	0	58
chr26	11564999	T	Y	99	C	36	33	33	T	37	16	16	49	0.636835	1	0	58
chr26	11565088	A	R	99	A	37	21	21	G	39	12	12	33	0.17259	1	0	89
chr26	11565279	A	R	99	G	37	39	39	A	38	22	22	61	0.649169	1	0	50
chr26	11565329	G	S	99	C	37	38	38	G	37	22	22	60	0.354634	1	0	50
chr26	11565393	C	Y	99	T	36	15	15	C	33	12	12	27	0.0140706	1	0	53
chr26	11565446	A	R	59	A	39	15	15	G	36	7	7	22	0.0195099	1	0	53
chr26	11565504	T	Y	98	T	37	34	34	C	35	12	12	46	0.0916507	1	0	33
chr26	11565537	C	Y	99	C	37	61	61	T	35	28	28	89	0.0364398	1	0	33
chr26	11565638	C	Y	99	C	34	69	69	T	32	32	32	101	0.233828	1	0	101
chr26	11565741	G	S	99	G	35	45	45	C	34	27	27	72	0.488401	1	0	23
chr26	11565764	G	K	99	T	34	33	33	G	35	23	23	56	0.223369	1	0	14
chr26	11565778	G	R	99	G	34	28	28	A	36	15	15	43	0.573495	1	0	14
chr26	11566022	G	R	99	A	34	16	16	G	33	14	14	32	0.599921	1	0	68
chr26	11566090	C	G	49	G	36	24	24	C	0	0	0	24	1	1	0	68
chr26	11566191	C	Y	99	C	37	39	39	T	37	13	13	52	0.286334	1	0	101
chr26	11566348	T	W	99	T	38	91	91	A	39	31	31	122	0.366519	1	0	62
chr26	11566436	C	Y	99	C	34	145	145	T	35	53	53	198	0.405901	1	0	12
chr26	11566448	C	Y	99	T	34	173	173	C	35	20	20	193	0.352559	1	0	12
chr26	11566472	C	Y	99	T	34	159	159	C	35	21	21	180	0.180496	1	0	23
chr26	11566495	A	W	99	A	26	123	123	T	29	61	61	189	0.0028691	1	0	23
chr26	11566628	G	R	79	G	39	17	17	A	35	11	11	28	0.0408539	1	0	31
chr26	11566659	C	Y	99	C	39	12	12	T	39	10	11	23	0.26933	1.04348	0	17
chr26	11566687	C	Y	44	C	38	21	21	T	40	6	7	28	0.144485	1.03571	0	11
chr26	11566714	A	R	68	A	36	12	12	G	39	6	7	19	0.562406	1.05263	0	16
chr26	11566730	A	M	38	A	35	10	10	C	40	5	6	16	0.002331	1.0625	0	16
chr26	11566836	G	R	44	G	37	13	13	A	37	5	5	18	0.693744	1	0	20
chr26	11566856	T	Y	99	T	38	14	14	C	38	8	8	22	0.756655	1	0	20
chr26	11566923	T	Y	99	C	36	18	18	T	32	9	9	27	0.0230992	1	0	9
chr26	11566950	A	R	99	G	36	18	18	A	35	7	7	26	0.732349	1	0	27
chr26	11566989	A	G	72	G	37	28	28	A	0	0	0	28	1	1	0	39
chr26	11567036	A	M	99	A	38	32	32	C	35	17	17	49	0.0231958	1	0	18
chr26	11567054	T	Y	20	C	37	54	54	T	36	6	6	60	0.690973	1	0	18
chr26	11567083	T	Y	99	T	33	38	38	C	36	28	28	67	0.038824	1	0	29
chr26	11567172	G	A	99	A	39	71	71	G	0	0	0	71	1	1	0	89
chr26	11567349	T	K	99	T	37	66	66	G	37	31	31	98	0.403736	1	0	82
chr26	11567431	T	K	99	T	35	109	109	G	35	31	31	140	0.266868	1	0	9
chr26	11567489	T	K	99	T	35	129	129	G	35	62	62	191	0.132644	1	0	49
chr26	11568453	G	R	99	A	37	10	10	G	37	9	9	19	0.74206	1	0	18
chr26	11568471	G	S	99	C	38	15	15	G	37	10	10	25	0.361715	1	0	17
chr26	11568505	G	K	99	T	36	17	17	G	34	10	10	27	0.735268	1	0	13
chr26	11568710	T	Y	31	C	37	6	6	T	39	2	2	8	0.714286	1	0	13
chr26	11569534	A	G	51	G	39	19	19	A	0	0	0	19	1	1	0	34
chr26	11569568	C	Y	54	C	37	11	11	T	35	5	5	16	0.665293	1	0	34
chr26	11573733	C	S	48	C	30	6	6	G	32	4	4	10	0.380952	1	0	12
chr26	11573745	C	S	35	G	29	7	7	C	33	2	2	9	0.444444	1	0	12
chr26	11580874	G	R	99	G	36	23	23	A	35	14	14	37	0.698192	1	0	129
chr26	11581003	G	R	99	A	36	16	16	G	36	16	16	32	0.680994	1	0	129
chr26	11581918	C	M	99	C	36	109	109	A	37	71	71	180	0.23983	1	0	387
chr26	11582625	T	Y	89	T	38	14	15	C	38	7	7	22	0.485509	1.04545	0	487
chr26	11583112	A	W	99	T	36	12	12	A	38	7	7	19	0.325177	1	0	487
chr26	11748087	T	Y	47	T	32	6	6	C	33	4	4	10	0.690476	1	0	2033
chr26	12293506	G	A	99	A	39	53	53	G	0	0	0	53	1	1	0	14
chr26	12293520	T	C	99	C	39	53	53	T	0	0	0	53	1	1	0	14
chr26	12294346	C	A	25	A	35	11	11	C	0	0	0	11	1	1	0	199
chr26	12663940	T	C	51	C	38	19	19	T	0	0	0	19	1	1	0	12
chr26	12663952	A	G	57	G	39	21	21	A	0	0	0	21	1	1	0	12
chr26	12663994	G	T	75	T	38	33	33	G	0	0	0	33	1	1	0	29
chr26	12664023	A	G	52	G	36	24	24	A	0	0	0	24	1	1	0	16
chr26	12664039	C	A	51	A	38	21	21	C	0	0	0	21	1	1	0	7
chr26	12664046	C	G	45	G	35	20	20	C	0	0	0	20	1	1	0	5
chr26	12664051	T	C	45	C	35	20	20	T	0	0	0	20	1	1	0	5
chr26	12987651	C	Y	74	C	36	14	14	T	36	6	6	20	0.741989	1	0	85
chr26	12987753	T	W	82	T	38	5	5	A	37	5	5	10	0.210317	1	0	42
chr26	12989120	C	G	49	G	35	18	18	C	0	0	0	18	1	1	0	1325
chr26	12990697	A	R	49	G	37	4	4	A	37	4	4	8	0.442857	1	0	33
chr26	12994286	G	R	51	G	37	5	5	A	36	4	4	9	0.68254	1	0	50
chr26	12994806	C	Y	74	C	39	8	8	T	36	6	6	14	0.014652	1	0	343
chr26	12995149	G	A	23	A	35	9	9	G	0	0	0	9	1	1	0	42
chr26	12995191	T	A	40	A	32	16	16	T	0	0	0	16	1	1	0	42
chr26	12995289	A	R	22	A	36	10	12	G	39	4	4	16	0.037962	1.5625	0	55
chr26	13305080	T	Y	25	T	37	6	6	C	37	3	3	9	0.72619	1	0	55
chr26	13421374	C	S	73	C	36	16	16	G	36	6	6	22	0.320333	1	0	191
chr26	13421565	G	R	85	A	36	8	8	G	37	5	5	13	0.21756	1	0	191
chr26	13424798	T	Y	75	C	37	7	7	T	39	4	4	11	0.69697	1	0	209
chr26	13425391	A	R	99	A	34	39	39	G	36	21	21	60	0.105618	1	0	31
chr26	13425422	C	Y	57	C	37	24	24	T	36	7	7	31	0.147514	1	0	31
chr26	13425469	A	R	99	G	37	12	12	A	40	7	7	19	0.517087	1	0	47
chr26	13425532	C	Y	98	C	36	19	19	T	36	8	8	27	0.310477	1	0	63
chr26	13426242	A	R	24	G	30	6	6	A	37	2	2	8	0.142857	1	0	24
chr26	13448316	G	T	23	T	35	9	9	G	0	0	0	9	1	1	0	14
chr26	13448344	T	C	26	C	38	10	10	T	0	0	0	10	1	1	0	10
chr26	13448382	A	G	23	G	37	9	9	A	0	0	0	9	1	1	0	38
chr26	13579512	C	S	42	G	36	4	4	C	36	2	2	6	0.4	1	0	6817
chr26	13734500	C	Y	57	C	39	12	12	T	40	5	5	17	0.760181	1	0	819
chr26	13735319	G	R	28	G	38	4	4	A	40	3	3	7	0.428571	1	0	819
chr26	13738451	A	M	99	C	38	17	17	A	36	9	9	26	0.0999914	1	0	68
chr26	13909863	T	Y	99	T	37	24	24	C	36	23	23	47	0.626541	1	0	86
chr26	13911066	C	Y	85	C	35	7	7	T	36	6	6	13	0.365385	1	0	926
chr26	13923625	T	C	97	C	34	62	62	T	0	0	0	62	1	1	0	659
chr26	13945767	G	R	99	G	36	70	70	A	35	17	17	87	0.0772625	1	0	48
chr26	13945815	C	Y	99	C	37	46	46	T	33	13	13	59	0.0687057	1	0	44
chr26	13946717	A	R	99	G	37	33	33	A	38	22	22	55	0.691405	1	0	15
chr26	13946779	T	Y	99	C	38	39	39	T	37	28	28	67	0.356192	1	0	28
chr26	13946807	T	Y	99	C	38	9	9	T	36	8	8	17	0.569148	1	0	28
chr26	13947983	C	Y	48	C	34	17	17	T	37	6	6	23	0.00985666	1	0	191
chr26	13948174	A	R	43	A	36	30	30	G	31	8	8	38	0.606978	1	0	107
chr26	13990207	C	Y	20	C	33	5	5	T	30	3	3	8	0.598214	1	0	22
chr26	14081580	T	W	23	A	39	2	2	T	40	1	1	3	0.833333	1	0	10095
chr26	14096969	C	Y	32	C	36	3	3	T	33	3	3	6	0.35	1	0	501
chr26	14400825	C	Y	99	C	36	32	32	T	36	12	12	44	0.205798	1	0	61
chr26	14403975	A	R	43	A	37	29	29	G	38	7	7	36	0.392201	1	0	1909
chr26	14457014	A	R	99	G	36	16	16	A	35	10	10	26	0.407968	1	0	824
chr26	14457838	T	Y	62	T	32	10	10	C	39	6	6	16	0.0467033	1	0	66
chr26	14493682	A	G	25	G	34	10	10	A	0	0	0	10	1	1	0	652
chr26	14559462	A	M	42	A	39	5	134	C	40	3	73	207	0.696429	1.96135	0	100
chr26	14635582	A	G	82	G	33	254	254	T	37	1	1	1965	1	1	0	90
chr26	14635672	C	A	99	A	30	255	255	C	0	0	0	476	1	1.13235	0	20
chr26	14635692	G	A	99	A	32	253	292	G	23	1	2	1294	1	1.11901	0	11
chr26	14635703	T	C	99	C	31	254	317	A	33	1	1	1455	1	1.10584	0	11
chr26	14635749	C	A	50	A	39	254	316	T	10	1	1	1393	1	1.06533	0	27
chr26	14635776	C	G	99	G	32	254	254	C	2	1	1	396	1	1.0101	0	7
chr26	14635798	A	G	99	G	35	220	272	A	10	1	1	273	1	1.19048	0	13
chr26	14635815	C	M	99	C	36	182	274	A	36	41	57	331	0.496259	1.32628	0	17
chr26	14635842	A	G	99	G	37	129	236	A	0	0	0	236	1	1.45339	0	20
chr26	14635862	G	A	99	A	37	127	232	G	0	0	0	232	1	1.45259	0	20
chr26	14635921	A	G	56	G	32	54	54	A	0	0	0	54	1	1	0	9
chr26	14635942	A	T	77	T	38	61	61	A	0	0	0	61	1	1	0	6
chr26	14635948	C	T	68	T	38	61	62	C	7	1	1	63	1	1.01587	0	6
chr26	14656129	A	R	66	G	33	5	5	A	33	4	4	9	0.452381	1	0	902
chr26	14659884	C	Y	99	T	38	17	17	C	37	12	12	29	0.526704	1	0	85
chr26	14659969	G	R	81	G	38	19	19	A	38	8	8	27	0.590081	1	0	55
chr26	14660024	A	W	99	A	37	9	9	T	37	6	6	15	0.693906	1	0	42
chr26	14660066	T	W	99	T	32	10	10	A	35	6	6	16	0.591908	1	0	42
chr26	14660153	A	M	99	C	32	15	15	A	38	9	9	24	0.649631	1	0	87
chr26	15248178	T	Y	24	C	35	3	3	T	39	2	2	6	0.4	1	0	152
chr26	15254441	C	Y	99	C	37	16	16	T	37	10	10	26	0.510315	1	0	22
chr26	15255766	C	Y	20	T	33	2	2	C	41	1	1	3	0.833333	1	0	107
chr26	15264097	G	R	95	G	36	13	13	A	28	8	8	21	0.509204	1	0	63
chr26	15264160	C	Y	56	T	38	4	4	C	37	4	4	8	0.671429	1	0	8
chr26	15264168	A	R	36	G	39	4	4	A	39	2	2	6	0.8	1	0	8
chr26	15266995	G	R	99	A	37	35	35	G	36	11	11	46	0.586444	1	0	36
chr26	15267031	C	Y	55	T	32	15	15	C	34	5	5	20	0.432985	1	0	36
chr26	15267317	T	C	23	C	34	9	9	T	0	0	0	9	1	1	0	43
chr26	15267511	G	S	43	C	40	4	4	G	37	2	2	6	0.366667	1	0	24
chr26	15274731	C	M	99	C	35	33	33	A	35	16	16	49	0.4622	1	0	67
chr26	15276986	T	Y	99	T	36	22	22	C	35	15	15	37	0.481734	1	0	173
chr26	15291602	A	R	99	A	36	25	25	G	37	13	13	38	0.369198	1	0	70
chr26	15311778	C	Y	99	C	38	18	18	T	38	10	10	28	0.379747	1	0	1603
chr26	15501083	T	K	46	T	34	9	9	G	31	4	4	13	0.565035	1	0	1046
chr26	15520943	G	S	68	G	35	38	38	C	37	7	7	45	0.481684	1	0	216
chr26	15521159	A	R	99	A	36	14	14	G	32	12	12	26	0.297578	1	0	214
chr26	15521373	A	R	99	A	36	20	20	G	37	15	15	35	0.49344	1	0	14
chr26	15522026	G	R	82	G	36	7	7	A	38	6	6	13	0.545163	1	0	88
chr26	15522114	A	R	95	G	37	6	6	A	37	5	5	11	0.732684	1	0	88
chr26	15522419	T	Y	63	T	38	6	6	C	36	5	5	11	0.544372	1	0	225
chr26	15522644	A	R	99	A	34	25	25	G	36	12	12	37	0.585881	1	0	5
chr26	15522649	C	Y	99	C	37	17	17	T	38	14	14	31	0.670282	1	0	5
chr26	15522659	A	R	99	A	36	17	17	G	37	13	13	30	0.483568	1	0	10
chr26	15522702	C	Y	61	T	38	10	10	C	38	4	4	14	0.683317	1	0	43
chr26	15522747	T	Y	20	C	37	3	3	T	41	1	1	4	0.75	1	0	14
chr26	15523269	G	K	34	G	36	17	17	T	37	4	4	21	0.674436	1	0	128
chr26	15524875	C	Y	99	C	33	130	130	T	36	57	57	187	0.0218067	1	0	103
chr26	15525112	C	T	69	T	38	28	28	C	0	0	0	28	1	1	0	20
chr26	15525217	C	S	94	C	35	15	15	G	35	9	9	24	0.107614	1	0	105
chr26	15525608	A	M	38	A	30	15	15	C	28	5	5	20	0.5	1	0	391
chr26	15526012	G	S	99	G	37	24	24	C	36	21	21	45	0.637546	1	0	32
chr26	15526044	G	R	99	G	35	35	35	A	37	14	14	49	0.0712381	1	0	32
chr26	15526093	G	R	99	G	33	23	23	A	36	14	14	37	0.536743	1	0	49
chr26	15526180	T	Y	99	T	34	18	18	C	39	11	11	29	0.00624896	1	0	87
chr26	15526407	A	R	52	G	35	6	6	A	40	3	3	9	0.511905	1	0	53
chr26	15526523	G	S	65	C	38	4	4	G	35	4	4	8	0.1	1	0	62
chr26	15526585	A	W	38	A	37	5	5	T	37	3	3	8	0.5	1	0	42
chr26	15527056	C	Y	51	T	38	4	4	C	37	3	3	7	0.714286	1	0	13
chr26	15527069	C	Y	45	C	35	12	12	T	28	6	6	18	0.0752532	1	0	13
chr26	15527510	T	K	79	T	38	6	6	G	38	5	5	11	0.534632	1	0	151
chr26	15527860	G	R	54	A	38	4	4	G	37	3	3	7	0.657143	1	0	27
chr26	15528191	G	K	28	T	39	11	11	G	38	2	2	13	0.557692	1	0	23
chr26	15528334	G	R	76	G	39	5	5	A	35	5	5	10	0.27381	1	0	59
chr26	15528425	T	W	85	T	38	6	6	A	39	5	5	11	0.396104	1	0	6
chr26	15528431	C	Y	74	C	34	6	6	T	37	5	5	11	0.732684	1	0	6
chr26	15528483	T	Y	99	C	35	7	7	T	36	5	5	12	0.659722	1	0	10
chr26	15528493	G	R	69	A	31	7	7	G	36	4	4	11	0.324242	1	0	10
chr26	15528505	C	S	63	G	38	5	5	C	32	3	3	8	0.160714	1	0	12
chr26	15528570	T	K	83	G	39	5	5	T	35	4	4	9	0.015873	1	0	50
chr26	15529934	G	R	21	G	36	14	14	A	37	4	4	18	0.360458	1	0	98
chr26	15530032	G	R	31	A	36	3	3	G	34	3	3	6	0.35	1	0	18
chr26	15530345	G	S	99	G	30	152	152	C	31	36	36	189	0.146272	1	0	78
chr26	15530423	C	S	99	C	36	209	209	G	34	46	46	1134	0.114622	1	0	48
chr26	15855105	C	S	22	G	35	3	3	C	39	1	1	4	0.5	1	0	486
chr26	15870244	A	W	29	T	40	2	2	A	41	1	1	3	0.833333	1	0	5
chr26	16342655	A	R	54	G	38	6	6	A	35	3	3	9	0.565476	1	0	6
chr26	16344219	C	Y	56	T	35	4	4	C	36	3	3	7	0.714286	1	0	1461
chr26	16350418	A	R	64	G	36	5	5	A	39	4	4	9	0.206349	1	0	410
chr26	16351513	C	S	23	G	38	2	2	C	37	1	1	3	0.666667	1	0	147
chr26	16355312	T	K	67	T	37	22	22	G	37	6	6	28	0.247024	1	0	1609
chr26	16384281	C	Y	39	C	40	3	3	T	38	3	3	6	0.525	1	0	1925
chr26	16496062	C	Y	24	C	39	4	4	T	40	3	3	7	0.714286	1	0	168
chr26	16496230	A	R	25	G	34	4	4	A	34	4	4	8	0.778571	1	0	168
chr26	16498809	G	R	32	G	35	13	13	A	33	5	5	18	0.144374	1	0	1308
chr26	16890441	T	G	41	G	37	16	16	T	0	0	0	16	1	1	0	15
chr26	16890456	A	G	45	G	37	17	17	A	0	0	0	17	1	1	0	15
chr26	16890595	T	C	55	C	33	24	24	T	0	0	0	24	1	1	0	39
chr26	16890634	G	R	99	A	37	19	19	G	37	7	7	26	0.662794	1	0	39
chr26	16890864	T	C	52	C	35	19	19	T	0	0	0	19	1	1	0	40
chr26	16890904	A	C	31	C	37	12	12	A	0	0	0	12	1	1	0	40
chr26	16891121	C	G	69	G	35	32	32	C	0	0	0	32	1	1	0	16
chr26	16891137	C	Y	45	T	33	19	19	C	34	7	7	26	0.662794	1	0	10
chr26	16891171	T	Y	23	C	25	4	4	T	32	2	4	8	0.4	1.25	0	12
chr26	17244124	G	R	99	G	34	153	153	A	33	45	45	198	0.287461	1	0	320
chr26	17250329	G	R	99	G	34	29	29	A	35	10	10	39	0.639419	1	0	373
chr26	17257278	A	R	34	G	40	3	3	A	41	2	2	5	0.2	1	0	19
chr26	17257377	G	R	39	A	39	3	3	G	38	2	2	5	0.7	1	0	99
chr26	17284377	G	K	62	T	36	27	27	G	36	5	5	32	0.343551	1	0	44
chr26	17284421	G	R	76	A	34	6	6	G	36	4	4	10	0.728571	1	0	44
chr26	17327089	C	Y	65	C	34	80	80	T	33	13	13	93	0.334853	1	0	135
chr26	17327495	G	R	99	G	36	200	200	A	37	55	55	600	0.205654	1	0	221
chr26	17327716	G	R	99	G	36	203	203	A	37	48	48	251	0.129313	1	0	93
chr26	17327809	T	Y	99	T	37	101	101	C	37	63	63	164	0.198529	1	0	28
chr26	17327837	A	R	99	A	37	155	155	G	37	26	26	181	0.178205	1	0	26
chr26	17327863	T	Y	99	T	35	210	210	C	38	45	45	403	0.0163907	1	0	26
chr26	17327906	T	Y	99	T	36	198	198	C	35	57	57	374	0.27828	1	0	29
chr26	17327935	C	S	99	C	33	164	164	G	33	59	59	224	0.277395	1	0	5
chr26	17327940	A	R	99	A	31	151	151	G	29	52	52	203	0.102287	1	0	5
chr26	17327966	G	S	99	G	32	194	194	C	34	61	61	330	0.049481	1	0	26
chr26	17328391	C	S	99	C	36	185	185	G	36	70	70	308	0.356738	1	0	285
chr26	17328676	A	R	99	A	37	181	181	G	36	74	74	400	0.106054	1	0	91
chr26	17328767	G	R	99	G	36	225	225	A	34	30	30	375	0.0137029	1	0	34
chr26	17328801	T	Y	99	C	36	133	133	T	34	121	121	289	0.132806	1	0	34
chr26	17329246	C	Y	99	C	36	179	179	T	34	75	75	355	0.00369011	1	0	39
chr26	17329406	G	S	99	G	36	190	190	C	35	65	65	393	0.315184	1	0	160
chr26	17329569	C	Y	99	C	34	233	233	T	33	22	22	709	0.409702	1	0	41
chr26	17329610	T	Y	99	T	35	184	184	C	35	71	71	459	0.122211	1	0	41
chr26	17329766	G	R	99	A	33	186	186	G	35	67	67	301	0.276305	1	0	125
chr26	17329891	A	R	99	A	37	175	175	G	37	80	80	276	0.288703	1	0	125
chr26	17331117	C	Y	28	T	35	6	6	C	38	2	2	8	0.321429	1	0	38
chr26	17331189	C	Y	24	C	34	6	6	T	38	3	3	9	0.547619	1	0	34
chr26	17331818	G	R	99	G	33	23	23	A	36	12	12	36	0.513211	1	0	8
chr26	17332035	T	Y	35	T	39	14	14	C	37	5	5	19	0.0435157	1	0	60
chr26	17332095	G	R	99	G	36	39	39	A	36	17	17	56	0.694425	1	0	60
chr26	17332168	T	C	92	C	36	49	49	T	0	0	0	49	1	1	0	40
chr26	17332208	A	R	99	A	36	26	26	G	36	14	14	40	0.352674	1	0	40
chr26	17333175	G	S	99	G	35	16	16	C	36	7	7	23	0.717636	1	0	36
chr26	17333782	G	R	33	G	34	13	13	A	31	5	5	18	0.387488	1	0	113
chr26	17333895	G	R	77	G	36	10	10	A	38	6	6	16	0.131743	1	0	51
chr26	17333946	G	R	46	G	37	5	5	A	37	4	4	9	0.68254	1	0	51
chr26	17334928	G	K	43	G	36	4	4	T	38	3	3	7	0.714286	1	0	275
chr26	17335203	A	R	32	G	30	3	3	A	40	2	2	5	0.6	1	0	14
chr26	17335638	A	R	80	A	37	16	16	G	36	8	8	24	0.107197	1	0	105
chr26	17335743	G	R	79	A	36	5	5	G	32	5	5	10	0.577381	1	0	105
chr26	17336014	C	Y	21	C	38	8	8	T	40	3	3	11	0.387879	1	0	163
chr26	17336403	A	W	42	A	32	23	23	T	34	5	5	29	0.70406	1	0	48
chr26	17336451	A	R	99	A	36	32	32	G	37	22	22	54	0.37338	1	0	48
chr26	17336879	C	S	67	C	38	7	7	G	38	5	5	12	0.438131	1	0	58
chr26	17336937	A	M	67	A	37	5	5	C	38	4	4	9	0.452381	1	0	58
chr26	17337612	T	Y	26	T	41	3	3	C	39	3	3	6	0.05	1	0	66
chr26	17337923	G	R	85	G	37	21	21	A	39	7	7	28	0.528221	1	0	39
chr26	17337962	T	K	99	T	31	16	16	G	33	12	12	28	0.560205	1	0	21
chr26	17337983	G	K	99	G	28	16	16	T	26	10	10	26	0.577543	1	0	21
chr26	17338007	C	Y	99	C	34	10	10	T	32	7	7	17	0.650221	1	0	24
chr26	17338094	T	Y	99	T	36	21	21	C	35	15	15	37	0.675943	1	0	10
chr26	17338131	T	Y	78	T	36	13	13	C	35	7	7	20	0.105302	1	0	24
chr26	17338281	A	R	43	A	35	13	13	G	36	5	5	18	0.283147	1	0	28
chr26	17338309	A	R	69	G	38	7	7	A	30	8	8	15	0.0029526	1	0	20
chr26	17338329	T	W	38	T	34	11	11	A	35	4	4	15	0.330403	1	0	20
chr26	17338711	G	K	49	G	35	6	6	T	28	4	4	10	0.380952	1	0	11
chr26	17338722	T	Y	27	T	37	4	4	C	33	3	3	7	0.6	1	0	11
chr26	17339182	C	M	90	A	38	5	5	C	38	4	4	9	0.72619	1	0	88
chr26	17339531	G	R	26	A	35	3	3	G	25	4	4	7	0.2	1	0	20
chr26	17339748	T	K	36	T	35	12	12	G	34	4	4	16	0.299451	1	0	78
chr26	17339944	G	R	44	G	33	9	9	A	32	4	4	13	0.677622	1	0	19
chr26	17339963	A	M	47	A	38	11	11	C	36	4	4	15	0.585714	1	0	19
chr26	17340142	T	Y	30	C	35	14	14	T	35	3	3	17	0.691912	1	0	31
chr26	17340370	C	M	57	C	38	5	5	A	36	4	4	9	0.365079	1	0	29
chr26	17341449	C	Y	35	C	35	7	7	T	39	4	4	11	0.0545455	1	0	30
chr26	17341867	G	R	65	G	37	7	8	A	39	5	5	13	0.5	1.15385	0	7
chr26	17341874	T	Y	56	T	38	7	7	C	37	5	5	12	0.550505	1	0	7
chr26	17342564	C	M	21	C	36	14	14	A	36	4	4	18	0.520588	1	0	81
chr26	17342645	T	K	66	G	35	7	7	T	38	3	3	10	0.629167	1	0	43
chr26	17343781	C	Y	52	T	37	4	4	C	34	3	3	7	0.2	1	0	256
chr26	17344292	A	M	36	C	39	4	4	A	38	2	2	6	0.7	1	0	145
chr26	17346583	A	R	30	G	37	3	3	A	39	2	2	5	0.7	1	0	1182
chr26	17347814	A	G	28	G	36	12	12	A	0	0	0	12	1	1	0	21
chr26	17348259	T	Y	54	T	31	6	6	C	35	4	4	10	0.728571	1	0	37
chr26	17348296	A	R	38	A	29	11	11	G	31	5	5	16	0.413462	1	0	7
chr26	17348303	T	Y	46	T	32	11	11	C	35	5	5	16	0.188645	1	0	7
chr26	17348547	G	R	35	A	35	4	4	G	33	2	2	6	0.6	1	0	54
chr26	17348601	T	K	23	T	36	2	2	G	35	2	2	4	0.666667	1	0	54
chr26	17348891	T	K	23	G	35	2	2	T	39	1	1	3	0.333333	1	0	54
chr26	17357984	T	Y	41	T	35	6	6	C	35	4	4	10	0.457143	1	0	65
chr26	17358049	A	W	30	A	34	5	5	T	38	3	3	8	0.196429	1	0	65
chr26	17364045	C	Y	99	C	32	79	79	T	35	50	50	129	0.00258257	1	0	14
chr26	17368140	C	Y	33	T	38	3	3	C	38	2	2	5	0.4	1	0	27
chr26	17376394	G	S	22	C	39	2	2	G	41	1	1	3	0.833333	1	0	1020
chr26	17379729	C	S	20	G	36	2	2	C	36	1	1	3	0.666667	1	0	917
chr26	17389290	T	C	99	C	36	255	255	T	0	0	0	404	1	1	0	32
chr26	17389322	A	R	99	A	36	185	185	G	35	70	70	407	0.0844817	1	0	32
chr26	17389501	A	R	74	G	35	33	33	A	36	10	10	43	0.691598	1	0	132
chr26	17414927	T	Y	51	T	35	16	16	C	34	6	6	22	0.295016	1	0	2478
chr26	17419157	G	R	44	G	35	16	16	A	36	5	5	21	0.710428	1	0	463
chr26	17596409	A	R	99	A	36	56	56	G	38	18	18	74	0.204623	1	0	38
chr26	17596447	T	Y	65	T	36	37	37	C	33	10	10	47	0.256654	1	0	38
chr26	17596898	G	S	99	G	31	22	22	C	32	15	15	37	0.159474	1	0	7
chr26	17599187	C	Y	21	T	36	2	2	C	41	1	1	3	0.833333	1	0	366
chr26	17608120	T	G	28	G	33	11	11	T	0	0	0	11	1	1	0	1262
chr26	17631519	G	C	99	C	37	109	109	G	0	0	0	109	1	1	0	19
chr26	17631538	T	A	99	A	37	114	114	T	0	0	0	114	1	1	0	11
chr26	17631644	G	T	99	T	34	254	256	A	34	1	1	472	1	1.30508	0	90
chr26	17631734	T	C	75	C	37	79	318	T	36	2	2	322	1	1.74534	0	7
chr26	17631741	T	G	75	G	37	61	136	T	35	1	1	137	1	1.54745	0	7
chr26	17641473	A	R	24	G	32	4	4	A	35	2	2	6	0.4	1	0	692
chr26	17644961	A	M	21	C	37	2	2	A	36	1	1	3	0.666667	1	0	21
chr26	17767140	A	R	38	G	38	4	4	A	36	3	3	7	0.2	1	0	1119
chr26	17790354	C	S	41	C	36	11	11	G	40	4	4	15	0.171429	1	0	348
chr26	17790702	T	W	30	T	35	7	7	A	39	3	3	10	0.629167	1	0	348
chr26	17803257	C	M	50	A	35	4	4	C	26	4	4	8	0.242857	1	0	11
chr26	17953649	T	C	51	C	35	21	21	T	0	0	0	21	1	1	0	62
chr26	17953711	A	R	28	G	28	5	5	A	37	2	2	7	0.190476	1	0	50
chr26	17953933	A	G	88	G	36	116	116	A	31	1	1	117	1	1	0	130
chr26	17954063	A	G	99	G	32	136	136	C	2	1	1	137	1	1	0	45
chr26	17954108	A	G	91	G	34	83	83	A	31	1	1	84	1	1	0	31
chr26	17954139	A	G	99	G	36	91	91	A	26	1	1	92	1	1	0	28
chr26	17954167	T	Y	99	T	37	18	18	C	36	13	13	31	0.257245	1	0	14
chr26	17954181	T	C	69	C	36	26	26	T	0	0	0	26	1	1	0	14
chr26	17954284	C	Y	99	T	35	76	76	C	34	24	24	100	0.0783251	1	0	26
chr26	17954310	C	G	99	G	35	62	62	C	0	0	0	62	1	1	0	9
chr26	17954319	A	C	98	C	36	51	51	A	0	0	0	51	1	1	0	9
chr26	17954595	A	G	66	G	35	28	28	A	0	0	0	28	1	1	0	32
chr26	17954627	T	C	80	C	38	33	33	T	0	0	0	33	1	1	0	26
chr26	17954757	A	G	70	G	38	47	47	A	0	0	0	47	1	1	0	29
chr26	17954786	T	C	59	C	33	48	48	T	0	0	0	48	1	1	0	29
chr26	18073700	A	W	20	A	40	2	2	T	37	2	2	4	0.666667	1	0	1078
chr26	18074778	A	M	61	C	36	4	4	A	38	3	3	7	0.714286	1	0	1078
chr26	18434323	A	M	99	A	36	9	9	C	35	7	7	16	0.459091	1	0	52
chr26	18435188	A	R	99	A	33	84	84	G	37	36	36	121	0.00159271	1	0	255
chr26	18435548	T	K	80	T	38	8	8	G	39	7	7	15	0.477545	1	0	210
chr26	18435764	T	Y	99	T	27	172	172	C	31	55	55	230	0.000333958	1	0	5
chr26	18436008	T	W	99	T	35	44	44	A	36	10	10	55	0.573772	1	0	221
chr26	18436229	A	R	28	A	34	32	32	G	33	7	7	39	0.408035	1	0	39
chr26	18501062	G	A	31	A	36	12	12	G	0	0	0	12	1	1	0	891
chr26	18699085	T	K	72	G	33	9	9	T	39	3	3	13	0.536364	1	0	1271
chr26	18702109	T	W	32	T	35	11	11	A	40	3	3	14	0.556319	1	0	644
chr26	18810140	T	Y	35	C	36	4	4	T	37	2	2	6	0.4	1	0	63
chr26	18814577	A	R	57	A	35	6	6	G	32	6	6	12	0.560065	1	0	60
chr26	18814637	A	R	46	A	33	12	12	G	28	6	6	18	0.518207	1	0	60
chr26	18814753	G	R	75	G	34	9	9	A	34	6	6	15	0.227972	1	0	116
chr26	18815296	A	R	99	G	36	46	46	A	34	32	32	78	0.00605176	1	0	404
chr26	18816372	G	R	99	G	36	20	20	A	35	17	17	37	0.564127	1	0	157
chr26	18816605	T	C	86	C	34	77	77	T	0	0	0	77	1	1	0	76
chr26	18816996	G	R	99	G	35	70	70	A	34	17	17	87	0.0324049	1	0	12
chr26	18817008	C	Y	99	T	35	107	107	C	35	14	14	121	0.462878	1	0	12
chr26	18973862	G	R	99	G	33	10	10	A	31	9	9	19	0.48412	1	0	159
chr26	18993475	G	R	21	G	31	7	7	A	35	3	3	10	0.258333	1	0	60
chr26	18993535	T	C	99	C	37	61	61	T	0	0	0	61	1	1	0	60
chr26	18994346	C	Y	99	C	36	27	27	T	34	19	19	46	0.574399	1	0	11
chr26	18994540	C	Y	30	T	32	4	4	C	33	2	2	6	0.8	1	0	26
chr26	18994566	T	Y	34	C	37	4	4	T	34	2	2	6	0.633333	1	0	11
chr26	18994577	C	Y	31	T	35	4	4	C	35	2	2	6	0.4	1	0	11
chr26	18994603	C	Y	31	T	37	4	4	C	35	2	2	6	0.4	1	0	26
chr26	18995782	C	Y	45	C	31	4	4	T	30	4	4	8	0.557143	1	0	10
chr26	18997834	G	R	99	G	35	20	20	A	37	12	12	32	0.0976706	1	0	185
chr26	18998019	A	R	99	A	38	30	30	G	38	12	12	42	0.596386	1	0	117
chr26	19907721	C	Y	31	C	28	5	5	T	32	3	3	8	0.696429	1	0	8
chr26	19911032	C	Y	39	C	35	25	25	T	36	6	6	31	0.451567	1	0	258
chr26	19911654	C	Y	95	C	38	20	20	T	36	9	9	29	0.563343	1	0	96
chr26	19914000	A	R	24	G	38	3	3	A	35	2	2	5	0.1	1	0	59
chr26	19914059	C	Y	52	C	32	5	5	T	38	4	4	9	0.515873	1	0	59
chr26	19915747	C	S	79	C	38	5	5	G	37	5	5	10	0.710317	1	0	254
chr26	19916607	C	Y	21	C	35	6	6	T	36	3	3	9	0.452381	1	0	39
chr26	19916646	G	R	73	A	37	5	5	G	34	5	5	10	0.555556	1	0	39
chr26	19921208	G	R	99	G	37	11	11	A	32	9	9	20	0.516861	1	0	26
chr26	19921238	G	R	20	G	36	5	5	A	38	3	3	8	0.392857	1	0	30
chr26	19922218	C	Y	36	C	29	5	5	T	38	3	3	8	0.642857	1	0	7
chr26	19922225	T	Y	26	T	36	5	5	C	25	4	4	9	0.571429	1	0	7
chr26	19923232	C	Y	48	C	34	29	29	T	32	8	8	37	0.0117263	1	0	90
chr26	19923322	C	Y	96	C	35	55	55	T	31	13	13	68	0.0779152	1	0	12
chr26	19923334	C	Y	96	C	32	43	43	T	33	10	10	53	0.72109	1	0	12
chr26	19923374	G	R	99	G	34	47	47	A	32	13	13	60	0.735871	1	0	40
chr26	19923452	C	Y	64	C	33	38	38	T	33	7	7	45	0.658632	1	0	9
chr26	19923461	T	Y	52	C	36	14	14	T	34	4	4	18	0.661275	1	0	9
chr26	19923559	T	Y	99	C	36	48	48	T	37	17	17	65	0.417233	1	0	16
chr26	19923605	T	K	99	T	32	55	55	G	36	14	14	69	0.00441428	1	0	9
chr26	19923719	C	M	72	C	34	85	85	A	24	18	18	103	1.96E-05	1	0	38
chr26	19923793	T	Y	31	T	39	11	11	C	35	4	4	15	0.526007	1	0	23
chr26	20087993	G	R	99	A	36	15	15	G	35	7	7	22	0.245104	1	0	47
chr26	20088052	C	Y	93	T	34	20	20	C	33	7	7	27	0.362626	1	0	11
chr26	20088198	G	R	29	G	33	15	15	A	35	5	5	20	0.276574	1	0	146
chr26	20124215	T	C	32	C	36	12	12	T	0	0	0	12	1	1	0	45
chr26	20124260	C	M	54	C	37	5	5	A	37	4	4	9	0.547619	1	0	10
chr26	20124270	C	M	26	C	37	6	6	A	40	3	3	9	0.130952	1	0	10
chr26	20124895	C	S	26	C	38	8	8	G	39	3	3	11	0.730303	1	0	45
chr26	20124940	G	R	23	G	38	7	7	A	38	3	3	10	0.416667	1	0	45
chr26	20349345	T	Y	69	C	34	5	5	T	34	4	4	9	0.452381	1	0	21
chr26	20349379	A	G	20	G	35	8	8	A	0	0	0	8	1	1	0	34
chr26	20510604	T	Y	99	C	32	135	135	T	34	120	120	280	0.0277772	1	0	55
chr26	20510659	T	Y	50	T	31	112	112	C	32	21	21	135	0.170209	1	0	40
chr26	20510699	C	M	99	C	37	24	24	A	36	19	19	43	0.215348	1	0	14
chr26	20510787	T	Y	99	C	36	47	47	T	34	21	21	68	0.249208	1	0	74
chr26	20510866	T	Y	99	C	35	151	151	T	33	62	62	214	0.19014	1	0	61
chr26	20510927	C	Y	99	C	34	210	210	T	33	33	33	243	0.0549791	1	0	61
chr26	20511004	A	M	99	A	32	209	209	C	33	45	45	464	0.226486	1	0	77
chr26	20511166	T	Y	65	T	34	73	73	C	33	17	17	92	0.0629129	1	0	23
chr26	20513490	G	R	69	G	36	6	6	A	36	5	5	11	0.732684	1	0	141
chr26	20514483	G	R	47	G	35	6	6	A	36	4	4	10	0.380952	1	0	74
chr26	20514557	A	W	79	A	38	5	5	T	33	5	5	10	0.52381	1	0	74
chr26	20514681	T	Y	21	T	35	3	3	C	34	3	3	6	0.75	1	0	124
chr26	20515395	C	S	39	G	38	3	3	C	30	2	2	5	0.55	1	0	143
chr26	20515538	C	S	99	G	33	7	7	C	37	6	6	13	0.365385	1	0	78
chr26	20515730	T	Y	48	T	35	4	4	C	31	4	4	8	0.442857	1	0	64
chr26	20515794	C	Y	99	T	35	10	10	C	27	12	12	22	0.595243	1	0	19
chr26	20515813	A	R	61	A	29	17	17	G	34	6	6	23	0.618181	1	0	19
chr26	20518519	A	M	99	A	34	33	33	C	30	21	21	54	0.708214	1	0	102
chr26	20518621	G	R	99	G	35	42	42	A	34	22	22	64	0.281113	1	0	95
chr26	20518716	C	S	24	C	31	19	19	G	37	4	4	23	0.228233	1	0	40
chr26	20518756	C	Y	43	C	36	27	27	T	36	6	6	33	0.709473	1	0	31
chr26	20518836	G	R	46	G	36	11	11	A	35	5	5	16	0.220467	1	0	49
chr26	20519076	C	Y	33	C	35	5	5	T	36	3	3	8	0.75	1	0	51
chr26	20519127	C	M	99	C	36	13	13	A	36	8	8	21	0.714905	1	0	26
chr26	20519153	T	Y	59	T	29	39	39	C	32	8	8	47	0.576958	1	0	10
chr26	20519583	G	K	34	G	36	6	6	T	37	3	3	9	0.72619	1	0	28
chr26	20519611	G	S	38	G	37	6	6	C	37	3	3	9	0.72619	1	0	28
chr26	20520078	C	M	22	C	38	9	9	A	31	4	4	13	0.00559441	1	0	226
chr26	20520367	T	Y	99	T	37	22	22	C	38	9	9	31	0.594778	1	0	42
chr26	20521218	T	K	40	T	37	4	4	G	38	3	3	7	0.785714	1	0	111
chr26	20521820	C	Y	72	C	38	9	9	T	33	7	7	16	0.00393357	1	0	125
chr26	20522012	A	G	44	G	35	16	16	A	0	0	0	16	1	1	0	67
chr26	20522438	T	Y	55	T	37	5	5	C	30	5	5	10	0.154762	1	0	19
chr26	20522457	A	M	43	C	31	3	3	A	36	2	2	5	0.4	1	0	19
chr26	20523074	T	Y	45	T	38	5	5	C	36	4	4	9	0.571429	1	0	86
chr26	20523160	A	R	77	A	34	16	16	G	38	7	7	23	0.187978	1	0	86
chr26	20523276	A	M	99	A	36	17	17	C	38	7	7	24	0.402079	1	0	84
chr26	20523360	T	K	53	T	27	9	9	G	38	4	4	13	0.504895	1	0	84
chr26	20524056	T	K	26	T	36	6	6	G	35	3	3	9	0.452381	1	0	405
chr26	20526261	T	Y	52	C	36	7	7	T	39	3	3	10	0.529167	1	0	380
chr26	20526729	G	S	52	G	32	8	8	C	35	4	4	12	0.230303	1	0	38
chr26	20526767	A	R	21	A	35	8	8	G	40	4	4	12	0.0141414	1	0	38
chr26	20527365	C	Y	63	C	35	14	14	T	34	6	6	20	0.679515	1	0	194
chr26	20527559	A	R	50	A	34	7	7	G	34	5	5	12	0.632576	1	0	194
chr26	20529276	G	R	23	G	36	5	5	A	35	3	3	8	0.392857	1	0	231
chr26	20531728	C	Y	25	C	39	6	6	T	39	3	3	9	0.452381	1	0	40
chr26	20531852	A	R	67	G	39	5	5	A	36	4	4	9	0.515873	1	0	22
chr26	20531874	G	K	82	T	35	8	8	G	35	4	4	12	0.766667	1	0	22
chr26	20532317	T	Y	37	C	34	4	4	T	37	2	2	6	0.7	1	0	88
chr26	20533245	C	Y	29	C	34	8	8	T	27	4	4	12	0.230303	1	0	85
chr26	20533458	A	R	58	G	35	10	10	A	35	4	4	14	0.317682	1	0	7
chr26	20533641	G	R	36	A	38	4	4	G	35	2	2	6	0.633333	1	0	8
chr26	20534904	C	Y	54	T	35	5	5	C	36	3	3	8	0.75	1	0	323
chr26	20536875	A	R	71	G	37	8	8	A	37	4	4	12	0.466667	1	0	77
chr26	20536952	A	R	69	G	34	7	7	A	36	4	4	11	0.324242	1	0	53
chr26	20537005	A	G	23	G	36	9	9	A	0	0	0	9	1	1	0	53
chr26	20537363	T	Y	26	T	37	5	5	C	36	3	3	8	0.285714	1	0	126
chr26	20539407	A	R	33	G	38	4	4	A	34	2	2	6	0.366667	1	0	101
chr26	20540092	G	R	82	G	31	11	11	A	38	7	7	18	0.00568753	1	0	32
chr26	20540124	T	Y	37	T	33	15	15	C	34	5	5	20	0.432985	1	0	32
chr26	20540193	G	R	99	G	34	21	21	A	31	15	15	36	0.522292	1	0	16
chr26	20541231	A	R	20	G	36	3	3	A	36	2	2	5	0.8	1	0	70
chr26	20541301	G	R	27	A	34	4	4	G	37	2	2	6	0.266667	1	0	59
chr26	20541360	A	R	65	G	37	5	5	A	35	5	5	10	0.75	1	0	10
chr26	20541370	C	S	99	G	37	7	7	C	37	5	5	12	0.75	1	0	10
chr26	20541811	C	Y	25	C	37	5	5	T	39	3	3	8	0.285714	1	0	178
chr26	20542333	A	R	29	G	38	3	3	A	29	3	3	6	0.675	1	0	38
chr26	20544025	A	R	37	A	32	7	7	G	37	4	4	11	0.463636	1	0	301
chr26	20544326	C	Y	53	C	38	5	5	T	40	4	4	9	0.277778	1	0	21
chr26	20544347	G	S	34	G	35	5	5	C	34	3	3	8	0.5	1	0	21
chr26	20553628	T	K	99	G	33	41	41	T	32	27	27	68	0.455092	1	0	146
chr26	20553774	G	R	99	G	36	180	180	A	35	29	29	209	0.125808	1	0	60
chr26	20553834	C	M	99	C	34	134	134	A	33	57	57	191	0.0678786	1	0	60
chr26	20554961	T	Y	30	C	38	5	5	T	36	2	2	7	0.285714	1	0	326
chr26	20555536	T	Y	99	T	37	126	126	C	34	19	19	146	0.0280562	1	0	39
chr26	20556039	G	K	99	G	36	90	90	T	35	43	43	133	0.199943	1	0	240
chr26	20556279	C	S	99	C	37	69	69	G	36	64	64	134	0.27461	1	0	240
chr26	20557771	C	Y	32	T	35	3	3	C	24	3	3	6	0.35	1	0	264
chr26	20571741	A	R	27	A	36	4	4	G	36	3	3	7	0.428571	1	0	45
chr26	20572301	G	R	36	A	38	6	6	G	24	4	4	10	0.0857143	1	0	507
chr26	20573111	G	R	53	G	29	15	15	A	34	7	7	22	0.290746	1	0	445
chr26	20573556	A	M	99	A	36	13	13	C	37	9	9	22	0.552326	1	0	445
chr26	20574431	A	R	70	A	35	21	21	G	32	8	8	29	0.550092	1	0	5
chr26	20576657	T	Y	92	C	37	8	8	T	33	5	5	13	0.362082	1	0	251
chr26	20577052	T	Y	99	T	31	60	60	C	32	26	26	86	0.128593	1	0	69
chr26	20577163	T	G	95	G	33	106	106	T	0	0	0	106	1	1	0	111
chr26	20578014	C	Y	59	T	37	9	9	C	37	4	4	13	0.46993	1	0	219
chr26	20578509	C	Y	99	C	35	69	69	T	34	44	44	114	0.204033	1	0	275
chr26	20579839	A	R	46	A	35	11	11	G	35	5	5	16	0.75	1	0	58
chr26	20579897	A	R	99	G	35	16	16	A	28	9	9	25	0.243358	1	0	58
chr26	20580617	C	Y	53	C	35	11	11	T	33	5	5	16	0.610234	1	0	290
chr26	20581521	G	R	36	G	36	16	16	A	40	5	5	21	0.0455059	1	0	607
chr26	20582128	G	S	99	G	33	20	20	C	33	10	10	30	0.678291	1	0	18
chr26	20582585	G	R	35	G	37	3	3	A	36	3	3	6	0.75	1	0	103
chr26	20598418	C	Y	70	C	34	23	23	T	34	8	8	31	0.0789878	1	0	148
chr26	20617537	G	S	35	G	31	5	5	C	32	3	3	8	0.5	1	0	2360
chr26	20629353	G	R	29	G	38	3	3	A	34	3	3	6	0.2	1	0	102
chr26	20630319	G	R	68	A	38	13	13	G	32	6	6	19	0.105005	1	0	186
chr26	20632445	A	C	22	C	37	10	10	A	0	0	0	10	1	1	0	61
chr26	20632577	A	G	37	G	29	14	14	A	0	0	0	14	1	1	0	69
chr26	20665491	T	Y	61	C	36	10	10	T	36	4	4	14	0.70979	1	0	53
chr26	20665544	G	R	46	A	37	6	6	G	37	3	3	9	0.547619	1	0	53
chr26	20748625	G	R	27	G	34	5	5	A	26	4	4	9	0.0555556	1	0	123
chr26	20748800	G	S	66	G	30	10	10	C	33	7	7	17	0.548308	1	0	175
chr26	20754214	G	S	23	C	38	2	2	G	39	1	1	3	0.666667	1	0	6
chr26	20757103	G	R	26	G	36	14	14	A	36	4	4	18	0.520588	1	0	36
chr26	20770133	A	R	25	A	35	121	122	G	33	13	13	137	0.044316	1.0146	0	9
chr26	20770142	G	R	99	G	37	137	138	A	36	28	28	166	0.306521	1.01205	0	9
chr26	20770382	A	T	37	T	35	15	26	A	0	0	0	26	1	2.11538	0	40
chr26	20770422	A	G	99	G	37	55	72	A	0	0	0	72	1	1.5	0	40
chr26	20770945	G	R	99	G	35	170	192	A	36	25	32	224	0.185197	1.13839	0	523
chr26	20771799	T	K	20	T	37	3	3	G	38	2	2	5	0.8	1	0	34
chr26	20793020	C	Y	99	C	33	34	34	T	31	11	11	45	0.412466	1	0	646
chr26	20798908	G	A	20	A	34	8	8	G	0	0	0	8	1	1	0	217
chr26	20822055	A	R	69	A	32	23	23	G	34	8	8	32	0.622948	1	0	760
chr26	20911300	A	W	20	A	28	8	8	T	36	3	3	12	0.0424242	1	0	524
chr26	20945945	G	S	60	G	37	4	4	C	34	4	4	8	0.242857	1	0	21
chr26	20945966	G	R	36	A	36	4	4	G	38	2	2	6	0.633333	1	0	21
chr26	21274101	G	R	29	G	38	5	5	A	39	3	3	8	0.285714	1	0	23
chr26	21289001	C	M	99	C	35	48	48	A	35	21	21	69	0.187596	1	0	44
chr26	21289045	C	M	20	C	34	111	111	A	34	7	7	118	0.372713	1	0	44
chr26	21289191	C	Y	99	C	37	72	72	T	38	56	56	128	0.0545905	1	0	144
chr26	21289335	G	R	99	G	32	61	61	A	35	23	23	85	0.0499731	1	0	24
chr26	21289359	T	Y	99	T	34	28	28	C	33	15	15	43	0.104902	1	0	24
chr26	21289426	A	R	99	A	37	45	45	G	37	17	17	62	0.640692	1	0	38
chr26	21289464	G	R	99	G	36	40	40	A	37	13	13	53	0.719578	1	0	38
chr26	21289510	A	R	85	A	37	25	25	G	35	9	9	34	0.198605	1	0	46
chr26	21289617	G	R	99	G	36	12	12	A	35	9	9	21	0.486136	1	0	56
chr26	21289673	A	W	99	A	36	26	26	T	38	23	23	49	0.538318	1	0	56
chr26	21289738	C	Y	99	C	35	61	61	T	35	43	43	105	0.371932	1	0	51
chr26	21289789	G	R	99	G	34	52	52	A	36	29	29	81	0.262586	1	0	51
chr26	21289857	A	G	99	G	36	88	88	T	22	1	1	89	1	1	0	45
chr26	21289902	C	Y	99	C	37	42	42	T	37	17	17	59	0.220047	1	0	45
chr26	21290023	G	R	55	A	39	4	4	G	39	3	3	7	0.428571	1	0	121
chr26	21291906	C	S	74	C	36	41	41	G	39	8	8	49	0.0752007	1	0	221
chr26	21292127	A	R	99	A	34	41	41	G	32	20	20	61	0.202807	1	0	37
chr26	21296060	A	R	99	A	34	32	32	G	36	23	23	55	0.520823	1	0	143
chr26	21296574	A	R	99	A	34	16	16	G	35	14	14	30	0.395054	1	0	58
chr26	21296760	A	R	99	A	37	21	21	G	36	13	13	34	0.632195	1	0	90
chr26	21340080	A	M	24	C	36	2	2	A	38	1	1	3	0.666667	1	0	65
chr26	21361723	T	C	54	C	38	20	20	T	0	0	0	20	1	1	0	27
chr26	21361750	C	Y	55	C	35	20	20	T	28	7	7	27	0.170547	1	0	27
chr26	21361854	G	R	99	G	38	30	30	A	31	17	17	47	0.000973851	1	0	30
chr26	21361884	G	R	99	G	38	22	22	A	36	12	12	34	0.0838442	1	0	16
chr26	21361900	A	R	99	A	35	23	23	G	34	13	13	36	0.656456	1	0	5
chr26	21361905	G	R	24	G	33	30	30	A	34	6	6	36	0.273845	1	0	5
chr26	21362055	C	Y	99	C	36	17	17	T	37	10	10	27	0.706113	1	0	97
chr26	21362152	G	R	67	G	35	15	15	A	34	6	6	21	0.757537	1	0	29
chr26	21362181	G	R	98	G	31	9	9	A	31	7	7	16	0.75	1	0	29
chr26	21362301	C	M	67	C	35	18	18	A	36	6	6	24	0.410205	1	0	14
chr26	21362315	T	Y	59	T	36	24	24	C	37	7	7	31	0.604238	1	0	6
chr26	21362321	G	S	99	G	37	29	29	C	38	9	9	38	0.446358	1	0	6
chr26	21362678	C	Y	85	C	38	9	9	T	37	6	6	15	0.672228	1	0	38
chr26	21362716	C	Y	31	C	36	10	10	T	36	4	4	14	0.41958	1	0	38
chr26	21363066	A	W	59	A	38	12	12	T	39	6	6	19	0.445809	1	0	75
chr26	21486803	T	K	40	T	37	6	6	G	37	4	4	10	0.238095	1	0	206
chr26	21487296	G	R	96	G	39	10	10	A	36	7	7	17	0.548308	1	0	287
chr26	21487690	T	Y	72	T	38	11	11	C	39	6	6	17	0.564035	1	0	340
chr26	21488030	A	M	99	A	34	11	11	C	38	6	6	17	0.554016	1	0	125
chr26	21488155	A	R	48	A	35	6	6	G	33	5	5	11	0.268398	1	0	125
chr26	21512990	C	Y	89	C	35	13	13	T	39	10	10	23	0.506379	1	0	1220
chr26	21528007	C	Y	70	C	29	9	9	T	30	6	6	15	0.344456	1	0	292
chr26	21531015	G	S	99	G	35	11	11	C	37	10	10	21	0.587342	1	0	240
chr26	21543770	A	M	40	C	36	3	3	A	29	2	2	5	0.4	1	0	18
chr26	21575524	G	S	20	G	38	22	22	C	36	4	4	26	0.676622	1	0	13
chr26	21575584	C	Y	58	C	34	20	20	T	38	6	6	26	0.0981366	1	0	47
chr26	21579921	C	S	32	C	37	6	6	G	40	3	3	9	0.678571	1	0	124
chr26	21580385	G	R	99	G	39	19	19	A	35	10	10	29	0.00284019	1	0	88
chr26	21582471	G	R	24	G	41	3	3	A	36	3	3	6	0.05	1	0	355
chr26	21594488	T	Y	87	T	38	6	6	C	36	6	6	12	0.242424	1	0	60
chr26	21594650	T	W	73	A	37	4	4	T	39	3	3	7	0.428571	1	0	162
chr26	21789607	T	Y	33	C	37	3	3	T	36	3	3	6	0.5	1	0	171
chr26	21798744	G	R	20	A	34	3	3	G	24	2	2	5	0.2	1	0	281
chr26	21799025	C	Y	43	T	37	8	8	C	39	3	3	11	0.187879	1	0	281
chr26	21799403	C	Y	48	T	37	4	4	C	29	5	5	9	0.0555556	1	0	172
chr26	21799575	G	R	92	G	36	15	15	A	36	7	7	22	0.722664	1	0	16
chr26	21799591	G	R	74	G	36	12	12	A	35	6	6	18	0.340983	1	0	16
chr26	21808187	G	R	33	G	36	3	3	A	34	3	3	6	0.75	1	0	151
chr26	21812064	A	M	45	C	38	3	3	A	40	2	2	5	0.4	1	0	933
chr26	21833587	A	R	99	A	37	122	122	G	37	32	32	154	0.311333	1	0	186
chr26	21835382	G	K	21	T	31	2	2	G	39	1	1	3	0.333333	1	0	810
chr26	21836343	G	R	64	G	34	62	62	A	36	9	9	71	0.203393	1	0	14
chr26	21837125	T	W	23	T	37	2	2	A	36	2	2	4	0.833333	1	0	169
chr26	21838078	A	M	93	C	36	12	12	A	36	6	6	18	0.410041	1	0	143
chr26	21841340	C	S	23	G	35	11	11	C	35	2	2	13	0.538462	1	0	461
chr26	21841801	C	Y	99	T	37	16	16	C	35	17	17	33	0.0289438	1	0	461
chr26	21851015	C	Y	99	C	38	28	28	T	37	19	19	47	0.0693277	1	0	153
chr26	21851168	A	R	99	A	36	94	94	G	35	16	16	110	0.442699	1	0	40
chr26	21851528	T	G	84	G	35	46	46	T	0	0	0	46	1	1	0	95
chr26	21851657	G	R	20	G	37	7	7	A	40	3	3	10	0.545833	1	0	33
chr26	21851691	G	R	76	A	37	8	8	G	38	5	5	13	0.142191	1	0	34
chr26	21852357	C	Y	36	T	39	3	3	C	39	2	2	5	0.7	1	0	148
chr26	22218982	T	C	72	C	38	28	28	T	0	0	0	28	1	1	0	158
chr26	22219242	A	R	30	G	38	3	3	A	26	2	2	5	0.2	1	0	202
chr26	22219444	A	R	99	A	37	13	13	G	33	9	9	22	0.510844	1	0	202
chr26	22271564	G	R	72	A	33	5	5	G	35	4	4	9	0.77381	1	0	35
chr26	22282241	A	M	31	C	36	3	3	A	33	2	2	5	0.2	1	0	204
chr26	22284464	C	Y	99	C	35	23	23	T	36	10	10	33	0.708065	1	0	97
chr26	22284561	C	Y	58	C	34	51	51	T	32	10	10	61	0.0771598	1	0	97
chr26	22285635	G	R	68	G	34	62	62	A	36	10	10	72	0.222047	1	0	47
chr26	22285838	C	Y	65	C	37	46	46	T	38	9	9	55	0.669721	1	0	156
chr26	22286643	C	Y	91	C	38	7	7	T	39	6	6	13	0.314103	1	0	135
chr26	22286778	C	Y	99	C	34	15	15	T	33	10	10	25	0.660836	1	0	112
chr26	22288089	G	R	99	A	33	9	9	G	29	9	9	18	0.272851	1	0	60
chr26	22312838	G	R	27	G	33	6	6	A	37	3	3	9	0.565476	1	0	21
chr26	22316092	C	Y	36	C	33	9	9	T	34	4	4	13	0.355245	1	0	80
chr26	22316318	A	T	36	T	35	14	14	A	0	0	0	14	1	1	0	223
chr26	22316541	A	G	52	G	35	19	19	A	0	0	0	19	1	1	0	223
chr26	22317050	A	R	46	A	38	19	19	G	36	6	6	25	0.61865	1	0	509
chr26	22746268	G	R	22	G	37	4	4	A	41	3	3	7	0.0285714	1	0	1320
chr26	22747706	A	M	23	C	32	15	15	A	38	2	2	17	0.632353	1	0	255
chr26	22747961	C	S	45	C	35	39	39	G	36	7	7	46	0.668778	1	0	255
chr26	22750081	T	Y	34	C	36	4	4	T	38	2	2	6	0.7	1	0	5
chr26	22750856	C	S	29	C	36	6	6	G	30	4	4	10	0.690476	1	0	194
chr26	22773565	G	R	36	A	34	4	4	G	36	2	2	6	0.8	1	0	31
chr26	22778521	C	Y	22	C	34	7	7	T	37	3	3	10	0.333333	1	0	65
chr26	22795095	T	K	99	G	38	9	9	T	38	7	7	16	0.459091	1	0	5031
chr26	22803845	C	Y	73	T	34	16	16	C	34	6	6	22	0.400935	1	0	151
chr26	22803996	C	M	99	C	34	32	32	A	34	27	27	59	0.245813	1	0	151
chr26	22871869	C	M	21	A	35	2	2	C	40	1	1	3	0.833333	1	0	410
chr26	22923693	A	R	28	G	37	3	3	A	35	3	3	6	0.35	1	0	6
chr26	22925135	C	Y	38	C	37	9	9	T	37	4	4	13	0.734965	1	0	98
chr26	22925233	G	K	23	G	36	11	11	T	27	5	5	16	0.545101	1	0	98
chr26	22964979	G	R	61	G	35	8	8	A	35	5	5	13	0.588578	1	0	203
chr26	22965915	G	S	99	G	36	37	37	C	37	29	29	66	0.221029	1	0	70
chr26	22965985	C	M	99	C	37	38	38	A	36	21	21	59	0.530846	1	0	70
chr26	22968467	G	K	35	G	37	6	6	T	36	3	3	9	0.595238	1	0	281
chr26	22968748	G	K	21	T	35	2	2	G	41	1	1	3	0.333333	1	0	281
chr26	22971186	G	C	75	C	37	33	33	G	0	0	0	33	1	1	0	7
chr26	22971193	G	A	72	A	36	31	31	G	0	0	0	31	1	1	0	7
chr26	22971215	G	A	29	A	32	12	12	G	0	0	0	12	1	1	0	5
chr26	22971256	G	A	46	A	37	32	32	G	32	2	2	34	1	1	0	41
chr26	22972314	A	M	99	C	37	20	20	A	38	18	18	38	0.624123	1	0	1058
chr26	22974452	C	Y	99	T	35	16	16	C	38	7	7	23	0.577091	1	0	409
chr26	23017215	G	R	22	G	33	9	9	A	38	3	3	12	0.593182	1	0	70
chr26	23017285	G	S	48	G	38	11	11	C	37	4	4	15	0.622344	1	0	70
chr26	23017927	T	Y	93	T	32	20	20	C	35	9	9	29	0.147422	1	0	68
chr26	23017995	C	Y	99	C	35	21	21	T	37	11	11	32	0.548414	1	0	9
chr26	23018004	G	K	99	G	37	18	18	T	37	13	13	31	0.33933	1	0	9
chr26	23018433	A	R	87	G	28	8	8	A	25	5	5	13	0.571096	1	0	107
chr26	23018540	G	R	99	G	35	15	15	A	33	8	8	23	0.518876	1	0	107
chr26	23137518	T	K	80	T	32	9	9	G	36	7	7	16	0.535402	1	0	69
chr26	23139594	G	R	24	G	36	3	3	A	29	3	3	6	0.2	1	0	14
chr26	23155042	A	R	86	A	37	16	16	G	37	8	8	24	0.370862	1	0	61
chr26	23156054	G	K	98	T	37	6	6	G	39	4	4	10	0.238095	1	0	421
chr26	23156475	A	R	80	A	31	8	8	G	38	6	6	14	0.545288	1	0	407
chr26	23156882	A	R	54	G	39	6	6	A	40	3	3	9	0.595238	1	0	407
chr26	23161555	G	R	33	A	32	12	12	G	37	4	4	16	0.0208791	1	0	239
chr26	23162929	T	Y	24	T	38	9	9	C	33	5	5	14	0.001998	1	0	291
chr26	23170052	A	M	99	A	35	11	11	C	34	8	8	19	0.451946	1	0	15
chr26	23173202	C	M	99	C	37	28	28	A	37	17	17	45	0.232462	1	0	33
chr26	23173235	T	Y	99	T	38	31	31	C	34	17	17	48	0.533081	1	0	33
chr26	23173400	C	Y	62	C	31	23	23	T	34	6	6	29	0.588886	1	0	150
chr26	23173550	T	Y	26	T	40	4	4	C	39	3	3	7	0.6	1	0	42
chr26	23174000	G	K	99	G	37	26	26	T	35	15	15	41	0.110494	1	0	52
chr26	23338492	T	Y	99	C	33	151	151	T	33	57	57	209	0.102833	1	0	162
chr26	23338654	A	R	99	A	34	51	51	G	37	19	19	71	0.0827636	1	0	162
chr26	23339564	G	S	99	G	24	51	51	C	29	26	26	77	0.00119269	1	0	910
chr26	23340761	A	W	70	A	33	30	30	T	33	7	7	37	0.206413	1	0	102
chr26	23340863	T	Y	99	C	36	95	95	T	35	48	48	143	0.424563	1	0	72
chr26	23598151	C	Y	32	T	36	3	3	C	31	3	3	6	0.2	1	0	462
chr26	23607841	C	M	55	A	36	7	7	C	34	5	5	12	0.215909	1	0	362
chr26	23608299	T	Y	99	C	35	10	10	T	37	7	7	17	0.157394	1	0	95
chr26	23618627	C	S	99	C	37	36	36	G	37	11	11	47	0.332285	1	0	23
chr26	23619621	C	Y	23	C	30	12	12	T	25	5	5	17	0.191338	1	0	256
chr26	23621354	C	Y	38	C	37	16	16	T	38	5	5	21	0.420856	1	0	6
chr26	23642627	A	R	49	A	32	7	7	G	25	6	6	13	0.314103	1	0	125
chr26	23643806	G	R	99	G	34	130	131	A	34	40	40	171	0.31452	1.00585	0	384
chr26	23686314	T	Y	99	T	36	53	53	C	37	18	18	71	0.42142	1	0	422
chr26	23686736	T	Y	99	C	38	70	70	T	37	38	38	108	0.0166091	1	0	326
chr26	23693288	G	R	38	A	37	3	3	G	40	2	2	5	0.4	1	0	708
chr26	23799734	T	Y	36	C	27	4	4	T	34	3	3	7	0.657143	1	0	9
chr26	23811310	C	Y	67	C	35	7	7	T	36	5	5	12	0.585859	1	0	166
chr26	23812766	A	G	29	G	33	11	11	A	0	0	0	11	1	1	0	77
chr26	23812843	G	R	99	G	36	10	10	A	37	8	8	18	0.4827	1	0	77
chr26	23824406	T	C	38	C	31	14	14	T	0	0	0	14	1	1	0	692
chr26	23836552	G	S	92	G	33	33	33	C	32	8	8	41	0.588857	1	0	224
chr26	23836776	G	R	99	G	30	37	37	A	34	13	13	50	0.610896	1	0	224
chr26	23837050	A	R	48	A	33	45	45	G	31	10	10	55	0.394128	1	0	39
chr26	23837089	C	Y	99	C	35	29	29	T	34	13	13	42	0.467904	1	0	39
chr26	23851727	C	S	99	C	35	40	40	G	35	15	15	55	0.733244	1	0	57
chr26	23930468	G	R	99	G	36	23	23	A	33	12	13	36	0.511136	1.02778	0	72
chr26	23930540	C	S	99	G	30	20	20	C	34	9	11	31	0.136798	1.06452	0	72
chr26	23930618	C	Y	99	T	36	22	22	C	38	9	9	31	0.0736057	1	0	61
chr26	23930679	G	R	58	G	35	12	12	A	35	5	5	17	0.439399	1	0	61
chr26	23930882	T	Y	25	C	30	13	13	T	32	3	3	16	0.351786	1	0	198
chr26	23931080	C	Y	45	C	36	57	58	T	37	8	8	66	0.432612	1.01515	0	117
chr26	23931197	A	W	99	A	35	35	35	T	36	10	10	45	0.674172	1	0	117
chr26	23931616	C	Y	92	C	36	13	13	T	38	7	7	20	0.155689	1	0	30
chr26	23931902	A	R	70	G	35	14	15	A	37	5	5	20	0.27967	1.05	0	105
chr26	23932103	C	M	99	A	32	24	24	C	34	10	10	34	0.0229745	1	0	133
chr26	23933080	G	R	99	A	31	122	125	G	35	36	36	161	5.36E-06	1.01863	0	60
chr26	23933140	T	C	99	C	36	123	126	T	0	0	0	126	1	1.02381	0	60
chr26	23933405	C	Y	99	C	34	13	13	T	33	12	12	25	0.682085	1	0	20
chr26	23934005	T	Y	23	T	33	51	51	C	32	19	19	70	0.05879	1	0	184
chr26	23978565	G	R	99	G	39	9	9	A	39	9	9	18	0.596627	1	0	43
chr26	23978608	G	R	99	G	39	8	8	A	39	8	8	16	0.479565	1	0	43
chr26	23978978	A	R	99	G	37	10	10	A	40	6	6	16	0.10989	1	0	260
chr26	24237933	T	Y	32	C	34	3	3	T	40	2	2	5	0.1	1	0	99
chr26	24238828	G	A	99	A	36	63	63	G	0	0	0	63	1	1	0	80
chr26	24241756	C	Y	58	C	36	6	6	T	38	5	5	11	0.164502	1	0	293
chr26	24284333	T	A	60	A	36	22	22	T	0	0	0	22	1	1	0	20
chr26	24284353	T	Y	99	C	38	13	13	T	37	8	8	21	0.134228	1	0	20
chr26	24284374	T	C	41	C	36	15	15	T	0	0	0	15	1	1	0	21
chr26	24284578	C	A	32	A	37	12	13	C	0	0	0	13	1	1.07692	0	68
chr26	24284682	T	C	20	C	34	8	8	T	0	0	0	8	1	1	0	28
chr26	24316530	G	R	36	A	34	4	4	G	37	2	2	6	0.8	1	0	2144
chr26	24390007	T	Y	43	T	37	6	6	C	37	4	4	10	0.304762	1	0	78
chr26	24580790	A	M	29	C	39	8	8	A	35	2	2	10	0.677778	1	0	28
chr26	24580818	T	Y	39	C	38	5	5	T	34	3	3	8	0.0357143	1	0	28
chr26	24591029	C	M	51	A	32	4	4	C	33	3	3	7	0.714286	1	0	1422
chr26	24597715	T	Y	52	T	31	10	10	C	35	5	5	15	0.691975	1	0	22
chr26	24597737	T	W	40	T	34	9	9	A	35	4	4	13	0.734965	1	0	22
chr26	24602187	G	K	96	G	37	13	13	T	25	9	9	22	0.00445499	1	0	48
chr26	24608305	A	R	66	G	37	8	8	A	37	4	4	12	0.533333	1	0	59
chr26	24608364	C	Y	26	C	35	19	19	T	33	5	5	24	0.148268	1	0	59
chr26	24617221	T	Y	36	T	36	6	6	C	30	5	5	11	0.0151515	1	0	1377
chr26	24620260	G	R	24	G	30	5	5	A	36	3	3	8	0.125	1	0	18
chr26	24620538	G	R	27	A	32	5	5	G	34	2	2	7	0.785714	1	0	278
chr26	24620876	T	Y	38	C	37	17	17	T	39	4	4	21	0.101253	1	0	31
chr26	24620907	C	S	36	C	38	15	15	G	36	4	4	19	0.538055	1	0	31
chr26	24621343	G	R	70	G	33	6	6	A	33	5	5	11	0.698052	1	0	90
chr26	24622955	A	R	99	G	37	19	19	A	37	7	7	26	0.455071	1	0	117
chr26	24623072	G	R	23	G	37	24	24	A	29	6	6	30	0.0411991	1	0	117
chr26	24626089	C	Y	63	C	37	11	11	T	38	5	5	16	0.413462	1	0	58
chr26	24628275	A	R	44	A	33	5	5	G	36	4	4	9	0.277778	1	0	40
chr26	24628503	G	S	47	C	37	3	3	G	37	2	2	5	0.6	1	0	86
chr26	24628589	T	Y	68	C	37	5	5	T	35	4	4	9	0.72619	1	0	23
chr26	24630385	C	S	65	G	35	14	14	C	38	4	4	18	0.163725	1	0	341
chr26	24630726	T	Y	99	C	36	9	9	T	34	7	7	16	0.513724	1	0	57
chr26	24630882	G	R	99	G	35	19	19	A	34	17	17	36	0.0927907	1	0	28
chr26	24630910	A	R	99	A	33	24	24	G	35	11	11	35	0.465163	1	0	28
chr26	24630974	A	R	99	G	32	16	16	A	35	11	11	27	0.652559	1	0	64
chr26	24633083	G	K	96	G	38	10	10	T	36	7	7	17	0.181921	1	0	8
chr26	24633091	C	Y	72	C	36	21	21	T	37	7	7	28	0.358298	1	0	8
chr26	24751246	G	K	23	T	36	2	2	G	35	1	1	3	0.666667	1	0	6
chr26	24758788	C	Y	99	C	35	105	105	T	36	14	14	119	0.483552	1	0	7
chr26	24758795	G	S	99	C	35	103	103	G	34	24	24	127	0.461977	1	0	7
chr26	24758815	C	Y	99	C	28	114	114	T	27	31	31	145	0.155591	1	0	20
chr26	24758966	A	W	99	A	37	22	22	T	32	9	9	31	0.533796	1	0	151
chr26	24759229	G	R	99	A	37	61	61	G	37	53	53	114	0.470563	1	0	263
chr26	24759554	C	Y	99	T	36	32	32	C	35	31	31	63	0.480949	1	0	325
chr26	24759974	C	Y	99	C	35	59	59	T	33	16	16	76	0.134414	1	0	7
chr26	24759981	T	Y	99	T	33	107	107	C	33	23	23	130	0.281095	1	0	7
chr26	24760174	T	C	99	C	36	51	51	T	0	0	0	51	1	1	0	19
chr26	24760193	T	C	72	C	37	26	26	T	0	0	0	26	1	1	0	19
chr26	24760237	C	Y	62	C	36	15	15	T	37	6	6	21	0.575575	1	0	44
chr26	24760398	C	Y	99	C	30	48	48	T	33	21	21	70	0.224711	1	0	161
chr26	24761012	A	R	99	A	35	14	14	G	35	13	13	27	0.414992	1	0	45
chr26	24761057	T	Y	69	C	37	19	19	T	37	5	5	24	0.75	1	0	45
chr26	24762442	A	R	64	A	34	60	60	G	33	11	11	71	0.308338	1	0	107
chr26	24762549	A	R	99	A	37	65	65	G	35	13	13	78	0.113778	1	0	107
chr26	24763295	G	R	99	A	37	50	50	G	37	43	43	93	0.324687	1	0	342
chr26	24763637	G	R	60	G	37	33	33	A	31	9	9	42	0.0981429	1	0	342
chr26	24764092	G	R	99	G	35	24	24	A	27	13	13	37	0.0179583	1	0	110
chr26	24764202	G	R	99	G	34	48	48	A	36	32	32	80	0.0751085	1	0	110
chr26	24764328	C	Y	99	C	38	19	19	T	39	13	13	32	0.655691	1	0	25
chr26	24764353	G	S	99	G	36	19	19	C	36	10	10	29	0.0347033	1	0	25
chr26	24764422	T	C	43	C	38	17	17	T	0	0	0	17	1	1	0	24
chr26	24764446	C	Y	20	C	37	17	17	T	35	4	4	21	0.317627	1	0	20
chr26	24764466	T	C	48	C	33	20	20	T	0	0	0	20	1	1	0	20
chr26	24764824	C	S	81	C	34	6	6	G	36	5	5	11	0.607143	1	0	24
chr26	24765251	A	R	99	A	35	16	16	G	30	18	18	34	0.595948	1	0	153
chr26	24765473	A	R	53	A	31	15	15	G	32	6	6	21	0.712498	1	0	222
chr26	24766083	G	R	99	G	32	39	39	A	35	18	18	57	0.517463	1	0	7
chr26	24766090	G	S	99	G	33	41	41	C	31	18	18	59	0.438445	1	0	7
chr26	24766246	G	K	39	G	35	22	22	T	35	5	5	28	0.439973	1	0	156
chr26	24767518	G	R	41	G	28	28	28	A	32	6	6	34	0.645361	1	0	429
chr26	24773518	A	R	99	G	31	20	20	A	32	14	14	34	0.739681	1	0	154
chr26	24815760	G	S	45	C	35	4	4	G	37	2	2	6	0.6	1	0	361
chr26	24816121	A	G	23	G	27	10	10	A	0	0	0	10	1	1	0	166
chr26	25058650	C	Y	20	C	40	2	2	T	39	2	2	4	0.666667	1	0	147
chr26	25058804	A	W	24	T	39	2	2	A	41	1	1	3	0.833333	1	0	7
chr26	25181360	G	R	99	G	38	80	80	A	37	24	24	104	0.0216205	1	0	444
chr26	25181804	C	Y	32	T	37	7	7	C	34	3	3	10	0.0583333	1	0	38
chr26	25183704	A	M	20	C	39	2	2	A	36	2	2	4	0.666667	1	0	13
chr26	25185171	A	R	85	A	38	14	14	G	38	7	7	21	0.646143	1	0	222
chr26	25185393	T	Y	33	C	34	3	3	T	37	2	2	5	0.7	1	0	222
chr26	25185922	G	R	52	A	35	4	4	G	36	3	3	7	0.428571	1	0	529
chr26	25186670	G	R	39	G	36	13	13	A	40	5	5	18	0.0472689	1	0	748
chr26	25196168	G	R	99	G	37	11	11	A	35	8	8	19	0.679196	1	0	37
chr26	25224498	C	S	20	G	39	2	2	C	39	1	1	3	0.666667	1	0	17
chr26	25230648	T	Y	34	T	35	7	7	C	38	4	4	11	0.0363636	1	0	576
chr26	25231689	A	R	42	G	36	4	4	A	25	3	3	7	0.114286	1	0	44
chr26	25231733	T	Y	75	C	34	5	5	T	36	4	4	9	0.638889	1	0	22
chr26	25231755	C	Y	35	C	35	3	3	T	32	3	3	6	0.675	1	0	22
chr26	25232972	G	R	40	A	38	3	3	G	37	3	3	6	0.75	1	0	57
chr26	25233029	G	T	35	T	38	13	13	G	0	0	0	13	1	1	0	57
chr26	25234246	A	R	44	G	37	6	6	A	40	3	3	9	0.130952	1	0	116
chr26	25235369	T	K	21	T	37	2	2	G	36	2	2	4	0.666667	1	0	327
chr26	25235790	T	Y	30	C	40	3	3	T	38	3	3	6	0.2	1	0	270
chr26	25236060	A	G	29	G	35	11	11	A	0	0	0	11	1	1	0	145
chr26	25236205	G	R	44	G	39	4	4	A	34	4	4	8	0.1	1	0	145
chr26	25236989	G	R	89	G	34	10	10	A	32	7	7	17	0.590961	1	0	455
chr26	25238073	G	R	99	G	38	31	31	A	37	19	19	50	0.413819	1	0	27
chr26	25238100	C	S	99	C	36	39	39	G	36	10	10	49	0.465954	1	0	27
chr26	25238754	G	S	99	G	35	67	67	C	36	13	13	80	0.392089	1	0	182
chr26	25238936	C	Y	44	C	33	17	17	T	38	5	5	22	0.509664	1	0	182
chr26	25239307	T	Y	99	T	36	27	27	C	38	10	10	37	0.5478	1	0	21
chr26	25239328	C	Y	77	C	37	17	17	T	38	7	7	24	0.288058	1	0	21
chr26	25239349	T	Y	96	T	36	21	21	C	36	8	8	29	0.600217	1	0	21
chr26	25239474	T	Y	56	T	36	23	23	C	36	7	7	30	0.298767	1	0	125
chr26	25239631	G	S	32	C	34	7	7	G	38	2	2	9	0.166667	1	0	6
chr26	25239637	G	S	42	C	37	4	4	G	39	2	2	6	0.7	1	0	6
chr26	25239665	G	S	99	C	38	10	10	G	35	5	5	15	0.339327	1	0	28
chr26	25239724	G	R	60	G	34	9	9	A	33	5	5	14	0.75	1	0	59
chr26	25240157	C	Y	42	C	32	23	23	T	31	6	6	29	0.44788	1	0	88
chr26	25240245	C	Y	99	C	34	26	26	T	33	9	9	35	0.559804	1	0	88
chr26	25241290	C	Y	99	C	35	16	16	T	35	8	8	24	0.440488	1	0	183
chr26	28878945	T	Y	21	T	37	6	6	C	35	3	3	9	0.636905	1	0	215
chr26	28880229	A	R	21	A	34	3	3	G	32	3	3	6	0.5	1	0	97
chr26	29154606	C	A	99	A	37	87	102	C	0	0	0	102	1	1.14706	0	25
chr26	29154631	C	Y	99	C	33	67	73	T	33	47	69	142	0.198721	1.19718	0	25
chr26	29154728	G	C	99	C	36	122	124	G	0	0	0	124	1	1.01613	0	9
chr26	29154737	T	C	99	C	37	129	129	T	35	1	1	130	1	1	0	9
chr26	29154755	G	A	99	A	36	176	184	G	35	1	1	185	1	1.04324	0	18
chr26	29154833	A	G	99	G	34	87	97	A	0	0	0	97	1	1.10309	0	51
chr26	29154884	A	G	99	G	37	82	85	A	0	0	0	85	1	1.03529	0	51
chr26	30743220	C	Y	80	C	35	25	25	T	35	8	8	33	0.210144	1	0	70
chr26	30743290	T	Y	99	T	35	59	59	C	34	23	23	82	0.000640016	1	0	8
chr26	30743324	G	R	99	G	30	33	33	A	28	14	14	47	0.581723	1	0	13
chr26	30743337	G	R	99	G	32	42	42	A	29	24	24	66	0.402609	1	0	13
chr26	30743477	A	M	58	C	32	17	17	A	37	4	4	21	0.287218	1	0	31
chr26	30743568	C	M	99	C	34	52	52	A	32	24	24	76	0.0649902	1	0	15
chr26	30743583	T	Y	99	T	35	61	61	C	33	15	15	77	0.0117778	1	0	15
chr26	30745164	A	M	50	C	37	8	8	A	40	3	3	11	0.187879	1	0	205
chr26	30856748	G	C	27	C	37	10	16	G	0	0	0	16	1	1.375	0	23
chr26	30856771	C	G	29	G	32	11	14	C	0	0	0	14	1	1.21429	0	23
chr26	30856880	G	A	22	A	35	9	10	G	0	0	0	10	1	1.1	0	13
chr26	31017708	A	R	41	A	39	9	9	G	36	4	4	14	0.582517	1	0	227
chr26	31033440	G	R	99	G	34	44	44	A	35	12	12	56	0.534572	1	0	102
chr26	31037624	T	Y	99	T	37	41	41	C	37	24	24	65	0.416563	1	0	92
chr26	31038289	T	Y	99	T	37	32	32	C	39	14	14	46	0.600298	1	0	19
chr26	31038442	A	R	99	A	35	64	64	G	36	20	20	84	0.216988	1	0	153
chr26	31043953	T	Y	99	T	32	77	77	C	34	43	43	121	0.0532086	1	0	8
chr26	31046683	A	R	79	A	38	30	30	G	37	10	10	40	0.578852	1	0	331
chr26	31047419	A	R	22	A	35	39	39	G	35	7	7	46	0.0839352	1	0	271
chr26	31047690	C	Y	99	C	35	96	96	T	37	25	25	121	0.234714	1	0	87
chr26	31047777	G	R	99	G	37	231	231	A	38	24	24	340	0.219194	1	0	87
chr26	31047925	G	S	99	G	33	115	115	C	33	44	44	159	0.329672	1	0	12
chr26	31047937	A	M	95	A	33	78	78	C	35	12	12	90	0.0109871	1	0	12
chr26	31047971	T	Y	22	T	30	22	22	C	27	6	6	28	0.247024	1	0	34
chr26	31048046	C	Y	36	C	27	15	15	T	30	5	5	20	0.367712	1	0	75
chr26	31209497	G	R	30	G	38	4	4	A	36	3	3	7	0.314286	1	0	495
chr26	31215672	T	K	26	G	40	2	2	T	40	1	1	3	0.666667	1	0	14
chr26	31215728	A	W	40	T	38	4	4	A	33	2	2	6	0.133333	1	0	42
chr26	31422455	C	Y	46	C	34	7	7	T	39	4	4	11	0.662121	1	0	1870
chr26	31425687	A	R	57	G	37	5	5	A	38	3	3	8	0.75	1	0	427
chr26	31515620	G	R	28	G	35	31	31	A	36	6	6	37	0.745998	1	0	87
chr26	31794245	A	R	99	A	39	71	71	G	38	17	17	88	0.453723	1	0	32
chr26	31805735	G	R	99	G	36	43	43	A	38	12	12	55	0.523248	1	0	52
chr26	31813977	G	R	23	G	35	6	6	A	36	3	3	9	0.77381	1	0	898
chr26	31817450	A	R	83	A	39	31	31	G	38	10	10	41	0.711516	1	0	240
chr26	31954252	C	Y	31	C	39	5	5	T	28	4	4	9	0.603175	1	0	458
chr26	32501640	A	R	81	G	37	11	233	A	35	5	86	319	0.627404	1.94984	0	826
chr26	32502466	T	W	99	A	35	14	37	T	38	7	13	51	0.600064	1.58824	0	178
chr26	32502644	A	R	99	G	33	17	20	A	32	10	16	36	0.142996	1.25	0	178
chr26	32507303	T	C	26	C	30	12	127	T	0	0	16	143	1	1.91608	0	227
chr26	33176455	C	M	36	A	41	3	3	C	36	2	2	5	0.1	1	0	28
chr26	33176483	T	Y	83	T	39	9	9	C	39	6	6	15	0.555944	1	0	28
chr26	33176836	G	R	99	G	37	38	38	A	36	13	13	51	0.611904	1	0	306
chr26	33177142	G	R	99	G	35	182	182	A	37	61	61	243	0.00739931	1	0	217
chr26	33177359	G	R	99	A	38	223	223	G	37	32	32	309	0.0293663	1	0	21
chr26	33177380	G	R	99	G	36	157	157	A	37	57	57	214	0.484561	1	0	21
chr26	33177848	T	Y	99	C	36	76	76	T	37	66	66	142	0.143326	1	0	218
chr26	33178436	T	Y	73	C	35	47	47	T	38	7	7	54	0.510008	1	0	85
chr26	33178693	T	W	38	A	37	16	16	T	39	3	3	19	0.179567	1	0	37
chr26	33178973	T	K	99	T	35	26	26	G	34	10	10	36	0.451629	1	0	243
chr26	33179249	C	Y	99	C	37	178	178	T	37	77	77	263	0.217572	1	0	137
chr26	33179386	C	Y	99	C	38	187	187	T	37	68	68	257	0.176375	1	0	46
chr26	33179432	C	Y	99	C	38	47	47	T	37	24	24	71	0.0819923	1	0	46
chr26	33179645	T	Y	31	C	25	4	4	T	41	2	2	6	0.0666667	1	0	32
chr26	33179841	C	M	99	C	31	10	10	A	36	7	7	17	0.740565	1	0	75
chr26	33179916	G	R	26	G	36	85	85	A	32	9	9	95	0.0156848	1	0	75
chr26	33180028	C	Y	99	C	32	89	89	T	31	40	40	129	0.422288	1	0	112
chr26	33180256	A	R	99	A	37	12	12	G	37	10	10	22	0.313869	1	0	97
chr26	33180353	G	R	99	G	37	21	21	A	36	20	20	41	0.186075	1	0	97
chr26	33180475	T	Y	99	T	39	19	19	C	35	15	15	34	0.268665	1	0	19
chr26	33180494	C	A	99	A	39	39	39	C	0	0	0	39	1	1	0	19
chr26	33180885	C	Y	99	C	35	29	29	T	34	11	11	40	0.0257917	1	0	18
chr26	33180903	A	R	99	G	38	25	25	A	39	13	13	38	0.205574	1	0	18
chr26	33182262	T	Y	53	C	36	23	23	T	36	5	5	28	0.103694	1	0	115
chr26	33182377	C	Y	80	C	28	54	54	T	28	11	11	65	0.403253	1	0	49
chr26	33183815	G	R	99	G	37	21	21	A	37	11	11	32	0.614254	1	0	38
chr26	33187359	A	R	57	G	37	4	4	A	35	3	3	7	0.6	1	0	10
chr26	33187369	A	R	52	G	36	4	4	A	34	3	3	7	0.314286	1	0	10
chr26	33187403	G	S	43	C	34	4	4	G	30	2	2	6	0.633333	1	0	34
chr26	33199547	T	Y	84	C	31	15	15	T	33	7	7	23	0.583049	1	0	5
chr26	33199552	A	R	48	A	33	61	61	G	36	18	18	79	0.00427147	1	0	5
chr26	33434918	G	S	74	G	33	33	33	C	36	8	8	41	0.0159534	1	0	2324
chr26	33437251	C	Y	28	C	32	7	7	T	29	5	5	12	0.265152	1	0	8
chr26	33447569	G	R	97	A	38	7	7	G	38	5	5	12	0.75	1	0	27
chr26	33448478	G	R	99	A	36	65	65	G	35	18	18	83	0.231225	1	0	30
chr26	33448577	A	R	99	G	33	80	80	A	29	23	23	103	0.0617526	1	0	7
chr26	33448584	G	R	99	G	36	83	83	A	37	15	15	98	0.0955407	1	0	7
chr26	33452861	G	R	99	G	38	94	94	A	35	13	13	107	0.0426112	1	0	236
chr26	33456958	C	M	22	A	39	2	2	C	39	1	1	3	0.666667	1	0	2670
chr26	33467484	A	R	99	G	31	22	22	A	34	10	10	32	0.0459338	1	0	561
chr26	33468063	T	K	99	G	34	30	30	T	35	10	10	40	0.373439	1	0	18
chr26	33470821	A	M	38	A	38	4	4	C	37	3	3	7	0.657143	1	0	90
chr26	33881789	C	Y	62	C	35	10	10	T	35	5	5	15	0.761738	1	0	17
chr26	33882388	C	Y	24	T	38	6	6	C	35	2	2	8	0.238095	1	0	135
chr26	33882778	A	R	84	G	35	6	6	A	39	5	5	11	0.164502	1	0	366
chr26	33883144	A	C	26	C	35	10	10	A	0	0	0	10	1	1	0	366
chr26	33884032	C	S	52	C	32	8	8	G	36	4	4	12	0.284848	1	0	888
chr26	33890738	T	W	27	A	38	2	2	T	40	1	1	3	0.666667	1	0	19
chr26	33891767	T	Y	35	C	39	3	3	T	35	2	2	5	0.7	1	0	21
chr26	33892124	A	R	34	G	36	3	3	A	38	2	2	5	0.4	1	0	35
chr26	33892932	G	R	33	A	38	3	3	G	38	2	2	5	0.6	1	0	22
chr26	33892954	C	M	40	A	38	3	3	C	34	2	2	5	0.2	1	0	22
chr26	33893612	A	R	69	G	33	5	5	A	39	4	4	9	0.547619	1	0	17
chr26	33893681	T	W	22	A	41	2	2	T	36	1	1	3	0.333333	1	0	69
chr26	34029002	T	W	20	A	32	3	3	T	38	1	1	4	0.25	1	0	6
chr26	34197812	C	Y	48	C	32	8	8	T	36	4	4	12	0.466667	1	0	137
chr26	34199951	G	K	79	T	29	11	11	G	34	4	4	15	0.534432	1	0	641
chr26	34200592	G	S	80	C	37	7	7	G	39	4	4	11	0.115152	1	0	641
chr26	34201925	C	Y	75	T	38	5	5	C	39	4	4	9	0.452381	1	0	464
chr26	34202389	T	Y	99	T	37	17	17	C	38	16	16	33	0.697461	1	0	164
chr26	34202553	G	R	99	G	36	14	14	A	38	8	8	22	0.356772	1	0	164
chr26	34718858	T	Y	83	T	39	16	16	C	35	7	7	24	0.52953	1	0	640
chr26	34720208	A	R	27	A	36	3	3	G	32	3	3	6	0.2	1	0	189
chr26	34722352	C	Y	34	C	35	33	33	T	37	6	6	39	0.68676	1	0	24
chr26	34723478	G	K	99	G	34	18	18	T	37	8	8	26	0.505519	1	0	1126
chr26	34838018	T	Y	25	T	36	13	13	C	38	4	4	17	0.27437	1	0	1037
chr26	34888110	C	Y	53	T	35	4	4	C	33	3	3	7	0.571429	1	0	688
chr26	34889834	T	Y	41	T	37	5	5	C	34	4	4	9	0.142857	1	0	1000
chr26	34899883	G	R	52	G	39	6	6	A	40	4	4	10	0.457143	1	0	64
chr26	34900655	C	M	75	C	36	6	6	A	39	5	5	11	0.164502	1	0	135
chr26	34900790	T	Y	70	T	37	11	11	C	37	6	6	17	0.441823	1	0	72
chr26	34900883	T	Y	54	C	36	6	6	T	36	3	3	9	0.547619	1	0	21
chr26	34901241	G	R	61	G	37	15	15	A	39	6	6	21	0.712498	1	0	35
chr26	34901276	G	R	28	G	37	10	10	A	38	4	4	14	0.366633	1	0	35
chr26	34901944	G	S	99	G	36	31	31	C	36	10	10	41	0.11729	1	0	54
chr26	34902382	G	S	27	G	35	7	7	C	36	3	3	10	0.629167	1	0	18
chr26	34902400	G	K	25	G	37	9	9	T	38	3	3	12	0.3	1	0	18
chr26	34902426	A	R	38	A	35	7	7	G	40	4	4	11	0.206061	1	0	26
chr26	34903540	A	R	99	A	32	12	12	G	35	9	9	21	0.561727	1	0	9
chr26	34904331	G	R	72	G	38	27	27	A	37	9	9	36	0.485695	1	0	770
chr26	35131574	T	Y	27	T	35	5	5	C	37	3	3	8	0.392857	1	0	101
chr26	35131675	T	Y	32	T	37	11	11	C	29	5	5	16	0.728251	1	0	101
chr26	35132175	A	R	54	A	38	16	16	G	39	6	6	22	0.0772251	1	0	281
chr26	35132466	C	Y	59	C	36	9	9	T	37	5	5	14	0.259241	1	0	10
chr26	35132592	T	Y	78	C	39	5	5	T	39	4	4	9	0.72619	1	0	63
chr26	35133437	C	Y	90	C	39	13	13	T	37	7	7	20	0.528657	1	0	30
chr26	35134445	G	R	20	G	35	7	7	A	38	3	3	10	0.545833	1	0	764
chr26	35141453	C	Y	22	C	37	5	5	T	37	3	3	8	0.285714	1	0	736
chr26	35166096	T	W	42	T	37	12	12	A	39	4	4	16	0.63022	1	0	288
chr26	35319415	C	S	24	C	41	2	2	G	23	3	3	5	0.1	1	0	42
chr26	35341622	A	R	36	A	33	6	6	G	27	4	4	10	0.17619	1	0	45
chr26	35341667	C	Y	44	C	30	7	7	T	29	5	5	12	0.171717	1	0	45
chr26	35341790	C	Y	23	C	34	8	8	T	34	3	3	11	0.624242	1	0	16
chr26	35480844	G	R	99	A	37	108	108	G	37	102	102	210	0.226684	1	0	15
chr26	35480965	G	R	99	G	36	230	230	A	37	25	25	320	0.176349	1	0	100
chr26	35481065	A	R	99	A	34	228	228	G	33	27	27	260	0.458244	1	0	100
chr26	35481217	C	M	99	C	37	75	75	A	38	61	61	136	0.443459	1	0	30
chr26	35481247	C	Y	63	C	35	72	72	T	37	9	9	81	0.114638	1	0	30
chr26	35481389	A	M	99	A	30	235	235	C	35	20	20	259	0.000100811	1	0	14
chr26	35481403	T	Y	99	T	32	232	232	C	36	23	23	266	0.000167732	1	0	14
chr26	35481445	C	Y	99	C	35	181	181	T	35	38	38	220	0.276661	1	0	17
chr26	35481462	G	R	99	G	36	234	234	A	34	21	21	259	0.0161629	1	0	17
chr26	35481711	G	S	99	G	36	213	213	C	37	42	42	326	0.0987447	1	0	30
chr26	35481883	T	W	99	T	36	152	152	A	37	20	20	173	0.326711	1	0	105
chr26	35482181	T	Y	99	T	34	199	199	C	34	19	19	218	0.321168	1	0	108
chr26	35482289	T	Y	54	T	38	130	130	C	37	14	14	144	0.378208	1	0	46
chr26	35482448	C	Y	99	C	37	228	228	T	36	27	27	350	0.479093	1	0	113
chr26	35482643	G	K	61	G	35	78	78	T	36	8	8	86	0.325109	1	0	195
chr26	35482875	C	Y	26	C	36	118	118	T	38	10	10	128	0.107748	1	0	177
chr26	35483052	C	Y	99	C	34	171	171	T	35	12	12	183	0.198092	1	0	69
chr26	35483121	G	R	99	G	35	168	168	A	36	33	33	201	0.0991416	1	0	69
chr26	35483250	G	S	68	G	37	78	78	C	39	8	8	86	0.0486861	1	0	96
chr26	35483346	A	W	45	A	38	41	41	T	37	7	7	48	0.07527	1	0	24
chr26	35483370	T	W	99	T	36	82	82	A	36	43	43	125	0.110001	1	0	24
chr26	35483438	G	R	99	G	36	149	149	A	37	85	85	234	0.00629992	1	0	54
chr26	35483492	G	R	99	G	37	149	149	A	37	25	25	175	0.402569	1	0	54
chr26	35483561	A	W	99	A	33	104	104	T	34	81	81	185	0.217167	1	0	69
chr26	35484951	G	K	35	G	32	159	159	T	29	13	13	172	0.0140633	1	0	222
chr26	35485200	G	R	99	G	35	47	47	A	37	30	30	77	0.351503	1	0	27
chr26	35485325	G	R	99	G	33	55	55	A	32	12	12	67	0.286331	1	0	99
chr26	35485424	G	K	92	G	35	71	71	T	38	9	9	80	0.107312	1	0	99
chr26	35494171	A	R	83	A	35	31	31	G	37	10	10	41	0.0757191	1	0	66
chr26	35494346	A	R	77	A	38	13	13	G	36	7	7	20	0.660662	1	0	79
chr26	35494425	G	K	52	G	37	11	11	T	30	6	6	17	0.12807	1	0	6
chr26	35494431	T	Y	55	T	37	11	11	C	29	7	7	18	0.0316271	1	0	6
chr26	35494465	G	S	99	G	38	14	14	C	38	7	7	21	0.427872	1	0	34
chr26	35494516	T	Y	89	T	36	15	15	C	36	8	8	23	0.364181	1	0	51
chr26	35496598	T	Y	49	T	36	5	5	C	38	4	4	9	0.603175	1	0	229
chr26	35496827	C	Y	24	C	38	7	7	T	38	3	3	10	0.333333	1	0	25
chr26	35496888	C	S	33	C	38	5	5	G	37	3	3	8	0.285714	1	0	24
chr26	35496995	C	M	65	C	39	7	7	A	37	6	6	13	0.573718	1	0	107
chr26	35497629	G	R	23	G	38	13	14	A	36	4	4	18	0.27437	2.05556	0	197
chr26	35497854	G	R	26	G	38	10	10	A	35	4	4	14	0.0742258	1	0	111
chr26	35497992	T	Y	66	T	39	8	8	C	39	5	5	13	0.471639	1	0	22
chr26	35498088	G	R	29	A	39	3	3	G	41	2	2	5	0.1	1	0	49
chr26	35498683	C	Y	20	C	36	7	7	T	38	3	3	10	0.0916667	1	0	111
chr26	35498794	T	K	66	G	34	6	6	T	39	5	5	11	0.544372	1	0	111
chr26	35499577	G	R	99	G	33	24	24	A	37	11	11	35	0.38308	1	0	14
chr26	35499591	T	Y	94	T	32	24	24	C	35	10	10	34	0.64737	1	0	14
chr26	35512849	T	Y	99	T	35	73	73	C	36	23	23	96	0.118095	1	0	63
chr26	35616309	T	C	22	C	36	17	17	T	0	0	0	17	1	1	0	87
chr26	35616396	T	K	59	T	35	50	50	G	32	11	11	61	0.0293417	1	0	87
chr26	35724512	C	M	63	A	40	7	7	C	39	3	3	10	0.666667	1	0	13
chr26	35724525	A	C	26	C	37	10	10	A	0	0	0	10	1	1	0	13
chr26	35724655	G	R	28	A	38	5	5	G	38	2	2	7	0.642857	1	0	31
chr26	35801157	A	R	99	G	37	21	21	A	37	20	20	41	0.383345	1	0	144
chr26	35802124	C	Y	53	C	36	5	5	T	36	4	4	9	0.72619	1	0	25
chr26	35802149	T	K	45	T	37	5	5	G	37	4	4	9	0.365079	1	0	25
chr26	35802179	G	R	51	G	38	4	4	A	37	4	4	8	0.721429	1	0	30
chr26	35802342	G	R	21	A	35	5	5	G	37	2	2	7	0.285714	1	0	47
chr26	35803284	G	K	28	G	38	4	4	T	35	3	3	7	0.6	1	0	209
chr26	35804087	C	M	27	A	37	8	8	C	37	2	2	10	0.183333	1	0	415
chr26	36214258	A	R	25	G	38	3	3	A	17	2	2	5	0.1	1	0	50
chr26	36832097	G	R	37	A	36	3	3	G	38	2	2	6	0.7	1	0	56
chr26	36832170	A	R	22	A	38	4	4	G	39	3	3	7	0.2	1	0	73
chr26	36832978	C	S	54	G	35	4	4	C	30	4	4	8	0.671429	1	0	70
chr26	37440649	C	Y	30	T	38	3	3	C	31	3	3	6	0.1	1	0	82
chr26	37441324	T	A	26	A	36	10	10	T	0	0	0	10	1	1	0	409
chr26	37441733	G	S	99	C	35	6	6	G	33	6	6	12	0.544913	1	0	61
chr26	37442123	A	R	99	G	38	22	23	A	36	20	20	43	0.358909	1.02326	0	6
chr26	37442129	C	Y	99	T	37	19	20	C	34	16	16	36	0.701585	1.02778	0	6
chr26	37442139	C	T	79	T	38	31	32	C	0	0	0	32	1	1.03125	0	10
chr26	37442213	A	R	99	G	39	31	33	A	39	9	9	42	0.737319	1.04762	0	46
chr26	37442259	T	Y	70	C	36	8	8	T	36	4	4	12	0.70202	1	0	46
chr26	37442331	A	G	68	G	39	27	27	A	0	0	0	27	1	1	0	72
chr26	37442504	C	Y	49	C	38	7	9	T	37	4	4	13	0.731818	1.15385	0	76
chr26	37442580	A	G	56	G	38	22	23	A	0	0	0	23	1	1.04348	0	76
chr26	37542730	G	S	24	C	33	2	2	G	39	1	1	3	0.666667	1	0	102
chr26	37552405	G	A	82	A	39	41	41	G	0	0	0	41	1	1	0	351
chr26	37552756	G	R	68	G	36	73	73	A	37	10	10	83	0.419629	1	0	193
chr26	37553081	C	Y	28	C	37	96	96	T	39	8	8	104	0.0859287	1	0	129
chr26	37554079	G	R	99	A	37	52	52	G	38	11	11	63	0.350498	1	0	568
chr26	37554647	C	M	27	C	35	25	25	A	39	5	5	30	0.12563	1	0	159
chr26	37554806	T	Y	28	T	38	6	6	C	38	3	3	9	0.678571	1	0	56
chr26	37554862	C	Y	58	C	36	61	61	T	37	8	8	69	0.136442	1	0	56
chr26	37555100	G	R	99	G	37	63	63	A	38	12	12	75	0.394596	1	0	51
chr26	37555807	G	R	99	G	35	46	46	A	35	13	13	59	0.284439	1	0	502
chr26	37557700	G	R	99	G	36	28	28	A	37	11	11	39	0.61725	1	0	39
chr26	37562125	G	R	48	A	33	5	5	G	37	3	3	8	0.196429	1	0	1099
chr26	37571667	G	R	99	G	38	19	19	A	39	8	8	27	0.367666	1	0	42
chr26	37571709	C	Y	93	C	32	18	18	T	38	8	8	26	0.000656094	1	0	26
chr26	37581434	A	G	58	G	35	24	24	A	0	0	0	24	1	1	0	33
chr26	37581467	C	T	58	T	32	24	24	C	0	0	0	24	1	1	0	33
chr26	37755283	T	Y	31	C	37	3	3	T	27	3	3	6	0.75	1	0	12949
chr26	38085823	A	R	99	G	38	22	22	A	37	15	15	37	0.681334	1	0	257
chr26	38086539	T	Y	45	T	37	6	6	C	37	4	4	10	0.728571	1	0	670
chr26	38087209	C	S	21	G	37	13	13	C	38	2	2	15	0.766667	1	0	7
chr26	38090682	C	Y	99	T	34	25	25	C	35	10	10	35	0.656875	1	0	468
chr26	38091150	T	K	99	G	37	24	24	T	38	10	10	34	0.448266	1	0	375
chr26	38091525	C	Y	99	C	33	17	17	T	33	14	14	31	0.617069	1	0	375
chr26	38091951	A	R	99	A	38	14	14	G	38	10	10	24	0.688024	1	0	426
chr26	38092435	T	G	29	G	33	11	11	T	0	0	0	11	1	1	0	484
chr26	38093585	A	W	21	T	35	3	3	A	41	1	1	4	0.25	1	0	31
chr26	38142584	A	R	48	G	38	4	4	A	37	3	3	7	0.428571	1	0	9
chr26	38142593	C	Y	51	T	38	4	4	C	36	3	3	7	0.314286	1	0	9
chr26	38169263	A	R	33	A	31	13	13	G	32	7	7	20	0.674794	1	0	6229
chr26	38333931	T	Y	46	C	34	8	8	T	36	3	3	11	0.460606	1	0	72
chr26	39040597	C	Y	99	C	36	19	19	T	35	10	10	29	0.650939	1	0	307
chr26	39073582	G	R	53	G	34	4	4	A	33	4	4	8	0.778571	1	0	140
chr26	39409757	T	Y	22	T	39	5	5	C	37	3	3	8	0.5625	1	0	174
chr26	39411743	T	Y	57	C	37	4	4	T	39	3	3	7	0.314286	1	0	1153
chr26	39412896	C	M	99	C	38	15	15	A	37	10	10	25	0.73374	1	0	579
chr26	39413475	T	W	52	T	36	17	17	A	37	5	5	22	0.589675	1	0	579
chr26	39414254	C	Y	22	C	39	16	16	T	37	4	4	20	0.63839	1	0	530
chr26	39414784	T	Y	24	T	38	13	13	C	40	4	4	17	0.637185	1	0	50
chr26	39414834	T	Y	77	T	36	14	14	C	38	7	7	21	0.600064	1	0	26
chr26	39414860	T	Y	31	T	38	8	8	C	38	4	4	12	0.670707	1	0	26
chr26	39415558	A	W	42	A	37	5	5	T	39	3	3	8	0.598214	1	0	464
chr26	39782306	T	Y	99	T	37	168	168	C	36	76	76	244	0.431578	1	0	1030
chr26	39783336	T	Y	99	T	34	88	88	C	36	41	41	129	0.00343027	1	0	144
chr26	39784088	T	Y	21	C	28	3	3	T	38	2	2	5	0.1	1	0	56
chr26	39787190	A	W	32	A	34	131	131	T	35	8	8	140	0.352034	1	0	6
chr26	39787220	T	W	30	T	34	105	105	A	35	6	6	114	0.440393	1	0	24
chr26	39787460	T	Y	99	T	34	120	120	C	32	43	43	163	0.469983	1	0	37
chr26	39787497	T	K	99	T	33	106	106	G	34	35	35	141	0.158687	1	0	37
chr26	39795065	C	Y	99	C	35	29	29	T	29	10	10	39	0.0561695	1	0	38
chr26	39803324	T	Y	99	T	37	58	58	C	38	28	28	86	0.368292	1	0	18
chr26	39803378	T	Y	99	T	36	27	27	C	36	15	15	42	0.377784	1	0	54
chr26	39836949	T	Y	30	T	39	3	3	C	39	3	3	6	0.5	1	0	1249
chr26	39838517	T	C	75	C	35	48	48	T	0	0	0	48	1	1	0	74
chr26	39842611	C	Y	35	T	37	3	3	C	37	2	2	5	0.6	1	0	66
chr26	39842677	T	Y	52	C	37	7	7	T	32	4	4	11	0.0363636	1	0	66
chr26	39842802	T	Y	99	C	38	38	38	T	36	25	25	63	0.0816486	1	0	125
chr26	39846583	G	R	99	G	36	25	25	A	37	12	12	37	0.622716	1	0	34
chr26	39846617	A	W	44	A	35	28	28	T	39	6	6	34	0.0664137	1	0	34
chr26	39846668	C	S	99	C	39	24	24	G	38	11	11	35	0.618055	1	0	51
chr26	39846829	A	T	84	T	37	40	40	A	0	0	0	40	1	1	0	41
chr26	39846870	G	S	99	G	34	22	22	C	33	14	14	36	0.0902442	1	0	41
chr26	39846978	C	Y	82	C	30	12	12	T	32	7	7	19	0.55671	1	0	68
chr26	39847436	G	S	28	G	37	8	8	C	39	3	3	11	0.315152	1	0	34
chr26	39847470	C	Y	90	T	35	7	7	C	36	5	5	12	0.607955	1	0	34
chr26	39847790	G	R	99	G	38	28	28	A	38	15	15	43	0.683456	1	0	82
chr26	39850436	C	Y	56	T	39	11	11	C	38	4	4	15	0.569963	1	0	46
chr26	39869200	C	Y	99	C	37	26	26	T	36	10	10	36	0.397225	1	0	84
chr26	39869284	C	Y	99	T	29	23	23	C	34	11	11	34	0.581389	1	0	84
chr26	39872635	A	M	55	C	33	4	4	A	31	3	3	7	0.428571	1	0	306
chr26	39873321	T	Y	99	C	35	36	36	T	36	19	19	55	0.696439	1	0	49
chr26	39874955	G	K	22	T	35	3	3	G	36	1	1	4	0.5	1	0	43
chr26	39903642	C	S	23	C	33	9	9	G	35	3	3	12	0.681818	1	0	131
chr26	39903773	G	K	71	G	34	13	13	T	28	6	6	20	0.591903	1	0	131
chr26	39911864	A	R	33	G	37	5	5	A	40	2	2	7	0.595238	1	0	460
chr26	40138917	C	Y	39	C	34	10	10	T	36	4	4	14	0.70979	1	0	15
chr26	40167128	C	Y	99	C	35	12	12	T	35	9	9	21	0.756932	1	0	529
chr26	40167955	G	R	61	A	38	10	10	G	35	5	5	15	0.592741	1	0	298
chr26	40169395	G	K	64	G	35	16	16	T	37	5	5	21	0.568701	1	0	179
chr26	40169574	T	G	52	G	34	22	22	T	0	0	0	22	1	1	0	160
chr26	40169734	G	R	36	G	33	30	30	A	32	6	6	37	0.0687879	1	0	23
chr26	40225927	A	W	23	T	40	2	2	A	37	1	1	3	0.333333	1	0	42
chr26	40274141	C	M	43	A	38	15	15	C	36	3	3	18	0.5	1	0	2623
chr26	40373876	T	C	92	C	31	59	59	T	0	0	0	59	1	1	0	93
chr26	40374061	G	R	99	G	34	119	119	A	36	18	18	137	0.208291	1	0	130
chr26	40377632	C	Y	99	C	34	102	102	T	34	15	15	117	0.38769	1	0	8
chr26	40377640	G	R	99	G	31	90	90	A	32	21	21	111	0.371637	1	0	8
chr26	40377719	C	Y	99	C	34	90	90	T	33	27	27	117	0.0701112	1	0	79
chr26	40378089	T	K	99	T	34	154	154	G	34	22	22	176	0.252537	1	0	18
chr26	40378107	A	R	99	A	34	125	125	G	34	21	21	146	0.285689	1	0	18
chr26	40378176	A	R	99	A	37	130	130	G	33	17	17	148	0.0248524	1	0	69
chr26	40506564	C	M	25	A	40	3	3	C	41	1	1	4	0.75	1	0	2345
chr26	40523986	C	S	27	C	35	11	11	G	36	4	4	15	0.425641	1	0	41
chr26	40524027	T	Y	34	T	35	8	8	C	36	4	4	12	0.341414	1	0	41
chr26	40524385	A	R	45	A	39	10	10	G	38	6	6	16	0.739448	1	0	358
chr26	40524925	A	R	50	A	37	51	51	G	38	9	9	60	0.305246	1	0	122
chr26	40526467	C	S	50	C	38	20	20	G	38	5	5	25	0.287446	1	0	1328
chr26	40586228	G	R	35	G	32	63	63	A	30	11	11	74	0.208132	1	0	24
chr26	40586252	G	K	27	G	36	42	42	T	33	9	9	51	0.530989	1	0	24
chr26	40613734	T	K	26	G	40	2	2	T	39	2	2	4	0.833333	1	0	987
chr26	40619353	A	R	41	A	33	10	10	G	38	5	5	16	0.0822511	1	0	42
chr26	40619395	C	M	99	A	38	6	6	C	39	4	4	10	0.457143	1	0	42
chr26	40619980	G	R	99	G	37	126	126	A	39	44	44	170	0.00153784	1	0	171
chr26	40620151	A	M	31	A	31	11	11	C	32	9	9	26	0.251363	1	0	171
chr26	41478362	A	R	99	G	38	14	14	A	32	8	8	22	0.1583	1	0	1623
chr26	42139635	G	R	44	G	36	7	7	A	38	4	4	11	0.578788	1	0	73
chr26	42139982	C	Y	23	C	36	15	15	T	37	4	4	19	0.442724	1	0	347
chr26	42355302	A	R	99	A	38	46	46	G	39	14	14	60	0.230948	1	0	44
chr26	42355395	A	M	22	A	36	46	46	C	36	6	6	53	0.747216	1	0	93
chr26	42498438	C	S	23	C	34	20	20	G	37	4	4	24	0.698522	1	0	62
chr26	42498500	C	M	43	C	35	25	25	A	30	6	6	31	0.552042	1	0	62
chr26	42535674	G	S	35	G	29	4	4	C	37	3	3	7	0.0571429	1	0	590
chr26	42541387	A	M	24	C	40	2	2	A	41	1	1	3	0.833333	1	0	161
chr26	42764801	G	S	58	G	36	5	5	C	37	4	4	9	0.277778	1	0	79
chr26	42764900	C	Y	99	C	35	10	10	T	31	9	9	19	0.105512	1	0	18
chr26	42764976	C	Y	99	C	35	10	10	T	33	8	8	18	0.614939	1	0	50
chr26	42765026	G	C	54	C	31	24	24	G	0	0	0	24	1	1	0	33
chr26	42765059	G	R	83	G	32	19	19	A	36	7	7	26	0.569806	1	0	33
chr26	42765143	T	C	48	C	34	18	18	T	0	0	0	18	1	1	0	84
chr26	42766048	G	R	97	G	35	21	21	A	32	10	10	31	0.0735173	1	0	461
chr26	42771292	T	K	73	G	33	6	6	T	34	4	4	10	0.728571	1	0	24
chr26	42779918	A	R	45	A	34	13	13	G	37	5	5	18	0.675712	1	0	1447
chr26	42781372	C	M	99	A	35	12	12	C	27	9	9	21	0.520386	1	0	7
chr26	42790347	C	S	22	G	40	2	2	C	41	1	1	3	0.833333	1	0	10
chr26	42795030	G	R	46	A	34	5	5	G	37	3	3	8	0.285714	1	0	127
chr26	42797065	G	K	45	T	39	4	4	G	39	2	2	6	0.7	1	0	390
chr26	42949463	G	R	36	G	39	10	10	A	38	4	4	14	0.683317	1	0	406
chr26	42949869	C	Y	25	C	35	25	25	T	37	5	5	30	0.666446	1	0	406
chr26	42951422	A	W	99	A	38	18	18	T	34	18	18	36	0.503893	1	0	51
chr26	42951473	G	K	58	G	34	39	39	T	37	6	6	45	0.521425	1	0	39
chr26	42951512	C	Y	99	T	36	16	16	C	31	14	14	30	0.541527	1	0	39
chr26	43025672	T	Y	82	T	37	84	84	C	34	33	33	117	0.00384887	1	0	16
chr26	43025693	C	M	99	C	32	208	208	A	32	15	15	223	0.427665	1	0	21
chr26	43028286	C	Y	35	T	37	3	3	C	33	3	3	6	0.675	1	0	26
chr26	43032763	C	Y	31	T	36	3	3	C	35	3	3	6	0.35	1	0	9
chr26	43033589	T	Y	99	T	35	107	107	C	34	48	48	155	0.242419	1	0	100
chr26	43033689	C	Y	54	C	36	17	17	T	31	6	6	23	0.0675503	1	0	100
chr26	43128802	C	Y	44	C	37	9	9	T	37	4	4	13	0.734965	1	0	7
chr26	43128809	A	W	42	A	35	9	9	T	40	4	4	13	0.0377622	1	0	7
chr26	43128822	A	R	35	A	35	8	8	G	37	4	4	12	0.670707	1	0	13
chr26	43136097	C	Y	40	T	34	5	5	C	40	3	3	8	0.5625	1	0	318
chr26	43136415	C	M	89	C	40	9	9	A	34	6	6	15	0.506394	1	0	318
chr26	43137193	C	Y	99	C	37	11	11	T	35	11	11	22	0.574997	1	0	98
chr26	43139412	T	Y	33	T	37	3	3	C	34	3	3	6	0.6	1	0	2219
chr26	43353265	G	R	28	A	34	5	5	G	35	2	2	7	0.428571	1	0	40
chr26	43362840	A	R	32	G	30	3	3	A	36	2	3	6	0.6	1.16667	0	153
chr26	43437654	G	K	33	G	39	13	13	T	36	4	4	17	0.147899	1	0	47
chr26	43437701	G	R	60	G	37	13	13	A	36	7	7	20	0.408398	1	0	47
chr26	43437844	A	R	91	A	38	11	11	G	37	8	8	19	0.679196	1	0	143
chr26	43440048	G	K	70	T	36	52	52	G	38	6	6	58	0.679498	1	0	45
chr26	43440093	A	G	63	G	33	38	38	A	0	0	0	38	1	1	0	45
chr26	43440192	G	R	99	G	35	30	30	A	39	12	12	42	0.00432922	1	0	99
chr26	43454594	G	R	99	G	34	27	27	A	33	17	17	44	0.625952	1	0	73
chr26	43454667	G	S	99	G	30	138	138	C	31	54	54	192	0.320947	1	0	28
chr26	43454695	T	W	99	T	34	104	104	A	33	30	30	134	0.252322	1	0	28
chr26	43495119	A	R	34	A	39	9	9	G	38	5	5	14	0.609391	1	0	60
chr26	43499300	C	M	74	C	38	14	14	A	39	7	7	21	0.742755	1	0	1398
chr26	43503271	T	Y	99	T	33	64	64	C	33	24	24	88	0.492525	1	0	21
chr26	43504074	A	R	99	A	36	171	171	G	36	60	60	231	0.353009	1	0	35
chr26	43504109	G	S	99	G	32	96	96	C	34	45	45	143	0.177644	1	0	35
chr26	43504302	T	K	99	T	38	180	180	G	38	75	75	261	0.330393	1	0	14
chr26	43504316	A	R	99	A	36	160	160	G	38	63	63	223	0.0177053	1	0	14
chr26	43504433	T	C	99	C	37	217	217	T	0	0	0	217	1	1	0	64
chr26	43504940	A	R	99	A	36	33	33	G	35	13	13	46	0.599475	1	0	129
chr26	43505072	C	Y	38	C	38	19	19	T	38	5	5	24	0.64521	1	0	132
chr26	43505927	G	R	99	A	35	180	180	G	36	75	75	333	0.000111963	1	0	44
chr26	43505971	T	Y	99	T	38	173	173	C	37	22	22	195	0.0468198	1	0	44
chr26	43506073	A	R	99	A	37	91	91	G	38	48	48	139	0.101016	1	0	102
chr26	43506369	G	R	99	G	38	128	128	A	38	58	58	186	0.307572	1	0	51
chr26	43506697	C	S	99	C	35	10	10	G	37	7	7	17	0.590961	1	0	59
chr26	43506756	A	R	95	A	35	15	15	G	39	8	8	23	0.510015	1	0	59
chr26	43597335	A	R	99	A	31	14	14	G	32	12	12	26	0.685612	1	0	35
chr26	43605874	C	Y	75	C	36	102	102	T	38	11	11	113	0.0800908	1	0	86
chr26	43608159	T	K	61	T	38	4	4	G	37	4	4	8	0.442857	1	0	71
chr26	43608281	C	S	99	C	36	17	17	G	38	12	12	29	0.617774	1	0	51
chr26	43608397	A	R	99	A	34	20	20	G	35	12	12	32	0.372247	1	0	32
chr26	43608429	T	K	99	T	35	22	22	G	35	14	14	36	0.721363	1	0	32
chr26	43608484	T	Y	99	C	38	12	12	T	32	9	9	21	0.0113564	1	0	55
chr26	43629175	T	W	26	A	36	2	2	T	38	1	1	3	0.666667	1	0	57
chr26	44270845	A	M	20	A	38	3	3	C	38	2	2	5	0.6	1	0	1012
chr26	44292495	A	G	26	G	35	10	10	A	0	0	0	10	1	1	0	6599
chr26	44534705	T	Y	99	C	31	25	25	T	37	8	8	33	0.537476	1	0	55
chr26	44534760	C	Y	45	C	34	24	24	T	35	6	6	30	0.333714	1	0	55
chr26	44535024	T	Y	99	C	37	10	10	T	39	9	9	19	0.726206	1	0	155
chr26	44535179	G	R	33	G	35	21	21	A	39	5	5	26	0.556058	1	0	140
chr26	44535381	G	R	25	G	32	14	14	A	32	4	4	18	0.322549	1	0	15
chr26	44535946	G	R	26	G	33	6	6	A	28	3	3	9	0.72619	1	0	85
chr26	44536735	T	Y	22	T	31	12	12	C	38	5	5	17	0.00969619	1	0	11
chr26	44536799	C	Y	75	C	34	8	8	T	33	6	6	14	0.622711	1	0	64
chr26	44568998	C	G	29	G	37	11	11	C	0	0	0	11	1	1	0	625
chr26	44569623	C	T	34	T	37	16	16	C	0	0	0	16	1	1	0	111
chr26	44569734	T	Y	99	C	36	16	16	T	38	7	7	23	0.67994	1	0	111
chr26	44570080	A	R	61	A	34	9	9	G	33	7	7	16	0.670149	1	0	14
chr26	44570094	T	Y	99	T	36	15	15	C	37	13	13	28	0.579052	1	0	14
chr26	44979287	A	R	66	G	36	5	5	A	34	5	5	10	0.154762	1	0	132
chr26	44979419	A	W	51	A	36	42	42	T	36	7	7	49	0.322155	1	0	114
chr26	44979552	A	R	84	A	36	9	9	G	37	6	6	15	0.632168	1	0	19
chr26	44979643	G	A	23	A	35	10	10	G	0	0	0	10	1	1	0	49
chr26	44984296	G	R	99	G	36	33	33	A	36	13	13	46	0.367953	1	0	94
chr26	44985071	A	R	99	A	37	35	35	G	36	11	11	46	0.611322	1	0	37
chr26	44985130	T	Y	51	T	35	30	30	C	37	7	7	37	0.731128	1	0	35
chr26	44991217	A	R	27	A	35	54	54	G	36	8	8	62	0.292278	1	0	43
chr26	44991260	C	M	20	C	37	34	34	A	34	5	5	39	0.522332	1	0	43
chr26	45032216	G	K	47	T	28	5	5	G	36	2	2	7	0.642857	1	0	72
chr26	45032288	A	G	25	G	32	11	11	A	0	0	0	11	1	1	0	72
chr26	45048979	G	R	99	G	34	12	12	A	36	10	10	22	0.634665	1	0	41
chr26	45049100	C	Y	56	C	38	9	9	T	36	8	8	17	0.558968	1	0	45
chr26	45050645	G	R	23	A	34	3	3	G	36	2	2	5	0.4	1	0	30
chr26	45050675	T	Y	27	T	36	3	3	C	35	3	3	6	0.5	1	0	30
chr26	45146436	T	W	99	T	33	57	57	A	31	18	18	75	0.23975	1	0	112
chr26	45146548	G	R	99	G	30	40	40	A	30	13	13	53	0.504072	1	0	112
chr26	45146794	G	S	99	G	33	67	67	C	31	21	21	88	0.041575	1	0	18
chr26	45146925	C	Y	81	C	35	36	36	T	35	9	9	45	0.274074	1	0	112
chr26	45147041	G	R	65	G	32	26	26	A	25	7	7	33	0.619015	1	0	85
chr26	45147126	T	Y	36	C	41	4	4	T	39	2	2	6	0.266667	1	0	30
chr26	45150374	C	Y	26	T	30	10	10	C	32	5	5	18	0.0822511	1	0	69
chr26	45150443	G	R	99	G	36	180	180	A	38	32	32	212	0.0440021	1	0	69
chr26	45150747	A	R	96	A	36	31	31	G	33	11	11	42	0.599063	1	0	77
chr26	45150824	A	R	99	A	30	56	56	G	33	19	19	75	0.295979	1	0	6
chr26	45150830	A	R	52	A	31	95	95	G	31	28	28	123	0.0183097	1	0	6
chr26	45150866	G	R	99	G	32	170	170	A	31	22	22	192	0.298745	1	0	36
chr26	45150936	C	Y	99	C	34	172	172	T	36	66	66	238	0.0491634	1	0	41
chr26	45150977	G	R	99	A	33	204	204	G	34	44	44	248	0.276529	1	0	41
chr26	45151101	G	S	99	G	30	148	148	C	28	62	62	210	0.0354454	1	0	19
chr26	45151120	T	Y	99	T	35	192	192	C	30	37	37	229	0.0531356	1	0	19
chr26	45151324	C	S	99	C	34	39	39	G	34	22	22	72	0.163987	1	0	16
chr26	45151406	C	Y	99	C	30	121	121	T	26	17	17	138	0.099229	1	0	15
chr26	45151421	G	R	99	G	32	193	193	A	32	17	17	210	0.305021	1	0	15
chr26	45151496	C	Y	79	C	33	169	169	T	34	11	11	181	0.35005	1	0	12
chr26	45151508	A	R	99	A	36	84	84	G	36	64	64	148	0.311517	1	0	12
chr26	45151543	A	M	99	A	34	107	107	C	34	50	50	157	0.236452	1	0	35
chr26	45151720	T	Y	99	T	36	64	64	C	34	55	55	120	0.0152326	1	0	177
chr26	45151916	G	R	99	G	34	115	115	A	34	28	28	143	0.417389	1	0	138
chr26	45152054	G	R	99	G	31	105	105	A	32	18	18	123	0.272705	1	0	138
chr26	45152258	G	R	99	G	33	115	115	A	34	14	14	129	0.496979	1	0	29
chr26	45152287	C	Y	99	C	34	29	29	T	33	24	24	53	0.618117	1	0	29
chr26	45152420	A	R	62	A	33	78	78	G	33	11	11	89	0.420953	1	0	133
chr26	45152575	A	R	99	A	35	129	129	G	34	18	18	147	0.445946	1	0	82
chr26	45152657	G	R	82	G	33	43	43	A	36	10	10	53	0.127651	1	0	25
chr26	45152682	A	M	91	A	34	41	41	C	35	9	9	50	0.735167	1	0	25
chr26	45152812	C	Y	99	C	33	46	46	T	37	11	11	57	0.509232	1	0	130
chr26	45152967	A	W	99	A	34	107	107	T	35	68	68	175	0.480468	1	0	40
chr26	45153007	G	R	99	G	32	211	211	A	33	26	26	237	0.0437888	1	0	27
chr26	45153034	C	M	88	C	31	154	154	A	23	21	21	175	2.58E-07	1	0	27
chr26	45153139	G	R	46	G	36	74	74	A	36	9	9	83	0.250248	1	0	48
chr26	45153187	T	K	99	G	35	26	26	T	36	20	20	48	0.153024	1	0	48
chr26	45153363	C	Y	99	C	33	42	42	T	33	15	15	58	0.201716	1	0	123
chr26	45153486	G	R	99	G	34	21	21	A	35	11	11	32	0.422623	1	0	123
chr26	45153834	G	R	26	G	30	67	67	A	25	10	10	77	0.187683	1	0	39
chr26	45206064	A	R	28	A	34	40	40	G	33	7	7	47	0.522945	1	0	171
chr26	45206235	G	R	24	G	28	6	6	A	25	4	4	10	0.690476	1	0	10
chr26	45206245	G	R	22	G	32	6	6	A	31	3	3	9	0.452381	1	0	10
chr26	45206355	C	S	75	C	35	37	37	G	38	8	8	45	0.550174	1	0	110
chr26	45206526	C	Y	99	C	32	48	48	T	35	12	12	60	0.570908	1	0	12
chr26	45206538	C	Y	82	C	33	45	45	T	33	10	10	55	0.645829	1	0	12
chr26	45206657	C	Y	99	C	32	70	70	T	33	16	16	86	0.177058	1	0	103
chr26	45229712	C	M	23	C	31	27	27	A	36	5	5	32	0.524439	1	0	47
chr26	45229759	T	K	99	T	32	21	21	G	34	11	11	32	0.362608	1	0	33
chr26	45229792	G	K	99	G	35	25	25	T	33	9	9	34	0.543752	1	0	33
chr26	45275845	A	R	29	A	36	3	3	G	33	3	3	6	0.55	1	0	461
chr26	45330564	C	Y	62	C	38	10	13	T	39	5	15	29	0.476523	1.48276	0	745
chr26	46239718	C	Y	36	T	36	3	3	C	27	3	3	6	0.75	1	0	16
chr26	46242296	T	Y	66	C	33	10	10	T	38	4	4	14	0.513487	1	0	53
chr26	46257144	T	Y	99	T	37	11	11	C	37	8	8	19	0.451946	1	0	129
chr26	46257273	G	R	99	A	37	9	9	G	30	9	9	18	0.519251	1	0	7
chr26	46257280	C	Y	99	T	34	9	9	C	32	9	9	18	0.622357	1	0	7
chr26	46257473	T	Y	99	C	31	14	14	T	35	11	11	25	0.509606	1	0	19
chr26	46257492	T	Y	99	T	37	13	13	C	31	15	15	28	0.501778	1	0	19
chr26	46257522	A	R	99	G	36	19	19	A	36	18	18	37	0.624674	1	0	30
chr26	46280715	A	R	30	G	32	6	6	A	39	2	2	8	0.321429	1	0	79
chr26	46284945	G	R	33	A	36	3	3	G	40	2	2	5	0.6	1	0	60
chr26	46291232	A	M	50	A	38	9	9	C	40	4	4	13	0.651049	1	0	43
chr26	46291275	G	S	78	G	33	11	11	C	38	5	5	16	0.579899	1	0	43
chr26	46291387	T	Y	99	T	38	9	9	C	37	7	7	16	0.634003	1	0	112
chr26	46291610	C	S	99	C	38	8	8	G	34	7	7	15	0.115929	1	0	42
chr26	46291666	G	S	20	G	34	9	9	C	31	3	3	12	0.620455	1	0	6
chr26	46292812	A	R	70	G	33	6	6	A	38	5	5	11	0.214286	1	0	98
chr26	46292910	G	R	20	G	37	6	6	A	40	3	3	9	0.0833333	1	0	97
chr26	46293007	G	R	99	G	37	9	9	A	36	7	7	16	0.587762	1	0	97
chr26	46293185	T	Y	99	C	37	15	15	T	33	14	14	29	0.0163851	1	0	178
chr26	46293934	G	R	43	A	38	6	6	G	35	3	3	9	0.541667	1	0	19
chr26	46294372	C	Y	99	T	32	54	54	C	36	42	42	96	0.00414123	1	0	12
chr26	46294384	C	Y	99	C	37	60	60	T	36	37	37	97	0.110209	1	0	12
chr26	46294971	G	R	30	A	38	3	3	G	38	2	2	5	0.4	1	0	16
chr26	46294987	A	R	36	G	35	4	4	A	37	2	2	6	0.7	1	0	16
chr26	46295135	C	M	99	A	34	7	7	C	33	5	5	12	0.438131	1	0	148
chr26	46295403	G	R	94	G	38	12	12	A	39	7	7	19	0.241208	1	0	268
chr26	46295785	A	R	40	G	38	4	4	A	38	4	4	8	0.557143	1	0	226
chr26	46296197	G	R	31	A	36	4	4	G	39	2	2	6	0.633333	1	0	23
chr26	46296361	C	S	27	G	36	6	6	C	38	2	2	8	0.0357143	1	0	21
chr26	46296426	C	Y	36	T	33	11	11	C	24	4	4	15	0.569963	1	0	21
chr26	46296447	T	Y	44	C	34	9	9	T	33	3	3	12	0.363636	1	0	21
chr26	46296487	T	Y	54	C	35	8	8	T	28	4	4	12	0.0363636	1	0	26
chr26	46296513	C	Y	24	T	34	13	13	C	33	3	3	16	0.260714	1	0	6
chr26	46297592	T	Y	99	C	36	21	21	T	36	17	17	38	0.715461	1	0	109
chr26	46297701	G	K	99	G	37	30	30	T	38	7	7	37	0.492441	1	0	109
chr26	46297878	C	Y	99	T	35	9	9	C	37	6	6	15	0.693906	1	0	50
chr26	46297928	C	Y	41	C	31	16	16	T	34	5	5	21	0.694948	1	0	8
chr26	46298035	G	R	99	G	33	21	21	A	33	14	14	35	0.258227	1	0	98
chr26	46299263	G	R	57	G	38	14	14	A	36	6	6	20	0.103715	1	0	15
chr26	46300256	G	R	28	G	37	6	6	A	37	3	3	9	0.636905	1	0	245
chr26	46301955	A	R	83	G	36	8	8	A	37	5	5	13	0.416472	1	0	12
chr26	46301967	A	R	58	G	38	10	10	A	35	4	4	14	0.613387	1	0	12
chr26	46309399	T	Y	69	C	34	15	15	T	38	5	5	20	0.0708849	1	0	52
chr26	46309670	G	R	52	A	35	4	4	G	37	3	3	7	0.6	1	0	9
chr26	46309878	T	Y	24	C	36	3	3	T	41	2	2	5	0.2	1	0	10
chr26	46310998	C	Y	99	C	35	20	20	T	36	10	10	30	0.49138	1	0	29
chr26	46311027	C	Y	99	C	35	9	9	T	34	9	9	18	0.699044	1	0	29
chr26	46316187	G	R	36	G	38	9	9	A	36	4	4	13	0.251748	1	0	32
chr26	46316430	C	S	99	C	36	22	22	G	37	21	21	43	0.733236	1	0	243
chr26	46399502	G	A	43	A	35	18	18	G	0	0	0	18	1	1	0	6
chr26	46399508	C	G	44	G	36	18	18	C	0	0	0	18	1	1	0	6
chr26	46399616	T	G	99	G	37	221	223	T	0	0	0	223	1	1.00897	0	8
chr26	46399624	A	G	99	G	37	190	192	A	0	0	0	192	1	1.01042	0	8
chr26	46399699	G	A	80	A	32	35	35	G	0	0	0	35	1	1	0	20
chr26	46399800	T	C	55	C	34	20	34	T	0	0	0	34	1	1.41176	0	77
chr26	46399884	T	G	20	G	38	8	8	T	0	0	0	8	1	1	0	21
chr26	46400179	A	G	74	G	38	31	31	A	0	0	0	31	1	1	0	53
chr26	46400232	A	G	42	G	35	18	18	A	0	0	0	18	1	1	0	20
chr26	46400400	T	Y	81	T	38	8	10	C	36	6	7	18	0.570596	1.16667	0	63
chr26	46400812	C	T	25	T	34	12	12	C	0	0	0	12	1	1	0	30
chr26	46400842	C	T	55	T	34	22	22	C	0	0	0	22	1	1	0	30
chr26	46400940	A	C	54	C	34	31	32	G	31	1	1	33	1	1.0303	0	75
chr26	46401015	T	C	66	C	32	45	45	T	0	0	0	45	1	1	0	47
chr26	46401062	C	T	79	T	35	31	31	C	0	0	0	31	1	1	0	24
chr26	46401086	C	T	85	T	36	35	35	C	0	0	0	35	1	1	0	17
chr26	46401103	G	C	85	C	36	35	35	G	0	0	0	35	1	1	0	17
chr26	46466057	C	Y	24	T	38	3	3	C	29	2	2	5	0.1	1	0	110
chr26	46466167	G	R	84	G	38	5	5	A	28	6	6	11	0.512987	1	0	110
chr26	46466709	T	Y	26	C	22	4	4	T	35	2	2	6	0.133333	1	0	73
chr26	47184094	T	Y	21	C	30	4	4	T	36	3	3	8	0.557143	1	0	1308
chr26	47723018	C	Y	51	T	35	6	6	C	30	4	4	10	0.0190476	1	0	68
chr26	47786176	G	R	26	A	38	4	4	G	34	2	2	6	0.133333	1	0	46
chr26	47786288	C	Y	35	T	39	3	3	C	39	2	2	5	0.6	1	0	112
chr26	47787723	C	Y	99	T	32	33	33	C	32	17	17	51	0.251493	1	0	109
chr26	47787899	G	R	41	G	33	17	17	A	37	5	5	22	0.589675	1	0	176
chr26	48314391	C	Y	23	C	36	7	7	T	36	3	3	10	0.5	1	0	1161
chr26	48315740	C	Y	99	T	32	9	9	C	33	8	8	17	0.240354	1	0	188
chr26	48320954	G	R	50	G	35	5	5	A	39	4	4	9	0.547619	1	0	28
chr26	48321300	G	R	45	G	36	14	14	A	34	5	5	19	0.27967	1	0	315
chr26	48321630	G	R	71	G	36	6	6	A	36	5	5	11	0.534632	1	0	93
chr26	48321723	C	Y	40	T	33	4	4	C	30	3	3	7	0.557143	1	0	58
chr26	48321781	T	W	97	A	38	6	6	T	30	7	7	13	0.025641	1	0	58
chr26	48321899	A	R	51	A	33	11	11	G	35	5	5	16	0.413462	1	0	44
chr26	48321943	C	Y	97	C	35	12	12	T	37	7	7	19	0.662588	1	0	38
chr26	48321981	G	R	55	G	34	8	8	A	32	5	5	14	0.21756	1	0	38
chr26	49536752	T	Y	20	C	40	2	2	T	38	2	2	4	0.666667	1	0	163
chr26	49565598	T	W	20	T	34	2	2	A	32	2	2	4	0.666667	1	0	498
chr26	49582827	G	R	28	A	38	6	6	G	34	2	2	8	0.428571	1	0	5941
chr26	49954458	C	Y	99	C	31	17	17	T	32	15	15	32	0.608268	1	0	108
chr26	49960696	C	Y	99	C	35	44	44	T	34	15	15	59	0.618523	1	0	42
chr26	49960765	C	Y	92	C	26	53	53	T	31	11	11	64	0.0607906	1	0	69
chr26	50019428	C	Y	38	C	37	10	10	T	35	4	4	14	0.593407	1	0	7
chr26	50019435	C	Y	20	C	36	8	8	T	34	3	3	11	0.460606	1	0	7
chr26	50021282	G	R	99	G	38	43	43	A	37	10	10	53	0.533032	1	0	269
chr26	50021551	T	C	99	C	34	78	78	T	0	0	0	78	1	1	0	140
chr26	50022760	C	G	26	G	38	10	10	C	0	0	0	10	1	1	0	116
chr26	50022876	G	K	59	G	34	6	6	T	36	4	4	10	0.652381	1	0	116
chr26	50025597	G	T	45	T	35	19	19	G	0	0	0	19	1	1	0	81
chr26	50211229	C	S	56	C	35	7	7	G	33	5	5	12	0.537247	1	0	60
chr26	50211289	A	R	75	A	38	20	20	G	39	8	8	28	0.609617	1	0	60
chr26	50211356	A	R	53	A	36	15	15	G	37	6	6	21	0.31109	1	0	67
chr26	50211811	A	R	25	A	38	6	6	G	40	3	3	9	0.357143	1	0	117
chr26	50212663	G	K	66	G	36	5	5	T	35	4	4	9	0.365079	1	0	127
chr26	50213444	C	Y	78	T	36	11	11	C	37	5	5	16	0.706731	1	0	275
chr26	50214014	G	R	44	A	34	6	6	G	33	3	3	9	0.636905	1	0	295
chr26	50267993	T	Y	23	T	39	5	5	C	38	3	3	8	0.5625	1	0	72
chr26	50268065	G	R	87	A	38	6	6	G	37	5	5	11	0.698052	1	0	26
chr26	50271370	C	Y	99	C	35	85	85	T	38	13	13	98	0.133458	1	0	52
chr26	50276865	G	R	99	A	38	41	41	G	38	9	9	50	0.745052	1	0	26
chr26	50279546	A	M	20	C	40	2	2	A	36	2	2	4	0.166667	1	0	81
chr26	50287507	C	Y	99	C	36	91	91	T	37	23	23	114	0.253435	1	0	73
chr26	50287580	A	R	53	A	33	104	104	G	33	11	11	115	0.287382	1	0	11
chr26	50287591	C	Y	34	C	37	72	72	T	38	15	15	87	0.0860866	1	0	11
chr26	50790241	C	Y	75	T	38	10	10	C	37	5	5	15	0.339327	1	0	6
chr26	50790445	C	S	37	G	40	4	4	C	33	2	3	7	0.0666667	1.85714	0	147
chr26	50790694	G	R	74	A	39	7	7	G	36	4	4	11	0.527273	1	0	102
chr26	50791087	C	Y	99	T	32	22	22	C	33	8	8	31	0.604887	1	0	74
chr26	50791161	G	K	97	T	38	15	15	G	35	6	7	22	0.538423	1.04545	0	40
chr26	50791406	C	Y	42	C	40	7	7	T	38	4	4	11	0.206061	1	0	43
chr26	50791506	A	M	99	C	37	10	10	A	34	7	7	17	0.157394	1	0	22
chr26	50791528	C	Y	99	T	38	9	9	C	39	6	6	15	0.581918	1	0	22
chr26	50791744	A	R	99	A	38	12	12	G	33	11	11	23	0.00224469	1	0	216
chr26	50791987	G	R	99	A	36	12	13	G	40	7	7	20	0.01417	1.1	0	243
chr26	50792639	C	Y	35	T	36	3	3	C	33	2	2	5	0.6	1	0	119
chr26	50792770	G	R	35	A	38	9	9	G	40	3	3	12	0.0727273	1	0	105
chr26	50792875	T	Y	99	C	38	11	11	T	32	8	9	20	0.0644201	1.1	0	105
chr26	50793952	C	Y	32	C	38	3	3	T	38	3	3	6	0.35	1	0	127
chr26	50794079	A	R	41	G	39	4	4	A	37	4	4	8	0.0285714	1	0	24
chr26	50794103	G	R	36	G	38	4	4	A	39	3	3	7	0.714286	1	0	24
chr26	50794185	C	M	58	C	36	6	6	A	38	5	5	11	0.698052	1	0	82
chr26	50794283	A	R	99	G	36	10	10	A	32	8	8	18	0.137141	1	0	29
chr26	50794352	C	S	77	C	31	9	9	G	33	5	5	14	0.724525	1	0	39
chr26	50794415	C	M	28	C	31	12	12	A	30	4	4	16	0.649725	1	0	16
chr26	50795388	G	R	45	A	34	6	6	G	38	3	3	9	0.190476	1	0	249
chr26	50796308	A	R	28	A	37	10	10	G	36	4	4	14	0.26973	1	0	8
chr26	50796316	A	R	38	G	37	10	10	A	35	3	3	13	0.592657	1	0	8
chr26	50797331	C	Y	52	T	35	4	4	C	35	4	4	9	0.442857	1	0	20
chr26	50798271	C	Y	66	T	38	5	5	C	35	5	5	10	0.154762	1	0	66
chr26	50798572	T	Y	32	C	28	4	4	T	36	2	2	6	0.4	1	0	150
chr26	50798800	T	Y	34	T	36	4	4	C	39	3	3	7	0.657143	1	0	78
chr26	50799597	C	Y	99	T	35	68	68	C	36	65	65	134	0.10623	1	0	172
chr26	50799769	C	S	99	C	32	167	167	G	32	88	88	1811	0.058641	1	0	172
chr26	50800035	G	R	99	G	36	51	51	A	37	26	26	77	0.446447	1	0	166
chr26	50800201	G	R	99	G	36	215	215	A	36	40	40	1021	0.381643	1	0	73
chr26	50800322	T	Y	87	C	31	18	18	T	25	8	8	27	0.169171	1	0	47
chr26	50800695	A	R	99	G	32	8	8	A	33	7	7	15	0.231702	1	0	373
chr26	50801596	C	Y	48	C	32	6	6	T	35	4	4	10	0.542857	1	0	10
chr26	50801606	C	Y	49	C	36	6	6	T	35	4	4	10	0.652381	1	0	10
chr26	50801675	C	Y	86	C	36	10	10	T	36	6	6	16	0.698114	1	0	46
chr26	50801721	C	S	99	G	35	10	10	C	31	7	7	18	0.443387	1	0	46
chr26	50803625	C	Y	73	T	38	5	5	C	37	4	4	9	0.68254	1	0	39
chr26	50803726	C	Y	24	C	35	8	8	T	38	3	3	11	0.657576	1	0	34
chr26	50803880	A	R	99	G	35	188	188	A	35	66	66	261	0.140317	1	0	33
chr26	50805011	T	Y	28	T	38	5	5	C	38	3	3	8	0.75	1	0	55
chr26	50806660	C	Y	54	C	37	11	11	T	39	5	5	16	0.645833	1	0	66
chr26	50806726	A	R	75	A	32	11	11	G	30	7	7	18	0.634003	1	0	66
chr26	50917954	A	M	39	C	36	5	5	A	33	2	2	7	0.285714	1	0	784
chr26	51044844	G	S	62	G	36	5	5	C	39	4	4	9	0.0952381	1	0	110
chr26	51092389	G	S	20	C	37	2	2	G	35	1	1	3	0.666667	1	0	50
chr26	51244361	A	M	23	C	35	2	2	A	35	1	1	3	0.666667	1	0	608
chr26	51261993	T	K	49	T	32	6	6	G	28	6	6	12	0.468615	1	0	131
chr26	51262124	C	Y	59	C	32	70	70	T	29	11	11	81	0.120637	1	0	131
chr26	51262420	G	S	55	G	34	16	16	C	37	5	5	24	0.137402	1	0	229
chr26	51263063	A	R	99	G	34	57	57	A	34	37	37	94	0.115909	1	0	278
chr26	51658417	C	Y	33	T	34	6	6	C	34	2	2	8	0.785714	1	0	87
chr26	51658581	G	R	21	G	37	8	8	A	38	3	3	11	0.248485	1	0	48
chr26	51665272	A	R	28	G	31	5	5	A	34	2	2	7	0.428571	1	0	947
chr26	51672262	C	Y	35	C	34	18	18	T	32	5	5	23	0.742816	1	0	35
chr26	51672534	C	M	26	C	36	6	6	A	37	3	3	9	0.678571	1	0	43
chr26	51672926	C	Y	40	C	34	8	8	T	37	4	4	12	0.40404	1	0	14
chr26	51672940	G	R	50	G	36	9	9	A	33	5	5	14	0.218781	1	0	14
chr26	51672998	T	Y	55	C	28	5	5	T	35	4	4	9	0.68254	1	0	58
chr26	51673222	T	Y	37	T	34	6	6	C	36	4	4	10	0.304762	1	0	94
chr26	51673316	C	Y	29	C	36	10	10	T	31	4	4	14	0.658841	1	0	94
chr26	51674227	G	R	99	G	34	73	73	A	32	20	20	93	0.483218	1	0	9
chr26	51674236	G	R	99	G	32	88	88	A	32	19	19	107	0.35687	1	0	9
chr26	51674626	A	R	99	A	37	80	80	G	37	17	17	97	0.28618	1	0	112
chr26	51675733	A	R	99	G	34	33	33	A	32	31	31	64	0.204353	1	0	114
chr26	51677645	G	R	99	G	31	136	136	A	34	19	19	155	0.0118625	1	0	49
chr26	51678303	T	Y	83	T	34	22	22	C	28	9	9	31	0.29644	1	0	14
chr26	51678363	T	Y	75	T	37	25	25	C	32	10	10	35	0.0566108	1	0	12
chr26	51678375	C	Y	52	C	33	33	33	T	35	7	7	40	0.615798	1	0	9
chr26	51678384	T	Y	99	T	34	17	17	C	36	14	14	31	0.56986	1	0	9
chr26	51678405	G	R	99	G	36	19	19	A	37	9	9	28	0.665957	1	0	21
chr26	51679824	G	S	20	G	33	23	23	C	29	5	5	28	0.681797	1	0	42
chr26	51679866	G	S	99	G	36	42	42	C	36	12	12	54	0.567379	1	0	21
chr26	51679887	T	Y	99	T	35	42	42	C	34	13	13	55	0.41098	1	0	21
chr26	51680192	T	Y	99	T	27	51	51	C	32	17	17	69	0.00918321	1	0	156
chr26	51680490	A	R	72	G	36	13	13	A	36	5	5	18	0.316527	1	0	5
chr26	51680831	C	Y	32	C	32	3	3	T	30	3	3	6	0.5	1	0	120
chr26	51680951	G	R	99	G	35	85	85	A	33	22	22	107	0.100347	1	0	51
chr26	51681017	T	Y	58	T	32	86	86	C	35	11	11	97	0.0361215	1	0	12
chr26	51681551	T	Y	94	C	33	7	7	T	33	5	5	12	0.659722	1	0	135
chr26	51681964	A	R	43	G	34	7	7	A	36	3	3	10	0.333333	1	0	32
chr26	51682021	A	R	32	G	31	4	4	A	30	2	2	6	0.4	1	0	5
chr26	51682036	T	Y	33	C	36	4	4	T	30	2	2	7	0.366667	1	0	12
chr26	51682048	A	R	34	G	37	5	5	A	39	2	2	7	0.714286	1	0	12
chr26	51682152	G	R	34	A	31	3	3	G	34	2	2	5	0.4	1	0	27
chr26	51682199	G	R	21	A	27	5	5	G	36	2	2	7	0.190476	1	0	20
chr26	51682519	T	Y	23	C	39	3	3	T	32	2	2	5	0.1	1	0	96
chr26	51683278	A	R	62	A	31	56	56	G	37	11	11	67	0.000414715	1	0	36
chr26	51684313	A	R	99	A	32	50	50	G	33	13	13	63	0.378099	1	0	66
chr26	51685591	A	M	44	A	39	3	3	C	38	3	3	6	0.35	1	0	38
chr26	51686432	T	Y	29	T	36	17	17	C	35	5	5	22	0.439774	1	0	15
chr26	51686495	A	R	99	G	37	52	52	A	37	36	36	88	0.476314	1	0	54
chr26	51686549	G	R	99	G	33	30	30	A	35	18	18	48	0.0729348	1	0	35
chr26	51689181	A	C	81	C	31	46	46	A	0	0	0	46	1	1	0	48
chr26	51689229	C	S	99	C	35	25	25	G	36	19	19	44	0.085543	1	0	48
chr26	51691719	C	Y	85	C	35	10	10	T	37	6	6	16	0.658841	1	0	220
chr26	51693061	G	S	22	G	31	8	8	C	24	4	4	12	0.284848	1	0	15
chr26	51693131	A	R	48	G	31	8	8	A	37	3	3	11	0.548485	1	0	62
chr26	51693193	T	Y	96	T	37	8	8	C	33	7	7	15	0.557964	1	0	62
chr26	51693307	G	R	45	G	32	34	34	A	35	6	6	41	0.576496	1	0	82
chr26	51693389	T	Y	25	C	34	9	9	T	33	2	2	12	0.681818	1	0	82
chr26	51693614	A	M	33	A	35	5	5	C	34	3	3	8	0.75	1	0	6
chr26	51693620	C	Y	73	T	36	5	5	C	31	5	5	10	0.537698	1	0	6
chr26	51717447	A	R	99	A	35	15	15	G	31	16	16	31	0.0507268	1	0	55
chr26	51719452	A	R	67	A	36	11	11	G	37	6	6	17	0.740304	1	0	57
chr26	51719509	T	K	37	T	30	14	14	G	28	5	5	19	0.705753	1	0	57
chr26	51719785	T	W	29	T	33	9	9	A	38	3	3	12	0.240909	1	0	37
chr26	51719822	G	R	42	G	31	24	24	A	34	6	6	30	0.724891	1	0	37
chr26	51720079	G	S	46	G	30	10	10	C	32	4	4	14	0.613387	1	0	35
chr26	51720820	A	R	22	A	36	6	6	G	28	3	3	9	0.52381	1	0	128
chr26	51720948	A	M	99	A	26	10	10	C	31	8	8	18	0.50857	1	0	103
chr26	51721136	A	R	42	A	34	19	19	G	27	7	7	26	0.0676573	1	0	85
chr26	51721239	A	M	99	A	35	41	43	C	34	14	15	58	0.369077	1.06897	0	103
chr26	51746700	G	R	44	G	34	23	23	A	35	6	6	29	0.72394	1	0	43
chr26	51746743	T	Y	69	T	36	16	16	C	38	7	7	23	0.555577	1	0	40
chr26	51746783	A	R	34	A	37	16	16	G	38	5	5	21	0.329943	1	0	24
chr26	51746865	G	S	31	G	24	5	5	C	31	3	3	8	0.125	1	0	10
chr26	51746885	G	R	28	G	32	6	6	A	35	3	3	9	0.678571	1	0	6
chr26	51746891	A	R	27	A	26	5	5	G	35	3	3	8	0.196429	1	0	6
chr26	51747353	C	Y	35	C	30	4	4	T	38	3	3	7	0.657143	1	0	50
chr26	51747700	G	S	57	G	35	17	17	C	37	5	5	22	0.600194	1	0	63
chr26	51747763	C	Y	71	C	36	19	19	T	35	7	7	26	0.552185	1	0	63
chr26	51747869	T	W	51	T	36	11	11	A	32	5	5	16	0.00434982	1	0	25
chr26	51747894	C	Y	65	C	36	10	10	T	36	5	5	15	0.714785	1	0	25
chr26	51748414	C	Y	23	C	35	3	3	T	26	3	3	6	0.2	1	0	26
chr26	51748450	C	Y	34	C	36	3	3	T	33	3	3	6	0.75	1	0	36
chr26	51750133	T	Y	46	C	23	8	8	T	33	3	3	11	0.315152	1	0	36
chr26	51750169	T	K	21	T	31	12	12	G	35	5	5	17	0.0972851	1	0	28
chr26	51750197	G	R	34	G	33	15	15	A	39	6	6	21	0.0031144	1	0	28
chr26	51750251	T	Y	30	T	32	13	13	C	29	6	6	19	0.207762	1	0	54
chr26	51750315	T	Y	48	T	36	20	20	C	30	7	7	27	0.585274	1	0	22
chr26	51750337	T	K	59	T	37	23	23	G	34	7	7	30	0.0374936	1	0	22
chr26	51750397	G	S	25	G	33	14	14	C	37	4	4	18	0.0232026	1	0	51
chr26	51752830	T	Y	99	T	37	22	22	C	37	10	10	32	0.591617	1	0	273
chr26	51753103	G	K	54	G	36	6	6	T	36	4	4	10	0.542857	1	0	154
chr26	51753257	C	Y	23	C	33	14	14	T	34	4	4	18	0.643464	1	0	154
chr26	51756508	G	R	45	A	39	5	5	G	35	3	3	8	0.696429	1	0	1126
chr26	51764765	G	R	75	A	39	9	9	G	34	6	6	15	0.00879121	1	0	21
chr26	51764794	G	R	99	G	37	12	12	A	33	12	12	24	0.511225	1	0	29
chr26	51764825	T	Y	99	T	36	25	25	C	36	19	19	44	0.119419	1	0	20
chr26	51764845	C	Y	99	C	36	22	22	T	37	12	12	34	0.75354	1	0	20
chr26	51764944	C	Y	87	C	36	28	28	T	36	9	9	37	0.603044	1	0	37
chr26	51765137	C	Y	99	C	36	38	38	T	39	14	14	52	0.557602	1	0	156
chr26	51765835	T	Y	99	T	26	171	171	C	32	81	81	408	1.99E-09	1	0	91
chr26	51772617	G	R	99	G	36	78	78	A	36	34	34	112	0.497476	1	0	33
chr26	51773155	G	R	99	G	36	150	150	A	36	32	32	182	0.130981	1	0	25
chr26	51794569	T	C	51	C	34	31	31	T	40	1	1	32	1	1	0	59
chr26	51795665	A	G	38	G	33	47	47	A	7	1	1	48	1	1	0	195
chr26	51797910	T	Y	67	T	31	40	40	C	33	9	9	49	0.394941	1	0	86
chr26	51798732	C	S	48	C	37	20	20	G	37	5	5	26	0.408978	1	0	59
chr26	51799005	C	Y	41	T	27	5	5	C	30	3	3	8	0.196429	1	0	35
chr26	51799040	A	R	26	G	33	11	11	A	29	3	3	14	0.228022	1	0	35
chr26	51799166	C	Y	59	C	36	7	7	T	30	5	5	13	0.10101	1	0	126
chr26	51799982	A	R	64	A	36	6	6	G	31	6	6	12	0.674784	1	0	105
chr26	51800098	C	Y	99	C	34	19	19	T	32	10	10	29	0.0972847	1	0	116
chr26	51800576	A	R	70	A	34	20	20	G	32	8	8	28	0.686523	1	0	21
chr26	51800597	A	R	59	A	39	9	9	G	31	6	6	15	0.508991	1	0	8
chr26	51800869	C	Y	23	T	35	3	3	C	32	2	2	5	0.1	1	0	264
chr26	51801308	C	M	99	C	38	8	8	A	38	6	6	14	0.64319	1	0	439
chr26	51801898	T	Y	65	C	33	14	14	T	23	5	5	20	0.508471	1	0	45
chr26	51801943	G	R	35	G	34	16	16	A	34	5	5	21	0.515947	1	0	45
chr26	51805215	T	Y	93	C	37	12	12	T	36	7	7	19	0.17012	1	0	531
chr26	51805768	A	R	75	A	35	12	12	G	28	7	7	19	0.504267	1	0	22
chr26	51805797	A	R	42	A	37	13	13	G	38	5	5	18	0.462068	1	0	5
chr26	51805802	A	R	89	A	35	11	11	G	36	8	8	19	0.451946	1	0	5
chr26	51806990	C	Y	33	C	38	8	8	T	35	4	4	12	0.0939394	1	0	276
chr26	51816076	C	Y	79	C	36	11	11	T	32	7	7	18	0.052099	1	0	182
chr22	44492	A	R	99	G	36	19	19	A	33	13	13	32	0.235771	1	0	693
chr22	45185	A	R	99	G	37	12	12	A	32	14	14	26	0.500061	1	0	611
chr22	46177	C	T	26	T	37	10	10	C	0	0	0	10	1	1	0	381
chr22	48563	A	R	66	G	35	11	11	A	32	5	5	16	0.594322	1	0	481
chr22	49044	G	R	99	G	38	17	17	A	39	13	13	30	0.418378	1	0	481
chr22	64513	T	K	40	T	33	5	5	G	36	3	3	8	0.642857	1	0	99
chr22	65315	C	Y	33	T	37	4	4	C	40	2	2	6	0.633333	1	0	134
chr22	65741	A	M	20	C	38	2	2	A	39	1	1	3	0.666667	1	0	229
chr22	67144	T	K	21	G	41	2	2	T	39	1	1	3	0.333333	1	0	149
chr22	68187	C	Y	40	T	38	5	5	C	37	3	3	8	0.125	1	0	26
chr22	68213	T	Y	68	C	32	6	6	T	35	4	4	10	0.457143	1	0	26
chr22	68305	G	K	99	T	33	7	7	G	34	6	6	13	0.682692	1	0	92
chr22	69377	C	Y	28	T	39	4	4	C	36	2	2	6	0.4	1	0	628
chr22	70402	A	M	34	C	36	3	3	A	41	2	2	5	0.1	1	0	31
chr22	70433	T	K	22	G	38	2	2	T	35	1	1	3	0.666667	1	0	19
chr22	70658	C	Y	24	C	35	6	6	T	36	3	3	9	0.27381	1	0	206
chr22	71570	C	M	49	C	33	6	6	A	27	4	4	10	0.116667	1	0	179
chr22	72818	C	Y	99	C	33	141	141	T	36	36	36	177	0.00375741	1	0	82
chr22	72900	C	S	99	C	35	141	141	G	34	36	36	177	0.185965	1	0	82
chr22	73099	G	S	99	G	35	138	138	C	36	45	45	183	0.26213	1	0	199
chr22	73409	C	S	99	C	34	146	146	G	34	44	44	190	0.417628	1	0	310
chr22	306636	G	R	28	A	40	3	3	G	39	2	2	5	0.1	1	0	12
chr22	344693	T	Y	70	T	32	11	11	C	37	6	6	17	0.530381	1	0	62
chr22	379751	T	Y	99	C	32	8	8	T	23	9	9	17	0.302921	1	0	40
chr22	379791	T	K	50	T	34	36	36	G	29	9	9	46	0.00865869	1	0	40
chr22	381170	T	Y	20	C	38	5	21	T	32	2	2	23	0.0952381	1.69565	0	118
chr22	384734	C	S	21	G	38	2	2	C	41	1	1	3	0.333333	1	0	7
chr22	395289	C	M	37	C	34	12	12	A	30	4	4	16	0.476374	1	0	194
chr22	395848	T	Y	41	C	36	5	5	T	24	4	4	9	0.00793651	1	0	29
chr22	395892	T	Y	37	T	34	6	6	C	35	4	4	10	0.17619	1	0	15
chr22	396001	A	R	52	G	34	5	5	A	28	3	3	8	0.5625	1	0	105
chr22	396106	G	S	41	C	36	3	3	G	34	3	3	6	0.35	1	0	105
chr22	396237	C	Y	58	C	38	11	11	T	36	5	5	16	0.645833	1	0	93
chr22	396330	C	S	99	G	38	7	7	C	37	7	7	14	0.725379	1	0	93
chr22	397291	A	M	75	C	36	5	5	A	36	3	3	9	0.75	1	0	77
chr22	397368	T	Y	61	C	38	6	6	T	34	4	4	10	0.0571429	1	0	52
chr22	398645	G	R	74	A	37	7	7	G	35	5	5	12	0.215909	1	0	63
chr22	398708	A	R	37	G	36	8	8	A	33	3	3	11	0.139394	1	0	63
chr22	400475	T	C	23	C	33	9	9	T	0	0	0	9	1	1	0	64
chr22	400837	G	R	40	A	37	4	4	G	34	3	3	7	0.6	1	0	70
chr22	400907	G	R	34	G	36	4	4	A	35	3	3	7	0.657143	1	0	65
chr22	400972	G	R	45	G	35	5	5	A	38	4	4	9	0.365079	1	0	65
chr22	401568	T	C	20	C	37	8	8	T	0	0	0	8	1	1	0	121
chr22	402765	C	Y	99	T	36	26	26	C	38	10	10	36	0.618825	1	0	79
chr22	402844	G	R	96	A	38	20	20	G	38	7	7	27	0.342505	1	0	16
chr22	402860	T	Y	99	C	39	19	19	T	38	7	7	26	0.694428	1	0	9
chr22	402869	G	R	97	A	37	19	19	G	38	7	7	26	0.642903	1	0	9
chr22	403001	T	Y	99	C	38	18	18	T	36	10	10	28	0.539973	1	0	29
chr22	403053	T	Y	99	C	38	17	17	T	37	9	9	26	0.545363	1	0	52
chr22	403289	T	W	49	A	40	3	3	T	40	2	2	5	0.6	1	0	33
chr22	404042	C	M	99	C	37	7	7	A	34	7	7	14	0.54123	1	0	11
chr22	404063	T	Y	87	T	37	9	9	C	35	7	7	16	0.670149	1	0	9
chr22	404155	G	R	56	G	32	7	7	A	29	5	5	12	0.566919	1	0	74
chr22	404855	T	W	27	T	36	6	6	A	37	3	3	9	0.190476	1	0	279
chr22	413806	T	Y	20	T	35	4	4	C	39	3	3	7	0.314286	1	0	29
chr22	414636	T	Y	25	C	36	4	4	T	34	2	2	6	0.266667	1	0	200
chr22	418706	C	M	21	A	37	2	2	C	18	2	2	4	0.583333	1	0	49
chr22	432232	G	R	33	G	33	21	21	A	33	5	5	26	0.186941	1	0	30
chr22	432262	G	R	28	G	36	37	37	A	37	6	6	43	0.712746	1	0	30
chr22	449063	T	C	28	C	38	11	11	T	0	0	0	11	1	1	0	291
chr22	449841	C	M	43	C	37	8	8	A	40	4	4	12	0.50404	1	0	34
chr22	449875	A	R	44	G	39	4	4	A	39	3	3	7	0.714286	1	0	34
chr22	450277	C	S	60	C	36	6	6	G	38	4	4	10	0.128571	1	0	402
chr22	453518	A	R	24	G	37	3	3	A	40	2	2	5	0.2	1	0	17
chr22	488439	C	S	65	G	37	4	4	C	32	3	3	7	0.114286	1	0	65
chr22	488504	G	S	99	G	34	28	28	C	33	11	11	39	0.198163	1	0	65
chr22	590582	A	R	99	G	37	28	28	A	36	11	11	39	0.43288	1	0	192
chr22	590923	G	S	99	G	33	54	54	C	31	15	15	69	0.453675	1	0	81
chr22	591004	T	Y	99	T	33	16	16	C	39	9	9	25	0.530259	1	0	80
chr22	591319	A	R	40	A	39	11	11	G	35	6	6	17	0.0182612	1	0	115
chr22	591535	T	Y	99	T	36	30	30	C	37	12	12	42	0.450841	1	0	19
chr22	591554	C	Y	99	T	34	27	27	C	34	16	16	43	0.41639	1	0	19
chr22	591968	T	K	99	G	36	52	52	T	34	18	18	70	0.0458569	1	0	414
chr22	630228	A	R	20	G	40	2	2	A	41	1	1	3	0.833333	1	0	13
chr22	1536115	G	R	59	G	35	10	10	A	29	6	6	16	0.020979	1	0	28
chr22	1536143	A	W	68	A	27	7	7	T	34	5	5	12	0.0530303	1	0	28
chr22	1556217	C	Y	55	T	35	4	4	C	36	3	3	7	0.785714	1	0	4235
chr22	2562326	A	R	23	A	38	13	13	G	40	4	4	17	0.561345	1	0	6
chr22	2571268	A	R	99	A	33	69	69	G	36	21	21	91	0.0524281	1	0	89
chr22	2571357	A	R	66	A	36	72	72	G	36	12	12	85	0.180367	1	0	89
chr22	2571738	G	R	26	A	36	7	7	G	39	2	2	9	0.333333	1	0	381
chr22	2572657	A	G	35	G	37	13	13	A	0	0	0	13	1	1	0	121
chr22	2575402	C	S	21	C	37	3	3	G	38	2	2	5	0.8	1	0	52
chr22	2575454	G	R	24	G	34	4	4	A	41	3	3	7	0.0285714	1	0	52
chr22	2575791	T	Y	39	C	38	4	4	T	34	4	4	8	0.242857	1	0	19
chr22	2575810	C	Y	48	C	29	4	4	T	29	4	4	8	0.442857	1	0	19
chr22	2576582	G	R	26	A	38	3	3	G	41	2	2	5	0.1	1	0	146
chr22	2577865	G	R	25	G	24	4	4	A	24	3	3	7	0.571429	1	0	145
chr22	2578147	A	W	43	T	36	5	5	A	39	2	2	7	0.190476	1	0	282
chr22	2584345	C	Y	38	T	40	3	3	C	39	3	3	6	0.675	1	0	5659
chr22	2629452	T	G	23	G	33	9	9	T	0	0	0	9	1	1	0	262
chr22	4340410	G	A	20	A	37	8	8	G	0	0	0	8	1	1	0	11
chr22	4579767	G	A	31	A	38	11	11	T	40	1	1	12	1	1	0	639
chr22	4581305	G	K	99	T	35	7	7	G	36	5	5	12	0.719066	1	0	899
chr22	4582800	A	M	87	C	37	13	13	A	35	5	5	18	0.462068	1	0	163
chr22	4582963	A	R	99	G	37	42	42	A	34	42	42	84	0.101188	1	0	163
chr22	5060509	T	Y	27	T	35	18	18	C	33	6	6	24	0.585809	1	0	3158
chr22	5063667	T	Y	36	T	38	4	4	C	36	4	4	8	0.621429	1	0	275
chr22	5066395	T	Y	32	C	27	3	3	T	39	2	2	5	0.6	1	0	15
[truncated: 63,536 more rows]
